# Supplementary material for: Dual impact of elevated temperature on plant defence and bacterial virulence in Arabidopsis
Source: Nat Commun. 2017 Nov 27;8:1808. doi: 10.1038/s41467-017-01674-2 (PMC5704021; doi:10.1038/s41467-017-01674-2)
Supplement: Supplementary file 4 — Supplementary Data 1 [file 41467_2017_1674_MOESM4_ESM.xlsx]

## Sheet: dat.s.q.4f.BTHvsmock_K_G9_norm
		BTH induction/suppression				Mean expression values				1. Mean calculation		2. Mean centering (mean of each row = 0)						3. Squares of the values (x^2)							3. Normalized (the sum of squares of the values =1)							Centered (each row mean =0) and normalized (the sum of squares in each row =1) mean expression values
GID	CLUSTER	BTH.23C - mock.23C	BTH.30C - mock.30C			mock.23C	BTH.23C	mock.30C	BTH.30C	mean		mock.23C	BTH.23C	mock.30C	BTH.30C	mean		mock.23C	BTH.23C	mock.30C	BTH.30C	mean	scale factor		mock.23C	BTH.23C	mock.30C	BTH.30C	the sum of squares of the values)			mock.23C	BTH.23C	mock.30C	BTH.30C
AT1G02220	3	3.20228	2.28438		AT1G02220	0.630568	3.83285	0.996865	3.28124	2.18538		-1.55481	1.64747	-1.18852	1.09586	0		2.41745	2.71415	1.41257	1.20091	7.74509	0.359325		-0.558683	0.591976	-0.427063	0.39377	1		AT1G02220	-0.558683	0.591976	-0.427063	0.39377
AT1G02440	3	5.15235	3.76603		AT1G02440	-3.7478	1.40456	-4.24807	-0.482039	-1.76834		-1.97946	3.17289	-2.47973	1.2863	0		3.91826	10.0673	6.14908	1.65456	21.7892	0.21423		-0.424059	0.679728	-0.531233	0.275563	1		AT1G02440	-0.424059	0.679728	-0.531233	0.275563
AT1G02920	3	5.40593	3.54852		AT1G02920	4.56813	9.97406	2.87793	6.42645	5.96164		-1.39351	4.01242	-3.08372	0.464805	-7.77156e-16		1.94187	16.0995	9.50931	0.216043	27.7667	0.189774		-0.264452	0.761455	-0.58521	0.088208	1		AT1G02920	-0.264452	0.761455	-0.58521	0.088208
AT1G02930	3	5.51007	4.13894		AT1G02930	4.82564	10.3357	3.17071	7.30965	6.41042		-1.58479	3.92528	-3.23972	0.899226	0		2.51155	15.4078	10.4958	0.808608	29.2238	0.184983		-0.293159	0.72611	-0.599293	0.166342	1		AT1G02930	-0.293159	0.72611	-0.599293	0.166342
AT1G03290	3	3.08382	1.59339		AT1G03290	4.0762	7.16002	3.81372	5.40712	5.11427		-1.03807	2.04576	-1.30054	0.292852	0		1.07758	4.18512	1.69141	0.0857621	7.03987	0.376893		-0.39124	0.77103	-0.490164	0.110374	1		AT1G03290	-0.39124	0.77103	-0.490164	0.110374
AT1G04490	3	2.66051	1.83874		AT1G04490	-0.706672	1.95384	-0.712436	1.1263	0.415259		-1.12193	1.53858	-1.12769	0.711046	0		1.25873	2.36723	1.27169	0.505586	5.40323	0.430203		-0.482657	0.661901	-0.485137	0.305894	1		AT1G04490	-0.482657	0.661901	-0.485137	0.305894
AT1G05340	3	3.59422	2.69836		AT1G05340	0.101224	3.69544	0.0882612	2.78662	1.66789		-1.56666	2.02755	-1.57963	1.11873	0		2.45443	4.11098	2.49522	1.25157	10.3122	0.311404		-0.487865	0.631389	-0.491902	0.348379	1		AT1G05340	-0.487865	0.631389	-0.491902	0.348379
AT1G05570	3	4.29861	2.9714		AT1G05570	3.64561	7.94422	3.6026	6.57401	5.44161		-1.796	2.50261	-1.83901	1.1324	0		3.22561	6.26305	3.38194	1.28232	14.1529	0.265814		-0.4774	0.665227	-0.488833	0.301006	1		AT1G05570	-0.4774	0.665227	-0.488833	0.301006
AT1G07220	3	2.16706	1.40131		AT1G07220	3.21631	5.38337	3.08681	4.48813	4.04366		-0.827343	1.33972	-0.956844	0.44447	-4.44089e-16		0.684497	1.79484	0.91555	0.197554	3.59244	0.5276		-0.436507	0.706835	-0.504831	0.234503	1		AT1G07220	-0.436507	0.706835	-0.504831	0.234503
AT1G07900	3	4.84324	2.93244		AT1G07900	-1.29992	3.54332	-0.571947	2.36049	1.00798		-2.30791	2.53534	-1.57993	1.3525	0		5.32644	6.42793	2.49618	1.82927	16.0798	0.249379		-0.575543	0.632259	-0.394001	0.337286	1		AT1G07900	-0.575543	0.632259	-0.394001	0.337286
AT1G08450	3	4.13901	3.08833		AT1G08450	5.84064	9.97965	5.52762	8.61595	7.49096		-1.65033	2.48869	-1.96335	1.12498	0		2.72357	6.19357	3.85473	1.26559	14.0375	0.266904		-0.440479	0.664242	-0.524026	0.300263	1		AT1G08450	-0.440479	0.664242	-0.524026	0.300263
AT1G09080	3	6.48455	3.93574		AT1G09080	1.51758	8.00213	-1.01407	2.92167	2.85683		-1.33925	5.1453	-3.8709	0.0648423	-3.33067e-16		1.79359	26.4741	14.9838	0.00420452	43.2558	0.152047		-0.203629	0.782328	-0.588558	0.00985908	1		AT1G09080	-0.203629	0.782328	-0.588558	0.009859
AT1G09400	3	2.38475	1.39017		AT1G09400	-2.13738	0.247368	-1.93935	-0.549184	-1.09464		-1.04274	1.342	-0.844713	0.545452	0		1.08731	1.80097	0.71354	0.297518	3.89934	0.506413		-0.528057	0.679607	-0.427773	0.276224	1		AT1G09400	-0.528057	0.679607	-0.427773	0.276224
AT1G09930	3	5.00923	2.5839		AT1G09930	-4.66432	0.344917	-3.78481	-1.20091	-2.32628		-2.33804	2.6712	-1.45853	1.12537	0		5.46642	7.13529	2.1273	1.26645	15.9955	0.250035		-0.584592	0.667894	-0.364684	0.281382	1		AT1G09930	-0.584592	0.667894	-0.364684	0.281382
AT1G09932	3	5.4376	3.37219		AT1G09932	0.967698	6.4053	-0.484157	2.88803	2.44422		-1.47652	3.96108	-2.92838	0.443815	1.11022e-16		2.18011	15.6902	8.57538	0.196972	26.6426	0.193737		-0.286056	0.767406	-0.567333	0.0859831	1		AT1G09932	-0.286056	0.767406	-0.567333	0.085983
AT1G09970	3	2.32927	1.29789		AT1G09970	6.25974	8.58901	5.7988	7.09669	6.93606		-0.676318	1.65295	-1.13726	0.160627	6.66134e-16		0.457406	2.73225	1.29336	0.0258009	4.50882	0.470943		-0.318508	0.778447	-0.535585	0.075646	1		AT1G09970	-0.318508	0.778447	-0.535585	0.075646
AT1G10070	3	3.89904	2.11356		AT1G10070	-3.8211	0.0779352	-3.90452	-1.79096	-2.35966		-1.46144	2.4376	-1.54486	0.5687	0		2.13581	5.94188	2.38658	0.32342	10.7877	0.304464		-0.444956	0.74216	-0.470353	0.173149	1		AT1G10070	-0.444956	0.74216	-0.470353	0.173149
AT1G10690	3	2.11276	1.14008		AT1G10690	1.72382	3.83658	1.07365	2.21373	2.21194		-0.488125	1.62464	-1.13829	0.00178232	-2.22045e-16		0.238266	2.63945	1.29571	3.17666e-06	4.17343	0.489501		-0.238938	0.795261	-0.557196	0.000872447	1		AT1G10690	-0.238938	0.795261	-0.557196	0.000872
AT1G11125	3	2.46615	1.35442		AT1G11125	-2.86544	-0.399289	-2.75861	-1.40419	-1.85688		-1.00855	1.45759	-0.901729	0.452689	1.11022e-16		1.01718	2.12458	0.813116	0.204928	4.1598	0.490302		-0.494496	0.714661	-0.44212	0.221954	1		AT1G11125	-0.494496	0.714661	-0.44212	0.221954
AT1G11310	3	2.28157	1.72762		AT1G11310	5.98307	8.26464	5.63547	7.3631	6.81157		-0.828501	1.45307	-1.17609	0.551527	2.22045e-16		0.686415	2.11141	1.3832	0.304182	4.48521	0.472181		-0.391203	0.686112	-0.55533	0.260421	1		AT1G11310	-0.391203	0.686112	-0.55533	0.260421
AT1G12290	3	3.77294	2.04838		AT1G12290	1.45072	5.22366	1.66929	3.71767	3.01534		-1.56462	2.20832	-1.34604	0.702335	-4.996e-16		2.44802	4.87669	1.81183	0.493275	9.62982	0.322249		-0.504195	0.711629	-0.43376	0.226326	1		AT1G12290	-0.504195	0.711629	-0.43376	0.226326
AT1G12420	3	2.84635	1.95757		AT1G12420	1.79008	4.63643	1.86666	3.82423	3.02935		-1.23927	1.60708	-1.16269	0.794882	0		1.53579	2.58271	1.35185	0.631837	6.10219	0.404816		-0.501677	0.650571	-0.470675	0.321781	1		AT1G12420	-0.501677	0.650571	-0.470675	0.321781
AT1G13520	3	5.65423	3.43921		AT1G13520	-5.22657	0.427665	-4.72951	-1.29031	-2.70468		-2.52189	3.13235	-2.02483	1.41437	0		6.35991	9.81159	4.09995	2.00045	22.2719	0.211895		-0.534376	0.663729	-0.429053	0.299699	1		AT1G13520	-0.534376	0.663729	-0.429053	0.299699
AT1G14010	3	2.71347	1.31558		AT1G14010	3.55765	6.27113	3.82661	5.1422	4.6994		-1.14174	1.57173	-0.872784	0.442799	5.55112e-16		1.30358	2.47033	0.761752	0.196071	4.73174	0.459716		-0.524878	0.722549	-0.401233	0.203562	1		AT1G14010	-0.524878	0.722549	-0.401233	0.203562
AT1G14790	3	2.20123	1.25018		AT1G14790	3.84449	6.04572	4.13667	5.38686	4.85344		-1.00894	1.19228	-0.716761	0.533422	0		1.01797	1.42154	0.513747	0.284539	3.2378	0.555745		-0.560716	0.662605	-0.398336	0.296446	1		AT1G14790	-0.560716	0.662605	-0.398336	0.296446
AT1G15790	3	3.79233	2.11246		AT1G15790	1.86344	5.65577	2.40152	4.51398	3.60868		-1.74524	2.04709	-1.20716	0.905307	0		3.04587	4.19058	1.45723	0.819581	9.51325	0.324217		-0.565837	0.663701	-0.39138	0.293516	1		AT1G15790	-0.565837	0.663701	-0.39138	0.293516
AT1G16090	3	2.77727	1.67225		AT1G16090	1.54374	4.32101	0.867412	2.53966	2.31796		-0.774216	2.00305	-1.45054	0.221705	-2.22045e-16		0.59941	4.01223	2.10408	0.0491531	6.76487	0.384477		-0.297668	0.770128	-0.557701	0.0852405	1		AT1G16090	-0.297668	0.770128	-0.557701	0.08524
AT1G16420	3	6.9174	4.89716		AT1G16420	-2.22892	4.68848	-2.73353	2.16363	0.472416		-2.70133	4.21607	-3.20595	1.69121	0		7.29719	17.7752	10.2781	2.86019	38.2107	0.161773		-0.437004	0.682048	-0.518637	0.273593	1		AT1G16420	-0.437004	0.682048	-0.518637	0.273593
AT1G16510	3	2.80595	1.50079		AT1G16510	1.72859	4.53455	0.890557	2.39135	2.38626		-0.65767	2.14828	-1.4957	0.00508969	2.22045e-16		0.43253	4.61513	2.23713	2.5905e-05	7.28481	0.370502		-0.243668	0.795944	-0.554162	0.00188574	1		AT1G16510	-0.243668	0.795944	-0.554162	0.001886
AT1G19250	3	7.03166	4.20296		AT1G19250	-3.1645	3.86716	-3.32827	0.874692	-0.43773		-2.72677	4.30489	-2.89054	1.31242	0		7.43528	18.5321	8.35523	1.72245	36.045	0.166562		-0.454178	0.717033	-0.481456	0.2186	1		AT1G19250	-0.454178	0.717033	-0.481456	0.2186
AT1G19270	3	2.40621	1.2725		AT1G19270	2.78264	5.18886	2.77649	4.049	3.69925		-0.916605	1.48961	-0.922755	0.349749	0		0.840165	2.21894	0.851477	0.122325	4.03291	0.497956		-0.456429	0.74176	-0.459491	0.17416	1		AT1G19270	-0.456429	0.74176	-0.459491	0.17416
AT1G21240	3	7.37521	5.09441		AT1G21240	-0.0826373	7.29258	-1.00489	4.08952	2.57364		-2.65628	4.71894	-3.57853	1.51588	0		7.05582	22.2684	12.8059	2.29788	44.428	0.150028		-0.398516	0.707972	-0.53688	0.227424	1		AT1G21240	-0.398516	0.707972	-0.53688	0.227424
AT1G21250	3	4.16993	3.00073		AT1G21250	6.20564	10.3756	5.64617	8.64691	7.71857		-1.51293	2.65699	-2.0724	0.928337	-2.22045e-16		2.28897	7.05962	4.29483	0.861809	14.5052	0.262565		-0.397244	0.697635	-0.54414	0.243749	1		AT1G21250	-0.397244	0.697635	-0.54414	0.243749
AT1G21310	3	4.79048	2.36991		AT1G21310	2.76955	7.56003	2.56235	4.93226	4.45605		-1.6865	3.10398	-1.8937	0.476211	-1.11022e-16		2.84427	9.63472	3.58609	0.226777	16.2919	0.247751		-0.41783	0.769014	-0.469165	0.117981	1		AT1G21310	-0.41783	0.769014	-0.469165	0.117981
AT1G21370	3	2.36029	1.1483		AT1G21370	2.77509	5.13538	2.76405	3.91235	3.64672		-0.87163	1.48866	-0.882667	0.265632	3.33067e-16		0.759739	2.21612	0.779101	0.0705605	3.82552	0.511275		-0.445643	0.761117	-0.451286	0.135811	1		AT1G21370	-0.445643	0.761117	-0.451286	0.135811
AT1G21390	3	3.09778	1.80236		AT1G21390	1.93419	5.03198	1.86907	3.67143	3.12667		-1.19247	1.90531	-1.2576	0.544761	0		1.42199	3.63021	1.58156	0.296765	6.93052	0.379854		-0.452966	0.72374	-0.477705	0.20693	1		AT1G21390	-0.452966	0.72374	-0.477705	0.20693
AT1G21400	3	2.0951	1.34742		AT1G21400	3.73412	5.82922	3.30228	4.6497	4.37883		-0.644713	1.45039	-1.07655	0.270873	2.22045e-16		0.415655	2.10363	1.15896	0.0733723	3.75161	0.516287		-0.332857	0.748817	-0.555808	0.139848	1		AT1G21400	-0.332857	0.748817	-0.555808	0.139848
AT1G21550	3	2.76548	1.56581		AT1G21550	0.630143	3.39562	0.914876	2.48069	1.85533		-1.22519	1.54029	-0.940455	0.625353	0		1.50109	2.3725	0.884456	0.391067	5.14911	0.440691		-0.53993	0.678792	-0.41445	0.275587	1		AT1G21550	-0.53993	0.678792	-0.41445	0.275587
AT1G21900	3	2.27637	1.26124		AT1G21900	4.51746	6.79383	4.3941	5.65534	5.34018		-0.822726	1.45365	-0.946083	0.315161	-2.22045e-16		0.676878	2.11309	0.895074	0.0993266	3.78437	0.514047		-0.42292	0.747244	-0.486332	0.162008	1		AT1G21900	-0.42292	0.747244	-0.486332	0.162008
AT1G22070	3	2.44023	1.28942		AT1G22070	3.91077	6.35101	3.50108	4.79049	4.63834		-0.727562	1.71267	-1.13726	0.152155	3.33067e-16		0.529347	2.93323	1.29336	0.0231511	4.7791	0.457433		-0.332811	0.783431	-0.52022	0.0696006	1		AT1G22070	-0.332811	0.783431	-0.52022	0.069601
AT1G23010	3	2.02291	1.13187		AT1G23010	-0.934486	1.08842	-0.71647	0.415399	-0.0367839		-0.897702	1.1252	-0.679686	0.452183	0		0.805869	1.26609	0.461973	0.20447	2.7384	0.604299		-0.54248	0.67996	-0.410733	0.273254	1		AT1G23010	-0.54248	0.67996	-0.410733	0.273254
AT1G23140	3	2.33415	1.30855		AT1G23140	0.584095	2.91824	0.0453086	1.35386	1.22538		-0.641281	1.69287	-1.18007	0.128482	0		0.411241	2.8658	1.39256	0.0165076	4.6861	0.461949		-0.296239	0.782018	-0.545131	0.059352	1		AT1G23140	-0.296239	0.782018	-0.545131	0.059352
AT1G25580	3	2.03396	1.39693		AT1G25580	2.57701	4.61097	2.40308	3.8	3.34777		-0.770755	1.26321	-0.94469	0.452237	1.11022e-16		0.594064	1.5957	0.892439	0.204518	3.28672	0.551593		-0.425143	0.696777	-0.521085	0.249451	1		AT1G25580	-0.425143	0.696777	-0.521085	0.249451
AT1G26250	3	2.20842	1.17414		AT1G26250	-0.104425	2.104	-0.434248	0.739893	0.576304		-0.68073	1.52769	-1.01055	0.163589	0		0.463393	2.33385	1.02122	0.0267612	3.84522	0.509964		-0.347148	0.779069	-0.515345	0.0834243	1		AT1G26250	-0.347148	0.779069	-0.515345	0.083424
AT1G26380	3	4.78465	2.77658		AT1G26380	-0.374915	4.40973	-1.04422	1.73236	1.18074		-1.55565	3.229	-2.22496	0.551619	0		2.42006	10.4264	4.95045	0.304283	18.1012	0.235042		-0.365645	0.758951	-0.52296	0.129654	1		AT1G26380	-0.365645	0.758951	-0.52296	0.129654
AT1G26410	3	6.62768	4.92969		AT1G26410	-4.16258	2.4651	-3.78553	1.14416	-1.08471		-3.07787	3.54981	-2.70082	2.22887	0		9.47326	12.6012	7.2944	4.96786	34.3367	0.170656		-0.525255	0.605796	-0.46091	0.380369	1		AT1G26410	-0.525255	0.605796	-0.46091	0.380369
AT1G27110	3	2.38124	1.30444		AT1G27110	-1.78752	0.59372	-0.75726	0.547182	-0.35097		-1.43655	0.94469	-0.40629	0.898152	0		2.06368	0.892439	0.165072	0.806677	3.92787	0.50457		-0.724841	0.476662	-0.205002	0.453181	1		AT1G27110	-0.724841	0.476662	-0.205002	0.453181
AT1G27330	3	3.49109	1.68595		AT1G27330	4.369	7.86008	4.68365	6.3696	5.82058		-1.45159	2.0395	-1.13694	0.549018	-6.66134e-16		2.1071	4.15957	1.29262	0.301421	7.86071	0.356672		-0.51774	0.727433	-0.405513	0.195819	1		AT1G27330	-0.51774	0.727433	-0.405513	0.195819
AT1G27980	3	2.54826	1.42143		AT1G27980	2.35584	4.9041	1.90591	3.32734	3.1233		-0.767455	1.7808	-1.21739	0.204044	0		0.588987	3.17125	1.48204	0.0416339	5.28391	0.435033		-0.333868	0.774707	-0.529605	0.0887659	1		AT1G27980	-0.333868	0.774707	-0.529605	0.088766
AT1G29240	3	3.73785	2.00935		AT1G29240	1.77337	5.51122	1.87408	3.88342	3.26052		-1.48715	2.2507	-1.38645	0.622899	2.22045e-16		2.21161	5.06564	1.92224	0.388003	9.58749	0.322959		-0.480288	0.726883	-0.447766	0.201171	1		AT1G29240	-0.480288	0.726883	-0.447766	0.201171
AT1G30410	3	2.47259	1.4488		AT1G30410	4.18472	6.65731	4.07127	5.52007	5.10834		-0.923623	1.54897	-1.03707	0.411728	0		0.85308	2.3993	1.07552	0.16952	4.49742	0.47154		-0.435525	0.7304	-0.489021	0.194146	1		AT1G30410	-0.435525	0.7304	-0.489021	0.194146
AT1G31550	3	2.17791	1.39068		AT1G31550	3.35649	5.5344	3.40247	4.79315	4.27162		-0.91514	1.26277	-0.869156	0.521525	-3.33067e-16		0.83748	1.59459	0.755432	0.271988	3.45949	0.537643		-0.492018	0.67892	-0.467296	0.280394	1		AT1G31550	-0.492018	0.67892	-0.467296	0.280394
AT1G32960	3	6.92827	3.48492		AT1G32960	-3.10205	3.82623	-2.68514	0.799782	-0.290294		-2.81175	4.11652	-2.39484	1.09008	0		7.90595	16.9457	5.73528	1.18827	31.7752	0.177401		-0.498807	0.730274	-0.424847	0.193381	1		AT1G32960	-0.498807	0.730274	-0.424847	0.193381
AT1G33420	3	2.5496	1.94239		AT1G33420	2.27406	4.82366	2.28091	4.2233	3.40048		-1.12642	1.42318	-1.11957	0.822815	-2.22045e-16		1.26883	2.02544	1.25344	0.677024	5.22473	0.43749		-0.492799	0.622627	-0.489801	0.359973	1		AT1G33420	-0.492799	0.622627	-0.489801	0.359973
AT1G33560	3	2.75792	1.61462		AT1G33560	3.13108	5.889	2.35283	3.96745	3.83509		-0.70401	2.05391	-1.48226	0.132362	1.11022e-16		0.49563	4.21855	2.1971	0.0175197	6.9288	0.379901		-0.267454	0.780284	-0.563114	0.0502845	1		AT1G33560	-0.267454	0.780284	-0.563114	0.050284
AT1G33720	3	3.61403	2.05836		AT1G33720	2.2373	5.85133	1.42787	3.48623	3.25068		-1.01339	2.60065	-1.82281	0.235549	2.22045e-16		1.02695	6.76337	3.32264	0.0554833	11.1684	0.299229		-0.303235	0.778189	-0.545438	0.070483	1		AT1G33720	-0.303235	0.778189	-0.545438	0.070483
AT1G34180	3	5.27653	2.93533		AT1G34180	-1.59914	3.67739	-1.00821	1.92712	0.749289		-2.34843	2.9281	-1.7575	1.17783	0		5.51514	8.57376	3.0888	1.38729	18.565	0.232088		-0.545043	0.679576	-0.407894	0.273361	1		AT1G34180	-0.545043	0.679576	-0.407894	0.273361
AT1G34380	3	2.21274	1.11899		AT1G34380	1.40819	3.62094	2.16245	3.28144	2.61826		-1.21006	1.00268	-0.455806	0.663187	2.77556e-16		1.46425	1.00537	0.207759	0.439817	3.1172	0.566393		-0.685371	0.567912	-0.258165	0.375624	1		AT1G34380	-0.685371	0.567912	-0.258165	0.375624
AT1G34750	3	3.0497	2.18878		AT1G34750	4.21642	7.26612	3.70254	5.89133	5.2691		-1.05268	1.99702	-1.56656	0.622224	-3.33067e-16		1.10814	3.98807	2.45411	0.387163	7.93748	0.354943		-0.373642	0.708827	-0.556039	0.220854	1		AT1G34750	-0.373642	0.708827	-0.556039	0.220854
AT1G35230	3	5.03072	2.69535		AT1G35230	3.22704	8.25776	1.76634	4.46169	4.42821		-1.20117	3.82955	-2.66187	0.033485	-3.33067e-16		1.4428	14.6654	7.08553	0.00112124	23.1949	0.207636		-0.249406	0.795154	-0.552701	0.0069527	1		AT1G35230	-0.249406	0.795154	-0.552701	0.006953
AT1G36622	3	4.67739	3.45484		AT1G36622	0.289722	4.96711	-0.045521	3.40932	2.15516		-1.86544	2.81195	-2.20068	1.25416	0		3.47985	7.90707	4.84298	1.57292	17.8028	0.237004		-0.442116	0.666443	-0.521569	0.297242	1		AT1G36622	-0.442116	0.666443	-0.521569	0.297242
AT1G42980	3	5.15423	2.49473		AT1G42980	-3.30803	1.8462	-1.75614	0.738592	-0.619845		-2.68818	2.46604	-1.13629	1.35844	0		7.22634	6.08136	1.29116	1.84535	16.4442	0.2466		-0.662907	0.608126	-0.28021	0.334991	1		AT1G42980	-0.662907	0.608126	-0.28021	0.334991
AT1G43810	3	6.37488	3.22406		AT1G43810	-5.67642	0.698452	-5.71266	-2.4886	-3.29481		-2.38162	3.99326	-2.41785	0.806206	0		5.6721	15.9461	5.846	0.649968	28.1142	0.188598		-0.449168	0.753121	-0.456002	0.152049	1		AT1G43810	-0.449168	0.753121	-0.456002	0.152049
AT1G45145	3	4.86031	3.29134		AT1G45145	2.76259	7.62291	2.52395	5.81529	4.68119		-1.91859	2.94172	-2.15723	1.13411	0		3.681	8.65372	4.65366	1.2862	18.2746	0.233925		-0.448807	0.688142	-0.504631	0.265296	1		AT1G45145	-0.448807	0.688142	-0.504631	0.265296
AT1G47480	3	2.00614	1.12671		AT1G47480	1.72147	3.72761	0.182491	1.3092	1.73519		-0.0137228	1.99242	-1.5527	-0.425995	0		0.000188315	3.96973	2.41088	0.181472	6.56227	0.390367		-0.00535692	0.777774	-0.606123	-0.166294	1		AT1G47480	-0.005357	0.777774	-0.606123	-0.166294
AT1G47890	3	7.01893	5.26742		AT1G47890	-2.55141	4.46751	-4.36683	0.900592	-0.387534		-2.16388	4.85505	-3.97929	1.28813	0		4.68237	23.5715	15.8348	1.65927	45.7479	0.147848		-0.319924	0.717807	-0.588329	0.190446	1		AT1G47890	-0.319924	0.717807	-0.588329	0.190446
AT1G48210	3	4.30305	3.04017		AT1G48210	0.281388	4.58443	0.996627	4.0368	2.47481		-2.19342	2.10962	-1.47819	1.56199	0		4.81111	4.45051	2.18503	2.4398	13.8864	0.268352		-0.588609	0.566121	-0.396674	0.419162	1		AT1G48210	-0.588609	0.566121	-0.396674	0.419162
AT1G48320	3	2.17383	1.11841		AT1G48320	1.97806	4.15189	1.42957	2.54798	2.52687		-0.548817	1.62501	-1.0973	0.021105	1.11022e-16		0.3012	2.64067	1.20407	0.00044542	4.14638	0.491095		-0.269521	0.798035	-0.538879	0.0103646	1		AT1G48320	-0.269521	0.798035	-0.538879	0.010365
AT1G49050	3	3.00517	2.27789		AT1G49050	3.92255	6.92772	3.48418	5.76207	5.02413		-1.10158	1.90359	-1.53995	0.737941	0		1.21348	3.62365	2.37144	0.544556	7.75313	0.359138		-0.39562	0.683651	-0.553054	0.265023	1		AT1G49050	-0.39562	0.683651	-0.553054	0.265023
AT1G51270	3	2.10679	1.42602		AT1G51270	2.77962	4.88641	2.41916	3.84518	3.48259		-0.702975	1.40381	-1.06343	0.362592	-3.33067e-16		0.494175	1.9707	1.13089	0.131473	3.72723	0.517973		-0.364122	0.727138	-0.550828	0.187813	1		AT1G51270	-0.364122	0.727138	-0.550828	0.187813
AT1G51670	3	3.71043	2.62957		AT1G51670	-3.1054	0.605038	-3.09657	-0.467005	-1.51598		-1.58941	2.12102	-1.58059	1.04898	0		2.52623	4.49873	2.49826	1.10036	10.6236	0.306806		-0.487642	0.650743	-0.484935	0.321834	1		AT1G51670	-0.487642	0.650743	-0.484935	0.321834
AT1G51860	3	6.56118	4.68308		AT1G51860	-1.37058	5.1906	-1.29667	3.38642	1.47744		-2.84802	3.71316	-2.77411	1.90897	0		8.11122	13.7875	7.69569	3.64418	33.2386	0.173452		-0.493994	0.644053	-0.481174	0.331115	1		AT1G51860	-0.493994	0.644053	-0.481174	0.331115
AT1G51890	3	6.517	3.28381		AT1G51890	0.35593	6.87293	0.137273	3.42108	2.6968		-2.34087	4.17613	-2.55953	0.724279	0		5.47969	17.44	6.5512	0.52458	29.9955	0.182588		-0.427415	0.76251	-0.467339	0.132245	1		AT1G51890	-0.427415	0.76251	-0.467339	0.132245
AT1G51920	3	5.29527	3.43523		AT1G51920	-2.98932	2.30595	-3.62424	-0.189005	-1.12415		-1.86517	3.4301	-2.50008	0.935149	0		3.47885	11.7656	6.25042	0.874503	22.3694	0.211433		-0.394358	0.725237	-0.528601	0.197721	1		AT1G51920	-0.394358	0.725237	-0.528601	0.197721
AT1G53110	3	2.07059	1.42816		AT1G53110	1.89571	3.9663	1.77189	3.20004	2.70848		-0.812777	1.25781	-0.936596	0.49156	0		0.660607	1.58209	0.877212	0.241631	3.36154	0.545419		-0.443304	0.686036	-0.510838	0.268106	1		AT1G53110	-0.443304	0.686036	-0.510838	0.268106
AT1G53625	3	5.37286	3.38119		AT1G53625	-0.0385119	5.33435	-1.43611	1.94508	1.4512		-1.48971	3.88315	-2.88731	0.493879	-2.22045e-16		2.21925	15.0788	8.33658	0.243917	25.8786	0.196576		-0.292842	0.763332	-0.567575	0.0970846	1		AT1G53625	-0.292842	0.763332	-0.567575	0.097085
AT1G53710	3	2.0449	1.33022		AT1G53710	2.62987	4.67477	2.94073	4.27096	3.62908		-0.999212	1.04568	-0.688348	0.641875	-3.33067e-16		0.998424	1.09346	0.473824	0.412004	2.97771	0.579507		-0.57905	0.605982	-0.398903	0.371971	1		AT1G53710	-0.57905	0.605982	-0.398903	0.371971
AT1G55365	3	2.50616	1.37596		AT1G55365	-1.94936	0.556803	-2.01057	-0.634611	-1.00943		-0.939923	1.56624	-1.00114	0.374824	0		0.883455	2.4531	1.00228	0.140493	4.47933	0.472491		-0.444105	0.740033	-0.473029	0.177101	1		AT1G55365	-0.444105	0.740033	-0.473029	0.177101
AT1G56550	3	5.53718	4.15485		AT1G56550	-0.710086	4.8271	-1.67261	2.48224	1.23166		-1.94175	3.59543	-2.90427	1.25058	0		3.77038	12.9272	8.43478	1.56395	26.6963	0.193542		-0.375809	0.695867	-0.562098	0.24204	1		AT1G56550	-0.375809	0.695867	-0.562098	0.24204
AT1G57630	3	6.63503	4.02738		AT1G57630	-0.265233	6.36979	-1.85967	2.16771	1.60315		-1.86838	4.76664	-3.46282	0.564558	0		3.49086	22.7209	11.9911	0.318726	38.5216	0.161119		-0.301033	0.767999	-0.557927	0.0909613	1		AT1G57630	-0.301033	0.767999	-0.557927	0.090961
AT1G58300	3	4.18839	2.76312		AT1G58300	-0.398546	3.78984	-1.66466	1.09846	0.706274		-1.10482	3.08357	-2.37094	0.392187	0		1.22063	9.50841	5.62134	0.15381	16.5042	0.246152		-0.271953	0.759026	-0.58361	0.0965375	1		AT1G58300	-0.271953	0.759026	-0.58361	0.096537
AT1G59865	3	3.05519	1.62206		AT1G59865	-1.9398	1.11539	-1.2178	0.404261	-0.409486		-1.53031	1.52487	-0.808309	0.813747	0		2.34186	2.32524	0.653364	0.662185	5.98265	0.40884		-0.625653	0.62343	-0.330469	0.332692	1		AT1G59865	-0.625653	0.62343	-0.330469	0.332692
AT1G60970	3	5.12754	3.38383		AT1G60970	-3.97719	1.15035	-3.84025	-0.45641	-1.78087		-2.19631	2.93122	-2.05937	1.32446	0		4.82379	8.59208	4.24102	1.7542	19.4111	0.226973		-0.498505	0.66531	-0.467423	0.300618	1		AT1G60970	-0.498505	0.66531	-0.467423	0.300618
AT1G61250	3	2.87046	1.5789		AT1G61250	5.1047	7.97516	4.88535	6.46425	6.10736		-1.00266	1.86779	-1.22201	0.356883	2.22045e-16		1.00533	3.48865	1.49332	0.127366	6.11467	0.404402		-0.405479	0.75534	-0.494185	0.144324	1		AT1G61250	-0.405479	0.75534	-0.494185	0.144324
AT1G61380	3	2.00843	1.00413		AT1G61380	3.48035	5.48878	3.21502	4.21916	4.10083		-0.620478	1.38795	-0.885804	0.118331	1.11022e-16		0.384994	1.92641	0.784648	0.0140023	3.11005	0.567043		-0.351838	0.787028	-0.502289	0.067099	1		AT1G61380	-0.351838	0.787028	-0.502289	0.067099
AT1G63460	3	2.22389	1.35539		AT1G63460	2.94608	5.16996	2.74439	4.09978	3.74005		-0.793972	1.42991	-0.995666	0.359725	-3.33067e-16		0.630391	2.04465	0.991351	0.129402	3.7958	0.513273		-0.407524	0.733936	-0.511049	0.184637	1		AT1G63460	-0.407524	0.733936	-0.511049	0.184637
AT1G63530	3	2.99468	1.74956		AT1G63530	-1.23124	1.76343	-0.967956	0.781608	0.0864608		-1.3177	1.67697	-1.05442	0.695147	0		1.73634	2.81224	1.11179	0.483229	6.14361	0.403449		-0.531626	0.676573	-0.425403	0.280456	1		AT1G63530	-0.531626	0.676573	-0.425403	0.280456
AT1G63720	3	4.2357	3.22175		AT1G63720	0.0410439	4.27674	0.151136	3.37289	1.96045		-1.91941	2.31629	-1.80932	1.41244	0		3.68413	5.36521	3.27363	1.99498	14.3179	0.264277		-0.507256	0.612143	-0.478161	0.373275	1		AT1G63720	-0.507256	0.612143	-0.478161	0.373275
AT1G64460	3	2.8346	1.45204		AT1G64460	1.55889	4.39349	1.45931	2.91135	2.58076		-1.02187	1.81273	-1.12145	0.330587	0		1.04421	3.28599	1.25765	0.109288	5.69715	0.418959		-0.428121	0.75946	-0.469841	0.138502	1		AT1G64460	-0.428121	0.75946	-0.469841	0.138502
AT1G64470	3	2.75254	1.49138		AT1G64470	2.26034	5.01288	2.10309	3.59446	3.24269		-0.982351	1.77019	-1.13961	0.351769	-2.22045e-16		0.965013	3.13357	1.2987	0.123741	5.52103	0.425589		-0.418077	0.753372	-0.485004	0.149709	1		AT1G64470	-0.418077	0.753372	-0.485004	0.149709
AT1G64610	3	3.29869	2.45656		AT1G64610	2.90767	6.20635	2.77915	5.23571	4.28222		-1.37455	1.92413	-1.50307	0.95349	-2.22045e-16		1.8894	3.70229	2.25922	0.909144	8.76005	0.337868		-0.464417	0.650103	-0.507839	0.322154	1		AT1G64610	-0.464417	0.650103	-0.507839	0.322154
AT1G65250	3	2.13819	1.25424		AT1G65250	1.92871	4.0669	1.66421	2.91845	2.64457		-0.715859	1.42233	-0.980357	0.273882	-2.22045e-16		0.512454	2.02303	0.9611	0.0750113	3.5716	0.529138		-0.378788	0.75261	-0.518744	0.144921	1		AT1G65250	-0.378788	0.75261	-0.518744	0.144921
AT1G65610	3	6.46994	3.21037		AT1G65610	-2.1556	4.31434	-3.58915	-0.37878	-0.452299		-1.7033	4.76664	-3.13686	0.0735196	-1.11022e-16		2.90123	22.7208	9.83986	0.00540513	35.4673	0.167914		-0.286007	0.800383	-0.526721	0.0123449	1		AT1G65610	-0.286007	0.800383	-0.526721	0.012345
AT1G65690	3	5.37191	2.98543		AT1G65690	-0.0750499	5.29686	-0.0973996	2.88803	2.00311		-2.07816	3.29375	-2.10051	0.884921	0		4.31875	10.8488	4.41214	0.783085	20.3627	0.221606		-0.460533	0.729915	-0.465486	0.196104	1		AT1G65690	-0.460533	0.729915	-0.465486	0.196104
AT1G66460	3	3.56097	2.2825		AT1G66460	1.30843	4.8694	0.537312	2.81981	2.38374		-1.07531	2.48566	-1.84642	0.436075	-2.77556e-16		1.15629	6.1785	3.40928	0.190161	10.9342	0.302417		-0.325191	0.751705	-0.55839	0.131876	1		AT1G66460	-0.325191	0.751705	-0.55839	0.131876
AT1G66600	3	7.0105	4.3943		AT1G66600	-3.29875	3.71175	-3.32851	1.06579	-0.462432		-2.83632	4.17418	-2.86608	1.52822	0		8.0447	17.4238	8.21441	2.33545	36.0183	0.166624		-0.472599	0.695519	-0.477558	0.254638	1		AT1G66600	-0.472599	0.695519	-0.477558	0.254638
AT1G66725	3	2.16865	1.29166		AT1G66725	2.55576	4.72441	2.2182	3.50986	3.25206		-0.696299	1.47235	-1.03386	0.257806	-2.22045e-16		0.484833	2.16782	1.06886	0.0664641	3.78798	0.513803		-0.357761	0.756498	-0.531199	0.132462	1		AT1G66725	-0.357761	0.756498	-0.531199	0.132462
AT1G66920	3	2.85001	2.09831		AT1G66920	2.58769	5.4377	2.67629	4.77461	3.86907		-1.28138	1.56863	-1.19278	0.905534	0		1.64194	2.4606	1.42272	0.819992	6.34525	0.396986		-0.508691	0.622724	-0.473517	0.359485	1		AT1G66920	-0.508691	0.622724	-0.473517	0.359485
AT1G67000	3	3.3809	2.53468		AT1G67000	-0.407085	2.97382	-1.0377	1.49698	0.756504		-1.16359	2.21731	-1.7942	0.740477	0		1.35394	4.91647	3.21916	0.548307	10.0379	0.315631		-0.367264	0.699852	-0.566305	0.233717	1		AT1G67000	-0.367264	0.699852	-0.566305	0.233717
AT1G67520	3	4.24097	2.15718		AT1G67520	-0.429094	3.81187	-0.782825	1.37435	0.993576		-1.42267	2.81829	-1.7764	0.380777	0		2.02399	7.94278	3.1556	0.144991	13.2674	0.274541		-0.390582	0.773738	-0.487695	0.104539	1		AT1G67520	-0.390582	0.773738	-0.487695	0.104539
AT1G67800	3	2.59944	1.7019		AT1G67800	4.0776	6.67703	3.33175	5.03365	4.78001		-0.70241	1.89703	-1.44826	0.253644	0		0.49338	3.59871	2.09746	0.0643352	6.25388	0.399876		-0.280877	0.758575	-0.579124	0.101426	1		AT1G67800	-0.280877	0.758575	-0.579124	0.101426
AT1G67980	3	5.81128	3.00489		AT1G67980	-4.1389	1.67238	-4.08828	-1.08339	-1.90955		-2.22935	3.58193	-2.17873	0.826159	0		4.97002	12.8302	4.74687	0.682539	23.2296	0.207481		-0.462549	0.743183	-0.452046	0.171413	1		AT1G67980	-0.462549	0.743183	-0.452046	0.171413
AT1G68300	3	2.15832	1.06161		AT1G68300	3.831	5.98932	4.09616	5.15777	4.76856		-0.937563	1.22076	-0.672405	0.389209	-3.33067e-16		0.879025	1.49025	0.452129	0.151484	2.97289	0.579977		-0.543765	0.708012	-0.389979	0.225732	1		AT1G68300	-0.543765	0.708012	-0.389979	0.225732
AT1G68690	3	2.21012	1.11406		AT1G68690	1.7505	3.96062	1.65286	2.76692	2.53273		-0.782229	1.42789	-0.879864	0.234198	-5.55112e-17		0.611882	2.03888	0.77416	0.0548488	3.47977	0.536074		-0.419332	0.765457	-0.471672	0.125547	1		AT1G68690	-0.419332	0.765457	-0.471672	0.125547
AT1G69810	3	2.40441	1.71226		AT1G69810	-1.10972	1.29469	-2.0832	-0.370941	-0.567291		-0.542425	1.86198	-1.51591	0.196349	0		0.294225	3.46698	2.29797	0.038553	6.09773	0.404964		-0.219663	0.754035	-0.613887	0.0795143	1		AT1G69810	-0.219663	0.754035	-0.613887	0.079514
AT1G69840	3	2.72913	1.66732		AT1G69840	5.02092	7.75005	4.68767	6.35499	5.95341		-0.932485	1.79665	-1.26574	0.40158	4.44089e-16		0.869529	3.22794	1.6021	0.161267	5.86084	0.413067		-0.385179	0.742135	-0.522836	0.165879	1		AT1G69840	-0.385179	0.742135	-0.522836	0.165879
AT1G70170	3	7.18403	3.75965		AT1G70170	-5.41208	1.77196	-5.44831	-1.68866	-2.69427		-2.7178	4.46623	-2.75404	1.00561	0		7.38646	19.9472	7.58472	1.01126	35.9296	0.16683		-0.453411	0.7451	-0.459455	0.167766	1		AT1G70170	-0.453411	0.7451	-0.459455	0.167766
AT1G71040	3	2.81684	2.09221		AT1G71040	5.17495	7.99179	4.76586	6.85806	6.19767		-1.02271	1.79412	-1.43181	0.660397	-6.66134e-16		1.04594	3.21888	2.05008	0.436124	6.75102	0.384871		-0.393612	0.690506	-0.551062	0.254168	1		AT1G71040	-0.393612	0.690506	-0.551062	0.254168
AT1G71390	3	8.52389	5.49681		AT1G71390	-3.71236	4.81153	-5.70701	-0.210209	-1.20451		-2.50785	6.01604	-4.5025	0.994304	0		6.28929	36.1928	20.2725	0.98864	63.7432	0.125251		-0.314111	0.753519	-0.563945	0.124538	1		AT1G71390	-0.314111	0.753519	-0.563945	0.124538
AT1G71910	3	3.57678	2.17973		AT1G71910	-0.575574	3.00121	-0.729895	1.44984	0.786395		-1.36197	2.21481	-1.51629	0.663445	0		1.85496	4.9054	2.29913	0.44016	9.49966	0.324449		-0.441889	0.718594	-0.491958	0.215254	1		AT1G71910	-0.441889	0.718594	-0.491958	0.215254
AT1G72240	3	2.44528	1.35368		AT1G72240	1.8671	4.31239	1.22534	2.57903	2.49596		-0.628862	1.81642	-1.27062	0.0830622	0		0.395467	3.29939	1.61448	0.00689933	5.31623	0.433709		-0.272743	0.787798	-0.551079	0.0360248	1		AT1G72240	-0.272743	0.787798	-0.551079	0.036025
AT1G72280	3	3.55276	2.15521		AT1G72280	1.87562	5.42838	1.70083	3.85604	3.21522		-1.3396	2.21316	-1.51438	0.640824	0		1.79453	4.89808	2.29336	0.410656	9.39662	0.326223		-0.437008	0.721983	-0.494026	0.209051	1		AT1G72280	-0.437008	0.721983	-0.494026	0.209051
AT1G72870	3	3.3806	2.19689		AT1G72870	-3.34945	0.0311517	-3.55045	-1.35356	-2.05558		-1.29387	2.08673	-1.49487	0.702016	0		1.67411	4.35444	2.23465	0.492827	8.75603	0.337945		-0.437258	0.705201	-0.505186	0.237243	1		AT1G72870	-0.437258	0.705201	-0.505186	0.237243
AT1G73810	3	6.28665	4.6616		AT1G73810	-2.89248	3.39417	-4.28069	0.38091	-0.849521		-2.04296	4.24369	-3.43117	1.23043	0		4.17368	18.0089	11.7729	1.51396	35.4695	0.167909		-0.34303	0.712552	-0.576122	0.2066	1		AT1G73810	-0.34303	0.712552	-0.576122	0.2066
AT1G74210	3	2.0467	1.07426		AT1G74210	2.67189	4.71859	2.54697	3.62123	3.38967		-0.717779	1.32892	-0.842702	0.231562	2.22045e-16		0.515207	1.76602	0.710146	0.0536211	3.045	0.573068		-0.411336	0.761561	-0.482926	0.132701	1		AT1G74210	-0.411336	0.761561	-0.482926	0.132701
AT1G74280	3	2.27497	1.1645		AT1G74280	1.19014	3.46512	1.48906	2.65356	2.19947		-1.00933	1.26565	-0.710411	0.454091	-2.22045e-16		1.01874	1.60186	0.504683	0.206199	3.33148	0.547875		-0.552985	0.693415	-0.389216	0.248785	1		AT1G74280	-0.552985	0.693415	-0.389216	0.248785
AT1G74350	3	2.3272	1.15534		AT1G74350	-0.122616	2.20458	0.293448	1.44879	0.956052		-1.07867	1.24853	-0.662604	0.49274	0		1.16352	1.55883	0.439044	0.242792	3.40419	0.541992		-0.584629	0.676694	-0.359126	0.267061	1		AT1G74350	-0.584629	0.676694	-0.359126	0.267061
AT1G74600	3	2.04929	1.18211		AT1G74600	1.15436	3.20366	2.08645	3.26855	2.42826		-1.27389	0.775402	-0.341808	0.8403	2.77556e-16		1.6228	0.601248	0.116833	0.706103	3.04699	0.572881		-0.72979	0.444213	-0.195815	0.481392	1		AT1G74600	-0.72979	0.444213	-0.195815	0.481392
AT1G76930	3	2.20904	1.36553		AT1G76930	3.75693	5.96596	0.665337	2.03087	3.10477		0.652153	2.86119	-2.43944	-1.0739	0		0.425303	8.18639	5.95086	1.15327	15.7158	0.25225		0.164506	0.721735	-0.615349	-0.270892	1		AT1G76930	0.164506	0.721735	-0.615349	-0.270892
AT1G76965	3	5.34652	3.45743		AT1G76965	-4.98689	0.359631	-4.77747	-1.32004	-2.68119		-2.3057	3.04082	-2.09628	1.36115	0		5.31625	9.2466	4.39438	1.85274	20.81	0.219212		-0.505437	0.666585	-0.459529	0.298381	1		AT1G76965	-0.505437	0.666585	-0.459529	0.298381
AT1G76970	3	4.11204	2.51899		AT1G76970	2.58781	6.69984	2.40069	4.91968	4.15201		-1.5642	2.54784	-1.75131	0.767674	0		2.44672	6.49148	3.0671	0.589324	12.5946	0.281778		-0.440757	0.717925	-0.493482	0.216314	1		AT1G76970	-0.440757	0.717925	-0.493482	0.216314
AT1G76980	3	4.19916	2.26184		AT1G76980	1.43808	5.63724	1.22322	3.48505	2.9459		-1.50782	2.69134	-1.72268	0.539157	-2.77556e-16		2.27352	7.24333	2.96763	0.290691	12.7752	0.27978		-0.421858	0.752984	-0.481972	0.150845	1		AT1G76980	-0.421858	0.752984	-0.481972	0.150845
AT1G77500	3	2.49023	1.73925		AT1G77500	3.31229	5.80252	3.15505	4.8943	4.29104		-0.97875	1.51148	-1.13599	0.603258	-3.33067e-16		0.957951	2.28458	1.29048	0.363921	4.89693	0.451896		-0.442293	0.683032	-0.51335	0.27261	1		AT1G77500	-0.442293	0.683032	-0.51335	0.27261
AT1G78190	3	2.89214	1.60358		AT1G78190	1.09767	3.98981	1.6773	3.28088	2.51142		-1.41375	1.47839	-0.834114	0.769466	0		1.99868	2.18565	0.695746	0.592078	5.47215	0.427485		-0.604355	0.631991	-0.356571	0.328935	1		AT1G78190	-0.604355	0.631991	-0.356571	0.328935
AT1G79400	3	5.21593	2.54124		AT1G79400	-3.92531	1.29062	-4.52563	-1.98439	-2.28618		-1.63913	3.5768	-2.23945	0.301789	-2.22045e-16		2.68675	12.7935	5.01515	0.0910766	20.5864	0.220399		-0.361263	0.788322	-0.493573	0.0665139	1		AT1G79400	-0.361263	0.788322	-0.493573	0.066514
AT1G79450	3	5.41256	3.14		AT1G79450	-1.97543	3.43713	-2.98257	0.157427	-0.34086		-1.63457	3.77799	-2.64171	0.498287	1.11022e-16		2.67182	14.2732	6.97863	0.24829	24.172	0.203397		-0.332466	0.768431	-0.537315	0.10135	1		AT1G79450	-0.332466	0.768431	-0.537315	0.10135
AT1G80120	3	2.85697	2.05858		AT1G80120	0.311818	3.16879	0.143856	2.20243	1.45672		-1.14491	1.71207	-1.31287	0.745708	0		1.31081	2.93117	1.72362	0.55608	6.52168	0.39158		-0.448322	0.67041	-0.514092	0.292004	1		AT1G80120	-0.448322	0.67041	-0.514092	0.292004
AT1G80130	3	2.4903	1.66415		AT1G80130	3.29807	5.78838	3.16143	4.82558	4.26836		-0.97029	1.52001	-1.10694	0.557211	0		0.941463	2.31044	1.22531	0.310485	4.7877	0.457022		-0.443443	0.694679	-0.505893	0.254658	1		AT1G80130	-0.443443	0.694679	-0.505893	0.254658
AT2G01650	3	2.62848	1.4097		AT2G01650	4.04404	6.67252	3.90959	5.31929	4.98636		-0.942319	1.68616	-1.07677	0.332932	-1.11022e-16		0.887964	2.84313	1.15944	0.110844	5.00138	0.447152		-0.421359	0.753969	-0.481481	0.148871	1		AT2G01650	-0.421359	0.753969	-0.481481	0.148871
AT2G02061	3	4.09526	2.03567		AT2G02061	-4.87324	-0.777986	-3.85563	-1.81996	-2.8317		-2.04154	2.05372	-1.02392	1.01175	0		4.16789	4.21775	1.04842	1.02363	10.4577	0.30923		-0.631307	0.635071	-0.316628	0.312863	1		AT2G02061	-0.631307	0.635071	-0.316628	0.312863
AT2G02370	3	2.09549	1.26233		AT2G02370	2.09989	4.19539	2.02546	3.2878	2.90214		-0.802244	1.29325	-0.87667	0.385664	4.44089e-16		0.643595	1.6725	0.768551	0.148737	3.23338	0.556124		-0.446147	0.719208	-0.487537	0.214477	1		AT2G02370	-0.446147	0.719208	-0.487537	0.214477
AT2G03450	3	2.11093	1.02559		AT2G03450	1.79939	3.91032	1.27106	2.29665	2.31935		-0.519963	1.59096	-1.04829	-0.0227056	1.11022e-16		0.270361	2.53116	1.09892	0.000515544	3.90096	0.506307		-0.263261	0.805516	-0.530759	-0.011496	1		AT2G03450	-0.263261	0.805516	-0.530759	-0.011496
AT2G03510	3	2.08326	1.02285		AT2G03510	4.56083	6.64409	4.54641	5.56926	5.33014		-0.769317	1.31394	-0.783737	0.239112	6.66134e-16		0.591848	1.72644	0.614243	0.0571746	2.98971	0.578343		-0.444929	0.759909	-0.453269	0.138289	1		AT2G03510	-0.444929	0.759909	-0.453269	0.138289
AT2G03770	3	2.92168	1.60234		AT2G03770	-3.24146	-0.319774	-3.00342	-1.40108	-1.99143		-1.25002	1.67166	-1.01199	0.590353	0		1.56256	2.79445	1.02412	0.348516	5.72965	0.417769		-0.522221	0.698368	-0.422778	0.246631	1		AT2G03770	-0.522221	0.698368	-0.422778	0.246631
AT2G04450	3	6.97689	3.88573		AT2G04450	1.07275	8.04964	-0.172355	3.71338	3.16585		-2.0931	4.88379	-3.33821	0.547522	0		4.38108	23.8514	11.1436	0.299781	39.6759	0.158758		-0.332297	0.775342	-0.529969	0.0869237	1		AT2G04450	-0.332297	0.775342	-0.529969	0.086924
AT2G05380	3	2.95327	1.89019		AT2G05380	6.90132	9.85459	6.54214	8.43233	7.93259		-1.03127	1.922	-1.39046	0.499732	8.88178e-16		1.06352	3.69407	1.93337	0.249732	6.94069	0.379576		-0.391446	0.729544	-0.527784	0.189686	1		AT2G05380	-0.391446	0.729544	-0.527784	0.189686
AT2G05940	3	2.16566	1.54466		AT2G05940	4.7341	6.89976	4.04357	5.58823	5.31641		-0.582314	1.58335	-1.27285	0.271814	0		0.339089	2.50698	1.62014	0.0738829	4.54009	0.469318		-0.27329	0.743093	-0.59737	0.127567	1		AT2G05940	-0.27329	0.743093	-0.59737	0.127567
AT2G16530	3	2.79596	1.57624		AT2G16530	0.74396	3.53993	0.817319	2.39356	1.87369		-1.12973	1.66623	-1.05637	0.519871	0		1.27629	2.77633	1.11592	0.270266	5.43882	0.428793		-0.484421	0.714469	-0.452965	0.222917	1		AT2G16530	-0.484421	0.714469	-0.452965	0.222917
AT2G16595	3	2.85321	1.84644		AT2G16595	0.62675	3.47996	0.605746	2.45218	1.79116		-1.16441	1.6888	-1.18541	0.661025	2.77556e-16		1.35585	2.85204	1.4052	0.436954	6.05005	0.406556		-0.473398	0.686591	-0.481937	0.268744	1		AT2G16595	-0.473398	0.686591	-0.481937	0.268744
AT2G16600	3	2.14592	1.50687		AT2G16600	7.56077	9.70669	7.389	8.89587	8.38808		-0.827314	1.31861	-0.999081	0.507788	-6.66134e-16		0.684449	1.73873	0.998164	0.257848	3.67919	0.521344		-0.431315	0.687448	-0.520865	0.264732	1		AT2G16600	-0.431315	0.687448	-0.520865	0.264732
AT2G16870	3	3.15525	2.17899		AT2G16870	1.3318	4.48704	1.24075	3.41974	2.61983		-1.28803	1.86721	-1.37908	0.799906	0		1.65903	3.48648	1.90187	0.63985	7.68724	0.360674		-0.46456	0.673455	-0.4974	0.288505	1		AT2G16870	-0.46456	0.673455	-0.4974	0.288505
AT2G17120	3	3.22821	2.19307		AT2G17120	5.00935	8.23756	4.56628	6.75935	6.14313		-1.13378	2.09443	-1.57686	0.616211	-2.22045e-16		1.28546	4.38662	2.48648	0.379716	8.53828	0.342227		-0.388011	0.71677	-0.539644	0.210884	1		AT2G17120	-0.388011	0.71677	-0.539644	0.210884
AT2G17130	3	2.05683	1.3439		AT2G17130	4.01444	6.07127	3.60304	4.94695	4.65892		-0.644487	1.41235	-1.05588	0.288021	2.22045e-16		0.415364	1.99473	1.11489	0.0829559	3.60793	0.526467		-0.339301	0.743554	-0.555886	0.151633	1		AT2G17130	-0.339301	0.743554	-0.555886	0.151633
AT2G17220	3	2.02006	1.47334		AT2G17220	4.99191	7.01197	5.04955	6.5229	5.89408		-0.902174	1.11789	-0.844529	0.628816	4.44089e-16		0.813918	1.24967	0.713229	0.39541	3.17223	0.561459		-0.506534	0.627647	-0.474168	0.353054	1		AT2G17220	-0.506534	0.627647	-0.474168	0.353054
AT2G17720	3	2.74832	1.50324		AT2G17720	3.96163	6.70995	3.54928	5.05252	4.81835		-0.856718	1.89161	-1.26906	0.234175	-2.22045e-16		0.733965	3.57817	1.61052	0.054838	5.97749	0.409016		-0.350411	0.773697	-0.519067	0.0957814	1		AT2G17720	-0.350411	0.773697	-0.519067	0.095781
AT2G17740	3	2.52855	1.53882		AT2G17740	-1.10175	1.42679	-2.08465	-0.545823	-0.576357		-0.525396	2.00315	-1.50829	0.0305342	-2.77556e-17		0.276041	4.01261	2.27494	0.000932338	6.56452	0.3903		-0.205062	0.78183	-0.588685	0.0119175	1		AT2G17740	-0.205062	0.78183	-0.588685	0.011917
AT2G18000	3	3.889	2.24801		AT2G18000	-1.51384	2.37516	-1.74922	0.498789	-0.0972772		-1.41656	2.47244	-1.65195	0.596066	0		2.00664	6.11295	2.72892	0.355295	11.2038	0.298756		-0.423206	0.738657	-0.493529	0.178079	1		AT2G18000	-0.423206	0.738657	-0.493529	0.178079
AT2G18660	3	6.81752	4.24796		AT2G18660	0.743362	7.56088	0.260514	4.50847	3.26831		-2.52495	4.29257	-3.00779	1.24017	4.44089e-16		6.37535	18.4262	9.04683	1.53801	35.3864	0.168105		-0.424457	0.721605	-0.505627	0.208479	1		AT2G18660	-0.424457	0.721605	-0.505627	0.208479
AT2G21550	3	2.50621	1.24268		AT2G21550	-1.152	1.35421	-1.42521	-0.182527	-0.351381		-0.80062	1.70559	-1.07383	0.168854	0		0.640993	2.90904	1.1531	0.0285117	4.73165	0.45972		-0.368061	0.784095	-0.49366	0.0776257	1		AT2G21550	-0.368061	0.784095	-0.49366	0.077626
AT2G21850	3	3.93375	2.96574		AT2G21850	0.629704	4.56345	0.317308	3.28305	2.19838		-1.56867	2.36508	-1.88107	1.08467	0		2.46074	5.59358	3.53843	1.17651	12.7693	0.279845		-0.438985	0.661854	-0.526408	0.303539	1		AT2G21850	-0.438985	0.661854	-0.526408	0.303539
AT2G23270	3	5.50692	3.80683		AT2G23270	-5.71158	-0.204665	-5.50671	-1.69988	-3.28071		-2.43087	3.07604	-2.226	1.58083	0		5.90915	9.46205	4.95509	2.49903	22.8253	0.209311		-0.508808	0.643849	-0.465926	0.330885	1		AT2G23270	-0.508808	0.643849	-0.465926	0.330885
AT2G24850	3	7.30316	5.54189		AT2G24850	1.43643	8.7396	-0.641997	4.89989	3.60848		-2.17205	5.13112	-4.25048	1.29141	-4.44089e-16		4.71779	26.3284	18.0666	1.66774	50.7805	0.14033		-0.304804	0.720052	-0.596471	0.181224	1		AT2G24850	-0.304804	0.720052	-0.596471	0.181224
AT2G25000	3	2.91759	1.73041		AT2G25000	2.69273	5.61032	2.33929	4.06971	3.67801		-0.985285	1.93231	-1.33872	0.391695	-5.55112e-16		0.970787	3.73382	1.79217	0.153425	6.6502	0.387778		-0.382072	0.749306	-0.519125	0.15189	1		AT2G25000	-0.382072	0.749306	-0.519125	0.15189
AT2G25090	3	3.6785	2.67561		AT2G25090	-3.11367	0.56483	-3.51254	-0.83693	-1.72458		-1.38909	2.28941	-1.78796	0.887648	0		1.92958	5.24139	3.19681	0.787919	11.1557	0.2994		-0.415894	0.685448	-0.535316	0.265762	1		AT2G25090	-0.415894	0.685448	-0.535316	0.265762
AT2G25260	3	3.41331	1.68238		AT2G25260	-2.34125	1.07206	-1.45043	0.23195	-0.621918		-1.71933	1.69398	-0.828511	0.853868	0		2.95611	2.86956	0.68643	0.72909	7.2412	0.371616		-0.638933	0.62951	-0.307888	0.317311	1		AT2G25260	-0.638933	0.62951	-0.307888	0.317311
AT2G25440	3	6.35137	4.75296		AT2G25440	-2.89556	3.45582	-2.34162	2.41134	0.157494		-3.05305	3.29832	-2.49911	2.25384	0		9.32113	10.8789	6.24556	5.07981	31.5254	0.178102		-0.543756	0.587439	-0.445098	0.401415	1		AT2G25440	-0.543756	0.587439	-0.445098	0.401415
AT2G26390	3	3.59289	2.47284		AT2G26390	-1.0482	2.54469	-2.20905	0.263789	-0.112195		-0.936008	2.65688	-2.09686	0.375984	0		0.876111	7.05903	4.39682	0.141364	12.4733	0.283145		-0.265026	0.752283	-0.593715	0.106458	1		AT2G26390	-0.265026	0.752283	-0.593715	0.106458
AT2G28160	3	2.85752	1.45365		AT2G28160	-0.156456	2.70106	-0.616394	0.837252	0.691367		-0.847822	2.0097	-1.30776	0.145886	0		0.718803	4.03888	1.71024	0.0212827	6.48921	0.392558		-0.33282	0.788923	-0.513372	0.0572687	1		AT2G28160	-0.33282	0.788923	-0.513372	0.057269
AT2G29120	3	2.96903	2.1664		AT2G29120	4.77504	7.74407	4.34326	6.50965	5.843		-1.06796	1.90106	-1.49975	0.666648	-2.22045e-16		1.14055	3.61404	2.24924	0.44442	7.44825	0.366415		-0.391318	0.696577	-0.54953	0.24427	1		AT2G29120	-0.391318	0.696577	-0.54953	0.24427
AT2G30750	3	3.55847	2.48487		AT2G30750	-1.63702	1.92145	-2.87326	-0.38839	-0.744306		-0.892714	2.66575	-2.12896	0.355916	0		0.796938	7.10625	4.53246	0.126676	12.5623	0.28214		-0.251871	0.752117	-0.600664	0.100418	1		AT2G30750	-0.251871	0.752117	-0.600664	0.100418
AT2G31865	3	3.87199	2.69657		AT2G31865	3.11073	6.98271	2.49669	5.19325	4.44584		-1.33512	2.53687	-1.94916	0.747406	2.22045e-16		1.78253	6.43571	3.79922	0.558615	12.5761	0.281986		-0.376484	0.715361	-0.549635	0.210758	1		AT2G31865	-0.376484	0.715361	-0.549635	0.210758
AT2G31870	3	2.68523	1.80196		AT2G31870	1.23607	3.9213	1.63561	3.43757	2.55764		-1.32157	1.36366	-0.922027	0.879932	0		1.74654	1.85957	0.850134	0.774281	5.23053	0.437247		-0.577852	0.596258	-0.403154	0.384748	1		AT2G31870	-0.577852	0.596258	-0.403154	0.384748
AT2G32670	3	2.53027	1.70537		AT2G32670	-1.81445	0.715817	-1.44359	0.261783	-0.570109		-1.24434	1.28593	-0.873477	0.831892	0		1.54838	1.65361	0.762962	0.692044	4.657	0.46339		-0.576616	0.595886	-0.404761	0.385491	1		AT2G32670	-0.576616	0.595886	-0.404761	0.385491
AT2G33110	3	2.33702	1.25291		AT2G33110	1.75109	4.08812	1.84165	3.09456	2.69386		-0.942763	1.39426	-0.852203	0.400706	-2.22045e-16		0.888803	1.94396	0.726251	0.160565	3.71958	0.518505		-0.488828	0.722931	-0.441872	0.207768	1		AT2G33110	-0.488828	0.722931	-0.441872	0.207768
AT2G35980	3	6.34147	4.06812		AT2G35980	-1.92882	4.41265	-2.09798	1.97013	0.588995		-2.51781	3.82365	-2.68698	1.38114	0		6.33939	14.6203	7.21985	1.90754	30.0871	0.18231		-0.459022	0.697089	-0.489862	0.251795	1		AT2G35980	-0.459022	0.697089	-0.489862	0.251795
AT2G38690	3	4.9402	2.47816		AT2G38690	-3.71334	1.22686	-3.38747	-0.909311	-1.69582		-2.01752	2.92267	-1.69165	0.786504	0		4.0704	8.54202	2.86169	0.618588	16.0927	0.249279		-0.502926	0.728561	-0.421694	0.196059	1		AT2G38690	-0.502926	0.728561	-0.421694	0.196059
AT2G40520	3	2.4275	1.69944		AT2G40520	3.74295	6.17044	3.83345	5.53288	4.81993		-1.07698	1.35051	-0.986483	0.712954	5.55112e-16		1.15989	1.82389	0.973148	0.508303	4.46523	0.473236		-0.509668	0.639112	-0.466839	0.337396	1		AT2G40520	-0.509668	0.639112	-0.466839	0.337396
AT2G41082	3	2.62257	1.65699		AT2G41082	-1.73948	0.883095	-1.21515	0.44184	-0.407422		-1.33205	1.29052	-0.807725	0.849262	0		1.77437	1.66543	0.652419	0.721246	4.81347	0.455796		-0.607146	0.588213	-0.368158	0.387091	1		AT2G41082	-0.607146	0.588213	-0.368158	0.387091
AT2G43150	3	2.01265	1.47742		AT2G43150	4.75777	6.77042	4.11713	5.59456	5.30997		-0.552198	1.46045	-1.19284	0.284585	-2.22045e-16		0.304923	2.13292	1.42287	0.0809888	3.9417	0.503684		-0.278133	0.735607	-0.600814	0.143341	1		AT2G43150	-0.278133	0.735607	-0.600814	0.143341
AT2G43570	3	7.15193	4.65193		AT2G43570	0.0546379	7.20657	0.186162	4.83809	3.07136		-3.01673	4.13521	-2.8852	1.76672	0		9.10064	17.0999	8.32439	3.12131	37.6463	0.162982		-0.491671	0.673963	-0.470235	0.287944	1		AT2G43570	-0.491671	0.673963	-0.470235	0.287944
AT2G43850	3	2.34029	1.77898		AT2G43850	3.21761	5.5579	2.738	4.51698	4.00762		-0.790012	1.55028	-1.26962	0.509357	-2.22045e-16		0.624118	2.40336	1.61194	0.259444	4.89886	0.451806		-0.356932	0.700425	-0.573623	0.230131	1		AT2G43850	-0.356932	0.700425	-0.573623	0.230131
AT2G44180	3	2.54764	1.67238		AT2G44180	4.36752	6.91516	4.14143	5.81381	5.30948		-0.941958	1.60568	-1.16805	0.504329	-4.44089e-16		0.887286	2.57821	1.36434	0.254348	5.08418	0.443496		-0.417755	0.712112	-0.518025	0.223668	1		AT2G44180	-0.417755	0.712112	-0.518025	0.223668
AT2G45510	3	3.82482	2.54552		AT2G45510	0.776986	4.6018	1.23605	3.78156	2.5991		-1.82211	2.0027	-1.36305	1.18246	0		3.3201	4.01083	1.85792	1.39822	10.5871	0.307335		-0.56	0.615502	-0.418914	0.363412	1		AT2G45510	-0.56	0.615502	-0.418914	0.363412
AT3G01760	3	4.55068	2.58331		AT3G01760	-3.95748	0.593196	-5.49756	-2.91425	-2.94402		-1.01346	3.53722	-2.55354	0.0297728	-2.22045e-16		1.0271	12.5119	6.52055	0.000886421	20.0605	0.22327		-0.226274	0.789754	-0.570127	0.00664737	1		AT3G01760	-0.226274	0.789754	-0.570127	0.006647
AT3G02770	3	2.08317	1.10074		AT3G02770	3.95031	6.03348	3.4734	4.57414	4.50783		-0.557522	1.52565	-1.03443	0.0663067	-2.22045e-16		0.31083	2.3276	1.07005	0.00439657	3.71288	0.518973		-0.289338	0.79177	-0.536843	0.0344114	1		AT3G02770	-0.289338	0.79177	-0.536843	0.034411
AT3G03560	3	2.22915	1.23478		AT3G03560	4.05123	6.28038	3.82438	5.05916	4.80379		-0.75256	1.47659	-0.979404	0.255376	1.11022e-16		0.566347	2.18032	0.959233	0.0652167	3.77111	0.51495		-0.387531	0.76037	-0.504345	0.131506	1		AT3G03560	-0.387531	0.76037	-0.504345	0.131506
AT3G04181	3	3.09694	2.04859		AT3G04181	-1.53837	1.55858	-1.82834	0.22025	-0.396971		-1.1414	1.95555	-1.43137	0.617222	0		1.30278	3.82416	2.04883	0.380963	7.55674	0.363775		-0.415211	0.711379	-0.520697	0.22453	1		AT3G04181	-0.415211	0.711379	-0.520697	0.22453
AT3G04220	3	3.44164	2.05013		AT3G04220	-0.1799	3.26174	-1.38188	0.668244	0.592051		-0.771951	2.66969	-1.97394	0.0761933	5.55112e-17		0.595909	7.12726	3.89642	0.00580542	11.6254	0.293289		-0.226405	0.782992	-0.578934	0.0223467	1		AT3G04220	-0.226405	0.782992	-0.578934	0.022347
AT3G05360	3	2.57464	1.32688		AT3G05360	1.18288	3.75752	0.682563	2.00944	1.9081		-0.725219	1.84942	-1.22554	0.101339	1.11022e-16		0.525942	3.42036	1.50195	0.0102696	5.45852	0.428019		-0.310407	0.791586	-0.524554	0.0433751	1		AT3G05360	-0.310407	0.791586	-0.524554	0.043375
AT3G05660	3	3.39839	1.9821		AT3G05660	1.27748	4.67587	0.286438	2.26854	2.12708		-0.849603	2.54879	-1.84064	0.14146	-1.11022e-16		0.721825	6.49631	3.38797	0.0200108	10.6261	0.30677		-0.260633	0.781891	-0.564654	0.0433955	1		AT3G05660	-0.260633	0.781891	-0.564654	0.043396
AT3G07580	3	2.64909	1.62547		AT3G07580	1.40437	4.05346	1.09893	2.7244	2.32029		-0.91592	1.73317	-1.22136	0.404114	0		0.83891	3.00387	1.49172	0.163308	5.4978	0.426487		-0.390628	0.739172	-0.520894	0.172349	1		AT3G07580	-0.390628	0.739172	-0.520894	0.172349
AT3G09010	3	3.87811	2.41653		AT3G09010	1.50839	5.38649	0.910045	3.32657	2.78288		-1.27449	2.60362	-1.87283	0.5437	-2.77556e-16		1.62432	6.77883	3.50749	0.29561	12.2063	0.286226		-0.364791	0.745223	-0.536052	0.155621	1		AT3G09010	-0.364791	0.745223	-0.536052	0.155621
AT3G09490	3	3.30077	2.48287		AT3G09490	1.2681	4.56886	0.998151	3.48102	2.57903		-1.31094	1.98983	-1.58088	0.901989	3.33067e-16		1.71856	3.95942	2.49919	0.813585	8.99075	0.333505		-0.437204	0.663618	-0.527232	0.300818	1		AT3G09490	-0.437204	0.663618	-0.527232	0.300818
AT3G10010	3	2.14468	1.53916		AT3G10010	3.03747	5.18215	2.79311	4.33227	3.83625		-0.798777	1.3459	-1.04314	0.49602	-1.11022e-16		0.638045	1.81145	1.08815	0.246036	3.78368	0.514094		-0.410647	0.69192	-0.536275	0.255001	1		AT3G10010	-0.410647	0.69192	-0.536275	0.255001
AT3G11000	3	5.97242	3.26219		AT3G11000	-4.18421	1.78821	-3.93556	-0.67337	-1.75123		-2.43298	3.53944	-2.18433	1.07786	0		5.91938	12.5277	4.77129	1.16178	24.3801	0.202527		-0.492743	0.716832	-0.442384	0.218295	1		AT3G11000	-0.492743	0.716832	-0.442384	0.218295
AT3G11010	3	5.76638	4.39129		AT3G11010	2.85226	8.61863	2.49724	6.88853	5.21416		-2.3619	3.40447	-2.71693	1.67436	0		5.57859	11.5904	7.3817	2.80349	27.3542	0.1912		-0.451596	0.650935	-0.519477	0.320138	1		AT3G11010	-0.451596	0.650935	-0.519477	0.320138
AT3G11230	3	2.71313	1.4312		AT3G11230	0.840421	3.55355	1.53288	2.96408	2.22273		-1.38231	1.33082	-0.689854	0.741347	0		1.91079	1.77108	0.475898	0.549596	4.70736	0.460905		-0.637115	0.613381	-0.317957	0.34169	1		AT3G11230	-0.637115	0.613381	-0.317957	0.34169
AT3G12040	3	2.17791	1.32076		AT3G12040	1.69729	3.8752	1.65157	2.97233	2.5491		-0.851807	1.3261	-0.897527	0.423232	1.11022e-16		0.725575	1.75855	0.805555	0.179125	3.4688	0.536921		-0.457353	0.712012	-0.481901	0.227242	1		AT3G12040	-0.457353	0.712012	-0.481901	0.227242
AT3G12830	3	2.9303	1.51979		AT3G12830	3.11805	6.04835	1.56266	3.08245	3.45287		-0.334829	2.59547	-1.89022	-0.370427	0		0.11211	6.73649	3.57293	0.137216	10.5587	0.307747		-0.103043	0.79875	-0.581709	-0.113998	1		AT3G12830	-0.103043	0.79875	-0.581709	-0.113998
AT3G13080	3	3.77516	2.03137		AT3G13080	5.24499	9.02015	5.40098	7.43235	6.77462		-1.52963	2.24553	-1.37364	0.657735	-2.22045e-16		2.33977	5.04241	1.88687	0.432615	9.70167	0.321053		-0.491093	0.720935	-0.44101	0.211168	1		AT3G13080	-0.491093	0.720935	-0.44101	0.211168
AT3G13090	3	4.10452	2.1768		AT3G13090	-2.3764	1.72812	-1.87611	0.30069	-0.555927		-1.82047	2.28404	-1.32019	0.856617	0		3.31412	5.21685	1.74289	0.733793	11.0077	0.301406		-0.548702	0.688425	-0.397913	0.25819	1		AT3G13090	-0.548702	0.688425	-0.397913	0.25819
AT3G13380	3	4.00062	2.00714		AT3G13380	1.744	5.74462	1.8625	3.86964	3.30519		-1.56119	2.43943	-1.44269	0.564449	-3.88578e-16		2.43731	5.95081	2.08135	0.318602	10.7881	0.304459		-0.475317	0.742705	-0.439238	0.171851	1		AT3G13380	-0.475317	0.742705	-0.439238	0.171851
AT3G13433	3	7.00075	5.17069		AT3G13433	-3.87874	3.12201	-3.91601	1.25468	-0.854516		-3.02422	3.97653	-3.0615	2.10919	0		9.14593	15.8128	9.37277	4.44869	38.7802	0.160581		-0.485634	0.638556	-0.491619	0.338697	1		AT3G13433	-0.485634	0.638556	-0.491619	0.338697
AT3G13850	3	4.52499	3.14921		AT3G13850	-3.07824	1.44675	-1.47137	1.67784	-0.356256		-2.72199	1.80301	-1.11512	2.0341	0		7.40921	3.25083	1.24348	4.13755	16.0411	0.24968		-0.679625	0.450174	-0.278422	0.507873	1		AT3G13850	-0.679625	0.450174	-0.278422	0.507873
AT3G13950	3	6.86967	4.0254		AT3G13950	-1.16489	5.70478	-0.958007	3.06739	1.66232		-2.82721	4.04246	-2.62032	1.40507	0		7.99312	16.3415	6.8661	1.97423	33.1749	0.173618		-0.490855	0.701844	-0.454936	0.243946	1		AT3G13950	-0.490855	0.701844	-0.454936	0.243946
AT3G14060	3	2.75544	1.63601		AT3G14060	-3.02036	-0.264912	-2.44322	-0.807206	-1.63392		-1.38643	1.36901	-0.809297	0.826718	0		1.9222	1.87419	0.654962	0.683462	5.13481	0.441304		-0.611838	0.60415	-0.357146	0.364834	1		AT3G14060	-0.611838	0.60415	-0.357146	0.364834
AT3G14280	3	4.99144	2.41218		AT3G14280	-0.567967	4.42347	-0.493417	1.91876	1.32021		-1.88818	3.10326	-1.81363	0.598548	0		3.56522	9.63022	3.28925	0.35826	16.8429	0.243664		-0.460081	0.756152	-0.441916	0.145844	1		AT3G14280	-0.460081	0.756152	-0.441916	0.145844
AT3G15355	3	2.00361	1.15291		AT3G15355	3.37546	5.37907	3.13062	4.28353	4.04217		-0.666708	1.3369	-0.911549	0.241359	3.33067e-16		0.4445	1.7873	0.830922	0.0582541	3.12097	0.56605		-0.37739	0.756752	-0.515983	0.136621	1		AT3G15355	-0.37739	0.756752	-0.515983	0.136621
AT3G15534	3	4.63548	3.40774		AT3G15534	-3.8648	0.770687	-3.95324	-0.545502	-1.89821		-1.96658	2.6689	-2.05503	1.35271	0		3.86745	7.12303	4.22314	1.82983	17.0435	0.242226		-0.476358	0.646478	-0.497782	0.327662	1		AT3G15534	-0.476358	0.646478	-0.497782	0.327662
AT3G16565	3	4.69319	2.35098		AT3G16565	-0.56582	4.12737	-0.175189	2.17579	1.39054		-1.95636	2.73683	-1.56573	0.785252	0		3.82733	7.49024	2.4515	0.616621	14.3857	0.263654		-0.515802	0.721577	-0.41281	0.207035	1		AT3G16565	-0.515802	0.721577	-0.41281	0.207035
AT3G16990	3	2.38784	1.54972		AT3G16990	2.92363	5.31147	2.89729	4.44702	3.89485		-0.97122	1.41662	-0.99756	0.552162	3.33067e-16		0.943269	2.00681	0.995126	0.304882	4.25008	0.485066		-0.471106	0.687154	-0.483883	0.267835	1		AT3G16990	-0.471106	0.687154	-0.483883	0.267835
AT3G17690	3	4.20097	2.40863		AT3G17690	-1.71007	2.4909	-2.91501	-0.506375	-0.660138		-1.04993	3.15104	-2.25487	0.153763	0		1.10236	9.92904	5.08443	0.0236429	16.1395	0.248917		-0.261347	0.784348	-0.561276	0.0382742	1		AT3G17690	-0.261347	0.784348	-0.561276	0.038274
AT3G18250	3	7.00131	3.96941		AT3G18250	-2.16492	4.83639	-3.23449	0.734925	0.0429773		-2.20789	4.79341	-3.27747	0.691947	0		4.87479	22.9768	10.7418	0.478791	39.0722	0.15998		-0.353219	0.766851	-0.52433	0.110698	1		AT3G18250	-0.353219	0.766851	-0.52433	0.110698
AT3G20510	3	2.21358	1.21687		AT3G20510	3.59895	5.81253	3.3817	4.59858	4.34794		-0.74899	1.46459	-0.966238	0.250638	2.22045e-16		0.560986	2.14502	0.933615	0.0628193	3.70244	0.519704		-0.389253	0.761153	-0.502157	0.130257	1		AT3G20510	-0.389253	0.761153	-0.502157	0.130257
AT3G21080	3	4.79447	2.31226		AT3G21080	-0.110266	4.6842	-1.04039	1.27187	1.20135		-1.31162	3.48285	-2.24174	0.0705144	0		1.72035	12.1302	5.02541	0.00497228	18.881	0.230138		-0.301853	0.801535	-0.51591	0.016228	1		AT3G21080	-0.301853	0.801535	-0.51591	0.016228
AT3G21520	3	6.56353	4.03964		AT3G21520	-2.77336	3.79016	-3.54532	0.494318	-0.508551		-2.26481	4.29871	-3.03677	1.00287	0		5.12937	18.4789	9.22198	1.00575	33.836	0.171914		-0.389352	0.739007	-0.522062	0.172407	1		AT3G21520	-0.389352	0.739007	-0.522062	0.172407
AT3G22460	3	2.53026	1.33769		AT3G22460	0.557211	3.08748	1.04773	2.38542	1.76946		-1.21225	1.31801	-0.721727	0.615963	0		1.46955	1.73716	0.520889	0.379411	4.10701	0.493443		-0.598177	0.650365	-0.356131	0.303943	1		AT3G22460	-0.598177	0.650365	-0.356131	0.303943
AT3G22930	3	2.62514	1.32839		AT3G22930	-0.399931	2.22521	-1.1082	0.220187	0.234317		-0.634248	1.9909	-1.34252	-0.0141293	2.77556e-17		0.40227	3.96367	1.80236	0.000199639	6.1685	0.402634		-0.25537	0.801602	-0.540544	-0.00568895	1		AT3G22930	-0.25537	0.801602	-0.540544	-0.005689
AT3G25250	3	2.67964	1.7972		AT3G25250	-0.836096	1.84354	-0.0747102	1.72249	0.663808		-1.4999	1.17974	-0.738518	1.05869	0		2.24971	1.39178	0.545409	1.12082	5.30772	0.434056		-0.651043	0.512072	-0.320559	0.45953	1		AT3G25250	-0.651043	0.512072	-0.320559	0.45953
AT3G25610	3	4.16439	3.09513		AT3G25610	2.73652	6.90091	2.69867	5.7938	4.53248		-1.79596	2.36843	-1.8338	1.26133	0		3.22546	5.60947	3.36283	1.59094	13.7887	0.269301		-0.483653	0.637822	-0.493845	0.339677	1		AT3G25610	-0.483653	0.637822	-0.493845	0.339677
AT3G25990	3	2.11146	1.45022		AT3G25990	-1.25423	0.857225	-1.03051	0.419713	-0.251951		-1.00228	1.10918	-0.77856	0.671664	0		1.00457	1.23027	0.606156	0.451133	3.29213	0.55114		-0.552397	0.611311	-0.429095	0.370181	1		AT3G25990	-0.552397	0.611311	-0.429095	0.370181
AT3G26090	3	2.07129	1.09206		AT3G26090	2.7253	4.79659	2.49337	3.58544	3.40018		-0.674876	1.39642	-0.906802	0.18526	-3.33067e-16		0.455457	1.94998	0.822291	0.0343212	3.26205	0.553674		-0.373661	0.773161	-0.502073	0.102574	1		AT3G26090	-0.373661	0.773161	-0.502073	0.102574
AT3G26170	3	3.37275	2.11841		AT3G26170	2.07706	5.44981	3.2567	5.37511	4.03967		-1.96261	1.41014	-0.782968	1.33544	0		3.85184	1.98849	0.613038	1.78341	8.23677	0.348435		-0.683842	0.491341	-0.272813	0.465314	1		AT3G26170	-0.683842	0.491341	-0.272813	0.465314
AT3G26230	3	2.45298	1.85293		AT3G26230	4.12795	6.58094	3.7254	5.57834	5.00316		-0.875204	1.57778	-1.27776	0.575178	0		0.765981	2.48939	1.63266	0.33083	5.21887	0.437736		-0.383108	0.690651	-0.559319	0.251776	1		AT3G26230	-0.383108	0.690651	-0.559319	0.251776
AT3G26600	3	2.65228	2.01816		AT3G26600	4.45664	7.10892	4.12681	6.14497	5.45934		-1.00269	1.64959	-1.33253	0.685633	-6.66134e-16		1.00539	2.72113	1.77562	0.470093	5.97224	0.409196		-0.410298	0.675004	-0.545264	0.280558	1		AT3G26600	-0.410298	0.675004	-0.545264	0.280558
AT3G28210	3	4.5826	2.29901		AT3G28210	-0.203274	4.37933	-0.219273	2.07974	1.50913		-1.7124	2.8702	-1.7284	0.570609	-2.22045e-16		2.93232	8.23803	2.98737	0.325594	14.4833	0.262764		-0.449958	0.754184	-0.454162	0.149936	1		AT3G28210	-0.449958	0.754184	-0.454162	0.149936
AT3G28480	3	2.58912	1.39625		AT3G28480	3.74101	6.33012	3.78262	5.17887	4.75815		-1.01715	1.57197	-0.975533	0.420714	-1.11022e-16		1.03459	2.47108	0.951664	0.177	4.63434	0.464522		-0.472488	0.730213	-0.453156	0.195431	1		AT3G28480	-0.472488	0.730213	-0.453156	0.195431
AT3G28510	3	8.83321	5.41394		AT3G28510	-0.266319	8.56689	-1.31982	4.09411	2.76872		-3.03503	5.79817	-4.08854	1.3254	0		9.21143	33.6188	16.7161	1.75668	61.303	0.12772		-0.387635	0.740543	-0.522188	0.16928	1		AT3G28510	-0.387635	0.740543	-0.522188	0.16928
AT3G28540	3	4.63121	3.23318		AT3G28540	4.5364	9.1676	3.94712	7.1803	6.20785		-1.67146	2.95975	-2.26074	0.972443	0		2.79377	8.76012	5.11093	0.945646	17.6105	0.238295		-0.3983	0.705293	-0.538722	0.231728	1		AT3G28540	-0.3983	0.705293	-0.538722	0.231728
AT3G28580	3	7.46943	3.65295		AT3G28580	-2.39723	5.0722	-2.909	0.743956	0.127481		-2.52471	4.94472	-3.03648	0.616475	0		6.37418	24.4502	9.22019	0.380041	40.4246	0.157281		-0.39709	0.777711	-0.477581	0.09696	1		AT3G28580	-0.39709	0.777711	-0.477581	0.09696
AT3G28930	3	2.42419	1.41127		AT3G28930	4.07932	6.50351	3.34757	4.75884	4.67231		-0.592985	1.8312	-1.32474	0.0865273	1.11022e-16		0.351631	3.3533	1.75495	0.00748698	5.46736	0.427672		-0.253603	0.783154	-0.566556	0.0370053	1		AT3G28930	-0.253603	0.783154	-0.566556	0.037005
AT3G29240	3	2.0285	1.54156		AT3G29240	8.30027	10.3288	7.55289	9.09445	8.81909		-0.518826	1.50967	-1.2662	0.275357	0		0.269181	2.27911	1.60327	0.0758215	4.22738	0.486368		-0.25234	0.734255	-0.615839	0.133925	1		AT3G29240	-0.25234	0.734255	-0.615839	0.133925
AT3G29250	3	5.08587	3.42076		AT3G29250	-1.56349	3.52238	-1.4923	1.92846	0.598765		-2.16226	2.92362	-2.09106	1.3297	0		4.67535	8.54754	4.37254	1.7681	19.3635	0.227252		-0.491377	0.664398	-0.475198	0.302177	1		AT3G29250	-0.491377	0.664398	-0.475198	0.302177
AT3G29575	3	4.87352	2.54758		AT3G29575	-0.351641	4.52188	-0.0616637	2.48591	1.64862		-2.00026	2.87326	-1.71029	0.837293	0		4.00105	8.2556	2.92508	0.701059	15.8828	0.250921		-0.501908	0.72096	-0.429146	0.210094	1		AT3G29575	-0.501908	0.72096	-0.429146	0.210094
AT3G29690	3	4.78741	3.35942		AT3G29690	-4.83762	-0.0502055	-3.89188	-0.532459	-2.32804		-2.50958	2.27783	-1.56384	1.79558	0		6.29799	5.18853	2.44558	3.22411	17.1562	0.241429		-0.605885	0.549935	-0.377555	0.433505	1		AT3G29690	-0.605885	0.549935	-0.377555	0.433505
AT3G44326	3	7.26372	4.3056		AT3G44326	-5.43167	1.83206	-4.93958	-0.633977	-2.29329		-3.13838	4.12535	-2.64629	1.65931	0		9.8494	17.0185	7.00284	2.75332	36.6241	0.165241		-0.518587	0.681675	-0.437274	0.274186	1		AT3G44326	-0.518587	0.681675	-0.437274	0.274186
AT3G45040	3	2.11497	1.16697		AT3G45040	3.84225	5.95722	3.32296	4.48993	4.40309		-0.560839	1.55413	-1.08013	0.086839	0		0.31454	2.41533	1.16669	0.00754101	3.9041	0.506104		-0.283843	0.786553	-0.54666	0.0439495	1		AT3G45040	-0.283843	0.786553	-0.54666	0.04395
AT3G45130	3	5.98103	3.913		AT3G45130	-4.20271	1.77832	-3.47698	0.436023	-1.36634		-2.83637	3.14466	-2.11064	1.80236	0		8.04502	9.88887	4.45481	3.2485	25.6372	0.197499		-0.560181	0.621066	-0.41685	0.355964	1		AT3G45130	-0.560181	0.621066	-0.41685	0.355964
AT3G45330	3	8.71112	5.05219		AT3G45330	-5.2657	3.44542	-5.10299	-0.0508009	-1.74352		-3.52218	5.18894	-3.35947	1.69272	0		12.4058	26.9251	11.286	2.86529	53.4822	0.13674		-0.481623	0.709535	-0.459374	0.231462	1		AT3G45330	-0.481623	0.709535	-0.459374	0.231462
AT3G45620	3	3.12819	1.62903		AT3G45620	3.96771	7.0959	3.78538	5.41441	5.06585		-1.09814	2.03005	-1.28047	0.348562	0		1.20592	4.12109	1.6396	0.121496	7.0881	0.375608		-0.412471	0.762502	-0.480954	0.130923	1		AT3G45620	-0.412471	0.762502	-0.480954	0.130923
AT3G46280	3	3.56645	2.61143		AT3G46280	-0.591979	2.97447	-1.66107	0.950365	0.417946		-1.00993	2.55652	-2.07901	0.532418	0		1.01995	6.5358	4.3223	0.283469	12.1615	0.286752		-0.289598	0.733087	-0.596161	0.152672	1		AT3G46280	-0.289598	0.733087	-0.596161	0.152672
AT3G46770	3	2.71328	1.66227		AT3G46770	-1.93511	0.778164	-0.750636	0.911638	-0.248987		-1.68613	1.02715	-0.501649	1.16062	0		2.84302	1.05504	0.251652	1.34705	5.49676	0.426527		-0.719178	0.438108	-0.213967	0.495038	1		AT3G46770	-0.719178	0.438108	-0.213967	0.495038
AT3G47050	3	7.38286	4.88737		AT3G47050	-4.85213	2.53073	-5.13402	-0.246648	-1.92552		-2.92661	4.45624	-3.2085	1.67887	0		8.56506	19.8581	10.2945	2.8186	41.5363	0.155162		-0.4541	0.691441	-0.497839	0.260497	1		AT3G47050	-0.4541	0.691441	-0.497839	0.260497
AT3G47210	3	6.61895	4.05897		AT3G47210	-5.71207	0.906885	-5.21998	-1.161	-2.79654		-2.91552	3.70343	-2.42344	1.63554	0		8.50028	13.7154	5.87305	2.67498	30.7637	0.180294		-0.525651	0.667705	-0.436931	0.294877	1		AT3G47210	-0.525651	0.667705	-0.436931	0.294877
AT3G47480	3	5.74366	3.49107		AT3G47480	1.89147	7.63513	1.33418	4.82525	3.92151		-2.03003	3.71362	-2.58733	0.903741	0		4.12104	13.791	6.69426	0.816748	25.423	0.198329		-0.402615	0.736519	-0.513142	0.179238	1		AT3G47480	-0.402615	0.736519	-0.513142	0.179238
AT3G49120	3	2.29983	1.48102		AT3G49120	5.25382	7.55366	5.19576	6.67678	6.17		-0.916182	1.38365	-0.974245	0.506774	0		0.839389	1.91449	0.949153	0.25682	3.95986	0.502528		-0.460407	0.695324	-0.489585	0.254668	1		AT3G49120	-0.460407	0.695324	-0.489585	0.254668
AT3G49370	3	2.40226	1.43133		AT3G49370	1.11443	3.51669	0.712769	2.1441	1.872		-0.757569	1.64469	-1.15923	0.272105	0		0.573911	2.70501	1.34381	0.0740411	4.69677	0.461424		-0.34956	0.7589	-0.534896	0.125556	1		AT3G49370	-0.34956	0.7589	-0.534896	0.125556
AT3G50210	3	2.23489	1.14662		AT3G50210	1.53041	3.7653	2.194	3.34062	2.70758		-1.17717	1.05772	-0.51358	0.633038	0		1.38574	1.11876	0.263765	0.400737	3.169	0.561745		-0.661271	0.594166	-0.288501	0.355606	1		AT3G50210	-0.661271	0.594166	-0.288501	0.355606
AT3G50770	3	5.51072	3.47679		AT3G50770	-0.187005	5.32371	-0.0377682	3.43902	2.13449		-2.32149	3.18922	-2.17226	1.30453	0		5.38933	10.1711	4.7187	1.7018	21.981	0.213293		-0.495158	0.680239	-0.463327	0.278247	1		AT3G50770	-0.495158	0.680239	-0.463327	0.278247
AT3G50810	3	3.526	2.54939		AT3G50810	-1.18321	2.34279	-1.67164	0.877742	0.0914184		-1.27463	2.25137	-1.76306	0.786324	0		1.62468	5.06866	3.10839	0.618305	10.42	0.309789		-0.394866	0.697448	-0.546176	0.243594	1		AT3G50810	-0.394866	0.697448	-0.546176	0.243594
AT3G51330	3	4.87589	3.47544		AT3G51330	2.65273	7.52862	1.44431	4.91975	4.13636		-1.48362	3.39227	-2.69204	0.783399	3.33067e-16		2.20114	11.5075	7.2471	0.613714	21.5694	0.215318		-0.319451	0.730417	-0.579646	0.16868	1		AT3G51330	-0.319451	0.730417	-0.579646	0.16868
AT3G51430	3	3.6887	2.47066		AT3G51430	3.25231	6.941	3.04565	5.51631	4.68882		-1.43651	2.25219	-1.64317	0.82749	3.33067e-16		2.06356	5.07235	2.70001	0.68474	10.5207	0.308304		-0.442881	0.694358	-0.506595	0.255118	1		AT3G51430	-0.442881	0.694358	-0.506595	0.255118
AT3G51440	3	5.24254	3.78979		AT3G51440	0.860034	6.10257	-0.091552	3.69823	2.64232		-1.78229	3.46025	-2.73387	1.05591	0		3.17655	11.9733	7.47407	1.11495	23.7389	0.205244		-0.365803	0.710194	-0.56111	0.216719	1		AT3G51440	-0.365803	0.710194	-0.56111	0.216719
AT3G51540	3	2.80996	1.77047		AT3G51540	-3.13886	-0.328899	-4.09235	-2.32188	-2.47049		-0.668362	2.14159	-1.62185	0.148619	1.11022e-16		0.446707	4.58643	2.6304	0.0220875	7.68562	0.360712		-0.241086	0.772499	-0.585021	0.0536085	1		AT3G51540	-0.241086	0.772499	-0.585021	0.053609
AT3G51660	3	4.11891	2.66802		AT3G51660	1.91872	6.03763	1.53991	4.20792	3.42605		-1.50733	2.61159	-1.88614	0.781877	0		2.27203	6.82039	3.55752	0.611332	13.2613	0.274604		-0.413919	0.717153	-0.517942	0.214707	1		AT3G51660	-0.413919	0.717153	-0.517942	0.214707
AT3G51860	3	5.40643	3.83956		AT3G51860	0.506	5.91243	1.30373	5.14329	3.21636		-2.71036	2.69607	-1.91263	1.92693	0		7.34608	7.26878	3.65816	3.71305	21.9861	0.213268		-0.578035	0.574986	-0.407903	0.410952	1		AT3G51860	-0.578035	0.574986	-0.407903	0.410952
AT3G51890	3	2.94221	2.04706		AT3G51890	3.27934	6.22155	2.87802	4.92508	4.326		-1.04666	1.89555	-1.44797	0.599083	7.77156e-16		1.09549	3.59311	2.09663	0.358901	7.14413	0.374132		-0.391589	0.709186	-0.541734	0.224136	1		AT3G51890	-0.391589	0.709186	-0.541734	0.224136
AT3G52430	3	3.62579	1.82266		AT3G52430	4.7188	8.34459	4.33829	6.16095	5.89066		-1.17186	2.45393	-1.55237	0.270291	-4.44089e-16		1.37324	6.02178	2.40984	0.0730574	9.87792	0.318176		-0.372856	0.780782	-0.493926	0.0860001	1		AT3G52430	-0.372856	0.780782	-0.493926	0.086
AT3G52742	3	2.38466	1.64056		AT3G52742	-3.2445	-0.859836	-3.34193	-1.70137	-2.28691		-0.957587	1.42707	-1.05502	0.585535	0		0.916973	2.03654	1.11307	0.342852	4.40944	0.476221		-0.456023	0.679602	-0.502424	0.278844	1		AT3G52742	-0.456023	0.679602	-0.502424	0.278844
AT3G53150	3	8.58197	5.28442		AT3G53150	-4.38476	4.19721	-5.21109	0.0733286	-1.33133		-3.05343	5.52854	-3.87976	1.40465	0		9.32343	30.5647	15.0526	1.97305	56.9138	0.132554		-0.404743	0.732827	-0.514276	0.186192	1		AT3G53150	-0.404743	0.732827	-0.514276	0.186192
AT3G53780	3	2.30197	1.20048		AT3G53780	3.72206	6.02403	3.34657	4.54704	4.40993		-0.687864	1.6141	-1.06336	0.137118	1.11022e-16		0.473156	2.60533	1.13073	0.0188015	4.22802	0.486331		-0.334529	0.784988	-0.517144	0.0666849	1		AT3G53780	-0.334529	0.784988	-0.517144	0.066685
AT3G54270	3	3.0176	2.17093		AT3G54270	0.240798	3.2584	0.380506	2.55143	1.60778		-1.36699	1.65061	-1.22728	0.943648	0		1.86865	2.72453	1.50621	0.890472	6.98986	0.378239		-0.517047	0.624326	-0.464204	0.356924	1		AT3G54270	-0.517047	0.624326	-0.464204	0.356924
AT3G54420	3	3.45532	2.32378		AT3G54420	0.900678	4.356	0.839814	3.16359	2.31502		-1.41434	2.04098	-1.47521	0.848573	0		2.00037	4.16559	2.17624	0.720076	9.06228	0.332186		-0.469825	0.677985	-0.490043	0.281884	1		AT3G54420	-0.469825	0.677985	-0.490043	0.281884
AT3G55950	3	2.27393	1.37417		AT3G55950	3.43434	5.70827	2.98917	4.36335	4.12378		-0.689444	1.58449	-1.13461	0.239565	-1.11022e-16		0.475333	2.5106	1.28733	0.0573915	4.33065	0.480533		-0.331301	0.761398	-0.545216	0.115119	1		AT3G55950	-0.331301	0.761398	-0.545216	0.115119
AT3G56500	3	4.8445	3.0297		AT3G56500	-5.27288	-0.42838	-5.83798	-2.80828	-3.58688		-1.686	3.1585	-2.2511	0.778597	0		2.84259	9.97613	5.06745	0.606213	18.4924	0.232543		-0.392067	0.734488	-0.523478	0.181057	1		AT3G56500	-0.392067	0.734488	-0.523478	0.181057
AT3G57460	3	4.99346	2.54994		AT3G57460	-0.730754	4.26271	-1.74186	0.808085	0.649545		-1.3803	3.61316	-2.3914	0.15854	1.11022e-16		1.90523	13.055	5.71881	0.0251348	20.7041	0.219772		-0.30335	0.794071	-0.525563	0.0348425	1		AT3G57460	-0.30335	0.794071	-0.525563	0.034843
AT3G59700	3	3.83999	2.90087		AT3G59700	0.67753	4.51752	-0.22826	2.67261	1.90985		-1.23232	2.60767	-2.13811	0.762756	0		1.51861	6.79995	4.57151	0.581797	13.4719	0.27245		-0.335745	0.710459	-0.582527	0.207813	1		AT3G59700	-0.335745	0.710459	-0.582527	0.207813
AT3G60420	3	5.86519	3.38912		AT3G60420	2.64493	8.51013	1.19195	4.58107	4.23202		-1.58709	4.27811	-3.04007	0.349048	-2.22045e-16		2.51884	18.3022	9.24202	0.121835	30.1849	0.182014		-0.288872	0.778676	-0.553336	0.0635317	1		AT3G60420	-0.288872	0.778676	-0.553336	0.063532
AT3G60470	3	7.93178	4.77665		AT3G60470	-4.19465	3.73713	-5.24395	-0.467303	-1.54219		-2.65246	5.27932	-3.70176	1.07489	0		7.03552	27.8713	13.703	1.15539	49.7652	0.141755		-0.375998	0.748368	-0.524741	0.152371	1		AT3G60470	-0.375998	0.748368	-0.524741	0.152371
AT3G60540	3	5.192	3.6236		AT3G60540	1.41447	6.60648	0.179282	3.80289	3.00078		-1.58631	3.6057	-2.8215	0.802106	-2.22045e-16		2.51636	13.001	7.96085	0.643374	24.1216	0.203609		-0.322986	0.734152	-0.574482	0.163316	1		AT3G60540	-0.322986	0.734152	-0.574482	0.163316
AT3G60966	3	7.60963	3.76592		AT3G60966	-3.95906	3.65057	-3.76884	-0.00291904	-1.02006		-2.939	4.67063	-2.74878	1.01714	0		8.63771	21.8148	7.55577	1.03458	39.0428	0.16004		-0.470358	0.747489	-0.439915	0.162784	1		AT3G60966	-0.470358	0.747489	-0.439915	0.162784
AT3G61198	3	5.90277	4.32142		AT3G61198	-2.9056	2.99717	-3.20367	1.11775	-0.498589		-2.40701	3.49576	-2.70509	1.61634	0		5.79371	12.2203	7.31749	2.61254	27.9441	0.189171		-0.455337	0.661297	-0.511724	0.305764	1		AT3G61198	-0.455337	0.661297	-0.511724	0.305764
AT3G63010	3	2.36856	1.46343		AT3G63010	1.90045	4.26901	1.47019	2.93362	2.64332		-0.742867	1.62569	-1.17313	0.290303	3.33067e-16		0.551851	2.64287	1.37623	0.0842757	4.65523	0.463478		-0.344303	0.753473	-0.543719	0.134549	1		AT3G63010	-0.344303	0.753473	-0.543719	0.134549
AT3G63080	3	2.04577	1.27133		AT3G63080	4.30538	6.35115	4.03109	5.30242	4.99751		-0.692133	1.35364	-0.966418	0.304909	6.66134e-16		0.479048	1.83235	0.933964	0.0929693	3.33833	0.547313		-0.378813	0.740865	-0.528933	0.16688	1		AT3G63080	-0.378813	0.740865	-0.528933	0.16688
AT4G00240	3	2.34476	1.16577		AT4G00240	0.586472	2.93123	0.559045	1.72482	1.45039		-0.863919	1.48084	-0.891345	0.274427	-1.11022e-16		0.746355	2.19288	0.794496	0.0753103	3.80904	0.51238		-0.442655	0.758751	-0.456708	0.140611	1		AT4G00240	-0.442655	0.758751	-0.456708	0.140611
AT4G01010	3	3.35604	2.1719		AT4G01010	2.22909	5.58513	1.82832	4.00023	3.41069		-1.1816	2.17444	-1.58237	0.589534	0		1.39618	4.72817	2.5039	0.347551	8.9758	0.333782		-0.394397	0.725789	-0.528167	0.196776	1		AT4G01010	-0.394397	0.725789	-0.528167	0.196776
AT4G01610	3	2.33217	1.53891		AT4G01610	5.02214	7.35431	5.41583	6.95474	6.18675		-1.16462	1.16755	-0.770923	0.767989	4.44089e-16		1.35634	1.36318	0.594322	0.589807	3.90365	0.506133		-0.589452	0.590937	-0.39019	0.388705	1		AT4G01610	-0.589452	0.590937	-0.39019	0.388705
AT4G01870	3	3.67232	2.33305		AT4G01870	2.79289	6.46521	2.81871	5.15176	4.30714		-1.51425	2.15806	-1.48843	0.84462	0		2.29296	4.65724	2.21543	0.713382	9.87901	0.318158		-0.481772	0.686606	-0.473557	0.268723	1		AT4G01870	-0.481772	0.686606	-0.473557	0.268723
AT4G01920	3	2.38281	1.49112		AT4G01920	1.4559	3.83872	1.18865	2.67978	2.29076		-0.834859	1.54795	-1.10211	0.389013	1.66533e-16		0.696989	2.39616	1.21464	0.151331	4.45912	0.47356		-0.395356	0.733049	-0.521915	0.184221	1		AT4G01920	-0.395356	0.733049	-0.521915	0.184221
AT4G02370	3	2.44533	1.59704		AT4G02370	3.29545	5.74078	3.2511	4.84813	4.28386		-0.988416	1.45691	-1.03277	0.564271	0		0.976965	2.12259	1.06661	0.318402	4.48457	0.472215		-0.466744	0.687976	-0.487688	0.266457	1		AT4G02370	-0.466744	0.687976	-0.487688	0.266457
AT4G03450	3	4.91781	3.77044		AT4G03450	2.8038	7.72162	1.91383	5.68427	4.53088		-1.72708	3.19074	-2.61705	1.15339	0		2.98279	10.1808	6.84896	1.33031	21.3429	0.216458		-0.373839	0.69066	-0.566482	0.249661	1		AT4G03450	-0.373839	0.69066	-0.566482	0.249661
AT4G03460	3	2.82493	1.36892		AT4G03460	-2.98951	-0.16458	-4.02708	-2.65816	-2.45983		-0.52968	2.29525	-1.56724	-0.198329	-2.22045e-16		0.280561	5.26818	2.45625	0.0393342	8.04433	0.352578		-0.186753	0.809255	-0.552575	-0.0699262	1		AT4G03460	-0.186753	0.809255	-0.552575	-0.069926
AT4G04490	3	5.27034	2.71516		AT4G04490	1.22439	6.49474	1.15949	3.87466	3.18832		-1.96393	3.30642	-2.02883	0.686337	0		3.85701	10.9324	4.11614	0.471059	19.3766	0.227175		-0.446156	0.751136	-0.460899	0.155919	1		AT4G04490	-0.446156	0.751136	-0.460899	0.155919
AT4G04500	3	6.93691	4.36905		AT4G04500	0.00102864	6.93794	-1.20577	3.16328	2.22412		-2.22309	4.71382	-3.42989	0.939161	-2.22045e-16		4.94213	22.2201	11.7641	0.882022	39.8084	0.158494		-0.352346	0.747112	-0.543617	0.148851	1		AT4G04500	-0.352346	0.747112	-0.543617	0.148851
AT4G04510	3	6.93869	5.29869		AT4G04510	-1.78645	5.15224	-3.36837	1.93032	0.481932		-2.26839	4.6703	-3.8503	1.44838	0		5.14557	21.8117	14.8248	2.09782	43.88	0.150962		-0.342439	0.705037	-0.581248	0.218651	1		AT4G04510	-0.342439	0.705037	-0.581248	0.218651
AT4G04540	3	3.93047	2.1855		AT4G04540	1.15293	5.0834	0.260836	2.44634	2.23588		-1.08295	2.84752	-1.97504	0.210463	1.11022e-16		1.17277	8.1084	3.90079	0.0442945	13.2263	0.274968		-0.297775	0.782977	-0.543072	0.0578704	1		AT4G04540	-0.297775	0.782977	-0.543072	0.05787
AT4G04695	3	2.42758	1.7001		AT4G04695	3.01757	5.44514	3.16965	4.86975	4.12553		-1.10796	1.31962	-0.955879	0.744221	2.22045e-16		1.22758	1.74139	0.913705	0.553865	4.43654	0.474764		-0.52602	0.626507	-0.453817	0.35333	1		AT4G04695	-0.52602	0.626507	-0.453817	0.35333
AT4G08555	3	4.62209	2.67193		AT4G08555	0.785945	5.40804	1.14735	3.81928	2.79015		-2.00421	2.61789	-1.6428	1.02912	0		4.01685	6.85332	2.6988	1.0591	14.6281	0.261461		-0.524022	0.684474	-0.429528	0.269076	1		AT4G08555	-0.524022	0.684474	-0.429528	0.269076
AT4G09570	3	2.76915	1.40683		AT4G09570	3.70173	6.47088	3.69702	5.10385	4.74337		-1.04164	1.72751	-1.04635	0.360478	-4.44089e-16		1.08502	2.9843	1.09484	0.129944	5.2941	0.434614		-0.452712	0.750801	-0.454757	0.156669	1		AT4G09570	-0.452712	0.750801	-0.454757	0.156669
AT4G11070	3	5.2128	3.70205		AT4G11070	-2.41745	2.79535	-2.61727	1.08479	-0.288643		-2.1288	3.08399	-2.32862	1.37343	0		4.5318	9.51101	5.42248	1.88632	21.3516	0.216414		-0.460702	0.667418	-0.503946	0.297229	1		AT4G11070	-0.460702	0.667418	-0.503946	0.297229
AT4G11170	3	7.91272	4.24721		AT4G11170	-4.04963	3.86309	-4.10328	0.14393	-1.03647		-3.01316	4.89956	-3.06681	1.1804	0		9.07912	24.0057	9.40532	1.39335	43.8835	0.150956		-0.454853	0.739617	-0.462952	0.178189	1		AT4G11170	-0.454853	0.739617	-0.462952	0.178189
AT4G11370	3	3.5798	2.24507		AT4G11370	-0.495793	3.08401	-0.605044	1.64003	0.9058		-1.40159	2.17821	-1.51084	0.73423	0		1.96446	4.74459	2.28265	0.539093	9.53079	0.323918		-0.454002	0.705561	-0.48939	0.23783	1		AT4G11370	-0.454002	0.705561	-0.48939	0.23783
AT4G11840	3	3.69527	2.74606		AT4G11840	3.25151	6.94678	3.09599	5.84205	4.78408		-1.53257	2.1627	-1.68809	1.05797	0		2.34877	4.67726	2.84965	1.11929	10.995	0.30158		-0.462193	0.652227	-0.509095	0.319061	1		AT4G11840	-0.462193	0.652227	-0.509095	0.319061
AT4G12720	3	3.66663	2.23842		AT4G12720	4.79648	8.46311	3.82572	6.06414	5.78737		-0.990881	2.67575	-1.96164	0.276779	-4.44089e-16		0.981846	7.15962	3.84805	0.0766065	12.0661	0.287883		-0.285258	0.770302	-0.564724	0.07968	1		AT4G12720	-0.285258	0.770302	-0.564724	0.07968
AT4G13180	3	2.07186	1.49428		AT4G13180	4.02776	6.09962	3.81567	5.30995	4.81325		-0.785492	1.28637	-0.997577	0.496703	0		0.616997	1.65474	0.99516	0.246714	3.51361	0.533486		-0.419049	0.686258	-0.532194	0.264985	1		AT4G13180	-0.419049	0.686258	-0.532194	0.264985
AT4G13510	3	2.2492	1.64704		AT4G13510	4.24832	6.49751	3.73104	5.37808	4.96374		-0.71542	1.53378	-1.2327	0.414341	0		0.511826	2.35247	1.51955	0.171678	4.55552	0.468523		-0.335191	0.71861	-0.577547	0.194128	1		AT4G13510	-0.335191	0.71861	-0.577547	0.194128
AT4G13890	3	7.54229	5.14451		AT4G13890	-2.85716	4.68513	-3.41124	1.73327	0.0375018		-2.89466	4.64763	-3.44874	1.69577	0		8.37906	21.6005	11.8938	2.87563	44.749	0.149489		-0.432719	0.694769	-0.515548	0.253498	1		AT4G13890	-0.432719	0.694769	-0.515548	0.253498
AT4G14220	3	2.45804	1.44142		AT4G14220	3.59103	6.04907	3.71206	5.15348	4.62641		-1.03538	1.42266	-0.914347	0.527073	2.22045e-16		1.07202	2.02396	0.836031	0.277806	4.20981	0.487381		-0.504626	0.693377	-0.445636	0.256885	1		AT4G14220	-0.504626	0.693377	-0.445636	0.256885
AT4G14640	3	3.49325	2.33659		AT4G14640	-1.64167	1.85158	-3.60819	-1.2716	-1.16747		-0.474198	3.01905	-2.44072	-0.104128	2.22045e-16		0.224864	9.11465	5.95713	0.0108425	15.3075	0.255592		-0.121201	0.771646	-0.62383	-0.0266142	1		AT4G14640	-0.121201	0.771646	-0.62383	-0.026614
AT4G15070	3	2.28942	1.58831		AT4G15070	0.857403	3.14682	0.567671	2.15599	1.68197		-0.824567	1.46485	-1.1143	0.474016	-1.94289e-16		0.679911	2.14579	1.24166	0.224691	4.29205	0.482689		-0.39801	0.707067	-0.53786	0.228802	1		AT4G15070	-0.39801	0.707067	-0.53786	0.228802
AT4G15610	3	2.83081	1.47184		AT4G15610	-0.0462582	2.78455	-0.700833	0.771006	0.702115		-0.748374	2.08243	-1.40295	0.0688905	5.55112e-17		0.560063	4.33652	1.96827	0.0047459	6.8696	0.381535		-0.285531	0.794521	-0.535274	0.0262841	1		AT4G15610	-0.285531	0.794521	-0.535274	0.026284
AT4G16820	3	4.12904	3.10092		AT4G16820	-5.23706	-1.10803	-4.99597	-1.89505	-3.30903		-1.92804	2.201	-1.68694	1.41398	0		3.71732	4.8444	2.84577	1.99933	13.4068	0.27311		-0.526565	0.601114	-0.46072	0.386171	1		AT4G16820	-0.526565	0.601114	-0.46072	0.386171
AT4G16960	3	3.35037	1.94849		AT4G16960	0.843357	4.19373	1.03494	2.98343	2.26387		-1.42051	1.92986	-1.22892	0.719566	2.22045e-16		2.01785	3.72438	1.51025	0.517775	7.77024	0.358742		-0.509597	0.692324	-0.440866	0.258139	1		AT4G16960	-0.509597	0.692324	-0.440866	0.258139
AT4G17660	3	4.95559	3.7213		AT4G17660	-1.41288	3.54271	-2.46986	1.25143	0.227851		-1.64073	3.31486	-2.69772	1.02358	0		2.69199	10.9883	7.27767	1.04772	22.0057	0.213173		-0.349759	0.70664	-0.57508	0.2182	1		AT4G17660	-0.349759	0.70664	-0.57508	0.2182
AT4G18990	3	3.39143	2.08773		AT4G18990	-3.50882	-0.117387	-4.29802	-2.21028	-2.53362		-0.975191	2.41624	-1.76439	0.323344	-3.33067e-16		0.950997	5.8382	3.11307	0.104551	10.0068	0.31612		-0.308277	0.763821	-0.557759	0.102216	1		AT4G18990	-0.308277	0.763821	-0.557759	0.102216
AT4G20110	3	5.05636	3.13332		AT4G20110	1.87721	6.93357	1.84009	4.9734	3.90607		-2.02886	3.0275	-2.06598	1.06734	0		4.11626	9.16577	4.26828	1.13921	18.6895	0.231314		-0.469302	0.700302	-0.477889	0.246889	1		AT4G20110	-0.469302	0.700302	-0.477889	0.246889
AT4G21120	3	5.24192	3.38774		AT4G21120	-0.474236	4.76769	-1.29764	2.09009	1.27148		-1.74571	3.49621	-2.56912	0.818618	0		3.04751	12.2235	6.60038	0.670136	22.5415	0.210624		-0.367689	0.736387	-0.541119	0.172421	1		AT4G21120	-0.367689	0.736387	-0.541119	0.172421
AT4G21230	3	2.02527	0.987108		AT4G21230	-1.91134	0.11393	-1.72787	-0.740764	-1.06651		-0.844826	1.18044	-0.661361	0.325747	0		0.713731	1.39344	0.437398	0.106111	2.65068	0.614216		-0.518906	0.725046	-0.406219	0.200079	1		AT4G21230	-0.518906	0.725046	-0.406219	0.200079
AT4G21534	3	2.07993	1.29705		AT4G21534	2.44536	4.52528	2.13019	3.42724	3.13202		-0.68666	1.39327	-1.00183	0.295224	1.11022e-16		0.471502	1.94119	1.00366	0.087157	3.50352	0.534254		-0.366851	0.744359	-0.535232	0.157724	1		AT4G21534	-0.366851	0.744359	-0.535232	0.157724
AT4G21840	3	8.3929	4.39377		AT4G21840	-2.99053	5.40237	-3.61179	0.781972	-0.104495		-2.88603	5.50686	-3.5073	0.886467	0		8.32918	30.3256	12.3011	0.785824	51.7417	0.139021		-0.401218	0.765568	-0.487587	0.123237	1		AT4G21840	-0.401218	0.765568	-0.487587	0.123237
AT4G21850	3	6.05871	3.5882		AT4G21850	-0.155034	5.90367	-1.33	2.2582	1.66921		-1.82424	4.23446	-2.99921	0.58899	0		3.32787	17.9307	8.99525	0.346909	30.6007	0.180773		-0.329775	0.765478	-0.542177	0.106474	1		AT4G21850	-0.329775	0.765478	-0.542177	0.106474
AT4G21940	3	2.50324	1.32917		AT4G21940	2.2083	4.71154	2.57192	3.90109	3.34821		-1.13992	1.36333	-0.776291	0.55288	0		1.29941	1.85866	0.602628	0.305676	4.06637	0.495903		-0.565287	0.676077	-0.384965	0.274175	1		AT4G21940	-0.565287	0.676077	-0.384965	0.274175
AT4G22305	3	2.97162	2.1856		AT4G22305	3.22184	6.19346	2.66198	4.84757	4.23121		-1.00937	1.96225	-1.56924	0.616363	2.22045e-16		1.01884	3.85041	2.4625	0.379903	7.71165	0.360103		-0.363478	0.70661	-0.565086	0.221954	1		AT4G22305	-0.363478	0.70661	-0.565086	0.221954
AT4G22520	3	4.2253	3.02178		AT4G22520	-3.65415	0.571144	-4.82824	-1.80646	-2.42943		-1.22472	3.00057	-2.39882	0.622965	0		1.49995	9.00343	5.75431	0.388086	16.6458	0.245103		-0.300183	0.735448	-0.587956	0.15269	1		AT4G22520	-0.300183	0.735448	-0.587956	0.15269
AT4G22530	3	3.79756	1.93088		AT4G22530	1.40629	5.20384	1.00105	2.93193	2.63578		-1.22949	2.56807	-1.63473	0.29615	-2.77556e-16		1.51165	6.59497	2.67233	0.0877046	10.8666	0.303356		-0.372973	0.779038	-0.495903	0.0898387	1		AT4G22530	-0.372973	0.779038	-0.495903	0.089839
AT4G23010	3	2.48597	1.54636		AT4G23010	4.43705	6.92302	3.87754	5.4239	5.16537		-0.728325	1.75764	-1.28784	0.258521	1.11022e-16		0.530457	3.0893	1.65853	0.0668333	5.34512	0.432535		-0.315026	0.760241	-0.557035	0.11182	1		AT4G23010	-0.315026	0.760241	-0.557035	0.11182
AT4G23210	3	4.12484	2.71713		AT4G23210	0.941107	5.06594	-2.20858	0.508555	1.07676		-0.13565	3.98919	-3.28534	-0.568202	0		0.0184009	15.9136	10.7934	0.322854	27.0483	0.192278		-0.0260825	0.767034	-0.631698	-0.109253	1		AT4G23210	-0.026083	0.767034	-0.631698	-0.109253
AT4G23280	3	3.44631	1.87966		AT4G23280	-1.05625	2.39007	-2.02664	-0.14698	-0.209952		-0.846298	2.60002	-1.81669	0.0629719	5.55112e-17		0.716219	6.76009	3.30037	0.00396545	10.7806	0.304563		-0.257751	0.79187	-0.553298	0.0191789	1		AT4G23280	-0.257751	0.79187	-0.553298	0.019179
AT4G23310	3	5.54103	3.73506		AT4G23310	-0.0665446	5.47449	0.309369	4.04443	2.44044		-2.50698	3.03405	-2.13107	1.60399	0		6.28495	9.20548	4.54144	2.57279	22.6047	0.21033		-0.527293	0.638152	-0.448227	0.337368	1		AT4G23310	-0.527293	0.638152	-0.448227	0.337368
AT4G23450	3	4.52372	2.81594		AT4G23450	-1.87704	2.64668	-2.01902	0.796912	-0.113117		-1.76392	2.7598	-1.90591	0.910029	0		3.11141	7.61648	3.63248	0.828152	15.1885	0.256591		-0.452607	0.70814	-0.489039	0.233506	1		AT4G23450	-0.452607	0.70814	-0.489039	0.233506
AT4G23470	3	2.9374	1.70085		AT4G23470	5.78207	8.71947	5.40064	7.10149	6.75092		-0.968849	1.96855	-1.35028	0.350572	-4.44089e-16		0.938667	3.8752	1.82325	0.1229	6.76002	0.384615		-0.372633	0.757135	-0.519337	0.134835	1		AT4G23470	-0.372633	0.757135	-0.519337	0.134835
AT4G24920	3	2.92228	1.51963		AT4G24920	4.4267	7.34898	4.23851	5.75814	5.44309		-1.01638	1.9059	-1.20457	0.315058	4.44089e-16		1.03303	3.63245	1.451	0.0992618	6.21574	0.401101		-0.407672	0.764457	-0.483156	0.12637	1		AT4G24920	-0.407672	0.764457	-0.483156	0.12637
AT4G25070	3	5.57738	3.05461		AT4G25070	-0.120849	5.45653	-1.05048	2.00413	1.57234		-1.69318	3.8842	-2.62281	0.431799	-2.22045e-16		2.86688	15.087	6.87915	0.18645	25.0195	0.199922		-0.338505	0.776537	-0.524358	0.0863262	1		AT4G25070	-0.338505	0.776537	-0.524358	0.086326
AT4G25900	3	2.55577	1.3153		AT4G25900	4.32612	6.88189	3.86242	5.17772	5.06204		-0.735915	1.81985	-1.19962	0.115682	2.22045e-16		0.54157	3.31187	1.43909	0.0133824	5.30592	0.43413		-0.319483	0.790053	-0.520792	0.0502211	1		AT4G25900	-0.319483	0.790053	-0.520792	0.050221
AT4G26060	3	3.35431	2.02618		AT4G26060	2.20108	5.55539	1.73537	3.76155	3.31334		-1.11227	2.24204	-1.57798	0.448203	-1.66533e-16		1.23714	5.02676	2.49002	0.200886	8.9548	0.334173		-0.37169	0.749232	-0.527319	0.149778	1		AT4G26060	-0.37169	0.749232	-0.527319	0.149778
AT4G27670	3	3.91077	2.64464		AT4G27670	-5.99706	-2.08629	-1.87833	0.766311	-2.29884		-3.69822	0.212552	0.420514	3.06515	0		13.6768	0.0451784	0.176832	9.39517	23.294	0.207194		-0.76625	0.0440396	0.0871282	0.635082	1		AT4G27670	-0.76625	0.04404	0.087128	0.635082
AT4G28490	3	2.29375	1.72159		AT4G28490	4.45316	6.74691	3.74373	5.46531	5.10228		-0.64912	1.64463	-1.35855	0.363037	-2.22045e-16		0.421357	2.70481	1.84565	0.131796	5.10362	0.442651		-0.287333	0.727997	-0.601362	0.160699	1		AT4G28490	-0.287333	0.727997	-0.601362	0.160699
AT4G29900	3	2.35388	1.28193		AT4G29900	5.40489	7.75877	5.33367	6.6156	6.27823		-0.873343	1.48053	-0.944562	0.33737	-2.22045e-16		0.762728	2.19198	0.892197	0.113819	3.96072	0.502473		-0.438831	0.743928	-0.474617	0.169519	1		AT4G29900	-0.438831	0.743928	-0.474617	0.169519
AT4G31230	3	3.70388	2.83198		AT4G31230	-2.15099	1.55289	-2.5893	0.242686	-0.736176		-1.41481	2.28907	-1.85312	0.978863	0		2.00169	5.23984	3.43406	0.958172	11.6338	0.293184		-0.414799	0.671118	-0.543305	0.286987	1		AT4G31230	-0.414799	0.671118	-0.543305	0.286987
AT4G32870	3	3.45437	2.526		AT4G32870	2.42234	5.87671	1.18344	3.70943	3.29798		-0.875642	2.57873	-2.11454	0.411453	-1.11022e-16		0.766749	6.64986	4.47129	0.169294	12.0572	0.28799		-0.252176	0.742648	-0.608967	0.118494	1		AT4G32870	-0.252176	0.742648	-0.608967	0.118494
AT4G33985	3	2.34799	1.55492		AT4G33985	-0.335466	2.01252	-0.070326	1.48459	0.77283		-1.1083	1.23969	-0.843156	0.711759	0		1.22832	1.53684	0.710911	0.506601	3.98267	0.501087		-0.555352	0.621193	-0.422494	0.356653	1		AT4G33985	-0.555352	0.621193	-0.422494	0.356653
AT4G34131	3	3.08761	1.72983		AT4G34131	0.672549	3.76016	1.20678	2.93661	2.14403		-1.47148	1.61613	-0.937242	0.792584	0		2.16525	2.61189	0.878422	0.62819	6.28375	0.398924		-0.587008	0.644716	-0.373889	0.316181	1		AT4G34131	-0.587008	0.644716	-0.373889	0.316181
AT4G34135	3	3.25846	2.06101		AT4G34135	3.52128	6.77973	3.34787	5.40889	4.76444		-1.24316	2.01529	-1.41657	0.644444	0		1.54546	4.06139	2.00667	0.415308	8.02883	0.352918		-0.438735	0.711232	-0.499933	0.227436	1		AT4G34135	-0.438735	0.711232	-0.499933	0.227436
AT4G34400	3	2.45061	1.34662		AT4G34400	-2.06478	0.385828	-1.04226	0.304354	-0.604215		-1.46056	0.990043	-0.438048	0.908569	0		2.13325	0.980185	0.191886	0.825497	4.13082	0.492019		-0.718626	0.48712	-0.215528	0.447033	1		AT4G34400	-0.718626	0.48712	-0.215528	0.447033
AT4G34860	3	2.90918	1.63972		AT4G34860	-0.942421	1.96676	-0.0918654	1.54785	0.620081		-1.5625	1.34668	-0.711946	0.927772	0		2.44141	1.81354	0.506867	0.86076	5.62258	0.421728		-0.658951	0.567931	-0.300248	0.391267	1		AT4G34860	-0.658951	0.567931	-0.300248	0.391267
AT4G35590	3	3.15648	1.70285		AT4G35590	-3.65472	-0.498243	-3.3618	-1.65895	-2.29343		-1.3613	1.79518	-1.06837	0.634481	0		1.85312	3.22269	1.14141	0.402566	6.61979	0.388667		-0.529091	0.697729	-0.41524	0.246602	1		AT4G35590	-0.529091	0.697729	-0.41524	0.246602
AT4G35600	3	2.12533	1.42629		AT4G35600	4.50082	6.62615	4.06039	5.48667	5.16851		-0.667691	1.45764	-1.10812	0.318168	2.22045e-16		0.445811	2.12471	1.22792	0.101231	3.89968	0.506391		-0.338113	0.738135	-0.56114	0.161117	1		AT4G35600	-0.338113	0.738135	-0.56114	0.161117
AT4G36090	3	2.30226	1.66678		AT4G36090	3.57079	5.87306	2.892	4.55878	4.22366		-0.652866	1.6494	-1.33165	0.335122	-2.22045e-16		0.426234	2.72052	1.7733	0.112307	5.03236	0.445773		-0.29103	0.735258	-0.593616	0.149389	1		AT4G36090	-0.29103	0.735258	-0.593616	0.149389
AT4G36210	3	2.01038	1.10576		AT4G36210	5.14022	7.1506	5.05478	6.16054	5.87653		-0.736314	1.27406	-0.821753	0.284002	4.44089e-16		0.542158	1.62324	0.675277	0.0806574	2.92133	0.585072		-0.430797	0.74542	-0.480785	0.166162	1		AT4G36210	-0.430797	0.74542	-0.480785	0.166162
AT4G37010	3	6.91384	4.107		AT4G37010	-3.28491	3.62893	-4.00232	0.104679	-0.888404		-2.3965	4.51734	-3.11392	0.993083	0		5.74324	20.4063	9.69647	0.986214	36.8323	0.164773		-0.394879	0.744335	-0.513089	0.163633	1		AT4G37010	-0.394879	0.744335	-0.513089	0.163633
AT4G37370	3	4.61173	3.12188		AT4G37370	2.11114	6.72287	2.76757	5.88945	4.37276		-2.26161	2.35011	-1.60519	1.51669	-4.44089e-16		5.1149	5.52303	2.57663	2.30035	15.5149	0.253878		-0.574175	0.596642	-0.407522	0.385055	1		AT4G37370	-0.574175	0.596642	-0.407522	0.385055
AT4G37640	3	2.5238	1.82978		AT4G37640	5.16974	7.69354	4.78058	6.61037	6.06356		-0.893819	1.62998	-1.28297	0.546811	0		0.798913	2.65683	1.64602	0.299002	5.40076	0.430301		-0.384611	0.701382	-0.552064	0.235293	1		AT4G37640	-0.384611	0.701382	-0.552064	0.235293
AT4G37900	3	3.71972	1.83892		AT4G37900	0.270988	3.99071	0.0822035	1.92113	1.56626		-1.29527	2.42446	-1.48405	0.35487	0		1.67772	5.87798	2.20242	0.125933	9.88406	0.318077		-0.411996	0.771164	-0.472044	0.112876	1		AT4G37900	-0.411996	0.771164	-0.472044	0.112876
AT4G38260	3	2.1069	1.02989		AT4G38260	3.21079	5.31769	3.31103	4.34093	4.04511		-0.834321	1.27258	-0.734078	0.295817	-1.11022e-16		0.696092	1.61946	0.53887	0.0875077	2.94193	0.58302		-0.486426	0.741941	-0.427982	0.172467	1		AT4G38260	-0.486426	0.741941	-0.427982	0.172467
AT4G38540	3	2.5391	1.44421		AT4G38540	-0.290276	2.24882	-1.23273	0.211477	0.234323		-0.524599	2.0145	-1.46706	-0.0228459	-1.38778e-17		0.275204	4.05822	2.15225	0.000521934	6.4862	0.392649		-0.205984	0.790993	-0.576039	-0.00897042	1		AT4G38540	-0.205984	0.790993	-0.576039	-0.00897
AT4G40020	3	4.03688	2.67703		AT4G40020	-2.17774	1.85914	-1.68902	0.988013	-0.2549		-1.92284	2.11404	-1.43412	1.24291	0		3.69731	4.46917	2.05669	1.54483	11.768	0.291507		-0.560521	0.616258	-0.418054	0.362317	1		AT4G40020	-0.560521	0.616258	-0.418054	0.362317
AT5G01550	3	3.54304	1.84948		AT5G01550	-0.0637327	3.47931	0.719016	2.5685	1.67577		-1.7395	1.80354	-0.956756	0.892724	0		3.02588	3.25274	0.915382	0.796956	7.99096	0.353753		-0.615356	0.638007	-0.338456	0.315804	1		AT5G01550	-0.615356	0.638007	-0.338456	0.315804
AT5G01610	3	2.47029	1.19233		AT5G01610	1.85112	4.32142	1.17294	2.36527	2.42769		-0.576565	1.89373	-1.25475	-0.0624152	2.77556e-16		0.332427	3.5862	1.57439	0.00389565	5.49691	0.426521		-0.245917	0.807714	-0.535176	-0.0266214	1		AT5G01610	-0.245917	0.807714	-0.535176	-0.026621
AT5G01900	3	7.45155	5.33718		AT5G01900	-3.5532	3.89835	-5.54244	-0.205261	-1.35064		-2.20256	5.24899	-4.1918	1.14538	0		4.85128	27.5519	17.5712	1.31189	51.2863	0.139637		-0.307558	0.732951	-0.585329	0.159936	1		AT5G01900	-0.307558	0.732951	-0.585329	0.159936
AT5G04930	3	2.87688	1.80695		AT5G04930	6.17096	9.04785	5.76789	7.57484	7.14039		-0.969423	1.90746	-1.37249	0.434454	-6.66134e-16		0.939781	3.63841	1.88374	0.188751	6.65068	0.387764		-0.375907	0.739644	-0.532203	0.168466	1		AT5G04930	-0.375907	0.739644	-0.532203	0.168466
AT5G05340	3	5.13543	3.13129		AT5G05340	-4.40823	0.727199	-4.81098	-1.67968	-2.54292		-1.86531	3.27012	-2.26805	0.863239	0		3.47938	10.6937	5.14407	0.745182	20.0623	0.223259		-0.416447	0.730085	-0.506364	0.192726	1		AT5G05340	-0.416447	0.730085	-0.506364	0.192726
AT5G06750	3	2.49143	1.76666		AT5G06750	2.27554	4.76696	2.00568	3.77234	3.20513		-0.929594	1.56183	-1.19945	0.567211	3.33067e-16		0.864145	2.43932	1.43868	0.321728	5.06387	0.444384		-0.413097	0.694054	-0.533016	0.25206	1		AT5G06750	-0.413097	0.694054	-0.533016	0.25206
AT5G07100	3	2.08118	1.57174		AT5G07100	1.86685	3.94802	0.335815	1.90756	2.01456		-0.147715	1.93346	-1.67875	-0.107002	0		0.0218197	3.73828	2.81819	0.0114495	6.58974	0.389552		-0.0575427	0.753185	-0.65396	-0.0416831	1		AT5G07100	-0.057543	0.753185	-0.65396	-0.041683
AT5G07322	3	2.10354	1.58747		AT5G07322	-0.0392003	2.06434	-1.156	0.431467	0.325151		-0.364351	1.73919	-1.48115	0.106316	0		0.132752	3.02477	2.19381	0.0113031	5.36263	0.431828		-0.157337	0.75103	-0.639603	0.0459102	1		AT5G07322	-0.157337	0.75103	-0.639603	0.04591
AT5G07650	3	5.44504	3.30473		AT5G07650	-4.65014	0.794898	-5.98867	-2.68394	-3.13196		-1.51818	3.92686	-2.85671	0.448022	-4.44089e-16		2.30486	15.4203	8.16078	0.200724	26.0866	0.19579		-0.297244	0.768842	-0.559316	0.0877184	1		AT5G07650	-0.297244	0.768842	-0.559316	0.087718
AT5G07760	3	2.82061	1.69676		AT5G07760	-0.839726	1.98089	-0.718533	0.978231	0.350215		-1.18994	1.63067	-1.06875	0.628016	0		1.41596	2.65909	1.14222	0.394404	5.61168	0.422137		-0.502318	0.688368	-0.451158	0.265109	1		AT5G07760	-0.502318	0.688368	-0.451158	0.265109
AT5G07770	3	2.73405	1.94605		AT5G07770	3.52155	6.2556	3.24984	5.19589	4.55572		-1.03417	1.69988	-1.30588	0.640174	-3.33067e-16		1.06951	2.88958	1.70532	0.409822	6.07423	0.405746		-0.41961	0.689718	-0.529856	0.259748	1		AT5G07770	-0.41961	0.689718	-0.529856	0.259748
AT5G07780	3	4.06706	2.9803		AT5G07780	-1.84118	2.22587	-2.41689	0.563413	-0.367196		-1.47399	2.59307	-2.04969	0.930609	0		2.17264	6.724	4.20123	0.866034	13.9639	0.267606		-0.394449	0.693922	-0.54851	0.249037	1		AT5G07780	-0.394449	0.693922	-0.54851	0.249037
AT5G08380	3	3.08015	1.58981		AT5G08380	2.55767	5.63783	3.64468	5.2345	4.26867		-1.711	1.36916	-0.623988	0.965827	2.22045e-16		2.92751	1.87459	0.389361	0.932822	6.12428	0.404085		-0.691387	0.553255	-0.252144	0.390276	1		AT5G08380	-0.691387	0.553255	-0.252144	0.390276
AT5G09800	3	4.18299	3.05964		AT5G09800	-1.2711	2.91189	-0.572058	2.48758	0.889081		-2.16018	2.02281	-1.46114	1.5985	0		4.66637	4.09177	2.13493	2.55522	13.4483	0.272688		-0.589055	0.551597	-0.398435	0.435894	1		AT5G09800	-0.589055	0.551597	-0.398435	0.435894
AT5G10740	3	2.98	2.12284		AT5G10740	2.34573	5.32573	1.86856	3.99139	3.38285		-1.03712	1.94288	-1.5143	0.608541	0		1.07562	3.77477	2.29309	0.370322	7.5138	0.364813		-0.378355	0.708786	-0.552434	0.222004	1		AT5G10740	-0.378355	0.708786	-0.552434	0.222004
AT5G11210	3	7.8807	3.87732		AT5G11210	-4.24198	3.63873	-4.27076	-0.393438	-1.31686		-2.92512	4.95559	-2.95389	0.923423	0		8.5563	24.5578	8.72549	0.85271	42.6923	0.153047		-0.44768	0.758438	-0.452085	0.141327	1		AT5G11210	-0.44768	0.758438	-0.452085	0.141327
AT5G11920	3	7.56388	5.42417		AT5G11920	-1.37899	6.18489	-2.35105	3.07312	1.38199		-2.76098	4.8029	-3.73304	1.69112	0		7.62301	23.0678	13.9356	2.8599	47.4864	0.145116		-0.400663	0.696978	-0.541725	0.245409	1		AT5G11920	-0.400663	0.696978	-0.541725	0.245409
AT5G12930	3	2.1746	1.54445		AT5G12930	-0.00728512	2.16731	0.148652	1.6931	1.00044		-1.00773	1.16687	-0.851792	0.692656	0		1.01552	1.36158	0.72555	0.479773	3.58242	0.528338		-0.532422	0.6165	-0.450034	0.365957	1		AT5G12930	-0.532422	0.6165	-0.450034	0.365957
AT5G13080	3	8.56966	4.50825		AT5G13080	-5.65255	2.91711	-4.81673	-0.308484	-1.96517		-3.68739	4.88227	-2.85157	1.65668	0		13.5968	23.8366	8.13144	2.74459	48.3094	0.143875		-0.530521	0.702435	-0.410268	0.238354	1		AT5G13080	-0.530521	0.702435	-0.410268	0.238354
AT5G13190	3	2.17479	1.29133		AT5G13190	4.58469	6.75948	4.18995	5.48128	5.25385		-0.669157	1.50563	-1.0639	0.227426	-2.22045e-16		0.447771	2.26693	1.13188	0.0517225	3.8983	0.50648		-0.338915	0.762572	-0.538844	0.115187	1		AT5G13190	-0.338915	0.762572	-0.538844	0.115187
AT5G13200	3	2.98118	1.54038		AT5G13200	3.21804	6.19921	2.83971	4.38009	4.15926		-0.941226	2.03995	-1.31955	0.22083	-2.22045e-16		0.885907	4.16139	1.74122	0.0487659	6.83729	0.382435		-0.359958	0.780149	-0.504644	0.0844532	1		AT5G13200	-0.359958	0.780149	-0.504644	0.084453
AT5G14490	3	3.90467	2.5894		AT5G14490	-2.49244	1.41224	-2.18436	0.405032	-0.714883		-1.77755	2.12712	-1.46948	1.11991	0		3.1597	4.52463	2.15937	1.25421	11.0979	0.300178		-0.533583	0.638515	-0.441106	0.336174	1		AT5G14490	-0.533583	0.638515	-0.441106	0.336174
AT5G14930	3	2.84699	2.07256		AT5G14930	3.94523	6.79222	3.14975	5.22231	4.77738		-0.832149	2.01484	-1.62763	0.444931	-3.33067e-16		0.692472	4.0596	2.64917	0.197963	7.5992	0.362757		-0.301868	0.730899	-0.590433	0.161402	1		AT5G14930	-0.301868	0.730899	-0.590433	0.161402
AT5G18350	3	6.18809	4.04907		AT5G18350	-4.99845	1.18964	-4.78902	-0.739958	-2.33445		-2.664	3.52409	-2.45458	1.59449	0		7.09689	12.4192	6.02495	2.54239	28.0834	0.188701		-0.5027	0.665	-0.463182	0.300882	1		AT5G18350	-0.5027	0.665	-0.463182	0.300882
AT5G18661	3	5.03544	3.44347		AT5G18661	-3.67591	1.35952	-3.76537	-0.321893	-1.60091		-2.075	2.96044	-2.16446	1.27902	0		4.30563	8.76419	4.68487	1.63589	19.3906	0.227093		-0.471219	0.672296	-0.491534	0.290457	1		AT5G18661	-0.471219	0.672296	-0.491534	0.290457
AT5G18780	3	3.41665	2.12318		AT5G18780	1.0242	4.44085	1.10081	3.22399	2.44746		-1.42326	1.99339	-1.34665	0.77653	0		2.02568	3.97359	1.81347	0.602999	8.41574	0.34471		-0.490613	0.68714	-0.464205	0.267678	1		AT5G18780	-0.490613	0.68714	-0.464205	0.267678
AT5G21900	3	2.36326	1.29993		AT5G21900	1.56731	3.93057	1.26111	2.56103	2.33		-0.762694	1.60056	-1.0689	0.231029	1.11022e-16		0.581702	2.5618	1.14254	0.0533745	4.33942	0.480048		-0.36613	0.768346	-0.513121	0.110905	1		AT5G21900	-0.36613	0.768346	-0.513121	0.110905
AT5G22560	3	6.20901	3.85519		AT5G22560	-5.39786	0.811158	-5.43409	-1.5789	-2.89992		-2.49793	3.71108	-2.53417	1.32102	0		6.23968	13.7721	6.42201	1.7451	28.1789	0.188381		-0.470564	0.699098	-0.47739	0.248856	1		AT5G22560	-0.470564	0.699098	-0.47739	0.248856
AT5G23240	3	3.2008	1.77143		AT5G23240	-0.885035	2.31577	-0.227106	1.54432	0.686986		-1.57202	1.62878	-0.914092	0.857335	0		2.47125	2.65292	0.835565	0.735024	6.69476	0.386485		-0.607563	0.629498	-0.353283	0.331347	1		AT5G23240	-0.607563	0.629498	-0.353283	0.331347
AT5G24210	3	3.15881	2.12945		AT5G24210	6.58528	9.74409	5.83795	7.9674	7.53368		-0.948398	2.21041	-1.69573	0.433722	-2.22045e-16		0.899459	4.8859	2.8755	0.188115	8.84898	0.336166		-0.318819	0.743063	-0.570047	0.145802	1		AT5G24210	-0.318819	0.743063	-0.570047	0.145802
AT5G24290	3	2.4153	1.27545		AT5G24290	-2.28664	0.128668	-1.83145	-0.556003	-1.13636		-1.15028	1.26502	-0.695096	0.580352	0		1.32314	1.60029	0.483158	0.336809	3.7434	0.516853		-0.594526	0.653831	-0.359262	0.299957	1		AT5G24290	-0.594526	0.653831	-0.359262	0.299957
AT5G25260	3	7.3332	4.8058		AT5G25260	0.340514	7.67372	-1.70464	3.10116	2.35269		-2.01217	5.32103	-4.05733	0.748472	0		4.04884	28.3133	16.4619	0.56021	49.3843	0.1423		-0.286333	0.757183	-0.577359	0.106508	1		AT5G25260	-0.286333	0.757183	-0.577359	0.106508
AT5G25820	3	4.55457	3.37769		AT5G25820	-1.03862	3.51595	-1.84235	1.53534	0.542582		-1.5812	2.97337	-2.38493	0.992756	0		2.50019	8.84094	5.68789	0.985565	18.0146	0.235607		-0.372541	0.700547	-0.561906	0.2339	1		AT5G25820	-0.372541	0.700547	-0.561906	0.2339
AT5G26700	3	4.51244	3.29494		AT5G26700	-2.30922	2.20322	-1.42148	1.87346	0.0864924		-2.39572	2.11672	-1.50797	1.78697	0		5.73945	4.48051	2.27398	3.19325	15.6872	0.25248		-0.604871	0.534431	-0.380733	0.451173	1		AT5G26700	-0.604871	0.534431	-0.380733	0.451173
AT5G27830	3	2.83606	1.70043		AT5G27830	2.88768	5.72374	2.84108	4.54151	3.9985		-1.11082	1.72524	-1.15742	0.543004	0		1.23392	2.97645	1.33963	0.294853	5.84486	0.413631		-0.459469	0.713613	-0.478747	0.224603	1		AT5G27830	-0.459469	0.713613	-0.478747	0.224603
AT5G37480	3	2.12848	1.08719		AT5G37480	3.0664	5.19489	2.90353	3.99071	3.78888		-0.722479	1.406	-0.885355	0.201831	1.11022e-16		0.521975	1.97684	0.783853	0.0407358	3.32341	0.54854		-0.396308	0.771248	-0.485652	0.110712	1		AT5G37480	-0.396308	0.771248	-0.485652	0.110712
AT5G37490	3	3.28496	2.27806		AT5G37490	-3.02531	0.259651	-1.81074	0.46731	-1.02727		-1.99804	1.28692	-0.783471	1.49458	0		3.99215	1.65617	0.613827	2.23378	8.49594	0.343079		-0.685485	0.441517	-0.268793	0.512761	1		AT5G37490	-0.685485	0.441517	-0.268793	0.512761
AT5G37600	3	4.42485	2.83354		AT5G37600	5.38029	9.80514	4.94467	7.77821	6.97708		-1.59679	2.82806	-2.0324	0.801136	-6.66134e-16		2.54974	7.99792	4.13066	0.641819	15.3201	0.255487		-0.407959	0.722532	-0.519252	0.20468	1		AT5G37600	-0.407959	0.722532	-0.519252	0.20468
AT5G38250	3	5.18602	3.78618		AT5G38250	-0.571854	4.61417	-1.98075	1.80543	0.96675		-1.5386	3.64742	-2.9475	0.838683	0		2.3673	13.3037	8.68773	0.703389	25.0621	0.199752		-0.307339	0.728579	-0.588769	0.167529	1		AT5G38250	-0.307339	0.728579	-0.588769	0.167529
AT5G40690	3	2.9286	2.2429		AT5G40690	1.68592	4.61452	1.4388	3.68171	2.85524		-1.16932	1.75928	-1.41643	0.82647	0		1.36731	3.09508	2.00629	0.683053	7.15172	0.373934		-0.437248	0.657855	-0.529653	0.309045	1		AT5G40690	-0.437248	0.657855	-0.529653	0.309045
AT5G40720	3	3.28538	2.02088		AT5G40720	1.59312	4.8785	1.38137	3.40226	2.81381		-1.22069	2.06469	-1.43244	0.588444	0		1.49008	4.26293	2.05188	0.346266	8.15116	0.35026		-0.427559	0.723176	-0.501726	0.206108	1		AT5G40720	-0.427559	0.723176	-0.501726	0.206108
AT5G40780	3	3.33444	2.39912		AT5G40780	4.51828	7.85273	2.92947	5.32858	5.15726		-0.638982	2.69546	-2.2278	0.171318	2.22045e-16		0.408298	7.26552	4.96308	0.0293498	12.6662	0.28098		-0.179541	0.757372	-0.625968	0.0481369	1		AT5G40780	-0.179541	0.757372	-0.625968	0.048137
AT5G43420	3	4.49385	3.10749		AT5G43420	-0.752703	3.74115	-0.976435	2.13106	1.03577		-1.78847	2.70538	-2.0122	1.09529	0		3.19862	7.31908	4.04895	1.19966	15.7663	0.251846		-0.450419	0.681339	-0.506765	0.275844	1		AT5G43420	-0.450419	0.681339	-0.506765	0.275844
AT5G43910	3	4.17225	2.75043		AT5G43910	1.69451	5.86676	0.705056	3.45549	2.93045		-1.23595	2.93631	-2.2254	0.525038	0		1.52757	8.62189	4.95239	0.275665	15.3775	0.25501		-0.315179	0.748787	-0.567498	0.13389	1		AT5G43910	-0.315179	0.748787	-0.567498	0.13389
AT5G44460	3	7.85703	5.23478		AT5G44460	-5.02353	2.8335	-6.11641	-0.88163	-2.29702		-2.72651	5.13052	-3.81939	1.41539	0		7.43388	26.3222	14.5877	2.00332	50.3471	0.140933		-0.384256	0.723059	-0.538278	0.199475	1		AT5G44460	-0.384256	0.723059	-0.538278	0.199475
AT5G44575	3	4.09177	2.28021		AT5G44575	0.506602	4.59837	0.31325	2.59346	2.00292		-1.49632	2.59545	-1.68967	0.590536	2.22045e-16		2.23897	6.73638	2.85499	0.348732	12.1791	0.286545		-0.428763	0.743714	-0.484167	0.169215	1		AT5G44575	-0.428763	0.743714	-0.484167	0.169215
AT5G45440	3	3.88497	2.40966		AT5G45440	-3.56866	0.316313	-2.9265	-0.516848	-1.67392		-1.89473	1.99024	-1.25258	1.15708	0		3.59002	3.96105	1.56896	1.33883	10.4588	0.309213		-0.585877	0.615408	-0.387314	0.357783	1		AT5G45440	-0.585877	0.615408	-0.387314	0.357783
AT5G45500	3	2.72603	1.74206		AT5G45500	5.45135	8.17738	4.90686	6.64892	6.29613		-0.844778	1.88125	-1.38927	0.352795	0		0.71365	3.53911	1.93007	0.124464	6.30729	0.398179		-0.336373	0.749075	-0.553178	0.140476	1		AT5G45500	-0.336373	0.749075	-0.553178	0.140476
AT5G45510	3	3.21611	1.69715		AT5G45510	6.84039	10.0565	6.2969	7.99406	7.79696		-0.956569	2.25954	-1.50006	0.197094	-6.66134e-16		0.915025	5.1055	2.25018	0.0388462	8.30955	0.346905		-0.331839	0.783845	-0.520379	0.0683731	1		AT5G45510	-0.331839	0.783845	-0.520379	0.068373
AT5G46050	3	6.10064	4.35012		AT5G46050	-0.963916	5.13673	-0.741631	3.60849	1.75992		-2.72383	3.37681	-2.50155	1.84857	0		7.41926	11.4029	6.25774	3.41721	28.4971	0.187327		-0.510247	0.632567	-0.468607	0.346287	1		AT5G46050	-0.510247	0.632567	-0.468607	0.346287
AT5G46230	3	3.74981	1.84783		AT5G46230	1.85715	5.60696	1.14732	2.99515	2.90164		-1.0445	2.70531	-1.75433	0.0935094	2.77556e-16		1.09097	7.31872	3.07766	0.00874401	11.4961	0.294934		-0.308058	0.797889	-0.51741	0.0275791	1		AT5G46230	-0.308058	0.797889	-0.51741	0.027579
AT5G46520	3	4.02573	2.34509		AT5G46520	-0.248749	3.77698	0.18744	2.53252	1.56205		-1.8108	2.21493	-1.37461	0.970475	0		3.27899	4.90593	1.88955	0.941821	11.0163	0.301288		-0.545572	0.667333	-0.414154	0.292393	1		AT5G46520	-0.545572	0.667333	-0.414154	0.292393
AT5G47140	3	2.05262	1.07013		AT5G47140	3.56125	5.61387	3.44836	4.51849	4.28549		-0.72424	1.32838	-0.837134	0.232993	-4.44089e-16		0.524523	1.7646	0.700794	0.0542859	3.0442	0.573144		-0.415094	0.761353	-0.479798	0.133539	1		AT5G47140	-0.415094	0.761353	-0.479798	0.133539
AT5G49570	3	2.6174	1.62298		AT5G49570	4.15208	6.76948	3.77923	5.4022	5.02575		-0.873665	1.74373	-1.24652	0.376454	3.33067e-16		0.763291	3.04061	1.55382	0.141717	5.49943	0.426423		-0.372551	0.743569	-0.531546	0.160529	1		AT5G49570	-0.372551	0.743569	-0.531546	0.160529
AT5G49680	3	4.24457	3.01573		AT5G49680	0.5987	4.84327	-0.0724526	2.94328	2.0782		-1.4795	2.76507	-2.15065	0.865082	0		2.18892	7.64563	4.62531	0.748366	15.2082	0.256425		-0.379381	0.709034	-0.551482	0.221829	1		AT5G49680	-0.379381	0.709034	-0.551482	0.221829
AT5G50200	3	4.01095	3.06647		AT5G50200	2.62464	6.63559	1.6682	4.73467	3.91578		-1.29114	2.71981	-2.24758	0.818897	-3.33067e-16		1.66703	7.39739	5.05159	0.670593	14.7866	0.260055		-0.335767	0.707302	-0.584494	0.212959	1		AT5G50200	-0.335767	0.707302	-0.584494	0.212959
AT5G50460	3	3.02806	1.591		AT5G50460	4.13056	7.15861	4.4671	6.0581	5.45359		-1.32304	1.70502	-0.986492	0.604509	2.22045e-16		1.75043	2.90709	0.973167	0.365431	5.99611	0.408381		-0.540302	0.696297	-0.402864	0.24687	1		AT5G50460	-0.540302	0.696297	-0.402864	0.24687
AT5G52540	3	2.11301	1.52979		AT5G52540	4.6844	6.79741	4.70269	6.23247	5.60424		-0.919844	1.19317	-0.901555	0.628231	-2.22045e-16		0.846113	1.42365	0.812802	0.394674	3.47724	0.536269		-0.493284	0.639859	-0.483476	0.336901	1		AT5G52540	-0.493284	0.639859	-0.483476	0.336901
AT5G52810	3	4.70245	2.59214		AT5G52810	3.62661	8.32906	3.17097	5.76311	5.22244		-1.59583	3.10662	-2.05147	0.540674	0		2.54667	9.6511	4.20852	0.292329	16.6986	0.244715		-0.390522	0.760236	-0.502024	0.132311	1		AT5G52810	-0.390522	0.760236	-0.502024	0.132311
AT5G53110	3	4.95116	2.61252		AT5G53110	-1.40307	3.54809	-1.35779	1.25473	0.510488		-1.91356	3.0376	-1.86828	0.74424	0		3.6617	9.22701	3.49047	0.553892	16.9331	0.243014		-0.465022	0.73818	-0.454019	0.180861	1		AT5G53110	-0.465022	0.73818	-0.454019	0.180861
AT5G54140	3	2.49327	1.62174		AT5G54140	1.34188	3.83515	0.882146	2.50389	2.14076		-0.798886	1.69438	-1.25862	0.363123	1.66533e-16		0.638219	2.87093	1.58412	0.131858	5.22512	0.437473		-0.349491	0.741247	-0.550612	0.158857	1		AT5G54140	-0.349491	0.741247	-0.550612	0.158857
AT5G54860	3	3.68338	2.48237		AT5G54860	3.10637	6.78976	2.88305	5.36542	4.53615		-1.42978	2.25361	-1.6531	0.829268	0		2.04427	5.07874	2.73273	0.687686	10.5434	0.307971		-0.44033	0.694044	-0.509105	0.25539	1		AT5G54860	-0.44033	0.694044	-0.509105	0.25539
AT5G57510	3	4.91911	3.64024		AT5G57510	-2.76538	2.15373	-3.58343	0.0568127	-1.03456		-1.73081	3.1883	-2.54886	1.09138	0		2.99571	10.1652	6.4967	1.1911	20.8487	0.219008		-0.379062	0.698262	-0.558221	0.23902	1		AT5G57510	-0.379062	0.698262	-0.558221	0.23902
AT5G58570	3	3.19571	1.98736		AT5G58570	-0.361818	2.83389	0.521353	2.50871	1.37554		-1.73735	1.45836	-0.854182	1.13318	0		3.01839	2.12681	0.729627	1.28409	7.15892	0.373746		-0.649328	0.545055	-0.319247	0.42352	1		AT5G58570	-0.649328	0.545055	-0.319247	0.42352
AT5G58620	3	2.30203	1.64999		AT5G58620	3.26396	5.56599	3.07511	4.7251	4.15754		-0.89358	1.40845	-1.08243	0.56756	-4.44089e-16		0.798485	1.98374	1.17166	0.322124	4.27601	0.483594		-0.43213	0.681119	-0.523458	0.274468	1		AT5G58620	-0.43213	0.681119	-0.523458	0.274468
AT5G58710	3	2.56409	1.30658		AT5G58710	5.46334	8.02743	5.9318	7.23838	6.66524		-1.2019	1.36219	-0.733438	0.573143	-4.44089e-16		1.44456	1.85557	0.537931	0.328493	4.16655	0.489905		-0.588815	0.667345	-0.359315	0.280786	1		AT5G58710	-0.588815	0.667345	-0.359315	0.280786
AT5G59220	3	3.1053	1.66653		AT5G59220	-2.34053	0.764771	-0.162518	1.50401	-0.0585657		-2.28196	0.823337	-0.103953	1.56258	0		5.20735	0.677884	0.0108062	2.44165	8.3377	0.34632		-0.790288	0.285138	-0.0360009	0.541152	1		AT5G59220	-0.790288	0.285138	-0.036001	0.541152
AT5G59530	3	5.33054	2.83057		AT5G59530	-4.98409	0.34645	-4.77976	-1.94919	-2.84165		-2.14244	3.1881	-1.93811	0.892458	0		4.59005	10.164	3.75628	0.796481	19.3068	0.227586		-0.487589	0.725565	-0.441087	0.203111	1		AT5G59530	-0.487589	0.725565	-0.441087	0.203111
AT5G60285	3	4.35573	2.67408		AT5G60285	-4.76331	-0.40758	-5.06999	-2.3959	-3.15919		-1.60411	2.75162	-1.91079	0.763291	-2.22045e-16		2.57318	7.57139	3.65113	0.582614	14.3783	0.263722		-0.42304	0.725661	-0.503918	0.201297	1		AT5G60285	-0.42304	0.725661	-0.503918	0.201297
AT5G61070	3	2.23197	1.24122		AT5G61070	-0.11961	2.11236	-0.318137	0.923082	0.649423		-0.769032	1.46293	-0.96756	0.273659	0		0.591411	2.14017	0.936171	0.0748893	3.74264	0.516905		-0.397517	0.756197	-0.500136	0.141456	1		AT5G61070	-0.397517	0.756197	-0.500136	0.141456
AT5G61250	3	3.48303	2.64991		AT5G61250	0.825718	4.30875	0.881951	3.53186	2.38707		-1.56135	1.92168	-1.50512	1.14479	0		2.43782	3.69285	2.26538	1.31054	9.70658	0.320972		-0.501149	0.616804	-0.4831	0.367445	1		AT5G61250	-0.501149	0.616804	-0.4831	0.367445
AT5G61260	3	2.02322	1.05318		AT5G61260	-0.683697	1.33952	-1.17543	-0.122251	-0.160463		-0.523234	1.49999	-1.01497	0.0382123	1.38778e-17		0.273774	2.24996	1.03016	0.00146018	3.55536	0.530345		-0.277494	0.795511	-0.538283	0.0202657	1		AT5G61260	-0.277494	0.795511	-0.538283	0.020266
AT5G61520	3	3.02431	2.14625		AT5G61520	2.0669	5.0912	2.10563	4.25188	3.3789		-1.31201	1.7123	-1.27327	0.872976	0		1.72136	2.93198	1.62122	0.762087	7.03664	0.376979		-0.494599	0.645502	-0.479996	0.329094	1		AT5G61520	-0.494599	0.645502	-0.479996	0.329094
AT5G62900	3	2.12903	1.36595		AT5G62900	1.23175	3.36078	1.82464	3.19059	2.40194		-1.17019	0.958843	-0.577301	0.788646	0		1.36934	0.919381	0.333277	0.621963	3.24396	0.555216		-0.649708	0.532365	-0.320527	0.437869	1		AT5G62900	-0.649708	0.532365	-0.320527	0.437869
AT5G64000	3	5.36377	3.92482		AT5G64000	1.41476	6.77853	0.741585	4.6664	3.40032		-1.98556	3.37821	-2.65874	1.26608	0		3.94245	11.4123	7.06888	1.60297	24.0266	0.204011		-0.405076	0.689193	-0.542412	0.258295	1		AT5G64000	-0.405076	0.689193	-0.542412	0.258295
AT5G64810	3	8.10343	5.9413		AT5G64810	-2.78374	5.31969	-3.67167	2.26963	0.283477		-3.06722	5.03621	-3.95515	1.98616	0		9.40784	25.3634	15.6432	3.94482	54.3592	0.135632		-0.416014	0.683073	-0.536446	0.269387	1		AT5G64810	-0.416014	0.683073	-0.536446	0.269387
AT5G64870	3	2.4918	1.83603		AT5G64870	0.655029	3.14683	1.50828	3.34431	2.16361		-1.50858	0.983219	-0.655331	1.1807	0		2.27583	0.96672	0.429459	1.39404	5.06605	0.444289		-0.670247	0.436833	-0.291156	0.52457	1		AT5G64870	-0.670247	0.436833	-0.291156	0.52457
AT5G66320	3	2.12948	1.27572		AT5G66320	3.08442	5.21389	2.89156	4.16728	3.83929		-0.754871	1.37461	-0.947726	0.327991	-1.11022e-16		0.569831	1.88954	0.898184	0.107578	3.46513	0.537205		-0.405521	0.738445	-0.509123	0.176198	1		AT5G66320	-0.405521	0.738445	-0.509123	0.176198
AT5G66630	3	2.88599	1.98615		AT5G66630	1.62659	4.51258	1.06483	3.05099	2.56375		-0.937156	1.94883	-1.49892	0.487239	1.11022e-16		0.878261	3.79795	2.24675	0.237402	7.16036	0.373708		-0.350223	0.728295	-0.560157	0.182085	1		AT5G66630	-0.350223	0.728295	-0.560157	0.182085
AT5G66910	3	3.26398	2.33853		AT5G66910	2.70637	5.97035	2.92507	5.26359	4.21634		-1.50998	1.754	-1.29128	1.04725	-4.44089e-16		2.28003	3.07652	1.66739	1.09673	8.12067	0.350917		-0.529876	0.615508	-0.45313	0.367498	1		AT5G66910	-0.529876	0.615508	-0.45313	0.367498
AT1G01200	8	-2.58055	-1.69318		AT1G01200	0.332866	-2.24768	0.423372	-1.26981	-0.690314		1.02318	-1.55737	1.11369	-0.579498	0		1.0469	2.4254	1.2403	0.335818	5.04841	0.445064		0.455381	-0.693129	0.495662	-0.257914	1		AT1G01200	0.455381	-0.693129	0.495662	-0.257914
AT1G02180	8	-2.55493	-2.20467		AT1G02180	0.776982	-1.77795	1.55242	-0.652252	-0.0252003		0.802182	-1.75275	1.57762	-0.627052	0		0.643496	3.07212	2.48887	0.393194	6.59768	0.389318		0.312304	-0.682375	0.614194	-0.244123	1		AT1G02180	0.312304	-0.682375	0.614194	-0.244123
AT1G02205	8	-2.61161	-2.40945		AT1G02205	2.66992	0.0583089	7.73914	5.32968	3.94926		-1.27934	-3.89095	3.78987	1.38042	0		1.63671	15.1395	14.3631	1.90556	33.0449	0.173959		-0.222553	-0.676867	0.659284	0.240137	1		AT1G02205	-0.222553	-0.676867	0.659284	0.240137
AT1G02340	8	-2.07037	-1.11151		AT1G02340	1.8455	-0.224871	3.4904	2.37889	1.87248		-0.0269829	-2.09735	1.61792	0.506414	0		0.000728077	4.39888	2.61766	0.256455	7.27372	0.370785		-0.0100048	-0.777665	0.599899	0.18777	1		AT1G02340	-0.010005	-0.777665	0.599899	0.18777
AT1G02800	8	-3.72453	-1.93993		AT1G02800	-1.59724	-5.32177	-0.206692	-2.14662	-2.31808		0.720841	-3.00369	2.11139	0.17146	-2.22045e-16		0.519611	9.02216	4.45797	0.0293986	14.0291	0.266984		0.192453	-0.801936	0.563706	0.0457771	1		AT1G02800	0.192453	-0.801936	0.563706	0.045777
AT1G03300	8	-2.22016	-1.25355		AT1G03300	3.71699	1.49683	3.47807	2.22452	2.7291		0.987886	-1.23227	0.748967	-0.504579	0		0.975918	1.5185	0.560952	0.2546	3.30997	0.549652		0.542994	-0.677322	0.411672	-0.277343	1		AT1G03300	0.542994	-0.677322	0.411672	-0.277343
AT1G04160	8	-2.17905	-0.838094		AT1G04160	3.01379	0.83474	2.98641	2.14832	2.24581		0.767972	-1.41107	0.740598	-0.0974957	-1.11022e-16		0.589781	1.99113	0.548486	0.00950542	3.1389	0.564431		0.433467	-0.796454	0.418017	-0.0550296	1		AT1G04160	0.433467	-0.796454	0.418017	-0.05503
AT1G04180	8	-3.21797	-2.78103		AT1G04180	-0.494214	-3.71219	2.64808	-0.132952	-0.422819		-0.071395	-3.28937	3.0709	0.289867	0		0.00509725	10.8199	9.43041	0.0840229	20.3395	0.221733		-0.0158306	-0.729361	0.680919	0.0642731	1		AT1G04180	-0.015831	-0.729361	0.680919	0.064273
AT1G04520	8	-3.76324	-1.89274		AT1G04520	3.76509	0.00184561	4.10699	2.21425	2.52204		1.24304	-2.5202	1.58494	-0.307791	-1.11022e-16		1.54516	6.3514	2.51205	0.094735	10.5033	0.308558		0.383551	-0.777626	0.489047	-0.0949711	1		AT1G04520	0.383551	-0.777626	0.489047	-0.094971
AT1G05420	8	-2.03132	-2.74903		AT1G05420	-0.913499	-2.94482	-0.592286	-3.34131	-1.94798		1.03448	-0.99684	1.35569	-1.39333	0		1.07015	0.993689	1.8379	1.94138	5.84312	0.413692		0.427957	-0.412385	0.56084	-0.576412	1		AT1G05420	0.427957	-0.412385	0.56084	-0.576412
AT1G05540	8	-2.89682	-1.43171		AT1G05540	3.17183	0.275015	3.43038	1.99867	2.21897		0.952861	-1.94396	1.2114	-0.220306	-2.77556e-16		0.907944	3.77897	1.4675	0.0485345	6.20295	0.401514		0.382587	-0.780527	0.486396	-0.0884558	1		AT1G05540	0.382587	-0.780527	0.486396	-0.088456
AT1G06360	8	-5.60185	-3.60952		AT1G06360	-0.0970986	-5.69895	0.395096	-3.21442	-2.15384		2.05674	-3.54511	2.54894	-1.06058	0		4.2302	12.5678	6.49709	1.12482	24.4199	0.202362		0.416206	-0.717394	0.515807	-0.21462	1		AT1G06360	0.416206	-0.717394	0.515807	-0.21462
AT1G06980	8	-2.15433	-2.02879		AT1G06980	0.646005	-1.50833	1.68795	-0.340841	0.121197		0.524808	-1.62952	1.56675	-0.462038	0		0.275423	2.65535	2.45472	0.213479	5.59897	0.422616		0.221792	-0.688663	0.662136	-0.195265	1		AT1G06980	0.221792	-0.688663	0.662136	-0.195265
AT1G07450	8	-5.98391	-2.85961		AT1G07450	2.56944	-3.41448	2.03626	-0.823353	0.0919666		2.47747	-3.50644	1.94429	-0.915319	0		6.13786	12.2952	3.78028	0.83781	23.0511	0.208283		0.516015	-0.730333	0.404964	-0.190646	1		AT1G07450	0.516015	-0.730333	0.404964	-0.190646
AT1G09350	8	-2.59477	-1.85095		AT1G09350	0.404179	-2.1906	-0.377809	-2.22876	-1.09825		1.50242	-1.09235	0.720436	-1.13051	0		2.25728	1.19323	0.519028	1.27805	5.24759	0.436536		0.655862	-0.47685	0.314496	-0.493508	1		AT1G09350	0.655862	-0.47685	0.314496	-0.493508
AT1G10370	8	-3.31847	-1.45637		AT1G10370	6.96187	3.6434	6.68761	5.23123	5.63103		1.33084	-1.98763	1.05658	-0.399794	0		1.77114	3.95067	1.11636	0.159835	6.99802	0.378018		0.503083	-0.75136	0.399407	-0.151129	1		AT1G10370	0.503083	-0.75136	0.399407	-0.151129
AT1G10640	8	-5.04149	-5.13261		AT1G10640	1.37422	-3.66727	2.79338	-2.33923	-0.459725		1.83394	-3.20754	3.25311	-1.87951	0		3.36334	10.2883	10.5827	3.53254	27.7669	0.189774		0.348034	-0.608708	0.617354	-0.356681	1		AT1G10640	0.348034	-0.608708	0.617354	-0.356681
AT1G10657	8	-2.64428	-1.23211		AT1G10657	4.82608	2.1818	3.45139	2.21929	3.16964		1.65644	-0.987842	0.281755	-0.950352	0		2.74379	0.975831	0.0793857	0.903169	4.70218	0.461159		0.763882	-0.455552	0.129934	-0.438263	1		AT1G10657	0.763882	-0.455552	0.129934	-0.438263
AT1G11130	8	-2.36231	-0.93017		AT1G11130	3.21558	0.853269	4.14409	3.21392	2.85671		0.358861	-2.00345	1.28738	0.357208	-1.11022e-16		0.128781	4.0138	1.65734	0.127597	5.92751	0.410737		0.147397	-0.822889	0.528773	0.146718	1		AT1G11130	0.147397	-0.822889	0.528773	0.146718
AT1G11740	8	-3.36786	-1.70159		AT1G11740	1.71889	-1.64897	-0.710704	-2.41229	-0.763269		2.48216	-0.885702	0.0525653	-1.64902	0		6.16111	0.784468	0.00276311	2.71927	9.66762	0.321618		0.798307	-0.284858	0.0169059	-0.530355	1		AT1G11740	0.798307	-0.284858	0.016906	-0.530355
AT1G11820	8	-2.00484	-1.26491		AT1G11820	5.9017	3.89686	6.21569	4.95078	5.24126		0.660444	-1.3444	0.974434	-0.290478	3.33067e-16		0.436187	1.80741	0.949521	0.0843773	3.2775	0.552368		0.364809	-0.742604	0.538246	-0.160451	1		AT1G11820	0.364809	-0.742604	0.538246	-0.160451
AT1G11850	8	-3.656	-3.04839		AT1G11850	4.04543	0.389433	4.31429	1.26591	2.50377		1.54167	-2.11433	1.81053	-1.23786	0		2.37674	4.4704	3.278	1.5323	11.6574	0.292886		0.451533	-0.619258	0.530277	-0.362552	1		AT1G11850	0.451533	-0.619258	0.530277	-0.362552
AT1G12090	8	-5.53087	-2.37928		AT1G12090	10.1669	4.63607	9.30582	6.92654	7.75884		2.4081	-3.12277	1.54698	-0.832303	0		5.79895	9.75171	2.39313	0.692728	18.6365	0.231642		0.557818	-0.723366	0.358345	-0.192797	1		AT1G12090	0.557818	-0.723366	0.358345	-0.192797
AT1G12460	8	-2.06192	-0.861845		AT1G12460	4.63485	2.57292	4.88628	4.02444	4.02962		0.605226	-1.4567	0.856659	-0.00518695	2.22045e-16		0.366299	2.12197	0.733864	2.69044e-05	3.22216	0.557092		0.337166	-0.811514	0.477237	-0.0028896	1		AT1G12460	0.337166	-0.811514	0.477237	-0.00289
AT1G12845	8	-2.4431	-1.93894		AT1G12845	-0.949344	-3.39244	-0.722116	-2.66105	-1.93124		0.981895	-1.46121	1.20912	-0.729813	0		0.964117	2.13512	1.46198	0.532627	5.09384	0.443075		0.435053	-0.647423	0.535732	-0.323362	1		AT1G12845	0.435053	-0.647423	0.535732	-0.323362
AT1G12860	8	-2.46054	-1.0037		AT1G12860	5.10211	2.64157	4.78116	3.77745	4.07557		1.02653	-1.434	0.705586	-0.298117	-1.11022e-16		1.05377	2.05637	0.497852	0.0888738	3.69687	0.520095		0.533896	-0.745819	0.366972	-0.155049	1		AT1G12860	0.533896	-0.745819	0.366972	-0.155049
AT1G13600	8	-1.52726	-2.87479		AT1G13600	-1.1876	-2.71486	-0.279886	-3.15468	-1.83426		0.646653	-0.880602	1.55437	-1.32042	0		0.418161	0.77546	2.41607	1.74351	5.3532	0.432208		0.279489	-0.380603	0.671812	-0.570697	1		AT1G13600	0.279489	-0.380603	0.671812	-0.570697
AT1G14250	8	-3.75343	-2.24205		AT1G14250	2.83117	-0.92226	1.68627	-0.555782	0.75985		2.07132	-1.68211	0.926422	-1.31563	0		4.29036	2.82949	0.858259	1.73089	9.709	0.320932		0.664752	-0.539842	0.297318	-0.422228	1		AT1G14250	0.664752	-0.539842	0.297318	-0.422228
AT1G14280	8	-2.04077	-1.83593		AT1G14280	6.80287	4.7621	6.79005	4.95412	5.82728		0.975588	-1.06518	0.962762	-0.873167	4.44089e-16		0.951772	1.13462	0.926911	0.76242	3.77572	0.514636		0.502073	-0.548182	0.495472	-0.449363	1		AT1G14280	0.502073	-0.548182	0.495472	-0.449363
AT1G14430	8	-3.13857	-1.86328		AT1G14430	1.69758	-1.44099	0.655828	-1.20745	-0.0737573		1.77134	-1.36723	0.729585	-1.13369	0		3.13764	1.86932	0.532294	1.28526	6.82452	0.382793		0.678056	-0.523367	0.27928	-0.43397	1		AT1G14430	0.678056	-0.523367	0.27928	-0.43397
AT1G14970	8	-2.04297	-1.24576		AT1G14970	1.12268	-0.920286	1.36312	0.11736	0.42072		0.701962	-1.34101	0.942404	-0.30336	0		0.49275	1.7983	0.888125	0.0920273	3.2712	0.5529		0.388115	-0.741442	0.521055	-0.167728	1		AT1G14970	0.388115	-0.741442	0.521055	-0.167728
AT1G15410	8	-2.60373	-1.70581		AT1G15410	5.53073	2.927	4.65323	2.94743	4.0146		1.51613	-1.0876	0.638636	-1.06717	0		2.29866	1.18287	0.407856	1.13885	5.02823	0.445956		0.676129	-0.485021	0.284804	-0.475911	1		AT1G15410	0.676129	-0.485021	0.284804	-0.475911
AT1G15825	8	-3.12031	-1.52578		AT1G15825	5.26851	2.1482	4.88976	3.36398	3.91761		1.3509	-1.76941	0.972151	-0.553633	0		1.82492	3.13083	0.945077	0.30651	6.20734	0.401372		0.542213	-0.710194	0.390194	-0.222213	1		AT1G15825	0.542213	-0.710194	0.390194	-0.222213
AT1G15830	8	-3.09451	-1.656		AT1G15830	6.88135	3.78684	6.63248	4.97648	5.56929		1.31206	-1.78245	1.06319	-0.592809	2.22045e-16		1.72151	3.17712	1.13038	0.351423	6.38043	0.39589		0.519433	-0.705654	0.420908	-0.234688	1		AT1G15830	0.519433	-0.705654	0.420908	-0.234688
AT1G17190	8	-2.0676	-1.08116		AT1G17190	-0.544506	-2.61211	-0.996442	-2.0776	-1.55767		1.01316	-1.05444	0.561224	-0.519939	0		1.02649	1.11185	0.314972	0.270336	2.72365	0.605932		0.613906	-0.638922	0.340064	-0.315048	1		AT1G17190	0.613906	-0.638922	0.340064	-0.315048
AT1G17650	8	-3.09955	-1.35462		AT1G17650	5.23669	2.13714	4.90281	3.54819	3.95621		1.28048	-1.81907	0.946601	-0.408015	-1.11022e-16		1.63963	3.309	0.896054	0.166476	6.01116	0.407869		0.522268	-0.741941	0.386089	-0.166417	1		AT1G17650	0.522268	-0.741941	0.386089	-0.166417
AT1G18250	8	-2.04704	-1.3385		AT1G18250	1.04114	-1.0059	1.72167	0.383164	0.535018		0.506123	-1.54092	1.18665	-0.151854	-5.55112e-17		0.25616	2.37443	1.40814	0.0230597	4.06178	0.496183		0.251129	-0.764577	0.588795	-0.0753475	1		AT1G18250	0.251129	-0.764577	0.588795	-0.075348
AT1G18265	8	-3.1388	-1.44936		AT1G18265	0.540891	-2.5979	-0.856065	-2.30543	-1.30463		1.84552	-1.29328	0.448562	-1.0008	0		3.40593	1.67257	0.201207	1.0016	6.28131	0.399002		0.736365	-0.51602	0.178977	-0.399321	1		AT1G18265	0.736365	-0.51602	0.178977	-0.399321
AT1G18360	8	-2.13324	-0.986861		AT1G18360	4.94132	2.80808	4.38474	3.39788	3.88301		1.05831	-1.07493	0.501738	-0.485123	2.22045e-16		1.12002	1.15547	0.251741	0.235344	2.76257	0.601649		0.636731	-0.646728	0.30187	-0.291874	1		AT1G18360	0.636731	-0.646728	0.30187	-0.291874
AT1G18650	8	-3.65504	-1.38867		AT1G18650	5.06343	1.40839	5.2082	3.81953	3.87489		1.18855	-2.4665	1.33331	-0.0553588	0		1.41264	6.0836	1.77771	0.0030646	9.27702	0.328319		0.390222	-0.809797	0.43775	-0.0181753	1		AT1G18650	0.390222	-0.809797	0.43775	-0.018175
AT1G18840	8	-2.07603	-0.821685		AT1G18840	4.25173	2.1757	4.48554	3.66386	3.6442		0.607522	-1.46851	0.841336	0.0196514	-1.11022e-16		0.369083	2.15652	0.707846	0.000386177	3.23383	0.556085		0.337834	-0.816616	0.467854	0.0109278	1		AT1G18840	0.337834	-0.816616	0.467854	0.010928
AT1G18870	8	-3.70144	-2.21769		AT1G18870	1.07732	-2.62411	0.0587694	-2.15893	-0.911737		1.98906	-1.71238	0.970507	-1.24719	0		3.95636	2.93224	0.941883	1.55548	9.38596	0.326408		0.649245	-0.558934	0.316781	-0.407092	1		AT1G18870	0.649245	-0.558934	0.316781	-0.407092
AT1G20470	8	-2.41805	-1.33388		AT1G20470	3.16287	0.744816	3.26456	1.93068	2.27573		0.887137	-1.53091	0.988828	-0.345052	2.22045e-16		0.787013	2.3437	0.977781	0.119061	4.22755	0.486357		0.431466	-0.744571	0.480924	-0.167818	1		AT1G20470	0.431466	-0.744571	0.480924	-0.167818
AT1G20480	8	-2.07896	-0.998092		AT1G20480	0.56179	-1.51717	0.147935	-0.850158	-0.414401		0.976191	-1.10277	0.562335	-0.435757	0		0.952949	1.2161	0.316221	0.189884	2.67515	0.6114		0.596843	-0.674233	0.343812	-0.266422	1		AT1G20480	0.596843	-0.674233	0.343812	-0.266422
AT1G21150	8	-2.05041	-0.858096		AT1G21150	1.20784	-0.842573	1.74151	0.883417	0.747548		0.460287	-1.59012	0.993965	0.135869	-5.55112e-17		0.211865	2.52849	0.987966	0.0184604	3.74678	0.51662		0.237794	-0.821488	0.513502	0.0701927	1		AT1G21150	0.237794	-0.821488	0.513502	0.070193
AT1G21880	8	-2.25773	-1.0094		AT1G21880	4.05609	1.79835	4.32655	3.31715	3.37453		0.681553	-1.57618	0.952014	-0.0573848	-2.22045e-16		0.464515	2.48435	0.90633	0.00329301	3.85849	0.509086		0.346969	-0.802413	0.484657	-0.0292138	1		AT1G21880	0.346969	-0.802413	0.484657	-0.029214
AT1G22380	8	-2.43686	-1.22826		AT1G22380	1.39374	-1.04313	1.55194	0.323674	0.556555		0.83718	-1.59968	0.995384	-0.232881	0		0.70087	2.55898	0.990789	0.0542337	4.30487	0.48197		0.403495	-0.770998	0.479745	-0.112242	1		AT1G22380	0.403495	-0.770998	0.479745	-0.112242
AT1G23205	8	-2.96644	-2.64142		AT1G23205	4.03755	1.0711	4.69017	2.04875	2.96189		1.07566	-1.89079	1.72828	-0.913147	0		1.15704	3.57508	2.98695	0.833837	8.5529	0.341935		0.367804	-0.646526	0.590959	-0.312237	1		AT1G23205	0.367804	-0.646526	0.590959	-0.312237
AT1G23935	8	-2.15236	-0.858805		AT1G23935	0.293207	-1.85915	0.838511	-0.0202946	-0.186932		0.480139	-1.67222	1.02544	0.166638	0		0.230534	2.79632	1.05153	0.0277682	4.10616	0.493494		0.236946	-0.825231	0.50605	0.0822349	1		AT1G23935	0.236946	-0.825231	0.50605	0.082235
AT1G24020	8	-3.56741	-2.75449		AT1G24020	2.9459	-0.621517	3.28064	0.526149	1.53279		1.4131	-2.15431	1.74785	-1.00664	0		1.99686	4.64105	3.05498	1.01333	10.7062	0.30562		0.431873	-0.6584	0.534178	-0.30765	1		AT1G24020	0.431873	-0.6584	0.534178	-0.30765
AT1G24070	8	-3.02257	-1.22365		AT1G24070	-0.726243	-3.74881	-0.482629	-1.70628	-1.66599		0.939748	-2.08282	1.18336	-0.0402871	1.66533e-16		0.883126	4.33815	1.40034	0.00162305	6.62324	0.388566		0.365154	-0.809314	0.459814	-0.0156542	1		AT1G24070	0.365154	-0.809314	0.459814	-0.015654
AT1G24580	8	-2.65587	-1.08358		AT1G24580	1.7058	-0.950072	2.0499	0.96632	0.942986		0.762811	-1.89306	1.10691	0.0233349	2.77556e-17		0.581881	3.58367	1.22525	0.000544516	5.39135	0.430677		0.328525	-0.815296	0.476721	0.0100498	1		AT1G24580	0.328525	-0.815296	0.476721	0.01005
AT1G25510	8	-2.54261	-1.89772		AT1G25510	0.435828	-2.10679	0.159986	-1.73773	-0.812176		1.248	-1.29461	0.972161	-0.925554	0		1.55751	1.67602	0.945097	0.856649	5.03528	0.445644		0.556166	-0.576936	0.433238	-0.412468	1		AT1G25510	0.556166	-0.576936	0.433238	-0.412468
AT1G26100	8	-2.83374	-1.23945		AT1G26100	2.37265	-0.461093	2.65417	1.41472	1.49511		0.877539	-1.9562	1.15906	-0.0803931	0		0.770074	3.82673	1.34341	0.00646304	5.94667	0.410075		0.359856	-0.802189	0.4753	-0.0329672	1		AT1G26100	0.359856	-0.802189	0.4753	-0.032967
AT1G26208	8	-3.64239	-1.65547		AT1G26208	2.09203	-1.55036	1.98747	0.332003	0.715287		1.37674	-2.26564	1.27218	-0.383284	0		1.89542	5.13315	1.61845	0.146907	8.79393	0.337216		0.46426	-0.764012	0.429001	-0.12925	1		AT1G26208	0.46426	-0.764012	0.429001	-0.12925
AT1G26210	8	-3.85388	-2.04745		AT1G26210	2.93124	-0.922641	2.74934	0.701885	1.36496		1.56628	-2.2876	1.38438	-0.66307	-3.05311e-16		2.45324	5.23309	1.91652	0.439662	10.0425	0.315558		0.494253	-0.721868	0.436853	-0.209237	1		AT1G26210	0.494253	-0.721868	0.436853	-0.209237
AT1G26540	8	-2.80665	-1.3262		AT1G26540	1.57365	-1.233	2.72251	1.39631	1.11487		0.458783	-2.34787	1.60764	0.281442	-1.11022e-16		0.210482	5.51247	2.58451	0.0792096	8.38667	0.345307		0.158421	-0.810734	0.555129	0.0971838	1		AT1G26540	0.158421	-0.810734	0.555129	0.097184
AT1G26920	8	-2.44475	-1.68452		AT1G26920	6.22325	3.7785	6.10379	4.41926	5.1312		1.09205	-1.3527	0.972587	-0.711937	0		1.19258	1.8298	0.945926	0.506854	4.47516	0.472711		0.516225	-0.639437	0.459753	-0.33654	1		AT1G26920	0.516225	-0.639437	0.459753	-0.33654
AT1G27030	8	-2.38998	-2.26477		AT1G27030	3.72059	1.33062	4.64847	2.3837	3.02085		0.699748	-1.69023	1.62763	-0.637145	0		0.489647	2.85688	2.64917	0.405954	6.40165	0.395234		0.276564	-0.668036	0.643293	-0.251821	1		AT1G27030	0.276564	-0.668036	0.643293	-0.251821
AT1G27045	8	-5.77396	-3.30741		AT1G27045	0.806465	-4.9675	-0.451987	-3.75939	-2.0931		2.89957	-2.87439	1.64112	-1.66629	0		8.4075	8.26214	2.69326	2.77652	22.1394	0.212528		0.61624	-0.61089	0.348784	-0.354134	1		AT1G27045	0.61624	-0.61089	0.348784	-0.354134
AT1G27120	8	-2.23986	-1.19162		AT1G27120	4.61657	2.37671	4.62061	3.429	3.76072		0.855845	-1.38401	0.859893	-0.331724	-1.11022e-16		0.732471	1.9155	0.739416	0.110041	3.49742	0.534719		0.457637	-0.740059	0.459801	-0.177379	1		AT1G27120	0.457637	-0.740059	0.459801	-0.177379
AT1G27460	8	-3.3686	-1.26545		AT1G27460	4.66169	1.29309	4.19101	2.92556	3.26784		1.39386	-1.97475	0.923172	-0.342281	-1.11022e-16		1.94283	3.89962	0.852246	0.117156	6.81186	0.383149		0.534054	-0.756621	0.353712	-0.131144	1		AT1G27460	0.534054	-0.756621	0.353712	-0.131144
AT1G27940	8	-2.11235	-1.05314		AT1G27940	0.745173	-1.36718	1.15523	0.102085	0.158827		0.586346	-1.52601	0.996401	-0.0567421	4.51028e-17		0.343802	2.32869	0.992814	0.00321966	3.66853	0.522101		0.306132	-0.796728	0.520221	-0.0296251	1		AT1G27940	0.306132	-0.796728	0.520221	-0.029625
AT1G29420	8	-2.41158	-1.49103		AT1G29420	1.77789	-0.633695	1.4095	-0.0815307	0.618041		1.15984	-1.25174	0.791462	-0.699571	0		1.34524	1.56684	0.626412	0.4894	4.02789	0.498266		0.577911	-0.623697	0.394358	-0.348572	1		AT1G29420	0.577911	-0.623697	0.394358	-0.348572
AT1G29430	8	-2.3518	-1.46686		AT1G29430	4.40417	2.05237	4.22899	2.76212	3.36191		1.04226	-1.30954	0.867075	-0.599787	0		1.0863	1.7149	0.751818	0.359745	3.91276	0.505543		0.526905	-0.662031	0.438344	-0.303218	1		AT1G29430	0.526905	-0.662031	0.438344	-0.303218
AT1G29440	8	-2.20003	-1.58742		AT1G29440	3.90952	1.70949	4.23809	2.65067	3.12694		0.782579	-1.41745	1.11114	-0.476273	-2.77556e-16		0.612431	2.00917	1.23464	0.226836	4.08308	0.494887		0.387289	-0.701479	0.549891	-0.235701	1		AT1G29440	0.387289	-0.701479	0.549891	-0.235701
AT1G29450	8	-2.03768	-1.08631		AT1G29450	3.97681	1.93914	4.0306	2.94429	3.22271		0.754103	-1.28357	0.807888	-0.27842	5.55112e-16		0.568672	1.64756	0.652683	0.0775178	2.94643	0.582575		0.439322	-0.747777	0.470656	-0.162201	1		AT1G29450	0.439322	-0.747777	0.470656	-0.162201
AT1G29500	8	-2.69691	-1.04652		AT1G29500	4.62006	1.92316	4.35684	3.31031	3.55259		1.06747	-1.62944	0.804243	-0.242281	-3.33067e-16		1.1395	2.65506	0.646807	0.0587001	4.50007	0.471401		0.503208	-0.768118	0.379121	-0.114212	1		AT1G29500	0.503208	-0.768118	0.379121	-0.114212
AT1G29510	8	-2.99912	-1.3277		AT1G29510	3.39866	0.399537	3.14728	1.81958	2.19126		1.2074	-1.79173	0.956017	-0.371688	2.22045e-16		1.45781	3.21029	0.913968	0.138152	5.72022	0.418113		0.504829	-0.749145	0.399723	-0.155408	1		AT1G29510	0.504829	-0.749145	0.399723	-0.155408
AT1G29980	8	-2.2788	-1.21913		AT1G29980	1.18448	-1.09432	1.72618	0.507049	0.580848		0.603633	-1.67517	1.14533	-0.0737996	5.55112e-17		0.364373	2.80619	1.31179	0.00544638	4.48779	0.472045		0.284942	-0.790755	0.540649	-0.0348367	1		AT1G29980	0.284942	-0.790755	0.540649	-0.034837
AT1G31173	8	-4.23407	-2.4813		AT1G31173	3.11918	-1.1149	1.88637	-0.594932	0.823931		2.29525	-1.93883	1.06244	-1.41886	0		5.26815	3.75905	1.12878	2.01317	12.1692	0.286662		0.657959	-0.555787	0.304562	-0.406734	1		AT1G31173	0.657959	-0.555787	0.304562	-0.406734
AT1G31690	8	-1.93122	-2.541		AT1G31690	0.30139	-1.62983	0.387227	-2.15377	-0.773745		1.07513	-0.856083	1.16097	-1.38002	0		1.15592	0.732878	1.34786	1.90447	5.14111	0.441033		0.47417	-0.377561	0.512027	-0.608637	1		AT1G31690	0.47417	-0.377561	0.512027	-0.608637
AT1G31710	8	-2.13187	-1.16729		AT1G31710	3.13855	1.00667	3.45415	2.28686	2.47156		0.66699	-1.46488	0.982591	-0.184698	-2.22045e-16		0.444876	2.14588	0.965486	0.0341133	3.59036	0.527753		0.352006	-0.773097	0.518566	-0.097475	1		AT1G31710	0.352006	-0.773097	0.518566	-0.097475
AT1G33480	8	-2.06966	-0.942686		AT1G33480	1.91983	-0.149832	1.80572	0.863031	1.10969		0.810144	-1.25952	0.69603	-0.246656	0		0.656334	1.58639	0.484458	0.060839	2.78802	0.598897		0.485193	-0.754322	0.41685	-0.147721	1		AT1G33480	0.485193	-0.754322	0.41685	-0.147721
AT1G44740	8	-3.18329	-1.27313		AT1G44740	-1.45363	-4.63692	-0.12211	-1.39524	-1.90198		0.448343	-2.73495	1.77987	0.50674	0		0.201011	7.47994	3.16792	0.256786	11.1057	0.300074		0.134536	-0.820686	0.534091	0.152059	1		AT1G44740	0.134536	-0.820686	0.534091	0.152059
AT1G45191	8	-2.87236	-2.09225		AT1G45191	2.6865	-0.185864	3.21018	1.11794	1.70719		0.979308	-1.89305	1.503	-0.589251	0		0.959043	3.58365	2.259	0.347217	7.1489	0.374007		0.366268	-0.708016	0.562132	-0.220384	1		AT1G45191	0.366268	-0.708016	0.562132	-0.220384
AT1G47578	8	-2.19171	-0.918398		AT1G47578	0.00269146	-2.18901	0.28659	-0.631809	-0.632886		0.635577	-1.55613	0.919475	0.00107683	-1.11022e-16		0.403958	2.42154	0.845435	1.15957e-06	3.67093	0.521929		0.331726	-0.81219	0.479901	0.00056203	1		AT1G47578	0.331726	-0.81219	0.479901	0.000562
AT1G49320	8	-2.66955	-1.05401		AT1G49320	-1.18971	-3.85926	-0.0246403	-1.07865	-1.53807		0.348353	-2.3212	1.51343	0.459419	-1.11022e-16		0.12135	5.38796	2.29046	0.211066	8.01083	0.353314		0.123078	-0.820112	0.534715	0.162319	1		AT1G49320	0.123078	-0.820112	0.534715	0.162319
AT1G50040	8	-2.81732	-1.13976		AT1G50040	3.4449	0.627582	2.2074	1.06763	1.83688		1.60802	-1.20929	0.370519	-0.769247	0		2.58574	1.46239	0.137284	0.59174	4.77716	0.457526		0.735711	-0.553283	0.169522	-0.35195	1		AT1G50040	0.735711	-0.553283	0.169522	-0.35195
AT1G50110	8	-2.981	-2.06967		AT1G50110	0.705016	-2.27598	1.45166	-0.618014	-0.184331		0.889347	-2.09165	1.63599	-0.433683	0		0.790938	4.375	2.67645	0.188081	8.03047	0.352882		0.313835	-0.738106	0.57731	-0.153039	1		AT1G50110	0.313835	-0.738106	0.57731	-0.153039
AT1G51100	8	-2.04115	-0.815612		AT1G51100	5.35768	3.31653	5.64334	4.82773	4.78632		0.571362	-1.46979	0.85702	0.0414079	-1.11022e-16		0.326455	2.16028	0.734483	0.00171461	3.22293	0.557024		0.318263	-0.818709	0.477381	0.0230652	1		AT1G51100	0.318263	-0.818709	0.477381	0.023065
AT1G51402	8	-2.13785	-1.08724		AT1G51402	0.167726	-1.97012	0.78155	-0.305691	-0.331634		0.499361	-1.63849	1.11318	0.0259434	6.93889e-17		0.249361	2.68465	1.23918	0.00067306	4.17386	0.489476		0.244425	-0.802	0.544877	0.0126987	1		AT1G51402	0.244425	-0.802	0.544877	0.012699
AT1G52000	8	-2.52383	-1.71016		AT1G52000	4.27722	1.75339	5.47494	3.76479	3.81759		0.459637	-2.06419	1.65736	-0.0528001	-3.33067e-16		0.211266	4.2609	2.74684	0.00278785	7.22179	0.372115		0.171038	-0.768119	0.616728	-0.0196477	1		AT1G52000	0.171038	-0.768119	0.616728	-0.019648
AT1G52040	8	-3.12895	-1.98841		AT1G52040	2.99149	-0.137466	2.12796	0.139546	1.28038		1.71111	-1.41785	0.847576	-1.14084	0		2.92789	2.01029	0.718386	1.30151	6.95807	0.379101		0.648683	-0.537508	0.321317	-0.432493	1		AT1G52040	0.648683	-0.537508	0.321317	-0.432493
AT1G52400	8	-2.52882	-1.21309		AT1G52400	4.76433	2.23551	5.18014	3.96706	4.03676		0.72757	-1.80125	1.14339	-0.0697032	-3.33067e-16		0.529358	3.24451	1.30733	0.00485854	5.08606	0.443414		0.322615	-0.7987	0.506993	-0.0309074	1		AT1G52400	0.322615	-0.7987	0.506993	-0.030907
AT1G52510	8	-2.0807	-0.845617		AT1G52510	7.26932	5.18862	6.7426	5.89699	6.27438		0.99494	-1.08576	0.46822	-0.377397	-2.22045e-16		0.989906	1.17888	0.21923	0.142429	2.53045	0.628639		0.625458	-0.682553	0.294341	-0.237247	1		AT1G52510	0.625458	-0.682553	0.294341	-0.237247
AT1G52910	8	-2.05642	-1.73233		AT1G52910	-0.0456558	-2.10208	-0.0552298	-1.78756	-0.99763		0.951974	-1.10445	0.9424	-0.789929	0		0.906255	1.2198	0.888118	0.623988	3.63816	0.524275		0.499096	-0.579033	0.494077	-0.41414	1		AT1G52910	0.499096	-0.579033	0.494077	-0.41414
AT1G52990	8	-3.49373	-1.74255		AT1G52990	-0.179718	-3.67345	0.570864	-1.17168	-1.1135		0.933779	-2.55995	1.68436	-0.0581858	5.55112e-17		0.871943	6.55336	2.83707	0.00338559	10.2658	0.312108		0.29144	-0.798981	0.525702	-0.0181602	1		AT1G52990	0.29144	-0.798981	0.525702	-0.01816
AT1G53520	8	-4.95604	-2.17658		AT1G53520	3.91024	-1.04581	4.1999	2.02332	2.27191		1.63832	-3.31772	1.92799	-0.248592	-1.11022e-16		2.68411	11.0073	3.71714	0.061798	17.4703	0.239249		0.391967	-0.79376	0.461269	-0.0594753	1		AT1G53520	0.391967	-0.79376	0.461269	-0.059475
AT1G55200	8	-3.89561	-1.71587		AT1G55200	1.17862	-2.71698	0.602431	-1.11344	-0.512342		1.69097	-2.20464	1.11477	-0.601098	0		2.85937	4.86044	1.24272	0.361318	9.32384	0.327493		0.55378	-0.722005	0.365081	-0.196855	1		AT1G55200	0.55378	-0.722005	0.365081	-0.196855
AT1G55330	8	-4.31311	-1.62227		AT1G55330	6.3848	2.07169	6.54342	4.92115	4.98026		1.40454	-2.90857	1.56315	-0.0591158	1.11022e-16		1.97272	8.45981	2.44345	0.00349467	12.8795	0.278645		0.391367	-0.810459	0.435565	-0.0164723	1		AT1G55330	0.391367	-0.810459	0.435565	-0.016472
AT1G57770	8	-2.19054	-1.03703		AT1G57770	5.63345	3.44291	5.03892	4.00189	4.52929		1.10416	-1.08639	0.509628	-0.5274	5.55112e-16		1.21916	1.18023	0.259721	0.27815	2.93727	0.583483		0.644257	-0.633888	0.297359	-0.307729	1		AT1G57770	0.644257	-0.633888	0.297359	-0.307729
AT1G60270	8	-2.6493	-1.44154		AT1G60270	1.60527	-1.04403	2.39567	0.954138	0.977762		0.627506	-2.02179	1.41791	-0.0236233	1.11022e-16		0.393764	4.08765	2.01047	0.00055806	6.49245	0.39246		0.246271	-0.793474	0.556474	-0.00927121	1		AT1G60270	0.246271	-0.793474	0.556474	-0.009271
AT1G60590	8	-4.98419	-2.9567		AT1G60590	4.06294	-0.92125	5.21626	2.25956	2.65438		1.40856	-3.57563	2.56188	-0.394819	-1.11022e-16		1.98405	12.7851	6.56325	0.155882	21.4883	0.215724		0.303861	-0.77135	0.552661	-0.0851721	1		AT1G60590	0.303861	-0.77135	0.552661	-0.085172
AT1G60690	8	-2.43385	-1.2135		AT1G60690	3.64268	1.20883	3.55376	2.34026	2.68638		0.956295	-1.47755	0.867377	-0.346119	0		0.9145	2.18316	0.752343	0.119798	3.96981	0.501898		0.479963	-0.741581	0.435335	-0.173716	1		AT1G60690	0.479963	-0.741581	0.435335	-0.173716
AT1G61795	8	-2.16841	-0.826332		AT1G61795	3.20237	1.03396	2.62179	1.79546	2.16339		1.03898	-1.12943	0.458395	-0.367937	1.11022e-16		1.07947	1.27562	0.210126	0.135378	2.70059	0.608514		0.632231	-0.687276	0.278939	-0.223895	1		AT1G61795	0.632231	-0.687276	0.278939	-0.223895
AT1G62510	8	-4.72543	-3.61691		AT1G62510	6.90299	2.17757	8.00339	4.38648	5.36761		1.53539	-3.19004	2.63578	-0.981127	0		2.35741	10.1764	6.94734	0.96261	20.4437	0.221167		0.339577	-0.705531	0.582947	-0.216993	1		AT1G62510	0.339577	-0.705531	0.582947	-0.216993
AT1G62770	8	-1.61291	-2.57735		AT1G62770	-2.18605	-3.79896	0.321678	-2.25567	-1.97975		-0.2063	-1.81921	2.30143	-0.275918	0		0.0425598	3.30952	5.29657	0.076131	8.72478	0.33855		-0.0698429	-0.615893	0.779148	-0.0934122	1		AT1G62770	-0.069843	-0.615893	0.779148	-0.093412
AT1G63570	8	-2.87065	-1.20665		AT1G63570	2.09158	-0.779065	1.93145	0.724807	0.992194		1.09939	-1.77126	0.93926	-0.267387	0		1.20865	3.13736	0.88221	0.071496	5.29971	0.434384		0.477556	-0.769407	0.408	-0.116149	1		AT1G63570	0.477556	-0.769407	0.408	-0.116149
AT1G63580	8	-2.87691	-1.38998		AT1G63580	1.57534	-1.30158	0.662147	-0.72783	0.0520194		1.52332	-1.35359	0.610128	-0.779849	0		2.32049	1.83222	0.372256	0.608165	5.13313	0.441376		0.672355	-0.597444	0.269296	-0.344207	1		AT1G63580	0.672355	-0.597444	0.269296	-0.344207
AT1G64640	8	-2.50462	-1.25452		AT1G64640	4.9851	2.48048	5.53633	4.2818	4.32093		0.664176	-1.84045	1.2154	-0.0391247	2.22045e-16		0.441129	3.38725	1.47719	0.00153074	5.30711	0.434081		0.288306	-0.798905	0.527582	-0.0169833	1		AT1G64640	0.288306	-0.798905	0.527582	-0.016983
AT1G65060	8	-2.76207	-1.73277		AT1G65060	2.15644	-0.605629	2.68881	0.956044	1.29892		0.857523	-1.90455	1.3899	-0.342872	0		0.735345	3.6273	1.93181	0.117561	6.41201	0.394914		0.338648	-0.752132	0.54889	-0.135405	1		AT1G65060	0.338648	-0.752132	0.54889	-0.135405
AT1G65310	8	-6.00823	-3.4438		AT1G65310	0.993732	-5.0145	2.24089	-1.20291	-0.745697		1.73943	-4.2688	2.98658	-0.457211	1.11022e-16		3.02561	18.2227	8.91969	0.209042	30.377	0.181438		0.315598	-0.774522	0.541879	-0.0829553	1		AT1G65310	0.315598	-0.774522	0.541879	-0.082955
AT1G65900	8	-2.47395	-1.20553		AT1G65900	0.913845	-1.5601	2.25598	1.05046	0.665045		0.2488	-2.22515	1.59094	0.38541	0		0.0619013	4.95128	2.53108	0.148541	7.6928	0.360544		0.0897032	-0.802262	0.573602	0.138957	1		AT1G65900	0.089703	-0.802262	0.573602	0.138957
AT1G66100	8	-2.88644	-1.15961		AT1G66100	8.52541	5.63897	6.99925	5.83964	6.75082		1.77459	-1.11185	0.248432	-0.911179	-2.22045e-16		3.14919	1.23621	0.0617185	0.830248	5.27736	0.435303		0.772487	-0.483991	0.108143	-0.396639	1		AT1G66100	0.772487	-0.483991	0.108143	-0.396639
AT1G66430	8	-2.43586	-1.44597		AT1G66430	4.21626	1.7804	4.20342	2.75745	3.23938		0.976877	-1.45898	0.964037	-0.481934	1.11022e-16		0.954289	2.12862	0.929368	0.23226	4.24454	0.485383		0.47416	-0.708164	0.467927	-0.233923	1		AT1G66430	0.47416	-0.708164	0.467927	-0.233923
AT1G66760	8	-2.64006	-1.10806		AT1G66760	1.21992	-1.42013	1.76202	0.653963	0.553943		0.665981	-1.97407	1.20807	0.10002	-2.77556e-17		0.44353	3.89697	1.45944	0.0100039	5.80995	0.414872		0.276297	-0.818988	0.501196	0.0414953	1		AT1G66760	0.276297	-0.818988	0.501196	0.041495
AT1G66810	8	-2.22237	-1.63244		AT1G66810	0.656848	-1.56553	0.0485362	-1.5839	-0.611011		1.26786	-0.954515	0.659547	-0.972892	0		1.60747	0.911099	0.435003	0.946519	3.90009	0.506364		0.641998	-0.483332	0.333971	-0.492638	1		AT1G66810	0.641998	-0.483332	0.333971	-0.492638
AT1G67040	8	-3.5781	-1.61196		AT1G67040	2.73413	-0.843976	2.32613	0.714174	1.23261		1.50151	-2.07659	1.09352	-0.518441	0		2.25454	4.31223	1.19578	0.268781	8.03133	0.352863		0.529829	-0.732752	0.385862	-0.182939	1		AT1G67040	0.529829	-0.732752	0.385862	-0.182939
AT1G67400	8	-2.82127	-1.13034		AT1G67400	1.71189	-1.10938	1.25249	0.122153	0.494289		1.2176	-1.60367	0.758201	-0.372136	0		1.48256	2.57175	0.574869	0.138486	4.76766	0.457981		0.557639	-0.734449	0.347242	-0.170431	1		AT1G67400	0.557639	-0.734449	0.347242	-0.170431
AT1G67590	8	-2.12666	-0.945817		AT1G67590	4.65698	2.53032	4.62564	3.67982	3.87319		0.783787	-1.34287	0.752449	-0.193368	3.33067e-16		0.614323	1.8033	0.56618	0.0373911	3.02119	0.575322		0.45093	-0.772582	0.432901	-0.111249	1		AT1G67590	0.45093	-0.772582	0.432901	-0.111249
AT1G67750	8	-2.82854	-1.2967		AT1G67750	3.20285	0.374313	3.88106	2.58436	2.51065		0.692206	-2.13633	1.37041	0.0737152	2.22045e-16		0.479149	4.56392	1.87803	0.00543393	6.92653	0.379964		0.263013	-0.811729	0.520707	0.0280091	1		AT1G67750	0.263013	-0.811729	0.520707	0.028009
AT1G68540	8	-2.26371	-0.916925		AT1G68540	2.99773	0.734019	3.33189	2.41496	2.36965		0.628084	-1.63563	0.962236	0.0453115	-2.22045e-16		0.394489	2.67529	0.925899	0.00205313	3.99773	0.500142		0.314131	-0.818048	0.481255	0.0226622	1		AT1G68540	0.314131	-0.818048	0.481255	0.022662
AT1G68560	8	-2.00656	-0.8786		AT1G68560	8.20234	6.19578	8.46061	7.58201	7.61019		0.592154	-1.4144	0.850425	-0.0281754	2.22045e-16		0.350647	2.00054	0.723222	0.000793853	3.0752	0.570247		0.337674	-0.80656	0.484952	-0.0160669	1		AT1G68560	0.337674	-0.80656	0.484952	-0.016067
AT1G68862	8	-2.50999	-1.23825		AT1G68862	0.532506	-1.97748	1.12324	-0.115016	-0.109188		0.641694	-1.86829	1.23243	-0.00582796	-5.55112e-17		0.411772	3.49052	1.51888	3.39652e-05	5.4212	0.429489		0.275601	-0.802412	0.529314	-0.00250305	1		AT1G68862	0.275601	-0.802412	0.529314	-0.002503
AT1G68870	8	-3.44546	-1.94979		AT1G68870	2.34663	-1.09883	3.07043	1.12064	1.35972		0.986913	-2.45855	1.71071	-0.239077	5.55112e-17		0.973998	6.04445	2.92653	0.057158	10.0021	0.316194		0.312056	-0.777378	0.540916	-0.0755948	1		AT1G68870	0.312056	-0.777378	0.540916	-0.075595
AT1G69160	8	-2.02335	-1.41688		AT1G69160	6.35104	4.32769	5.90436	4.48747	5.26764		1.0834	-0.939948	0.636716	-0.780167	-6.66134e-16		1.17375	0.883502	0.405408	0.60866	3.07132	0.570607		0.618195	-0.536341	0.363315	-0.445169	1		AT1G69160	0.618195	-0.536341	0.363315	-0.445169
AT1G69523	8	-2.82321	-2.14215		AT1G69523	4.57335	1.75014	4.44468	2.30253	3.26767		1.30567	-1.51754	1.17701	-0.965144	0		1.70478	2.30292	1.38535	0.931503	6.32456	0.397635		0.519181	-0.603427	0.468021	-0.383775	1		AT1G69523	0.519181	-0.603427	0.468021	-0.383775
AT1G70430	8	-2.0098	-1.00836		AT1G70430	0.433097	-1.5767	0.771941	-0.236424	-0.152022		0.585119	-1.42468	0.923963	-0.084402	-4.16334e-17		0.342364	2.02971	0.853708	0.0071237	3.23291	0.556165		0.325422	-0.792356	0.513876	-0.0469414	1		AT1G70430	0.325422	-0.792356	0.513876	-0.046941
AT1G70985	8	-2.5687	-1.12563		AT1G70985	3.59553	1.02684	2.95335	1.82773	2.35086		1.24467	-1.32403	0.602489	-0.523136	0		1.54921	1.75304	0.362993	0.273671	3.93892	0.503862		0.627143	-0.667126	0.303571	-0.263588	1		AT1G70985	0.627143	-0.667126	0.303571	-0.263588
AT1G71050	8	-2.04796	-0.793018		AT1G71050	1.60158	-0.446386	2.11032	1.3173	1.1457		0.455876	-1.59209	0.964614	0.171596	1.11022e-16		0.207823	2.53474	0.930481	0.0294453	3.70249	0.519701		0.236919	-0.827408	0.501311	0.0891788	1		AT1G71050	0.236919	-0.827408	0.501311	0.089179
AT1G71830	8	-2.05667	-0.872616		AT1G71830	1.43696	-0.619704	2.13246	1.25984	1.05239		0.384573	-1.67209	1.08007	0.207453	0		0.147896	2.7959	1.16655	0.0430367	4.15338	0.490681		0.188702	-0.820465	0.529969	0.101793	1		AT1G71830	0.188702	-0.820465	0.529969	0.101793
AT1G72130	8	-2.25651	-1.04989		AT1G72130	5.45781	3.2013	5.1131	4.06321	4.45885		0.998957	-1.25756	0.654246	-0.395647	-8.88178e-16		0.997914	1.58145	0.428038	0.156537	3.16394	0.562194		0.561607	-0.70699	0.367813	-0.22243	1		AT1G72130	0.561607	-0.70699	0.367813	-0.22243
AT1G72230	8	-2.44541	-1.55636		AT1G72230	2.05505	-0.390358	3.09424	1.53787	1.5742		0.480852	-1.96456	1.52003	-0.0363271	1.11022e-16		0.231219	3.8595	2.3105	0.00131966	6.40254	0.395206		0.190036	-0.776406	0.600727	-0.0143567	1		AT1G72230	0.190036	-0.776406	0.600727	-0.014357
AT1G72620	8	-4.93067	-2.18294		AT1G72620	0.15051	-4.78016	-0.513946	-2.69689	-1.96012		2.11063	-2.82004	1.44617	-0.736766	0		4.45476	7.95262	2.09142	0.542824	15.0416	0.257841		0.544208	-0.727123	0.372884	-0.189969	1		AT1G72620	0.544208	-0.727123	0.372884	-0.189969
AT1G73325	8	-4.81247	-2.90423		AT1G73325	-0.981939	-5.79441	0.548983	-2.35525	-2.14565		1.16371	-3.64876	2.69464	-0.209592	-1.11022e-16		1.35423	13.3134	7.26107	0.0439288	21.9727	0.213333		0.248259	-0.778402	0.574856	-0.044713	1		AT1G73325	0.248259	-0.778402	0.574856	-0.044713
AT1G73910	8	-2.35703	-0.90866		AT1G73910	-0.997854	-3.35488	-0.342943	-1.2516	-1.48682		0.488967	-1.86806	1.14388	0.235218	2.22045e-16		0.239089	3.48966	1.30846	0.0553274	5.09253	0.443132		0.216677	-0.827798	0.506889	0.104233	1		AT1G73910	0.216677	-0.827798	0.506889	0.104233
AT1G74055	8	-2.38491	-1.22722		AT1G74055	-0.422211	-2.80712	-0.287156	-1.51437	-1.25772		0.835504	-1.54941	0.970559	-0.256657	0		0.698067	2.40066	0.941985	0.0658727	4.10659	0.493469		0.412295	-0.764584	0.47894	-0.126652	1		AT1G74055	0.412295	-0.764584	0.47894	-0.126652
AT1G75780	8	-3.41967	-2.11915		AT1G75780	2.22473	-1.19494	1.83488	-0.284272	0.645101		1.57963	-1.84004	1.18978	-0.929373	0		2.49524	3.38575	1.41558	0.863734	8.1603	0.350064		0.552972	-0.644131	0.416499	-0.32534	1		AT1G75780	0.552972	-0.644131	0.416499	-0.32534
AT1G75960	8	-2.19244	-1.2446		AT1G75960	3.27441	1.08196	2.32538	1.08078	1.94063		1.33377	-0.85867	0.384749	-0.859854	0		1.77895	0.737314	0.148032	0.739348	3.40365	0.542035		0.722953	-0.465429	0.208548	-0.466071	1		AT1G75960	0.722953	-0.465429	0.208548	-0.466071
AT1G77490	8	-2.02481	-0.800321		AT1G77490	7.75459	5.72978	7.12361	6.32329	6.73282		1.02177	-1.00304	0.390793	-0.409528	-4.44089e-16		1.04402	1.00608	0.152719	0.167713	2.37053	0.649497		0.663638	-0.651469	0.253819	-0.265987	1		AT1G77490	0.663638	-0.651469	0.253819	-0.265987
AT1G77855	8	-2.27627	-0.855727		AT1G77855	1.17603	-1.10024	1.86975	1.01403	0.73989		0.436136	-1.84013	1.12986	0.274136	0		0.190215	3.3861	1.27659	0.0751506	4.92805	0.450466		0.196465	-0.828919	0.508965	0.123489	1		AT1G77855	0.196465	-0.828919	0.508965	0.123489
AT1G78170	8	-3.48387	-2.4067		AT1G78170	3.77653	0.292661	4.18047	1.77377	2.50586		1.27067	-2.2132	1.67461	-0.732089	0		1.61461	4.89824	2.80433	0.535955	9.85314	0.318576		0.404806	-0.705071	0.533491	-0.233226	1		AT1G78170	0.404806	-0.705071	0.533491	-0.233226
AT1G78260	8	-2.71512	-1.46043		AT1G78260	0.399191	-2.31593	0.286368	-1.17406	-0.701107		1.1003	-1.61482	0.987475	-0.472953	0		1.21066	2.60764	0.975107	0.223685	5.01709	0.446451		0.491229	-0.720938	0.440859	-0.21115	1		AT1G78260	0.491229	-0.720938	0.440859	-0.21115
AT1G78450	8	-4.35224	-1.66961		AT1G78450	3.7396	-0.612634	2.76793	1.09832	1.7483		1.9913	-2.36094	1.01962	-0.649983	0		3.96527	5.57403	1.03963	0.422478	11.0014	0.301492		0.60036	-0.711804	0.307408	-0.195965	1		AT1G78450	0.60036	-0.711804	0.307408	-0.195965
AT1G78950	8	-2.6099	-1.32267		AT1G78950	-0.942678	-3.55258	0.154231	-1.16844	-1.37737		0.434689	-2.17521	1.5316	0.208927	-1.11022e-16		0.188954	4.73155	2.34579	0.0436506	7.30995	0.369865		0.160776	-0.804535	0.566484	0.0772748	1		AT1G78950	0.160776	-0.804535	0.566484	0.077275
AT1G80080	8	-2.00602	-1.50422		AT1G80080	0.866438	-1.13958	0.554302	-0.949919	-0.16719		1.03363	-0.97239	0.721492	-0.782729	0		1.06839	0.945542	0.52055	0.612665	3.14714	0.563692		0.582647	-0.548128	0.406699	-0.441218	1		AT1G80080	0.582647	-0.548128	0.406699	-0.441218
AT2G04032	8	-2.48712	-2.03506		AT2G04032	1.49807	-0.989048	1.39967	-0.635396	0.318324		1.17975	-1.30737	1.08134	-0.953719	0		1.3918	1.70922	1.1693	0.909581	5.17991	0.439379		0.518356	-0.574431	0.47512	-0.419044	1		AT2G04032	0.518356	-0.574431	0.47512	-0.419044
AT2G04780	8	-2.87085	-1.87276		AT2G04780	5.03742	2.16657	5.2215	3.34874	3.94356		1.09386	-1.77699	1.27794	-0.594817	0		1.19653	3.15768	1.63314	0.353807	6.34116	0.397114		0.434387	-0.705667	0.50749	-0.23621	1		AT2G04780	0.434387	-0.705667	0.50749	-0.23621
AT2G05990	8	-2.57751	-1.2681		AT2G05990	6.02455	3.44705	6.12264	4.85453	5.11219		0.912361	-1.66515	1.01044	-0.257659	1.11022e-16		0.832402	2.77271	1.021	0.0663883	4.69249	0.461634		0.421177	-0.768688	0.466455	-0.118944	1		AT2G05990	0.421177	-0.768688	0.466455	-0.118944
AT2G05995	8	-3.06253	-1.30578		AT2G05995	0.694741	-2.36779	0.153531	-1.15225	-0.667943		1.36268	-1.69985	0.821473	-0.484307	0		1.85691	2.88949	0.674818	0.234553	5.65577	0.420489		0.572993	-0.714768	0.34542	-0.203646	1		AT2G05995	0.572993	-0.714768	0.34542	-0.203646
AT2G07170	8	-2.15076	-1.13813		AT2G07170	-0.104429	-2.25519	-0.603602	-1.74173	-1.17624		1.07181	-1.07895	0.572634	-0.565492	0		1.14877	1.16413	0.32791	0.319781	2.9606	0.58118		0.622913	-0.627064	0.332803	-0.328652	1		AT2G07170	0.622913	-0.627064	0.332803	-0.328652
AT2G10940	8	-6.54408	-2.5001		AT2G10940	11.6658	5.12168	11.3463	8.84619	9.24498		2.42078	-4.1233	2.10131	-0.39879	-6.66134e-16		5.86018	17.0016	4.4155	0.159033	27.4363	0.190914		0.46216	-0.787194	0.401169	-0.0761344	1		AT2G10940	0.46216	-0.787194	0.401169	-0.076134
AT2G14660	8	-2.51903	-1.06571		AT2G14660	3.39189	0.872867	3.63551	2.5698	2.61752		0.774375	-1.74465	1.01799	-0.0477186	2.22045e-16		0.599657	3.0438	1.03631	0.00227706	4.68205	0.462149		0.357877	-0.806288	0.470465	-0.0220531	1		AT2G14660	0.357877	-0.806288	0.470465	-0.022053
AT2G14890	8	-3.01143	-1.13783		AT2G14890	6.08389	3.07246	6.50633	5.36849	5.25779		0.826096	-2.18534	1.24854	0.110703	-2.22045e-16		0.682435	4.77569	1.55884	0.0122551	7.02923	0.377178		0.311585	-0.82426	0.47092	0.0417547	1		AT2G14890	0.311585	-0.82426	0.47092	0.041755
AT2G15020	8	-2.00903	-1.70295		AT2G15020	7.97904	5.97001	7.53391	5.83096	6.82848		1.15056	-0.858471	0.705429	-0.99752	0		1.32379	0.736973	0.49763	0.995046	3.55344	0.530488		0.610359	-0.455408	0.374221	-0.529172	1		AT2G15020	0.610359	-0.455408	0.374221	-0.529172
AT2G17230	8	-2.17056	-1.41523		AT2G17230	5.33193	3.16137	4.98315	3.56792	4.26109		1.07084	-1.09973	0.722058	-0.693171	0		1.1467	1.2094	0.521367	0.480486	3.35795	0.545711		0.584369	-0.600133	0.394035	-0.378271	1		AT2G17230	0.584369	-0.600133	0.394035	-0.378271
AT2G17300	8	-3.31331	-1.45493		AT2G17300	4.13004	0.816725	4.13714	2.68221	2.94153		1.18851	-2.1248	1.19561	-0.259315	-1.11022e-16		1.41255	4.51479	1.42949	0.0672443	7.42407	0.367011		0.436195	-0.779826	0.438802	-0.0951714	1		AT2G17300	0.436195	-0.779826	0.438802	-0.095171
AT2G18120	8	-2.83138	-1.38142		AT2G18120	-0.716713	-3.54809	-0.533008	-1.91443	-1.67806		0.961347	-1.87003	1.14505	-0.236367	0		0.924187	3.49701	1.31114	0.0558693	5.78821	0.41565		0.399584	-0.777278	0.47594	-0.0982459	1		AT2G18120	0.399584	-0.777278	0.47594	-0.098246
AT2G18890	8	-2.14646	-1.57424		AT2G18890	4.42253	2.27607	3.83572	2.26148	3.19895		1.22358	-0.922881	0.63677	-0.937472	0		1.49715	0.851709	0.405476	0.878854	3.63319	0.524633		0.641932	-0.484174	0.334071	-0.491829	1		AT2G18890	0.641932	-0.484174	0.334071	-0.491829
AT2G19170	8	-2.79849	-1.34672		AT2G19170	2.06253	-0.735957	2.78599	1.43926	1.38796		0.674578	-2.12391	1.39803	0.0513049	-2.22045e-16		0.455056	4.51101	1.95449	0.00263219	6.92318	0.380056		0.256377	-0.807205	0.531329	0.0194987	1		AT2G19170	0.256377	-0.807205	0.531329	0.019499
AT2G19780	8	-3.40783	-1.72625		AT2G19780	3.81214	0.40431	3.72735	2.0011	2.48623		1.32591	-2.08192	1.24113	-0.485122	0		1.75805	4.33438	1.54039	0.235344	7.86817	0.356503		0.472693	-0.74221	0.442465	-0.172948	1		AT2G19780	0.472693	-0.74221	0.442465	-0.172948
AT2G20290	8	-2.15778	-1.02554		AT2G20290	3.64593	1.48815	3.47063	2.4451	2.76245		0.883477	-1.2743	0.708179	-0.317357	2.77556e-16		0.780532	1.62384	0.501517	0.100715	3.0066	0.576716		0.509515	-0.734909	0.408418	-0.183025	1		AT2G20290	0.509515	-0.734909	0.408418	-0.183025
AT2G20700	8	-2.30911	-1.63734		AT2G20700	0.24791	-2.0612	0.506011	-1.13133	-0.60965		0.857561	-1.45155	1.11566	-0.521675	0		0.73541	2.10699	1.2447	0.272145	4.35924	0.478955		0.410733	-0.695225	0.534351	-0.249859	1		AT2G20700	0.410733	-0.695225	0.534351	-0.249859
AT2G21140	8	-2.21331	-0.953451		AT2G21140	3.78122	1.56792	2.47772	1.52427	2.33778		1.44344	-0.769868	0.139939	-0.813512	2.22045e-16		2.08352	0.592696	0.0195829	0.661803	3.3576	0.545739		0.787743	-0.420147	0.0763702	-0.443966	1		AT2G21140	0.787743	-0.420147	0.07637	-0.443966
AT2G22170	8	-4.19551	-1.73386		AT2G22170	5.30137	1.10586	5.09819	3.36433	3.71744		1.58393	-2.61158	1.38075	-0.353111	-1.11022e-16		2.50885	6.82033	1.90648	0.124687	11.3603	0.296691		0.469939	-0.774831	0.409657	-0.104765	1		AT2G22170	0.469939	-0.774831	0.409657	-0.104765
AT2G22230	8	-2.14935	-0.971822		AT2G22230	5.43715	3.2878	5.32201	4.35018	4.59928		0.837863	-1.31149	0.722723	-0.249099	-2.22045e-16		0.702015	1.72	0.522328	0.0620503	3.00639	0.576736		0.483226	-0.756382	0.41682	-0.143664	1		AT2G22230	0.483226	-0.756382	0.41682	-0.143664
AT2G23000	8	-3.90476	-1.57975		AT2G23000	4.32982	0.42506	5.79313	4.21338	3.69035		0.639474	-3.26529	2.10278	0.523031	0		0.408928	10.6621	4.42169	0.273562	15.7663	0.251846		0.161049	-0.82235	0.529577	0.131724	1		AT2G23000	0.161049	-0.82235	0.529577	0.131724
AT2G23130	8	-3.28401	-2.23454		AT2G23130	6.44232	3.15831	6.1451	3.91055	4.91407		1.52825	-1.75576	1.23103	-1.00352	0		2.33555	3.08269	1.51543	1.00705	7.94072	0.354871		0.542332	-0.623067	0.436855	-0.356119	1		AT2G23130	0.542332	-0.623067	0.436855	-0.356119
AT2G23560	8	-3.22337	-2.14977		AT2G23560	2.13582	-1.08755	1.76899	-0.380788	0.609116		1.5267	-1.69667	1.15987	-0.989904	0		2.33082	2.87869	1.3453	0.97991	7.53472	0.364306		0.556187	-0.618107	0.422548	-0.360628	1		AT2G23560	0.556187	-0.618107	0.422548	-0.360628
AT2G23590	8	-2.5012	-1.15555		AT2G23590	0.273456	-2.22774	0.734192	-0.42136	-0.410363		0.683819	-1.81738	1.14456	-0.0109977	2.77556e-17		0.467608	3.30286	1.31001	0.000120949	5.08059	0.443652		0.303378	-0.806283	0.507785	-0.00487914	1		AT2G23590	0.303378	-0.806283	0.507785	-0.004879
AT2G23690	8	-3.11772	-1.71688		AT2G23690	2.91628	-0.201441	2.72704	1.01016	1.61301		1.30327	-1.81445	1.11403	-0.602849	0		1.6985	3.29223	1.24107	0.363427	6.59523	0.38939		0.507479	-0.706529	0.433794	-0.234744	1		AT2G23690	0.507479	-0.706529	0.433794	-0.234744
AT2G25880	8	-2.6978	-2.25228		AT2G25880	-0.542832	-3.24063	0.0624232	-2.18985	-1.47772		0.934891	-1.76291	1.54015	-0.712131	0		0.87402	3.10784	2.37205	0.50713	6.86104	0.381773		0.356916	-0.67303	0.587986	-0.271872	1		AT2G25880	0.356916	-0.67303	0.587986	-0.271872
AT2G27130	8	-2.74902	-1.32805		AT2G27130	2.81708	0.0680601	2.7134	1.38535	1.74597		1.07111	-1.67791	0.967424	-0.360623	0		1.14728	2.81539	0.935909	0.130049	5.02862	0.445939		0.47765	-0.748246	0.431412	-0.160816	1		AT2G27130	0.47765	-0.748246	0.431412	-0.160816
AT2G27402	8	-4.64694	-3.48245		AT2G27402	5.58339	0.936447	4.66346	1.18101	3.09108		2.49231	-2.15463	1.57239	-1.91006	0		6.2116	4.64244	2.4724	3.64834	16.9748	0.242716		0.604923	-0.522963	0.381643	-0.463602	1		AT2G27402	0.604923	-0.522963	0.381643	-0.463602
AT2G28210	8	-0.774597	-3.48273		AT2G28210	0.224879	-0.549718	1.36177	-2.12096	-0.271009		0.495887	-0.27871	1.63278	-1.84996	0		0.245904	0.0776791	2.66596	3.42234	6.41188	0.394918		0.195835	-0.110068	0.644814	-0.730581	1		AT2G28210	0.195835	-0.110068	0.644814	-0.730581
AT2G29170	8	-2.74668	-1.20721		AT2G29170	3.92998	1.1833	3.65559	2.44838	2.80431		1.12567	-1.62102	0.851279	-0.35593	0		1.26713	2.62769	0.724676	0.126686	4.74619	0.459016		0.516699	-0.744072	0.39075	-0.163378	1		AT2G29170	0.516699	-0.744072	0.39075	-0.163378
AT2G29290	8	-3.11813	-1.17576		AT2G29290	7.25433	4.1362	6.67398	5.49822	5.89068		1.36365	-1.75448	0.783295	-0.392462	2.22045e-16		1.85953	3.0782	0.613551	0.154026	5.70531	0.418659		0.570903	-0.734529	0.327933	-0.164308	1		AT2G29290	0.570903	-0.734529	0.327933	-0.164308
AT2G29550	8	-2.44843	-1.12363		AT2G29550	5.93394	3.48551	6.13816	5.01454	5.14304		0.790902	-1.65753	0.995126	-0.128501	3.33067e-16		0.625526	2.7474	0.990277	0.0165124	4.37971	0.477834		0.37792	-0.792023	0.475505	-0.061402	1		AT2G29550	0.37792	-0.792023	0.475505	-0.061402
AT2G30432	8	-4.59496	-2.41135		AT2G30432	0.630907	-3.96405	-0.424095	-2.83544	-1.64817		2.27908	-2.31588	1.22407	-1.18727	0		5.19419	5.36331	1.49836	1.40961	13.4655	0.272514		0.621081	-0.631111	0.333578	-0.323548	1		AT2G30432	0.621081	-0.631111	0.333578	-0.323548
AT2G30790	8	-2.42003	-0.988169		AT2G30790	3.44133	1.0213	3.24856	2.26039	2.49289		0.948435	-1.47159	0.755664	-0.232504	1.11022e-16		0.899528	2.16559	0.571028	0.0540583	3.6902	0.520565		0.493722	-0.76606	0.393372	-0.121034	1		AT2G30790	0.493722	-0.76606	0.393372	-0.121034
AT2G30820	8	-2.5167	-1.66697		AT2G30820	0.417821	-2.09888	0.197373	-1.4696	-0.738322		1.15614	-1.36056	0.935695	-0.731277	0		1.33667	1.85113	0.875524	0.534766	4.59808	0.46635		0.539167	-0.634497	0.436361	-0.341031	1		AT2G30820	0.539167	-0.634497	0.436361	-0.341031
AT2G32100	8	-3.22566	-3.40703		AT2G32100	5.4174	2.19174	4.98432	1.57728	3.54269		1.87472	-1.35094	1.44163	-1.9654	0		3.51456	1.82505	2.0783	3.86281	11.2807	0.297736		0.558171	-0.402225	0.429226	-0.585172	1		AT2G32100	0.558171	-0.402225	0.429226	-0.585172
AT2G32640	8	-2.3702	-0.935004		AT2G32640	5.24315	2.87295	4.92416	3.98916	4.25735		0.985796	-1.38441	0.666807	-0.268196	-6.66134e-16		0.971794	1.91658	0.444632	0.0719293	3.40494	0.541933		0.534235	-0.750255	0.361365	-0.145344	1		AT2G32640	0.534235	-0.750255	0.361365	-0.145344
AT2G32990	8	-2.97591	-1.95286		AT2G32990	3.43757	0.461655	4.15921	2.20634	2.56619		0.871376	-2.10454	1.59301	-0.359851	0		0.759296	4.42908	2.53769	0.129493	7.85556	0.356789		0.310897	-0.750876	0.56837	-0.128391	1		AT2G32990	0.310897	-0.750876	0.56837	-0.128391
AT2G33330	8	-4.43924	-1.91073		AT2G33330	5.08936	0.650123	4.60786	2.69714	3.26112		1.82824	-2.611	1.34674	-0.563983	2.22045e-16		3.34246	6.81731	1.81372	0.318077	12.2916	0.285231		0.52147	-0.744737	0.384133	-0.160865	1		AT2G33330	0.52147	-0.744737	0.384133	-0.160865
AT2G33570	8	-3.00216	-1.27571		AT2G33570	5.13924	2.13708	5.09786	3.82215	4.04908		1.09016	-1.912	1.04878	-0.226934	-1.11022e-16		1.18845	3.65575	1.09993	0.051499	5.99563	0.408397		0.445218	-0.780856	0.428317	-0.0926791	1		AT2G33570	0.445218	-0.780856	0.428317	-0.092679
AT2G34060	8	-2.75834	-1.19708		AT2G34060	3.98285	1.22451	3.70266	2.50558	2.8539		1.12895	-1.62939	0.848762	-0.348316	-1.11022e-16		1.27452	2.65492	0.720397	0.121324	4.77116	0.457813		0.516846	-0.745957	0.388574	-0.159463	1		AT2G34060	0.516846	-0.745957	0.388574	-0.159463
AT2G34170	8	-3.09137	-1.58569		AT2G34170	4.50527	1.4139	4.74769	3.162	3.45721		1.04805	-2.04332	1.29048	-0.295213	-1.11022e-16		1.09842	4.17515	1.66533	0.0871509	7.02604	0.377263		0.395392	-0.770869	0.48685	-0.111373	1		AT2G34170	0.395392	-0.770869	0.48685	-0.111373
AT2G34180	8	-2.58522	-1.96459		AT2G34180	0.611056	-1.97417	0.974465	-0.990129	-0.344694		0.95575	-1.62947	1.31916	-0.645435	0		0.913458	2.65519	1.74018	0.416587	5.72541	0.417923		0.39943	-0.680995	0.551308	-0.269742	1		AT2G34180	0.39943	-0.680995	0.551308	-0.269742
AT2G34560	8	-2.3839	-1.00114		AT2G34560	5.72857	3.34466	5.86573	4.86459	4.95089		0.777679	-1.60622	0.914843	-0.0862976	1.11022e-16		0.604784	2.57996	0.836938	0.00744728	4.02913	0.498189		0.387431	-0.800204	0.455765	-0.0429926	1		AT2G34560	0.387431	-0.800204	0.455765	-0.042993
AT2G34620	8	-2.61529	-1.33984		AT2G34620	8.07239	5.4571	7.37629	6.03645	6.73556		1.33683	-1.27846	0.640732	-0.699107	0		1.78712	1.63445	0.410537	0.488751	4.32085	0.481078		0.64312	-0.615036	0.308242	-0.336325	1		AT2G34620	0.64312	-0.615036	0.308242	-0.336325
AT2G35075	8	-3.67528	-1.87557		AT2G35075	-0.0926726	-3.76795	-0.329699	-2.20527	-1.5989		1.50623	-2.16905	1.2692	-0.606373	0		2.26872	4.70478	1.61087	0.367689	8.95205	0.334225		0.503418	-0.724951	0.424198	-0.202665	1		AT2G35075	0.503418	-0.724951	0.424198	-0.202665
AT2G35700	8	-2.05549	-2.05907		AT2G35700	-0.211709	-2.2672	1.19483	-0.864241	-0.537081		0.325372	-1.73012	1.73191	-0.327161	0		0.105867	2.99331	2.99951	0.107034	6.20572	0.401425		0.130612	-0.694512	0.69523	-0.13133	1		AT2G35700	0.130612	-0.694512	0.69523	-0.13133
AT2G35960	8	-2.40569	-1.15188		AT2G35960	5.74013	3.33444	5.24892	4.09704	4.60514		1.135	-1.27069	0.643789	-0.508092	3.33067e-16		1.28822	1.61467	0.414465	0.258158	3.57551	0.528848		0.600242	-0.672005	0.340467	-0.268704	1		AT2G35960	0.600242	-0.672005	0.340467	-0.268704
AT2G36026	8	-1.96774	-2.24431		AT2G36026	0.575138	-1.3926	0.878545	-1.36577	-0.326171		0.901309	-1.06643	1.20472	-1.03959	0		0.812357	1.13727	1.45134	1.08076	4.48173	0.472365		0.425746	-0.503743	0.569065	-0.491068	1		AT2G36026	0.425746	-0.503743	0.569065	-0.491068
AT2G36145	8	-3.056	-1.17043		AT2G36145	5.59119	2.53519	5.80931	4.63889	4.64365		0.947547	-2.10846	1.16567	-0.00475786	1.11022e-16		0.897844	4.44558	1.35878	2.26372e-05	6.70223	0.386269		0.366008	-0.814432	0.450261	-0.00183782	1		AT2G36145	0.366008	-0.814432	0.450261	-0.001838
AT2G36570	8	-2.04674	-1.37461		AT2G36570	3.36857	1.32182	3.56736	2.19275	2.61263		0.755941	-1.2908	0.954735	-0.419875	0		0.571447	1.66617	0.911518	0.176295	3.32543	0.548373		0.414538	-0.707841	0.523551	-0.230248	1		AT2G36570	0.414538	-0.707841	0.523551	-0.230248
AT2G36590	8	-2.41639	-2.23029		AT2G36590	1.26493	-1.15145	0.899547	-1.33075	-0.079431		1.34436	-1.07202	0.978978	-1.25132	0		1.80731	1.14923	0.958398	1.5658	5.48074	0.42715		0.574245	-0.457915	0.41817	-0.5345	1		AT2G36590	0.574245	-0.457915	0.41817	-0.5345
AT2G36830	8	-2.84772	-1.52717		AT2G36830	8.70239	5.85467	9.20594	7.67877	7.86044		0.841945	-2.00577	1.3455	-0.181669	4.44089e-16		0.708872	4.02312	1.81036	0.0330037	6.57536	0.389978		0.32834	-0.782207	0.524714	-0.070847	1		AT2G36830	0.32834	-0.782207	0.524714	-0.070847
AT2G36870	8	-3.08588	-1.47779		AT2G36870	5.13844	2.05256	5.38044	3.90264	4.11852		1.01992	-2.06596	1.26192	-0.215875	-3.33067e-16		1.04023	4.2682	1.59244	0.0466022	6.94747	0.379391		0.386947	-0.783806	0.478761	-0.0819011	1		AT2G36870	0.386947	-0.783806	0.478761	-0.081901
AT2G36885	8	-3.53753	-1.95385		AT2G36885	3.19551	-0.342014	2.9518	0.997952	1.70081		1.4947	-2.04283	1.25099	-0.702862	0		2.23413	4.17314	1.56497	0.494015	8.46626	0.34368		0.513698	-0.702079	0.42994	-0.241559	1		AT2G36885	0.513698	-0.702079	0.42994	-0.241559
AT2G37380	8	-3.10212	-1.80138		AT2G37380	0.686746	-2.41537	1.01487	-0.786504	-0.375064		1.06181	-2.04031	1.38994	-0.41144	0		1.12744	4.16286	1.93193	0.169283	7.39152	0.367818		0.390553	-0.750463	0.511245	-0.151335	1		AT2G37380	0.390553	-0.750463	0.511245	-0.151335
AT2G38750	8	-3.28505	-1.53337		AT2G38750	3.13519	-0.149868	4.0521	2.51873	2.38904		0.746151	-2.5389	1.66306	0.129691	1.11022e-16		0.556741	6.44604	2.76578	0.0168198	9.78538	0.319677		0.238527	-0.811629	0.531643	0.0414593	1		AT2G38750	0.238527	-0.811629	0.531643	0.041459
AT2G38760	8	-3.20135	-1.26897		AT2G38760	1.4844	-1.71695	2.26586	0.99689	0.757552		0.726848	-2.4745	1.50831	0.239338	-5.55112e-17		0.528308	6.12314	2.275	0.0572829	8.98373	0.333635		0.242502	-0.825579	0.503225	0.0798517	1		AT2G38760	0.242502	-0.825579	0.503225	0.079852
AT2G38995	8	-3.57336	-3.33126		AT2G38995	-0.166317	-3.73968	0.46126	-2.86999	-1.57868		1.41236	-2.16099	2.03994	-1.29131	0		1.99477	4.6699	4.16136	1.66749	12.4935	0.282916		0.399581	-0.61138	0.577132	-0.365333	1		AT2G38995	0.399581	-0.61138	0.577132	-0.365333
AT2G39180	8	-2.74555	-1.44259		AT2G39180	2.30663	-0.438918	1.77536	0.33277	0.993961		1.31267	-1.43288	0.7814	-0.661191	0		1.7231	2.05314	0.610586	0.437173	4.824	0.455299		0.597656	-0.652388	0.35577	-0.301039	1		AT2G39180	0.597656	-0.652388	0.35577	-0.301039
AT2G39560	8	-3.50828	-1.37032		AT2G39560	3.13958	-0.368702	2.74266	1.37234	1.72147		1.41811	-2.09017	1.02119	-0.349131	1.11022e-16		2.01103	4.36882	1.04284	0.121892	7.54457	0.364068		0.516288	-0.760965	0.371784	-0.127107	1		AT2G39560	0.516288	-0.760965	0.371784	-0.127107
AT2G41340	8	-2.68557	-1.72013		AT2G41340	-0.491843	-3.17742	-0.112257	-1.83239	-1.40348		0.911633	-1.77394	1.29122	-0.42891	0		0.831075	3.14687	1.66724	0.183964	5.82915	0.414188		0.377587	-0.734745	0.534807	-0.177649	1		AT2G41340	0.377587	-0.734745	0.534807	-0.177649
AT2G41820	8	-2.14373	-0.937351		AT2G41820	4.18626	2.04253	4.6381	3.70075	3.64191		0.544351	-1.59938	0.996188	0.0588371	-2.22045e-16		0.296318	2.558	0.992391	0.0034618	3.85017	0.509636		0.277421	-0.815099	0.507693	0.0299855	1		AT2G41820	0.277421	-0.815099	0.507693	0.029985
AT2G42170	8	-3.71326	-1.57841		AT2G42170	0.894447	-2.81881	0.980446	-0.597963	-0.385471		1.27992	-2.43334	1.36592	-0.212492	5.55112e-17		1.63819	5.92115	1.86573	0.045153	9.47023	0.324952		0.415912	-0.790721	0.443858	-0.0690499	1		AT2G42170	0.415912	-0.790721	0.443858	-0.06905
AT2G42200	8	-2.24702	-1.52322		AT2G42200	1.8794	-0.367623	2.40137	0.878146	1.19782		0.681579	-1.56545	1.20354	-0.319677	0		0.46455	2.45062	1.44852	0.102193	4.46588	0.473202		0.322524	-0.740772	0.569519	-0.151272	1		AT2G42200	0.322524	-0.740772	0.569519	-0.151272
AT2G42220	8	-2.27581	-0.875567		AT2G42220	8.89113	6.61532	8.46899	7.59342	7.89221		0.998913	-1.2769	0.576775	-0.298792	-4.44089e-16		0.997827	1.63046	0.332669	0.0892765	3.05024	0.572576		0.571954	-0.73112	0.330248	-0.171081	1		AT2G42220	0.571954	-0.73112	0.330248	-0.171081
AT2G42540	8	-3.83593	-2.5747		AT2G42540	2.11615	-1.71978	2.37794	-0.196765	0.644386		1.47176	-2.36417	1.73355	-0.84115	0		2.16608	5.58928	3.00521	0.707534	11.4681	0.295294		0.434602	-0.698123	0.511908	-0.248386	1		AT2G42540	0.434602	-0.698123	0.511908	-0.248386
AT2G42955	8	-2.27023	-0.886541		AT2G42955	-1.43608	-3.70631	-0.138225	-1.02477	-1.57635		0.140263	-2.12996	1.43812	0.55158	0		0.0196737	4.53674	2.06819	0.30424	6.92885	0.3799		0.0532859	-0.809173	0.546342	0.209545	1		AT2G42955	0.053286	-0.809173	0.546342	0.209545
AT2G43200	8	-2.28691	-0.893038		AT2G43200	4.42692	2.14	3.30699	2.41395	3.07196		1.35495	-0.931959	0.235023	-0.658015	0		1.83589	0.868548	0.0552359	0.432984	3.19266	0.559659		0.758311	-0.52158	0.131533	-0.368264	1		AT2G43200	0.758311	-0.52158	0.131533	-0.368264
AT2G43360	8	-2.95	-1.12484		AT2G43360	4.56761	1.61761	4.59936	3.47452	3.56478		1.00284	-1.94717	1.03459	-0.090256	3.33067e-16		1.00568	3.79146	1.07037	0.00814615	5.87566	0.412545		0.413715	-0.803295	0.426815	-0.0372347	1		AT2G43360	0.413715	-0.803295	0.426815	-0.037235
AT2G43440	8	-1.57856	-2.14091		AT2G43440	-0.794312	-2.37288	-1.19007	-3.33099	-1.92206		1.12775	-0.450815	0.731989	-1.40893	0		1.27182	0.203234	0.535808	1.98507	3.99593	0.500254		0.564162	-0.225522	0.366181	-0.704821	1		AT2G43440	0.564162	-0.225522	0.366181	-0.704821
AT2G43535	8	-2.35611	-1.11176		AT2G43535	0.918278	-1.43783	0.560339	-0.55142	-0.127658		1.04594	-1.31017	0.687997	-0.423762	0		1.09398	1.71655	0.47334	0.179574	3.46345	0.537336		0.562019	-0.704002	0.369685	-0.227703	1		AT2G43535	0.562019	-0.704002	0.369685	-0.227703
AT2G44040	8	-2.23741	-1.05558		AT2G44040	4.08165	1.84423	4.24155	3.18597	3.33835		0.743297	-1.49412	0.903202	-0.152381	2.77556e-16		0.552491	2.23239	0.815774	0.0232201	3.62387	0.525307		0.39046	-0.784871	0.474459	-0.0800471	1		AT2G44040	0.39046	-0.784871	0.474459	-0.080047
AT2G45080	8	-2.0384	-1.96209		AT2G45080	-0.416688	-2.45509	0.140743	-1.82135	-1.1381		0.721408	-1.31699	1.27884	-0.683253	0		0.520429	1.73447	1.63543	0.466834	4.35717	0.479069		0.345604	-0.630931	0.612652	-0.327325	1		AT2G45080	0.345604	-0.630931	0.612652	-0.327325
AT2G45470	8	-3.9523	-1.75036		AT2G45470	8.31176	4.35946	8.27977	6.52941	6.8701		1.44166	-2.51064	1.40967	-0.340691	6.66134e-16		2.07838	6.30332	1.98718	0.11607	10.4849	0.308828		0.445225	-0.775357	0.435347	-0.105215	1		AT2G45470	0.445225	-0.775357	0.435347	-0.105215
AT2G45970	8	-2.3973	-1.1482		AT2G45970	5.18138	2.78408	5.20895	4.06076	4.30879		0.87259	-1.52471	0.90016	-0.248037	-5.55112e-16		0.761413	2.32475	0.810287	0.0615225	3.95797	0.502648		0.438605	-0.766393	0.452463	-0.124675	1		AT2G45970	0.438605	-0.766393	0.452463	-0.124675
AT2G46110	8	-2.08255	-0.930043		AT2G46110	2.37109	0.288543	2.00618	1.07614	1.43549		0.9356	-1.14695	0.570695	-0.359348	-1.11022e-16		0.875348	1.31549	0.325693	0.129131	2.64566	0.614799		0.575206	-0.705142	0.350863	-0.220927	1		AT2G46110	0.575206	-0.705142	0.350863	-0.220927
AT2G46780	8	-2.23249	-1.04408		AT2G46780	3.75879	1.5263	3.59545	2.55138	2.85798		0.900813	-1.33168	0.737472	-0.306604	-1.11022e-16		0.811465	1.77337	0.543864	0.0940061	3.22271	0.557044		0.501793	-0.741805	0.410804	-0.170792	1		AT2G46780	0.501793	-0.741805	0.410804	-0.170792
AT2G46810	8	-3.05955	-1.28451		AT2G46810	3.65117	0.591614	3.6906	2.40609	2.58487		1.0663	-1.99325	1.10573	-0.17878	1.11022e-16		1.13699	3.97306	1.22265	0.0319621	6.36467	0.39638		0.42266	-0.790087	0.438291	-0.0708647	1		AT2G46810	0.42266	-0.790087	0.438291	-0.070865
AT2G46910	8	-2.16567	-1.60921		AT2G46910	5.70103	3.53536	5.13429	3.52508	4.47394		1.22709	-0.938582	0.660353	-0.948857	3.33067e-16		1.50574	0.880936	0.436066	0.900329	3.72307	0.518262		0.635952	-0.486431	0.342236	-0.491756	1		AT2G46910	0.635952	-0.486431	0.342236	-0.491756
AT2G47930	8	-3.2469	-1.28748		AT2G47930	5.15248	1.90558	5.04859	3.76111	3.96694		1.18554	-2.06136	1.08165	-0.205827	1.11022e-16		1.4055	4.2492	1.16996	0.0423649	6.86703	0.381606		0.452409	-0.786628	0.412764	-0.0785451	1		AT2G47930	0.452409	-0.786628	0.412764	-0.078545
AT3G01710	8	-3.14334	-1.22293		AT3G01710	0.663004	-2.48034	0.894259	-0.328671	-0.312936		0.97594	-2.1674	1.2072	-0.0157352	-2.77556e-17		0.952459	4.69762	1.45732	0.000247596	7.10765	0.375091		0.366067	-0.812973	0.452808	-0.00590213	1		AT3G01710	0.366067	-0.812973	0.452808	-0.005902
AT3G02380	8	-3.00716	-1.51879		AT3G02380	8.06605	5.05889	7.15229	5.6335	6.47768		1.58837	-1.41879	0.67461	-0.844184	-2.22045e-16		2.52292	2.01298	0.455098	0.712647	5.70364	0.41872		0.665082	-0.594078	0.282473	-0.353477	1		AT3G02380	0.665082	-0.594078	0.282473	-0.353477
AT3G04290	8	-3.49964	-1.85908		AT3G04290	2.83813	-0.661514	1.8319	-0.0271786	0.995333		1.84279	-1.65685	0.836564	-1.02251	0		3.39589	2.74514	0.699839	1.04553	7.8864	0.356091		0.656202	-0.589988	0.297893	-0.364107	1		AT3G04290	0.656202	-0.589988	0.297893	-0.364107
AT3G05140	8	-2.69593	-1.89387		AT3G05140	-1.21799	-3.91392	-0.576423	-2.4703	-2.04466		0.826666	-1.86926	1.46823	-0.425639	0		0.683377	3.49414	2.15571	0.181168	6.5144	0.391799		0.323887	-0.732374	0.575252	-0.166765	1		AT3G05140	0.323887	-0.732374	0.575252	-0.166765
AT3G05180	8	-2.76056	-1.04364		AT3G05180	3.92395	1.1634	4.51039	3.46675	3.26612		0.657832	-2.10272	1.24427	0.200625	-2.22045e-16		0.432743	4.42145	1.5482	0.0402503	6.44265	0.393974		0.259169	-0.828419	0.490209	0.079041	1		AT3G05180	0.259169	-0.828419	0.490209	0.079041
AT3G05690	8	-0.194647	-2.16422		AT3G05690	1.32253	1.12789	2.0355	-0.128718	1.0893		0.233233	0.0385858	0.946199	-1.21802	0		0.0543975	0.00148887	0.895293	1.48357	2.43475	0.640875		0.149473	0.0247287	0.606395	-0.780597	1		AT3G05690	0.149473	0.024729	0.606395	-0.780597
AT3G05800	8	-3.76907	-1.48971		AT3G05800	2.3864	-1.38267	1.86662	0.376901	0.811812		1.57459	-2.19448	1.0548	-0.434911	0		2.47933	4.81574	1.11261	0.189148	8.59683	0.34106		0.537029	-0.74845	0.359752	-0.148331	1		AT3G05800	0.537029	-0.74845	0.359752	-0.148331
AT3G05890	8	-2.75773	-1.16208		AT3G05890	0.337402	-2.42032	1.85986	0.697781	0.11868		0.218722	-2.539	1.74118	0.579101	0		0.0478392	6.44654	3.03172	0.335358	9.86146	0.318441		0.06965	-0.808524	0.554464	0.18441	1		AT3G05890	0.06965	-0.808524	0.554464	0.18441
AT3G06840	8	-2.72569	-2.95005		AT3G06840	0.621317	-2.10437	0.398967	-2.55109	-0.908793		1.53011	-1.19558	1.30776	-1.64229	0		2.34124	1.4294	1.71024	2.69713	8.178	0.349684		0.535056	-0.418075	0.457303	-0.574284	1		AT3G06840	0.535056	-0.418075	0.457303	-0.574284
AT3G06880	8	-4.20514	-3.59651		AT3G06880	5.08996	0.884819	5.24966	1.65315	3.2194		1.87057	-2.33458	2.03026	-1.56625	0		3.49901	5.45025	4.12196	2.45313	15.5244	0.253801		0.474751	-0.592518	0.515282	-0.397515	1		AT3G06880	0.474751	-0.592518	0.515282	-0.397515
AT3G07540	8	-2.27366	-1.06916		AT3G07540	3.87418	1.60052	3.65808	2.58892	2.93042		0.943756	-1.3299	0.727653	-0.341506	1.66533e-16		0.890675	1.76864	0.529479	0.116626	3.30542	0.55003		0.519094	-0.731487	0.400231	-0.187839	1		AT3G07540	0.519094	-0.731487	0.400231	-0.187839
AT3G08600	8	-2.23433	-1.03515		AT3G08600	5.18016	2.94584	4.77618	3.74103	4.1608		1.01936	-1.21497	0.615377	-0.419771	-1.11022e-16		1.03909	1.47614	0.378689	0.176208	3.07013	0.570718		0.581767	-0.693402	0.351207	-0.239571	1		AT3G08600	0.581767	-0.693402	0.351207	-0.239571
AT3G09450	8	-1.0808	-2.03596		AT3G09450	2.71748	1.63668	1.97038	-0.0655822	1.56474		1.15274	0.0719395	0.40564	-1.63032	0		1.32881	0.00517529	0.164544	2.65795	4.15648	0.490498		0.565417	0.0352861	0.198966	-0.799669	1		AT3G09450	0.565417	0.035286	0.198966	-0.799669
AT3G09780	8	-3.20703	-1.30194		AT3G09780	0.4836	-2.72343	0.456181	-0.845755	-0.65735		1.14095	-2.06608	1.11353	-0.188405	0		1.30177	4.26867	1.23995	0.0354964	6.84588	0.382195		0.436065	-0.789644	0.425586	-0.0720075	1		AT3G09780	0.436065	-0.789644	0.425586	-0.072007
AT3G10150	8	-2.33333	-1.03765		AT3G10150	1.1599	-1.17344	2.36449	1.32684	0.919448		0.240447	-2.09289	1.44504	0.407394	1.66533e-16		0.0578146	4.38017	2.08815	0.16597	6.69211	0.386561		0.0929474	-0.809029	0.558599	0.157483	1		AT3G10150	0.092947	-0.809029	0.558599	0.157483
AT3G10840	8	-2.30141	-1.03241		AT3G10840	4.65106	2.34965	4.51375	3.48134	3.74895		0.902111	-1.3993	0.764799	-0.267609	0		0.813804	1.95804	0.584918	0.0716148	3.42838	0.540077		0.487209	-0.75573	0.41305	-0.14453	1		AT3G10840	0.487209	-0.75573	0.41305	-0.14453
AT3G10940	8	-3.08143	-1.50223		AT3G10940	4.62584	1.54441	5.28427	3.78204	3.80914		0.816698	-2.26473	1.47513	-0.0270978	1.11022e-16		0.666996	5.129	2.17601	0.000734293	7.97273	0.354157		0.28924	-0.802071	0.522428	-0.0095969	1		AT3G10940	0.28924	-0.802071	0.522428	-0.009597
AT3G12970	8	-2.07503	-1.83113		AT3G12970	-0.0978221	-2.17285	0.228594	-1.60254	-0.911155		0.813333	-1.2617	1.13975	-0.691383	0		0.66151	1.59188	1.29903	0.47801	4.03043	0.498109		0.405128	-0.628463	0.567719	-0.344384	1		AT3G12970	0.405128	-0.628463	0.567719	-0.344384
AT3G13000	8	-3.97039	-1.80214		AT3G13000	4.54071	0.570315	4.00854	2.2064	2.83149		1.70922	-2.26118	1.17705	-0.62509	0		2.92142	5.11292	1.38545	0.390738	9.81053	0.319267		0.545696	-0.721919	0.375793	-0.199571	1		AT3G13000	0.545696	-0.721919	0.375793	-0.199571
AT3G13520	8	-2.98962	-1.23981		AT3G13520	7.23187	4.24225	7.59808	6.35827	6.35762		0.874254	-2.11537	1.24046	0.000650187	0		0.764321	4.47477	1.53874	4.22743e-07	6.77784	0.384109		0.335809	-0.812531	0.476472	0.000249743	1		AT3G13520	0.335809	-0.812531	0.476472	0.00025
AT3G14170	8	-2.5425	-1.04978		AT3G14170	2.19813	-0.344375	2.41465	1.36488	1.40832		0.789807	-1.7527	1.00633	-0.0434452	5.55112e-17		0.623795	3.07194	1.01271	0.00188748	4.71033	0.460759		0.363911	-0.807571	0.463678	-0.0200178	1		AT3G14170	0.363911	-0.807571	0.463678	-0.020018
AT3G14240	8	-2.11583	-0.883091		AT3G14240	6.60689	4.49106	6.61063	5.72754	5.85903		0.747859	-1.36797	0.751602	-0.131489	4.44089e-16		0.559293	1.87135	0.564906	0.0172894	3.01283	0.576119		0.430856	-0.788115	0.433012	-0.0757535	1		AT3G14240	0.430856	-0.788115	0.433012	-0.075754
AT3G14760	8	-4.24731	-1.98717		AT3G14760	2.02777	-2.21953	2.36265	0.375476	0.636591		1.39118	-2.85612	1.72606	-0.261116	0		1.93539	8.15744	2.97927	0.0681814	13.1403	0.275866		0.383779	-0.787906	0.47616	-0.0720328	1		AT3G14760	0.383779	-0.787906	0.47616	-0.072033
AT3G14850	8	-2.08611	-1.49346		AT3G14850	1.36827	-0.717841	1.68608	0.192612	0.632279		0.735989	-1.35012	1.0538	-0.439667	0		0.54168	1.82282	1.11049	0.193307	3.6683	0.522117		0.384272	-0.70492	0.550205	-0.229557	1		AT3G14850	0.384272	-0.70492	0.550205	-0.229557
AT3G15520	8	-2.48821	-1.10918		AT3G15520	5.83956	3.35135	5.49417	4.38499	4.76752		1.07205	-1.41616	0.726651	-0.382532	-1.11022e-16		1.14928	2.00552	0.528022	0.146331	3.82916	0.511032		0.54785	-0.723706	0.371342	-0.195486	1		AT3G15520	0.54785	-0.723706	0.371342	-0.195486
AT3G15680	8	-2.01516	-1.33049		AT3G15680	2.57419	0.559029	2.98091	1.65041	1.94114		0.633055	-1.38211	1.03977	-0.29072	1.11022e-16		0.400758	1.91022	1.08112	0.0845182	3.47662	0.536317		0.339518	-0.741247	0.557647	-0.155918	1		AT3G15680	0.339518	-0.741247	0.557647	-0.155918
AT3G16150	8	-3.77343	-2.41873		AT3G16150	1.87731	-1.89612	2.31187	-0.106869	0.546546		1.33076	-2.44266	1.76532	-0.653415	0		1.77092	5.96661	3.11635	0.426951	11.2808	0.297735		0.396213	-0.727266	0.525597	-0.194544	1		AT3G16150	0.396213	-0.727266	0.525597	-0.194544
AT3G16950	8	-2.29753	-1.34928		AT3G16950	4.76886	2.47133	4.66259	3.31331	3.80402		0.964838	-1.33269	0.858567	-0.490711	-1.11022e-16		0.930912	1.77607	0.737137	0.240797	3.68492	0.520938		0.502621	-0.694251	0.44726	-0.25563	1		AT3G16950	0.502621	-0.694251	0.44726	-0.25563
AT3G17120	8	-2.0872	-0.903946		AT3G17120	3.78222	1.69502	4.27668	3.37273	3.28166		0.500559	-1.58664	0.995015	0.0910695	-1.66533e-16		0.25056	2.51744	0.990055	0.00829365	3.76635	0.515276		0.257926	-0.817559	0.512707	0.0469259	1		AT3G17120	0.257926	-0.817559	0.512707	0.046926
AT3G17350	8	-2.51227	-1.19633		AT3G17350	2.62995	0.11768	2.74825	1.55192	1.76195		0.867997	-1.64427	0.9863	-0.210029	0		0.75342	2.70362	0.972789	0.0441121	4.47394	0.472775		0.410368	-0.77737	0.466299	-0.0992965	1		AT3G17350	0.410368	-0.77737	0.466299	-0.099297
AT3G17640	8	-3.09767	-1.37735		AT3G17640	4.62728	1.52961	4.25394	2.8766	3.32186		1.30542	-1.79225	0.932086	-0.445259	-2.77556e-16		1.70413	3.21216	0.868785	0.198255	5.98333	0.408817		0.533678	-0.732702	0.381052	-0.182029	1		AT3G17640	0.533678	-0.732702	0.381052	-0.182029
AT3G18070	8	-3.36803	-2.27407		AT3G18070	-0.549685	-3.91772	-0.557542	-2.83162	-1.96414		1.41446	-1.95358	1.4066	-0.867477	0		2.00068	3.81646	1.97852	0.752516	8.54818	0.342029		0.483785	-0.66818	0.481098	-0.296702	1		AT3G18070	0.483785	-0.66818	0.481098	-0.296702
AT3G18090	8	-2.51784	-0.958668		AT3G18090	2.48986	-0.0279811	3.22414	2.26547	1.98787		0.501986	-2.01585	1.23627	0.277599	0		0.25199	4.06366	1.52836	0.0770612	5.92107	0.41096		0.206296	-0.828435	0.508057	0.114082	1		AT3G18090	0.206296	-0.828435	0.508057	0.114082
AT3G18217	8	-2.78923	-1.12664		AT3G18217	1.8455	-0.943725	1.13505	0.00841573	0.511311		1.33419	-1.45504	0.623742	-0.502895	0		1.78006	2.11713	0.389054	0.252903	4.53915	0.469367		0.626225	-0.682946	0.292764	-0.236042	1		AT3G18217	0.626225	-0.682946	0.292764	-0.236042
AT3G18850	8	-3.02431	-1.36226		AT3G18850	2.89863	-0.12568	3.12938	1.76712	1.91736		0.981266	-2.04304	1.21202	-0.15024	5.55112e-17		0.962883	4.17402	1.46898	0.0225721	6.62845	0.388413		0.381136	-0.793544	0.470763	-0.0583553	1		AT3G18850	0.381136	-0.793544	0.470763	-0.058355
AT3G18890	8	-2.07857	-0.793098		AT3G18890	8.52622	6.44766	8.59661	7.80351	7.8435		0.682723	-1.39584	0.753109	-0.039989	2.22045e-16		0.466111	1.94838	0.567173	0.00159912	2.98326	0.578968		0.395275	-0.808148	0.436026	-0.0231524	1		AT3G18890	0.395275	-0.808148	0.436026	-0.023152
AT3G19820	8	-2.17619	-1.06021		AT3G19820	7.62128	5.44509	7.47136	6.41115	6.73722		0.88406	-1.29213	0.734139	-0.326069	-2.22045e-16		0.781562	1.6696	0.538961	0.106321	3.09644	0.568288		0.502401	-0.734302	0.417203	-0.185301	1		AT3G19820	0.502401	-0.734302	0.417203	-0.185301
AT3G20260	8	-2.66509	-1.67986		AT3G20260	1.57683	-1.08826	2.53855	0.858691	0.97145		0.605376	-2.05971	1.5671	-0.112759	-8.32667e-17		0.36648	4.24242	2.45579	0.0127146	7.0774	0.375892		0.227556	-0.77423	0.589059	-0.0423852	1		AT3G20260	0.227556	-0.77423	0.589059	-0.042385
AT3G20820	8	-2.04702	-0.937206		AT3G20820	6.82644	4.77942	6.72146	5.78426	6.0279		0.798545	-1.24847	0.693567	-0.243639	-4.44089e-16		0.637674	1.55869	0.481035	0.0593598	2.73676	0.60448		0.482705	-0.754677	0.419247	-0.147275	1		AT3G20820	0.482705	-0.754677	0.419247	-0.147275
AT3G21670	8	-2.02777	-0.886628		AT3G21670	7.1271	5.09933	7.55579	6.66917	6.61285		0.514254	-1.51352	0.942946	0.0563181	0		0.264457	2.29073	0.889146	0.00317173	3.44751	0.538576		0.276965	-0.815145	0.507848	0.0303316	1		AT3G21670	0.276965	-0.815145	0.507848	0.030332
AT3G21950	8	-2.50585	-1.10772		AT3G21950	3.05379	0.547939	3.11069	2.00296	2.17884		0.874944	-1.63091	0.931842	-0.175881	-1.11022e-16		0.765527	2.65985	0.868329	0.030934	4.32464	0.480867		0.420732	-0.784248	0.448092	-0.0845752	1		AT3G21950	0.420732	-0.784248	0.448092	-0.084575
AT3G22142	8	-2.99854	-1.33875		AT3G22142	3.66019	0.661652	2.56807	1.22933	2.02981		1.63038	-1.36816	0.538263	-0.800484	-3.33067e-16		2.65814	1.87186	0.289727	0.640774	5.46049	0.427941		0.697706	-0.585491	0.230345	-0.34256	1		AT3G22142	0.697706	-0.585491	0.230345	-0.34256
AT3G22790	8	-3.24375	-1.26732		AT3G22790	2.6715	-0.572247	3.23437	1.96705	1.82517		0.846334	-2.39741	1.4092	0.141881	5.55112e-17		0.716281	5.7476	1.98584	0.0201302	8.46985	0.343607		0.290806	-0.823769	0.484211	0.0487513	1		AT3G22790	0.290806	-0.823769	0.484211	0.048751
AT3G23730	8	-2.46914	-1.33627		AT3G23730	3.51844	1.0493	2.60079	1.26452	2.10827		1.41018	-1.05896	0.492527	-0.843742	0		1.9886	1.1214	0.242583	0.7119	4.06448	0.496018		0.699473	-0.525264	0.244302	-0.418511	1		AT3G23730	0.699473	-0.525264	0.244302	-0.418511
AT3G23810	8	-3.49998	-1.63513		AT3G23810	7.95914	4.45916	8.16136	6.52623	6.77647		1.18267	-2.31731	1.38489	-0.250241	0		1.3987	5.36993	1.91791	0.0626204	8.74916	0.338078		0.399833	-0.783432	0.4682	-0.0846009	1		AT3G23810	0.399833	-0.783432	0.4682	-0.084601
AT3G24460	8	-3.73817	-1.51861		AT3G24460	4.47873	0.740559	4.90148	3.38287	3.37591		1.10282	-2.63535	1.52557	0.00695983	1.11022e-16		1.21622	6.94507	2.32736	4.84393e-05	10.4887	0.308773		0.340522	-0.813725	0.471054	0.00214901	1		AT3G24460	0.340522	-0.813725	0.471054	0.002149
AT3G26060	8	-2.55767	-1.08468		AT3G26060	8.3692	5.81152	8.16432	7.07964	7.35617		1.01303	-1.54464	0.808147	-0.276532	-4.44089e-16		1.02623	2.38592	0.653102	0.07647	4.14172	0.491371		0.497773	-0.758993	0.3971	-0.13588	1		AT3G26060	0.497773	-0.758993	0.3971	-0.13588
AT3G26310	8	-2.26828	-1.14954		AT3G26310	4.27939	2.01111	4.01211	2.86257	3.2913		0.988096	-1.28018	0.720814	-0.428727	0		0.976334	1.63887	0.519574	0.183807	3.31858	0.548938		0.542404	-0.702742	0.395683	-0.235345	1		AT3G26310	0.542404	-0.702742	0.395683	-0.235345
AT3G27690	8	-4.34141	-2.15126		AT3G27690	12.134	7.79259	10.8719	8.72066	9.87979		2.2542	-2.0872	0.992128	-1.15913	-1.55431e-15		5.08144	4.35641	0.984317	1.34358	11.7657	0.291535		0.657179	-0.608492	0.28924	-0.337927	1		AT3G27690	0.657179	-0.608492	0.28924	-0.337927
AT3G28155	8	-3.97453	-2.27347		AT3G28155	4.32248	0.347944	3.6965	1.42303	2.44749		1.87499	-2.09954	1.24901	-1.02446	0		3.51559	4.40808	1.56003	1.04951	10.5332	0.30812		0.577722	-0.646911	0.384845	-0.315655	1		AT3G28155	0.577722	-0.646911	0.384845	-0.315655
AT3G28220	8	-4.07737	-2.17281		AT3G28220	4.79158	0.71421	5.04357	2.87076	3.35503		1.43655	-2.64082	1.68854	-0.48427	0		2.06367	6.97393	2.85117	0.234517	12.1233	0.287204		0.412581	-0.758453	0.484955	-0.139084	1		AT3G28220	0.412581	-0.758453	0.484955	-0.139084
AT3G28770	8	-2.80513	-1.55541		AT3G28770	1.7782	-1.02693	1.89738	0.341974	0.747657		1.03054	-1.77459	1.14973	-0.405683	0		1.06202	3.14915	1.32187	0.164579	5.69762	0.418941		0.431737	-0.743447	0.481668	-0.169957	1		AT3G28770	0.431737	-0.743447	0.481668	-0.169957
AT3G29280	8	-2.58276	-1.63201		AT3G29280	1.41707	-1.16569	1.42212	-0.209886	0.365904		1.05117	-1.53159	1.05622	-0.57579	0		1.10495	2.34578	1.11559	0.331534	4.89786	0.451852		0.474973	-0.692055	0.477254	-0.260172	1		AT3G29280	0.474973	-0.692055	0.477254	-0.260172
AT3G30460	8	-3.24124	-2.02013		AT3G30460	0.155944	-3.08529	0.0398578	-1.98028	-1.21744		1.37339	-1.86785	1.2573	-0.762836	0		1.88619	3.48886	1.5808	0.581918	7.53777	0.364232		0.500232	-0.680331	0.457949	-0.277849	1		AT3G30460	0.500232	-0.680331	0.457949	-0.277849
AT3G44890	8	-2.28375	-0.88804		AT3G44890	7.51788	5.23413	7.55077	6.66273	6.74138		0.7765	-1.50725	0.809394	-0.0786457	0		0.602952	2.2718	0.655119	0.00618515	3.53605	0.53179		0.412935	-0.80154	0.430428	-0.0418231	1		AT3G44890	0.412935	-0.80154	0.430428	-0.041823
AT3G44990	8	-5.31156	-2.00124		AT3G44990	5.39368	0.0821176	5.88914	3.88789	3.8132		1.58047	-3.73109	2.07593	0.0746855	-2.22045e-16		2.49789	13.921	4.30949	0.00557793	20.734	0.219613		0.347093	-0.819397	0.455902	0.0164019	1		AT3G44990	0.347093	-0.819397	0.455902	0.016402
AT3G45430	8	-7.04022	-2.82727		AT3G45430	1.60972	-5.4305	1.64662	-1.18065	-0.838703		2.44843	-4.59179	2.48532	-0.341951	-1.66533e-16		5.99479	21.0846	6.17681	0.11693	33.3731	0.173102		0.423827	-0.794848	0.430213	-0.0591923	1		AT3G45430	0.423827	-0.794848	0.430213	-0.059192
AT3G45940	8	-2.4381	-1.50174		AT3G45940	0.509039	-1.92907	-0.202577	-1.70431	-0.831729		1.34077	-1.09734	0.629152	-0.872583	0		1.79766	1.20415	0.395832	0.761401	4.15904	0.490347		0.657441	-0.538076	0.308503	-0.427868	1		AT3G45940	0.657441	-0.538076	0.308503	-0.427868
AT3G46300	8	-3.33621	-1.6032		AT3G46300	-0.865802	-4.20201	-0.334122	-1.93732	-1.83481		0.969013	-2.36719	1.50069	-0.10251	-5.55112e-17		0.938986	5.60361	2.25208	0.0105084	8.80518	0.337001		0.326558	-0.797746	0.505734	-0.034546	1		AT3G46300	0.326558	-0.797746	0.505734	-0.034546
AT3G46490	8	-5.32624	-2.5437		AT3G46490	2.4578	-2.86844	2.49244	-0.0512579	0.507637		1.95017	-3.37607	1.9848	-0.558895	0		3.80315	11.3979	3.93944	0.312364	19.4528	0.22673		0.442161	-0.765457	0.450014	-0.126718	1		AT3G46490	0.442161	-0.765457	0.450014	-0.126718
AT3G48260	8	-3.32493	-1.27869		AT3G48260	-0.939732	-4.26467	-0.187587	-1.46628	-1.71457		0.774833	-2.5501	1.52698	0.24829	-5.55112e-17		0.600367	6.50302	2.33166	0.0616481	9.4967	0.324499		0.251433	-0.827506	0.495503	0.08057	1		AT3G48260	0.251433	-0.827506	0.495503	0.08057
AT3G48460	8	-2.89957	-1.11796		AT3G48460	5.77711	2.87754	6.14175	5.0238	4.95505		0.822061	-2.07751	1.1867	0.0687461	-4.44089e-16		0.675784	4.31604	1.40826	0.00472603	6.40482	0.395136		0.324826	-0.820899	0.468909	0.0271641	1		AT3G48460	0.324826	-0.820899	0.468909	0.027164
AT3G49260	8	-2.72092	-1.69947		AT3G49260	5.28256	2.56165	5.32363	3.62417	4.198		1.08456	-1.63635	1.12563	-0.573838	6.66134e-16		1.17627	2.67765	1.26704	0.32929	5.45026	0.428343		0.464564	-0.70092	0.482155	-0.245799	1		AT3G49260	0.464564	-0.70092	0.482155	-0.245799
AT3G49670	8	-2.84262	-1.47107		AT3G49670	6.14881	3.30619	5.93726	4.4662	4.96461		1.18419	-1.65842	0.972648	-0.498417	2.22045e-16		1.40231	2.75037	0.946045	0.248419	5.34715	0.432453		0.512108	-0.717191	0.420625	-0.215542	1		AT3G49670	0.512108	-0.717191	0.420625	-0.215542
AT3G50440	8	-2.43348	-1.40328		AT3G50440	4.29972	1.86623	5.01623	3.61295	3.69878		0.600934	-1.83255	1.31745	-0.0858357	2.22045e-16		0.361122	3.35823	1.73567	0.00736777	5.4624	0.427867		0.25712	-0.784086	0.563693	-0.0367262	1		AT3G50440	0.25712	-0.784086	0.563693	-0.036726
AT3G51290	8	-3.87284	-1.88291		AT3G51290	-0.0111634	-3.884	1.62158	-0.261335	-0.633731		0.622567	-3.25027	2.25531	0.372396	0		0.38759	10.5643	5.08641	0.138679	16.1769	0.248629		0.154788	-0.808112	0.560735	0.0925884	1		AT3G51290	0.154788	-0.808112	0.560735	0.092588
AT3G51470	8	-2.05933	-0.882878		AT3G51470	1.52459	-0.534739	1.28352	0.400638	0.668502		0.856091	-1.20324	0.615014	-0.267864	0		0.732892	1.44779	0.378242	0.0717511	2.63067	0.616548		0.527821	-0.741855	0.379185	-0.165151	1		AT3G51470	0.527821	-0.741855	0.379185	-0.165151
AT3G52170	8	-2.18755	-1.12191		AT3G52170	3.31436	1.12682	4.46196	3.34006	3.0608		0.253563	-1.93398	1.40116	0.279257	3.33067e-16		0.0642942	3.74029	1.96326	0.0779844	5.84583	0.413597		0.104873	-0.799889	0.579516	0.1155	1		AT3G52170	0.104873	-0.799889	0.579516	0.1155
AT3G52370	8	-2.26655	-1.27288		AT3G52370	4.50854	2.24198	4.57689	3.30401	3.65785		0.850683	-1.41587	0.919034	-0.353847	2.22045e-16		0.723661	2.00469	0.844623	0.125208	3.69818	0.520003		0.442358	-0.736257	0.477901	-0.184002	1		AT3G52370	0.442358	-0.736257	0.477901	-0.184002
AT3G52720	8	-2.20218	-1.61555		AT3G52720	5.93507	3.73289	6.79982	5.18427	5.41301		0.522059	-1.68013	1.38681	-0.228743	-8.88178e-16		0.272545	2.82282	1.92324	0.0523233	5.07093	0.444075		0.231833	-0.746101	0.615847	-0.101579	1		AT3G52720	0.231833	-0.746101	0.615847	-0.101579
AT3G52960	8	-2.06808	-0.985707		AT3G52960	7.5386	5.47052	7.60746	6.62176	6.80959		0.729015	-1.33907	0.79788	-0.187827	-6.66134e-16		0.531463	1.7931	0.636612	0.0352791	2.99645	0.577692		0.421146	-0.773568	0.460928	-0.108506	1		AT3G52960	0.421146	-0.773568	0.460928	-0.108506
AT3G53190	8	-2.57332	-1.27658		AT3G53190	3.32532	0.752004	3.60477	2.32818	2.50257		0.822752	-1.75056	1.1022	-0.174386	-1.11022e-16		0.676921	3.06447	1.21484	0.0304105	4.98665	0.447812		0.368438	-0.783924	0.493577	-0.0780922	1		AT3G53190	0.368438	-0.783924	0.493577	-0.078092
AT3G53380	8	-2.00993	-1.05283		AT3G53380	3.01239	1.00246	2.50138	1.44855	1.9912		1.02119	-0.988738	0.510185	-0.542642	0		1.04284	0.977602	0.260288	0.29446	2.57519	0.623154		0.636362	-0.616136	0.317924	-0.338149	1		AT3G53380	0.636362	-0.616136	0.317924	-0.338149
AT3G53420	8	-2.50007	-1.19441		AT3G53420	10.7542	8.25417	10.8873	9.69286	9.89714		0.857112	-1.64296	0.990129	-0.204279	-4.44089e-16		0.734641	2.69932	0.980355	0.0417301	4.45605	0.473724		0.406034	-0.77831	0.469047	-0.0967719	1		AT3G53420	0.406034	-0.77831	0.469047	-0.096772
AT3G53530	8	-3.81925	-2.44728		AT3G53530	1.10106	-2.71819	1.29381	-1.15347	-0.369198		1.47026	-2.34899	1.66301	-0.784273	0		2.16166	5.51777	2.7656	0.615085	11.0601	0.300691		0.442093	-0.706321	0.500051	-0.235824	1		AT3G53530	0.442093	-0.706321	0.500051	-0.235824
AT3G53680	8	-2.39999	-0.982538		AT3G53680	3.71179	1.3118	4.09777	3.11523	3.05915		0.652644	-1.74735	1.03862	0.0560833	0		0.425945	3.05323	1.07873	0.00314534	4.56105	0.468239		0.305593	-0.818177	0.486323	0.0262604	1		AT3G53680	0.305593	-0.818177	0.486323	0.02626
AT3G53900	8	-2.90739	-1.42726		AT3G53900	3.83632	0.928931	3.79545	2.36819	2.73222		1.10409	-1.80329	1.06323	-0.364031	1.11022e-16		1.21902	3.25186	1.13046	0.132519	5.73386	0.417615		0.461086	-0.753082	0.444021	-0.152025	1		AT3G53900	0.461086	-0.753082	0.444021	-0.152025
AT3G54400	8	-3.6616	-1.99667		AT3G54400	4.74832	1.08672	5.27348	3.27682	3.59634		1.15199	-2.50961	1.67715	-0.319519	1.11022e-16		1.32707	6.29816	2.81282	0.102092	10.5401	0.308018		0.354833	-0.773007	0.516592	-0.0984178	1		AT3G54400	0.354833	-0.773007	0.516592	-0.098418
AT3G54910	8	-2.89665	-1.26806		AT3G54910	2.5509	-0.345751	2.86325	1.59519	1.6659		0.885002	-2.01165	1.19736	-0.0707097	1.66533e-16		0.783228	4.04673	1.43366	0.00499986	6.26861	0.399406		0.353475	-0.803463	0.478231	-0.0282418	1		AT3G54910	0.353475	-0.803463	0.478231	-0.028242
AT3G55290	8	-2.63618	-1.23835		AT3G55290	-0.678948	-3.31513	-0.803722	-2.04207	-1.70997		1.03102	-1.60516	0.906245	-0.332101	0		1.063	2.57655	0.821281	0.110291	4.57113	0.467723		0.482231	-0.750772	0.423871	-0.155331	1		AT3G55290	0.482231	-0.750772	0.423871	-0.155331
AT3G56300	8	-2.18469	-0.908447		AT3G56300	1.78502	-0.39967	1.5178	0.609349	0.878124		0.906896	-1.27779	0.639673	-0.268775	0		0.82246	1.63276	0.409181	0.0722397	2.93664	0.583546		0.529215	-0.745651	0.373278	-0.156842	1		AT3G56300	0.529215	-0.745651	0.373278	-0.156842
AT3G57320	8	-2.01929	-0.774236		AT3G57320	3.9362	1.91691	3.95133	3.1771	3.24538		0.690814	-1.32848	0.705949	-0.0682863	2.77556e-16		0.477224	1.76485	0.498364	0.00466302	2.7451	0.60356		0.416948	-0.801816	0.426083	-0.0412149	1		AT3G57320	0.416948	-0.801816	0.426083	-0.041215
AT3G57780	8	-2.12967	-1.14387		AT3G57780	3.60095	1.47129	3.21092	2.06705	2.58755		1.0134	-1.11627	0.623369	-0.520501	0		1.02698	1.24605	0.388589	0.270921	2.93254	0.583953		0.591778	-0.651848	0.364018	-0.303948	1		AT3G57780	0.591778	-0.651848	0.364018	-0.303948
AT3G57830	8	-2.77078	-1.45577		AT3G57830	3.05523	0.284444	3.34922	1.89344	2.14558		0.909644	-1.86114	1.20363	-0.25214	-1.66533e-16		0.827452	3.46384	1.44874	0.0635744	5.8036	0.415099		0.377592	-0.772556	0.499627	-0.104663	1		AT3G57830	0.377592	-0.772556	0.499627	-0.104663
AT3G57920	8	-2.62796	-1.61922		AT3G57920	-0.874383	-3.50234	-0.489159	-2.10838	-1.74357		0.869183	-1.75878	1.25441	-0.364813	0		0.755479	3.09329	1.57354	0.133089	5.5554	0.42427		0.368768	-0.746196	0.532207	-0.154779	1		AT3G57920	0.368768	-0.746196	0.532207	-0.154779
AT3G58070	8	-3.65759	-1.96789		AT3G58070	1.6471	-2.01049	1.96532	-0.00256735	0.399841		1.24726	-2.41033	1.56548	-0.402408	0		1.55565	5.80969	2.45073	0.161932	9.978	0.316576		0.394852	-0.763053	0.495594	-0.127393	1		AT3G58070	0.394852	-0.763053	0.495594	-0.127393
AT3G59890	8	-2.22513	-0.983273		AT3G59890	2.00468	-0.220449	2.80727	1.824	1.60387		0.400804	-1.82432	1.2034	0.220124	5.55112e-17		0.160644	3.32816	1.44816	0.0484544	4.98542	0.447867		0.179507	-0.817055	0.538962	0.0985861	1		AT3G59890	0.179507	-0.817055	0.538962	0.098586
AT3G60220	8	-2.19743	-1.55681		AT3G60220	2.76694	0.569514	2.57824	1.02143	1.73403		1.03291	-1.16452	0.844209	-0.712604	0		1.06691	1.3561	0.712689	0.507804	3.6435	0.523891		0.541133	-0.61008	0.442273	-0.373326	1		AT3G60220	0.541133	-0.61008	0.442273	-0.373326
AT3G60840	8	-2.02059	-1.73167		AT3G60840	0.716029	-1.30456	1.08235	-0.649318	-0.0388747		0.754904	-1.26569	1.12123	-0.610443	0		0.56988	1.60197	1.25715	0.372641	3.80164	0.512879		0.387174	-0.649144	0.575054	-0.313083	1		AT3G60840	0.387174	-0.649144	0.575054	-0.313083
AT3G61550	8	-2.05444	-0.925177		AT3G61550	5.26052	3.20608	5.24604	4.32086	4.50837		0.752143	-1.3023	0.737665	-0.187512	-4.44089e-16		0.565719	1.69597	0.544149	0.0351609	2.841	0.593286		0.446236	-0.772634	0.437646	-0.111248	1		AT3G61550	0.446236	-0.772634	0.437646	-0.111248
AT3G61750	8	-2.48631	-1.59456		AT3G61750	2.82096	0.334659	2.80983	1.21527	1.79518		1.02578	-1.46052	1.01465	-0.579912	0		1.05223	2.13313	1.02952	0.336298	4.55117	0.468747		0.480833	-0.684615	0.475615	-0.271832	1		AT3G61750	0.480833	-0.684615	0.475615	-0.271832
AT3G61950	8	-4.31639	-2.45823		AT3G61950	1.80378	-2.51261	1.92552	-0.532711	0.170995		1.63279	-2.6836	1.75452	-0.703706	0		2.66599	7.20173	3.07836	0.495202	13.4413	0.272759		0.445358	-0.731978	0.478563	-0.191942	1		AT3G61950	0.445358	-0.731978	0.478563	-0.191942
AT3G62390	8	-2.4898	-0.995125		AT3G62390	3.6971	1.2073	3.40907	2.41395	2.68185		1.01524	-1.47455	0.727217	-0.267908	0		1.03072	2.1743	0.528844	0.0717749	3.80564	0.512609		0.520423	-0.755868	0.372778	-0.137332	1		AT3G62390	0.520423	-0.755868	0.372778	-0.137332
AT3G63160	8	-3.11721	-1.65947		AT3G63160	5.73192	2.61471	4.62168	2.96221	3.98263		1.74929	-1.36792	0.639051	-1.02042	5.55112e-16		3.06001	1.8712	0.408386	1.04126	6.38085	0.395877		0.692503	-0.541528	0.252986	-0.403961	1		AT3G63160	0.692503	-0.541528	0.252986	-0.403961
AT3G63200	8	-3.24046	-1.76071		AT3G63200	4.13845	0.897985	3.85374	2.09303	2.7458		1.39265	-1.84781	1.10794	-0.652771	0		1.93947	3.41442	1.22752	0.42611	7.00752	0.377762		0.526089	-0.698033	0.418536	-0.246592	1		AT3G63200	0.526089	-0.698033	0.418536	-0.246592
AT3G63450	8	-3.52508	-1.77257		AT3G63450	1.89297	-1.63211	2.05416	0.28159	0.649153		1.24382	-2.28126	1.405	-0.367564	0		1.54709	5.20415	1.97403	0.135103	8.86037	0.335949		0.417861	-0.766388	0.47201	-0.123483	1		AT3G63450	0.417861	-0.766388	0.47201	-0.123483
AT3G63510	8	-2.67692	-1.2433		AT3G63510	3.09271	0.415792	3.96215	2.71885	2.54738		0.545333	-2.13159	1.41478	0.171477	-1.11022e-16		0.297388	4.54366	2.00159	0.0294042	6.87204	0.381467		0.208027	-0.81313	0.539691	0.0654127	1		AT3G63510	0.208027	-0.81313	0.539691	0.065413
AT3G63530	8	-2.23449	-0.978478		AT3G63530	3.54146	1.30697	3.81074	2.83226	2.87286		0.668601	-1.56588	0.93788	-0.0405972	0		0.447028	2.45199	0.879619	0.00164813	3.78029	0.514325		0.343878	-0.805373	0.482375	-0.0208802	1		AT3G63530	0.343878	-0.805373	0.482375	-0.02088
AT4G00180	8	-2.19395	-0.975071		AT4G00180	4.79321	2.59927	4.39604	3.42097	3.80237		0.990839	-1.20311	0.59367	-0.381401	2.22045e-16		0.981762	1.44747	0.352445	0.145467	2.92714	0.584491		0.579137	-0.703206	0.346995	-0.222926	1		AT4G00180	0.579137	-0.703206	0.346995	-0.222926
AT4G00670	8	-2.44517	-1.1303		AT4G00670	0.299224	-2.14595	0.0894749	-1.04082	-0.699517		0.99874	-1.44643	0.788991	-0.341303	0		0.997482	2.09216	0.622507	0.116488	3.82863	0.511067		0.510424	-0.739222	0.403228	-0.174429	1		AT4G00670	0.510424	-0.739222	0.403228	-0.174429
AT4G01080	8	-3.27758	-1.57038		AT4G01080	4.96229	1.68472	5.73178	4.1614	4.13504		0.827245	-2.45033	1.59673	0.0263532	6.66134e-16		0.684335	6.00411	2.54955	0.000694489	9.23869	0.328999		0.272163	-0.806156	0.525323	0.00867016	1		AT4G01080	0.272163	-0.806156	0.525323	0.00867
AT4G01410	8	-3.42007	-1.57303		AT4G01410	3.02613	-0.393931	2.80524	1.23221	1.66741		1.35872	-2.06134	1.13783	-0.435205	0		1.84612	4.24914	1.29466	0.189404	7.57932	0.363233		0.493532	-0.748748	0.413297	-0.158081	1		AT4G01410	0.493532	-0.748748	0.413297	-0.158081
AT4G01580	8	-3.43925	-1.55706		AT4G01580	0.197476	-3.24178	0.637054	-0.920008	-0.831814		1.02929	-2.40996	1.46887	-0.0881943	5.55112e-17		1.05944	5.80792	2.15757	0.00777823	9.03271	0.332729		0.342475	-0.801865	0.488735	-0.0293448	1		AT4G01580	0.342475	-0.801865	0.488735	-0.029345
AT4G01970	8	-0.864708	-2.07791		AT4G01970	-0.68256	-1.54727	-0.383026	-2.46093	-1.26845		0.585887	-0.278821	0.885421	-1.19249	0		0.343264	0.077741	0.78397	1.42203	2.627	0.616978		0.36148	-0.172026	0.546285	-0.735739	1		AT4G01970	0.36148	-0.172026	0.546285	-0.735739
AT4G02290	8	-2.35167	-1.66062		AT4G02290	-0.653119	-3.00479	0.844856	-0.815764	-0.907205		0.254086	-2.09759	1.75206	0.0914406	5.55112e-17		0.0645599	4.39987	3.06972	0.00836139	7.54251	0.364118		0.0925174	-0.763769	0.637957	0.0332952	1		AT4G02290	0.092517	-0.763769	0.637957	0.033295
AT4G02850	8	-4.6416	-4.10882		AT4G02850	1.80722	-2.83438	1.98189	-2.12693	-0.293048		2.10027	-2.54133	2.27494	-1.83388	0		4.41112	6.45836	5.17536	3.36311	19.4079	0.226992		0.476743	-0.576861	0.516393	-0.416275	1		AT4G02850	0.476743	-0.576861	0.516393	-0.416275
AT4G03070	8	-2.17024	-1.22189		AT4G03070	3.24631	1.07606	3.70161	2.47972	2.62592		0.620384	-1.54986	1.07568	-0.146204	-5.55112e-17		0.384877	2.40207	1.15709	0.0213757	3.96541	0.502176		0.311542	-0.778303	0.540181	-0.0734203	1		AT4G03070	0.311542	-0.778303	0.540181	-0.07342
AT4G03100	8	-2.39144	-2.31665		AT4G03100	0.848241	-1.5432	0.902488	-1.41416	-0.301658		1.1499	-1.24154	1.20415	-1.1125	0		1.32227	1.54143	1.44997	1.23766	5.55133	0.424425		0.488047	-0.526943	0.511071	-0.472174	1		AT4G03100	0.488047	-0.526943	0.511071	-0.472174
AT4G08685	8	-2.54685	-1.06022		AT4G08685	5.04234	2.49549	5.22612	4.16589	4.23246		0.80988	-1.73697	0.993657	-0.066566	2.22045e-16		0.655905	3.01707	0.987353	0.00443104	4.66476	0.463005		0.374978	-0.804226	0.460068	-0.0308204	1		AT4G08685	0.374978	-0.804226	0.460068	-0.03082
AT4G09160	8	-2.30077	-0.872933		AT4G09160	3.67923	1.37847	3.24275	2.36982	2.66757		1.01166	-1.2891	0.575185	-0.297748	-1.11022e-16		1.02346	1.66178	0.330837	0.088654	3.10474	0.567528		0.574148	-0.731601	0.326434	-0.168981	1		AT4G09160	0.574148	-0.731601	0.326434	-0.168981
AT4G09500	8	-2.30655	-1.55952		AT4G09500	1.1648	-1.14175	1.70034	0.140822	0.466053		0.698749	-1.6078	1.23428	-0.325232	0		0.488251	2.58503	1.52346	0.105776	4.70252	0.461142		0.322223	-0.741426	0.569181	-0.149978	1		AT4G09500	0.322223	-0.741426	0.569181	-0.149978
AT4G10150	8	-3.28499	-1.76836		AT4G10150	2.02653	-1.25845	2.53483	0.766465	1.01734		1.00919	-2.2758	1.51749	-0.250878	0		1.01846	5.17925	2.30277	0.0629399	8.56342	0.341725		0.344865	-0.777696	0.518563	-0.0857313	1		AT4G10150	0.344865	-0.777696	0.518563	-0.085731
AT4G12005	8	-2.63831	-1.64455		AT4G12005	-0.314822	-2.95314	-0.383346	-2.0279	-1.4198		1.10498	-1.53334	1.03645	-0.608095	0		1.22098	2.35112	1.07424	0.36978	5.01612	0.446495		0.493367	-0.684627	0.462771	-0.271511	1		AT4G12005	0.493367	-0.684627	0.462771	-0.271511
AT4G12730	8	-3.80995	-1.52387		AT4G12730	7.89607	4.08612	7.36314	5.83927	6.29615		1.59992	-2.21003	1.06699	-0.456879	-6.66134e-16		2.55975	4.88425	1.13847	0.208739	8.7912	0.337269		0.539603	-0.745375	0.359863	-0.154091	1		AT4G12730	0.539603	-0.745375	0.359863	-0.154091
AT4G12880	8	-2.52285	-1.02671		AT4G12880	5.95116	3.42831	6.58206	5.55535	5.37922		0.57194	-1.95091	1.20284	0.176131	-2.22045e-16		0.327116	3.80605	1.44682	0.031022	5.611	0.422163		0.241452	-0.823601	0.507793	0.0743558	1		AT4G12880	0.241452	-0.823601	0.507793	0.074356
AT4G13410	8	-4.9901	-2.43621		AT4G13410	0.59239	-4.39771	-0.649827	-3.08603	-1.8853		2.47768	-2.51242	1.23547	-1.20074	0		6.13892	6.31224	1.52638	1.44177	15.4193	0.254664		0.630977	-0.639822	0.314629	-0.305784	1		AT4G13410	0.630977	-0.639822	0.314629	-0.305784
AT4G13540	8	-2.07098	-2.31948		AT4G13540	1.06261	-1.00838	1.35801	-0.961471	0.112692		0.949917	-1.12107	1.24531	-1.07416	0		0.902342	1.25679	1.55081	1.15383	4.86377	0.453433		0.430724	-0.508329	0.564667	-0.487062	1		AT4G13540	0.430724	-0.508329	0.564667	-0.487062
AT4G13575	8	-2.17348	-0.946366		AT4G13575	7.39912	5.22564	7.17577	6.2294	6.50748		0.891639	-1.28185	0.668286	-0.27808	0		0.79502	1.64313	0.446607	0.0773286	2.96208	0.581034		0.518072	-0.744795	0.388297	-0.161574	1		AT4G13575	0.518072	-0.744795	0.388297	-0.161574
AT4G13800	8	-3.08236	-1.17258		AT4G13800	3.36373	0.281374	2.64652	1.47394	1.94139		1.42234	-1.66002	0.70513	-0.467453	-2.22045e-16		2.02306	2.75566	0.497208	0.218513	5.49444	0.426617		0.606796	-0.708192	0.30082	-0.199424	1		AT4G13800	0.606796	-0.708192	0.30082	-0.199424
AT4G13990	8	-2.16411	-1.08571		AT4G13990	2.01752	-0.14659	2.60874	1.52303	1.50067		0.516846	-1.64726	1.10806	0.0223555	-5.55112e-17		0.267129	2.71348	1.2278	0.00049977	4.20891	0.487433		0.251928	-0.802931	0.540107	0.0108968	1		AT4G13990	0.251928	-0.802931	0.540107	0.010897
AT4G14380	8	-2.13842	-1.39741		AT4G14380	-0.447479	-2.5859	0.073004	-1.3244	-1.07119		0.623715	-1.5147	1.1442	-0.25321	1.66533e-16		0.38902	2.29433	1.30919	0.0641153	4.05665	0.496496		0.309672	-0.752045	0.56809	-0.125718	1		AT4G14380	0.309672	-0.752045	0.56809	-0.125718
AT4G15210	8	-3.04368	-5.3067		AT4G15210	-2.30758	-5.35126	1.17496	-4.13174	-2.6539		0.346327	-2.69735	3.82886	-1.47784	0		0.119943	7.27571	14.6602	2.184	24.2398	0.203112		0.0703431	-0.547864	0.777687	-0.300166	1		AT4G15210	0.070343	-0.547864	0.777687	-0.300166
AT4G15920	8	-2.10898	-1.10414		AT4G15920	5.58088	3.4719	5.80596	4.70182	4.89014		0.690741	-1.41824	0.915819	-0.188318	0		0.477123	2.01141	0.838725	0.0354638	3.36272	0.545324		0.376677	-0.773401	0.499418	-0.102695	1		AT4G15920	0.376677	-0.773401	0.499418	-0.102695
AT4G16140	8	-3.63672	-1.62852		AT4G16140	3.485	-0.151719	3.9484	2.31988	2.40039		1.08461	-2.55211	1.54801	-0.0805126	-2.22045e-16		1.17639	6.51326	2.39633	0.00648228	10.0925	0.314776		0.341411	-0.803343	0.487275	-0.0253434	1		AT4G16140	0.341411	-0.803343	0.487275	-0.025343
AT4G16155	8	-2.29599	-1.12856		AT4G16155	5.91553	3.61954	6.1641	5.03554	5.18368		0.731852	-1.56414	0.980422	-0.148138	3.33067e-16		0.535607	2.44652	0.961227	0.0219448	3.9653	0.502183		0.367524	-0.785482	0.492351	-0.0743922	1		AT4G16155	0.367524	-0.785482	0.492351	-0.074392
AT4G17470	8	-3.69686	-2.5597		AT4G17470	-0.566915	-4.26378	-0.402525	-2.96222	-2.04886		1.48195	-2.21492	1.64633	-0.913361	0		2.19616	4.90587	2.71042	0.834228	10.6467	0.306474		0.454177	-0.678814	0.504558	-0.279921	1		AT4G17470	0.454177	-0.678814	0.504558	-0.279921
AT4G19380	8	-2.42649	-0.99069		AT4G19380	2.56719	0.140707	0.886547	-0.104143	0.872576		1.69462	-0.731869	0.0139713	-0.976719	0		2.87172	0.535632	0.000195196	0.953979	4.36153	0.478829		0.811432	-0.35044	0.00668984	-0.467681	1		AT4G19380	0.811432	-0.35044	0.00669	-0.467681
AT4G19430	8	-3.27756	-1.23158		AT4G19430	-0.679165	-3.95673	2.21151	0.979934	-0.361111		-0.318055	-3.59561	2.57262	1.34104	0		0.101159	12.9284	6.6184	1.7984	21.4464	0.215935		-0.0686791	-0.776419	0.555519	0.289578	1		AT4G19430	-0.068679	-0.776419	0.555519	0.289578
AT4G20230	8	-2.16447	-0.928753		AT4G20230	0.0970656	-2.0674	0.482793	-0.44596	-0.483376		0.580442	-1.58403	0.966169	0.0374163	1.38778e-17		0.336913	2.50914	0.933482	0.00139998	3.78094	0.514281		0.29851	-0.814635	0.496882	0.0192425	1		AT4G20230	0.29851	-0.814635	0.496882	0.019242
AT4G21270	8	-2.12214	-1.15836		AT4G21270	0.34074	-1.7814	0.428858	-0.729504	-0.435328		0.776068	-1.34608	0.864185	-0.294177	0		0.602281	1.81192	0.746817	0.0865399	3.24756	0.554909		0.430647	-0.746949	0.479544	-0.163241	1		AT4G21270	0.430647	-0.746949	0.479544	-0.163241
AT4G21650	8	-2.22593	-1.13235		AT4G21650	3.08398	0.858056	3.86611	2.73375	2.63548		0.448509	-1.77742	1.23063	0.0982783	2.22045e-16		0.201161	3.15922	1.51445	0.00965861	4.88449	0.452471		0.202937	-0.80423	0.556824	0.044468	1		AT4G21650	0.202937	-0.80423	0.556824	0.044468
AT4G21760	8	-3.26782	-2.16589		AT4G21760	2.19118	-1.07663	2.41793	0.252039	0.946131		1.24505	-2.02276	1.4718	-0.694092	0		1.55016	4.09156	2.16619	0.481763	8.28968	0.347321		0.432433	-0.702548	0.511187	-0.241073	1		AT4G21760	0.432433	-0.702548	0.511187	-0.241073
AT4G21970	8	-1.87753	-2.18026		AT4G21970	-0.684895	-2.56243	-1.02824	-3.2085	-1.87101		1.18612	-0.691412	0.842775	-1.33748	0		1.40688	0.47805	0.71027	1.78886	4.38406	0.477597		0.566487	-0.330216	0.402507	-0.638778	1		AT4G21970	0.566487	-0.330216	0.402507	-0.638778
AT4G22010	8	-2.14298	-1.04143		AT4G22010	4.80295	2.65997	4.15787	3.11645	3.68431		1.11864	-1.02434	0.473563	-0.567866	0		1.25136	1.04927	0.224262	0.322472	2.84737	0.592623		0.662933	-0.607047	0.280644	-0.33653	1		AT4G22010	0.662933	-0.607047	0.280644	-0.33653
AT4G22860	8	-2.50287	-1.00197		AT4G22860	0.146742	-2.35612	0.603204	-0.398767	-0.501236		0.647979	-1.85489	1.10444	0.102469	-6.93889e-17		0.419876	3.44061	1.21979	0.0104999	5.09077	0.443209		0.28719	-0.822102	0.489497	0.0454152	1		AT4G22860	0.28719	-0.822102	0.489497	0.045415
AT4G23020	8	-2.23624	-1.29591		AT4G23020	2.79496	0.558715	2.86533	1.56942	1.94711		0.847853	-1.38839	0.918223	-0.377686	0		0.718854	1.92763	0.843133	0.142647	3.63226	0.5247		0.444869	-0.728489	0.481792	-0.198172	1		AT4G23020	0.444869	-0.728489	0.481792	-0.198172
AT4G23290	8	-2.49859	-1.57015		AT4G23290	7.19509	4.6965	6.82473	5.25458	5.99272		1.20236	-1.29623	0.832009	-0.738145	4.44089e-16		1.44568	1.6802	0.692239	0.544857	4.36298	0.47875		0.575631	-0.620568	0.398324	-0.353387	1		AT4G23290	0.575631	-0.620568	0.398324	-0.353387
AT4G23490	8	-2.1308	-1.01596		AT4G23490	2.78191	0.651103	2.88641	1.87045	2.04747		0.73444	-1.39636	0.838941	-0.177019	-1.66533e-16		0.539403	1.94983	0.703822	0.0313358	3.22439	0.556899		0.409009	-0.777633	0.467205	-0.0985818	1		AT4G23490	0.409009	-0.777633	0.467205	-0.098582
AT4G23670	8	-2.30667	-1.21091		AT4G23670	8.31917	6.0125	9.1976	7.98669	7.87899		0.44018	-1.86649	1.31861	0.1077	-6.66134e-16		0.193758	3.4838	1.73875	0.0115992	5.4279	0.429224		0.188936	-0.801144	0.565981	0.0462272	1		AT4G23670	0.188936	-0.801144	0.565981	0.046227
AT4G23940	8	-2.16086	-0.912009		AT4G23940	5.4508	3.28993	5.4992	4.58719	4.70678		0.744017	-1.41685	0.792419	-0.11959	-5.55112e-16		0.553562	2.00745	0.627928	0.0143017	3.20325	0.558734		0.415707	-0.79164	0.442751	-0.0668188	1		AT4G23940	0.415707	-0.79164	0.442751	-0.066819
AT4G24350	8	-2.84912	-1.15306		AT4G24350	5.66787	2.81875	5.30761	4.15454	4.48719		1.18068	-1.66844	0.820413	-0.332651	5.55112e-16		1.394	2.78369	0.673077	0.110657	4.96143	0.448949		0.530064	-0.749044	0.368323	-0.149343	1		AT4G24350	0.530064	-0.749044	0.368323	-0.149343
AT4G24670	8	-3.27779	-1.45514		AT4G24670	4.14	0.862204	3.79441	2.33927	2.78397		1.35602	-1.92177	1.01044	-0.444699	0		1.8388	3.69319	1.02099	0.197757	6.75074	0.384879		0.521906	-0.739648	0.388897	-0.171155	1		AT4G24670	0.521906	-0.739648	0.388897	-0.171155
AT4G24790	8	-3.01485	-1.25868		AT4G24790	3.75336	0.738508	4.07066	2.81198	2.84363		0.909736	-2.10512	1.22703	-0.0316493	2.22045e-16		0.82762	4.43152	1.50561	0.00100168	6.76575	0.384452		0.34975	-0.809317	0.471735	-0.0121676	1		AT4G24790	0.34975	-0.809317	0.471735	-0.012168
AT4G24860	8	-2.41924	-1.0098		AT4G24860	0.228007	-2.19124	-0.625467	-1.63527	-1.05599		1.284	-1.13525	0.430525	-0.579278	0		1.64865	1.28878	0.185352	0.335563	3.45835	0.537732		0.690446	-0.610457	0.231507	-0.311496	1		AT4G24860	0.690446	-0.610457	0.231507	-0.311496
AT4G25240	8	-2.02068	-1.10644		AT4G25240	-0.919517	-2.94019	0.359344	-0.747093	-1.06187		0.142348	-1.87833	1.42121	0.314772	-1.66533e-16		0.020263	3.52812	2.01984	0.0990813	5.6673	0.42006		0.0597949	-0.789012	0.596994	0.132223	1		AT4G25240	0.059795	-0.789012	0.596994	0.132223
AT4G26540	8	-2.52443	-1.16411		AT4G26540	5.26709	2.74266	4.75693	3.59282	4.08988		1.17722	-1.34721	0.667054	-0.497059	-3.33067e-16		1.38584	1.81498	0.44496	0.247068	3.89286	0.506834		0.596655	-0.682814	0.338085	-0.251927	1		AT4G26540	0.596655	-0.682814	0.338085	-0.251927
AT4G26790	8	-3.27213	-1.96432		AT4G26790	1.61184	-1.66029	3.34505	1.38073	1.16933		0.442506	-2.82963	2.17572	0.2114	0		0.195811	8.00678	4.73376	0.0446899	12.981	0.277553		0.122819	-0.78537	0.603877	0.0586746	1		AT4G26790	0.122819	-0.78537	0.603877	0.058675
AT4G26950	8	-2.12075	-1.53152		AT4G26950	2.67828	0.557528	2.10749	0.575963	1.47981		1.19846	-0.922285	0.627674	-0.903851	0		1.43631	0.85061	0.393974	0.816946	3.49784	0.534687		0.640803	-0.493134	0.335609	-0.483277	1		AT4G26950	0.640803	-0.493134	0.335609	-0.483277
AT4G27030	8	-2.22083	-0.868533		AT4G27030	6.64201	4.42118	6.42513	5.5566	5.76123		0.880782	-1.34005	0.663901	-0.204633	2.22045e-16		0.775776	1.79573	0.440764	0.0418745	3.05415	0.572209		0.503991	-0.766789	0.37989	-0.117093	1		AT4G27030	0.503991	-0.766789	0.37989	-0.117093
AT4G27360	8	-4.65729	-1.88602		AT4G27360	0.530739	-4.12655	0.417091	-1.46893	-1.16191		1.69265	-2.96464	1.579	-0.307017	0		2.86507	8.78909	2.49326	0.0942594	14.2417	0.264984		0.448526	-0.785582	0.418411	-0.0813545	1		AT4G27360	0.448526	-0.785582	0.418411	-0.081355
AT4G27370	8	-2.66632	-1.47357		AT4G27370	0.992255	-1.67406	2.48935	1.01578	0.705832		0.286423	-2.3799	1.78352	0.30995	0		0.0820382	5.6639	3.18095	0.0960691	9.02297	0.332909		0.0953528	-0.792288	0.593751	0.103185	1		AT4G27370	0.095353	-0.792288	0.593751	0.103185
AT4G27595	8	-2.1433	-0.911684		AT4G27595	3.32893	1.18563	3.5592	2.64751	2.68032		0.648611	-1.49469	0.878881	-0.0328034	-2.77556e-16		0.420697	2.23409	0.772431	0.00107606	3.4283	0.540083		0.350304	-0.807256	0.474669	-0.0177166	1		AT4G27595	0.350304	-0.807256	0.474669	-0.017717
AT4G28050	8	-2.33406	-0.91934		AT4G28050	3.58281	1.24875	3.40799	2.48865	2.68205		0.900758	-1.4333	0.725942	-0.193398	-1.11022e-16		0.811364	2.05435	0.526991	0.0374028	3.43011	0.539941		0.486355	-0.773897	0.391965	-0.104423	1		AT4G28050	0.486355	-0.773897	0.391965	-0.104423
AT4G28190	8	-3.26939	-1.35479		AT4G28190	3.29021	0.0208251	2.46789	1.1131	1.72301		1.56721	-1.70218	0.74488	-0.609906	0		2.45614	2.89742	0.554846	0.371985	6.28039	0.399031		0.625364	-0.679223	0.29723	-0.243371	1		AT4G28190	0.625364	-0.679223	0.29723	-0.243371
AT4G28250	8	-2.75097	-2.23761		AT4G28250	2.59502	-0.155953	4.03199	1.79438	2.06636		0.528658	-2.22231	1.96563	-0.271977	-1.66533e-16		0.279479	4.93867	3.86371	0.0739715	9.15583	0.330484		0.174713	-0.73444	0.649611	-0.0898842	1		AT4G28250	0.174713	-0.73444	0.649611	-0.089884
AT4G28780	8	-5.07684	-2.05139		AT4G28780	4.95367	-0.123164	5.96067	3.90928	3.67511		1.27856	-3.79828	2.28556	0.234163	-2.22045e-16		1.63471	14.4269	5.22377	0.0548324	21.3402	0.216471		0.276771	-0.822218	0.494758	0.0506896	1		AT4G28780	0.276771	-0.822218	0.494758	0.05069
AT4G28890	8	-3.884	-1.84051		AT4G28890	2.56037	-1.32363	2.15535	0.314839	0.926735		1.63364	-2.25036	1.22862	-0.611896	0		2.66878	5.06413	1.5095	0.374417	9.61683	0.322466		0.526793	-0.725666	0.396188	-0.197316	1		AT4G28890	0.526793	-0.725666	0.396188	-0.197316
AT4G29240	8	-3.36354	-1.43856		AT4G29240	2.42565	-0.937889	2.83179	1.39323	1.42819		0.997456	-2.36608	1.40359	-0.0349659	0		0.994919	5.59835	1.97007	0.00122261	8.56456	0.341702		0.340833	-0.808495	0.47961	-0.0119479	1		AT4G29240	0.340833	-0.808495	0.47961	-0.011948
AT4G29360	8	-3.30633	-1.61885		AT4G29360	2.09953	-1.2068	3.05466	1.43581	1.3458		0.753727	-2.5526	1.70886	0.0900103	1.11022e-16		0.568105	6.51576	2.92021	0.00810186	10.0122	0.316035		0.238205	-0.806712	0.540061	0.0284464	1		AT4G29360	0.238205	-0.806712	0.540061	0.028446
AT4G29700	8	-2.6568	-2.50575		AT4G29700	-0.561827	-3.21863	-0.00283979	-2.50859	-1.57297		1.01114	-1.64566	1.57013	-0.935615	0		1.02241	2.7082	2.46531	0.875376	7.07129	0.376054		0.380245	-0.618857	0.590454	-0.351842	1		AT4G29700	0.380245	-0.618857	0.590454	-0.351842
AT4G30020	8	-2.21557	-0.862997		AT4G30020	5.24733	3.03176	5.52835	4.66536	4.6182		0.629128	-1.58644	0.910156	0.0471584	1.11022e-16		0.395802	2.5168	0.828384	0.00222391	3.74321	0.516866		0.325175	-0.819978	0.470429	0.0243746	1		AT4G30020	0.325175	-0.819978	0.470429	0.024375
AT4G30250	8	-2.28057	-1.33257		AT4G30250	-0.0418314	-2.3224	-0.260747	-1.59331	-1.05457		1.01274	-1.26783	0.793826	-0.538741	0		1.02565	1.60738	0.630159	0.290242	3.55343	0.530489		0.537248	-0.672567	0.421116	-0.285796	1		AT4G30250	0.537248	-0.672567	0.421116	-0.285796
AT4G30610	8	-5.13818	-2.35217		AT4G30610	4.99509	-0.143085	4.55313	2.20096	2.90153		2.09357	-3.04461	1.65161	-0.700564	-4.44089e-16		4.38303	9.26965	2.7278	0.49079	16.8713	0.243459		0.509698	-0.741238	0.402098	-0.170559	1		AT4G30610	0.509698	-0.741238	0.402098	-0.170559
AT4G30650	8	-2.3958	-1.51025		AT4G30650	0.673115	-1.72268	1.29446	-0.215797	0.00727319		0.665842	-1.72996	1.28718	-0.22307	0		0.443345	2.99275	1.65684	0.0497603	5.1427	0.440965		0.293613	-0.762851	0.567604	-0.0983662	1		AT4G30650	0.293613	-0.762851	0.567604	-0.098366
AT4G30680	8	-2.10758	-0.864744		AT4G30680	1.90902	-0.198553	2.15585	1.2911	1.28936		0.619668	-1.48791	0.866492	0.00174794	5.55112e-17		0.383988	2.21387	0.750809	3.05529e-06	3.34867	0.546467		0.338628	-0.813092	0.473509	0.00095519	1		AT4G30680	0.338628	-0.813092	0.473509	0.000955
AT4G31330	8	0.046141	-2.18285		AT4G31330	0.136388	0.182529	0.28738	-1.89547	-0.322293		0.458681	0.504822	0.609673	-1.57318	0		0.210388	0.254845	0.371702	2.47488	3.31182	0.549499		0.252045	0.277399	0.335015	-0.864458	1		AT4G31330	0.252045	0.277399	0.335015	-0.864458
AT4G32570	8	-2.67267	-1.30662		AT4G32570	5.4062	2.73353	5.48528	4.17866	4.45092		0.95528	-1.71739	1.03436	-0.272256	2.22045e-16		0.912561	2.94942	1.06991	0.0741234	5.00601	0.446945		0.426958	-0.767578	0.462303	-0.121684	1		AT4G32570	0.426958	-0.767578	0.462303	-0.121684
AT4G33660	8	-2.12308	-1.09668		AT4G33660	4.53378	2.4107	4.26082	3.16414	3.59236		0.941419	-1.18166	0.668461	-0.428217	0		0.88627	1.39633	0.44684	0.18337	2.91281	0.585928		0.551604	-0.692369	0.39167	-0.250904	1		AT4G33660	0.551604	-0.692369	0.39167	-0.250904
AT4G33666	8	-2.2116	-0.917718		AT4G33666	7.47004	5.25844	6.63155	5.71383	6.26846		1.20157	-1.01002	0.363085	-0.554633	-6.66134e-16		1.44378	1.02015	0.13183	0.307618	2.90338	0.586879		0.705178	-0.592762	0.213087	-0.325502	1		AT4G33666	0.705178	-0.592762	0.213087	-0.325502
AT4G34550	8	-3.49043	-1.82817		AT4G34550	1.25316	-2.23727	1.0206	-0.807572	-0.192771		1.44593	-2.0445	1.21337	-0.614801	0		2.09071	4.17998	1.47227	0.37798	8.12094	0.350911		0.507392	-0.717437	0.425785	-0.21574	1		AT4G34550	0.507392	-0.717437	0.425785	-0.21574
AT4G34650	8	-2.68006	-1.74336		AT4G34650	2.4586	-0.221469	2.92352	1.18016	1.5852		0.873394	-1.80667	1.33832	-0.405042	1.66533e-16		0.762817	3.26406	1.7911	0.164059	5.98203	0.408861		0.357097	-0.738677	0.547186	-0.165606	1		AT4G34650	0.357097	-0.738677	0.547186	-0.165606
AT4G34900	8	-4.44188	-2.66297		AT4G34900	1.88943	-2.55246	2.552	-0.110976	0.444497		1.44493	-2.99695	2.1075	-0.555473	0		2.08782	8.98173	4.44155	0.308551	15.8197	0.251421		0.363285	-0.753497	0.529869	-0.139658	1		AT4G34900	0.363285	-0.753497	0.529869	-0.139658
AT4G35320	8	-3.44491	-1.79717		AT4G35320	4.93835	1.49343	4.65033	2.85316	3.48382		1.45453	-1.99038	1.16651	-0.630658	3.33067e-16		2.11565	3.96163	1.36076	0.397729	7.83577	0.357239		0.519614	-0.711044	0.416725	-0.225296	1		AT4G35320	0.519614	-0.711044	0.416725	-0.225296
AT4G35730	8	-2.14546	-1.38848		AT4G35730	0.349505	-1.79596	0.27868	-1.1098	-0.569393		0.918898	-1.22657	0.848074	-0.540406	0		0.844374	1.50446	0.719229	0.292038	3.36011	0.545536		0.501292	-0.669136	0.462655	-0.294811	1		AT4G35730	0.501292	-0.669136	0.462655	-0.294811
AT4G36105	8	-2.51992	-1.72605		AT4G36105	0.545515	-1.97441	0.197954	-1.5281	-0.689759		1.23527	-1.28465	0.887713	-0.838337	0		1.5259	1.65032	0.788034	0.702809	4.66707	0.46289		0.571796	-0.594652	0.410913	-0.388058	1		AT4G36105	0.571796	-0.594652	0.410913	-0.388058
AT4G37110	8	-2.12517	-0.945879		AT4G37110	2.98836	0.863192	3.13041	2.18453	2.29162		0.696738	-1.42843	0.838785	-0.107094	1.11022e-16		0.485444	2.04041	0.70356	0.0114692	3.24088	0.55548		0.387024	-0.793464	0.465928	-0.0594887	1		AT4G37110	0.387024	-0.793464	0.465928	-0.059489
AT4G37240	8	-2.76582	-1.10364		AT4G37240	4.40229	1.63647	3.33308	2.22944	2.90032		1.50197	-1.26385	0.432761	-0.670878	2.22045e-16		2.25591	1.59732	0.187282	0.450077	4.49058	0.471898		0.708776	-0.596409	0.204219	-0.316586	1		AT4G37240	0.708776	-0.596409	0.204219	-0.316586
AT4G38660	8	-2.37399	-1.33774		AT4G38660	3.62101	1.24702	3.86985	2.53211	2.8175		0.803512	-1.57048	1.05235	-0.285386	-2.22045e-16		0.645631	2.4664	1.10744	0.0814451	4.30092	0.482191		0.387446	-0.757271	0.507435	-0.137611	1		AT4G38660	0.387446	-0.757271	0.507435	-0.137611
AT4G38840	8	-2.00855	-1.127		AT4G38840	5.93451	3.92596	6.01614	4.88914	5.19144		0.743072	-1.26548	0.824705	-0.302299	2.22045e-16		0.552156	1.60143	0.680138	0.0913847	2.92511	0.584694		0.43447	-0.739917	0.4822	-0.176752	1		AT4G38840	0.43447	-0.739917	0.4822	-0.176752
AT4G38860	8	-2.16775	-1.95505		AT4G38860	7.18101	5.01326	7.30478	5.34973	6.21219		0.968816	-1.19894	1.09258	-0.862464	0		0.938605	1.43745	1.19374	0.743844	4.31364	0.48148		0.466465	-0.577264	0.526057	-0.415259	1		AT4G38860	0.466465	-0.577264	0.526057	-0.415259
AT4G39110	8	-2.36799	-1.01078		AT4G39110	0.348531	-2.01946	0.377157	-0.633624	-0.481849		0.830379	-1.53761	0.859006	-0.151775	0		0.689529	2.36424	0.737891	0.0230358	3.8147	0.512		0.425154	-0.787256	0.439811	-0.077709	1		AT4G39110	0.425154	-0.787256	0.439811	-0.077709
AT4G39510	8	-4.84132	-3.02439		AT4G39510	4.05455	-0.786771	3.45419	0.429805	1.78794		2.2666	-2.57471	1.66625	-1.35814	0		5.13749	6.62915	2.77639	1.84454	16.3876	0.247026		0.55991	-0.636021	0.411607	-0.335495	1		AT4G39510	0.55991	-0.636021	0.411607	-0.335495
AT5G01015	8	-7.16248	-3.67902		AT5G01015	5.44142	-1.72106	4.7697	1.09068	2.39519		3.04623	-4.11625	2.37452	-1.30451	0		9.27953	16.9435	5.63833	1.70173	33.5631	0.172611		0.525814	-0.71051	0.409868	-0.225172	1		AT5G01015	0.525814	-0.71051	0.409868	-0.225172
AT5G01075	8	-3.71587	-1.52875		AT5G01075	2.712	-1.00387	2.65916	1.13041	1.37442		1.33758	-2.37829	1.28474	-0.244017	0		1.78911	5.65628	1.65054	0.0595443	9.15548	0.330491		0.442057	-0.786004	0.424593	-0.0806454	1		AT5G01075	0.442057	-0.786004	0.424593	-0.080645
AT5G01740	8	-2.44479	-1.24418		AT5G01740	2.75007	0.305286	2.60104	1.35686	1.75331		0.996759	-1.44803	0.847725	-0.396456	0		0.993528	2.09678	0.718637	0.157177	3.96613	0.502131		0.500503	-0.727099	0.425669	-0.199073	1		AT5G01740	0.500503	-0.727099	0.425669	-0.199073
AT5G01790	8	-2.18633	-1.75188		AT5G01790	3.31757	1.13125	3.92666	2.17477	2.63756		0.68001	-1.50632	1.2891	-0.46279	1.66533e-16		0.462414	2.26898	1.66177	0.214175	4.60734	0.465881		0.316804	-0.701763	0.600565	-0.215605	1		AT5G01790	0.316804	-0.701763	0.600565	-0.215605
AT5G02190	8	-3.0253	-1.2319		AT5G02190	0.628532	-2.39677	1.23748	0.00557419	-0.131296		0.759828	-2.26547	1.36877	0.13687	6.245e-17		0.577338	5.13236	1.87354	0.0187334	7.60197	0.362691		0.275583	-0.821666	0.496442	0.0496416	1		AT5G02190	0.275583	-0.821666	0.496442	0.049642
AT5G02760	8	-2.88949	-1.48391		AT5G02760	5.5044	2.61491	4.84119	3.35727	4.07944		1.42496	-1.46453	0.761745	-0.722169	-5.55112e-16		2.0305	2.14485	0.580255	0.521528	5.27713	0.435312		0.620301	-0.637528	0.331597	-0.314369	1		AT5G02760	0.620301	-0.637528	0.331597	-0.314369
AT5G03250	8	-2.09502	-1.2735		AT5G03250	0.535103	-1.55992	0.974291	-0.299204	-0.0874315		0.622534	-1.47248	1.06172	-0.211773	0		0.387549	2.16821	1.12725	0.0448476	3.72786	0.517929		0.322429	-0.762642	0.549897	-0.109683	1		AT5G03250	0.322429	-0.762642	0.549897	-0.109683
AT5G03390	8	-2.44624	-0.967902		AT5G03390	1.75735	-0.688883	1.78908	0.821178	0.919682		0.837671	-1.60856	0.869398	-0.0985036	-5.55112e-17		0.701692	2.58748	0.755853	0.00970295	4.05473	0.496614		0.415999	-0.798836	0.431755	-0.0489183	1		AT5G03390	0.415999	-0.798836	0.431755	-0.048918
AT5G03552	8	-3.07966	-1.47774		AT5G03552	0.636467	-2.4432	0.834506	-0.643232	-0.403864		1.04033	-2.03933	1.23837	-0.239368	-1.38778e-16		1.08229	4.15888	1.53356	0.0572971	6.83203	0.382583		0.398013	-0.780213	0.473779	-0.091578	1		AT5G03552	0.398013	-0.780213	0.473779	-0.091578
AT5G03670	8	-3.219	-1.46192		AT5G03670	0.261991	-2.95701	-0.113467	-1.57539	-1.09597		1.35796	-1.86104	0.982502	-0.479417	1.38778e-16		1.84405	3.46349	0.96531	0.229841	6.50269	0.392151		0.532525	-0.729811	0.385289	-0.188004	1		AT5G03670	0.532525	-0.729811	0.385289	-0.188004
AT5G03760	8	-2.8029	-1.09674		AT5G03760	6.99709	4.19418	7.22709	6.13036	6.13718		0.859906	-1.943	1.08991	-0.00682194	0		0.739438	3.77524	1.18791	4.65388e-05	5.70263	0.418757		0.360092	-0.813644	0.456409	-0.00285674	1		AT5G03760	0.360092	-0.813644	0.456409	-0.002857
AT5G03860	8	-2.07186	-1.1198		AT5G03860	-1.3344	-3.40626	-0.382407	-1.50221	-1.65632		0.321918	-1.74994	1.27391	0.154111	0		0.103631	3.0623	1.62286	0.0237502	4.81254	0.455841		0.146743	-0.797695	0.580701	0.0702501	1		AT5G03860	0.146743	-0.797695	0.580701	0.07025
AT5G04530	8	-5.56293	-2.35476		AT5G04530	3.05244	-2.5105	2.0589	-0.295855	0.576246		2.47619	-3.08674	1.48266	-0.872101	0		6.13151	9.52798	2.19827	0.760561	18.6183	0.231755		0.57387	-0.715369	0.343613	-0.202114	1		AT5G04530	0.57387	-0.715369	0.343613	-0.202114
AT5G05270	8	-4.39909	-2.38887		AT5G05270	2.17881	-2.22028	1.63401	-0.754862	0.209418		1.96939	-2.4297	1.42459	-0.96428	0		3.87851	5.90344	2.02945	0.929837	12.7412	0.280152		0.55173	-0.680686	0.399101	-0.270146	1		AT5G05270	0.55173	-0.680686	0.399101	-0.270146
AT5G05580	8	-2.63249	-2.00817		AT5G05580	6.8618	4.22931	6.0669	4.05873	5.30418		1.55762	-1.07487	0.762712	-1.24545	-8.88178e-16		2.42617	1.15535	0.581729	1.55116	5.7144	0.418326		0.651591	-0.449647	0.319062	-0.521005	1		AT5G05580	0.651591	-0.449647	0.319062	-0.521005
AT5G05890	8	-3.55806	-1.46274		AT5G05890	3.70925	0.151193	3.15677	1.69404	2.17781		1.53144	-2.02662	0.97896	-0.483777	0		2.3453	4.10719	0.958363	0.23404	7.6449	0.361671		0.553877	-0.732971	0.354062	-0.174968	1		AT5G05890	0.553877	-0.732971	0.354062	-0.174968
AT5G06270	8	-2.70064	-1.42345		AT5G06270	3.23245	0.531807	3.54609	2.12263	2.35824		0.874204	-1.82644	1.18784	-0.23561	2.22045e-16		0.764232	3.33587	1.41097	0.0555122	5.56659	0.423843		0.370526	-0.774123	0.50346	-0.0998619	1		AT5G06270	0.370526	-0.774123	0.50346	-0.099862
AT5G07030	8	-2.02222	-1.48265		AT5G07030	2.41416	0.391937	3.55245	2.0698	2.10708		0.307076	-1.71515	1.44536	-0.0372894	0		0.0942958	2.94173	2.08907	0.0013905	5.12648	0.441662		0.135624	-0.757516	0.638361	-0.0164693	1		AT5G07030	0.135624	-0.757516	0.638361	-0.016469
AT5G08000	8	-4.07615	-3.10081		AT5G08000	0.627742	-3.44841	0.795086	-2.30573	-1.08283		1.71057	-2.36558	1.87791	-1.2229	0		2.92605	5.59599	3.52656	1.49549	13.5441	0.271722		0.4648	-0.642782	0.510271	-0.332289	1		AT5G08000	0.4648	-0.642782	0.510271	-0.332289
AT5G09530	8	-2.0799	-1.17655		AT5G09530	0.166769	-1.91313	0.568054	-0.608497	-0.446702		0.613471	-1.46643	1.01476	-0.161795	0		0.376347	2.15042	1.02973	0.0261776	3.58268	0.528319		0.324108	-0.774744	0.536115	-0.0854794	1		AT5G09530	0.324108	-0.774744	0.536115	-0.085479
AT5G10160	8	-2.52193	-1.30096		AT5G10160	4.42483	1.9029	4.80821	3.50724	3.6608		0.764035	-1.75789	1.14741	-0.153553	0		0.583749	3.09018	1.31655	0.0235784	5.01406	0.446586		0.341207	-0.78505	0.512417	-0.0685745	1		AT5G10160	0.341207	-0.78505	0.512417	-0.068574
AT5G10250	8	-2.66979	-1.13159		AT5G10250	3.21501	0.545218	2.87578	1.74419	2.09505		1.11996	-1.54983	0.780731	-0.35086	3.33067e-16		1.25431	2.40198	0.609541	0.123103	4.38893	0.477332		0.534593	-0.739784	0.372668	-0.167477	1		AT5G10250	0.534593	-0.739784	0.372668	-0.167477
AT5G10430	8	-4.18639	-2.09196		AT5G10430	2.67171	-1.51468	2.23064	0.138682	0.881587		1.79012	-2.39627	1.34905	-0.742905	0		3.20454	5.74211	1.81994	0.551908	11.3185	0.297239		0.532094	-0.712265	0.400991	-0.22082	1		AT5G10430	0.532094	-0.712265	0.400991	-0.22082
AT5G11550	8	-2.66369	-1.56956		AT5G11550	3.60926	0.945577	3.93443	2.36487	2.71354		0.895727	-1.76796	1.2209	-0.348662	-1.11022e-16		0.802327	3.12568	1.49059	0.121565	5.54016	0.424853		0.380552	-0.751123	0.518701	-0.14813	1		AT5G11550	0.380552	-0.751123	0.518701	-0.14813
AT5G12050	8	-2.72765	-1.19332		AT5G12050	6.26879	3.54113	5.98454	4.79122	5.14642		1.12237	-1.60529	0.838119	-0.355203	-3.33067e-16		1.25971	2.57694	0.702444	0.126169	4.66526	0.46298		0.519634	-0.743214	0.388032	-0.164452	1		AT5G12050	0.519634	-0.743214	0.388032	-0.164452
AT5G13140	8	-4.65914	-2.09233		AT5G13140	4.88259	0.223456	4.99218	2.89985	3.24952		1.63307	-3.02606	1.74266	-0.349671	-3.33067e-16		2.66693	9.15707	3.03687	0.12227	14.9831	0.258344		0.421895	-0.781766	0.450206	-0.0903354	1		AT5G13140	0.421895	-0.781766	0.450206	-0.090335
AT5G13930	8	-5.16447	-2.58248		AT5G13930	5.39629	0.231821	4.13935	1.55686	2.83108		2.56521	-2.59926	1.30827	-1.27422	0		6.58031	6.75615	1.71156	1.62363	16.6717	0.244912		0.628252	-0.636591	0.320411	-0.312072	1		AT5G13930	0.628252	-0.636591	0.320411	-0.312072
AT5G15600	8	-2.79175	-1.52052		AT5G15600	2.51842	-0.273334	2.65819	1.13768	1.51024		1.00818	-1.78357	1.14795	-0.372562	0		1.01643	3.18113	1.3178	0.138802	5.65416	0.420548		0.423989	-0.750079	0.48277	-0.15668	1		AT5G15600	0.423989	-0.750079	0.48277	-0.15668
AT5G15780	8	-5.20872	-3.54841		AT5G15780	5.65618	0.447464	5.36431	1.8159	3.32096		2.33522	-2.8735	2.04335	-1.50507	0		5.45325	8.257	4.17527	2.26523	20.1507	0.222769		0.520214	-0.640126	0.455194	-0.335282	1		AT5G15780	0.520214	-0.640126	0.455194	-0.335282
AT5G16000	8	-3.20698	-1.37061		AT5G16000	4.79573	1.58875	4.52456	3.15396	3.51575		1.27998	-1.927	1.00881	-0.361794	-1.11022e-16		1.63835	3.71332	1.0177	0.130895	6.50026	0.392224		0.502039	-0.755815	0.395681	-0.141904	1		AT5G16000	0.502039	-0.755815	0.395681	-0.141904
AT5G16350	8	-2.74179	-1.28927		AT5G16350	0.569269	-2.17252	0.572362	-0.716908	-0.436948		1.00622	-1.73557	1.00931	-0.27996	0		1.01247	3.0122	1.01871	0.0783776	5.12176	0.441866		0.444613	-0.766889	0.44598	-0.123705	1		AT5G16350	0.444613	-0.766889	0.44598	-0.123705
AT5G17700	8	-2.09467	-1.49981		AT5G17700	0.102196	-1.99247	1.12534	-0.374466	-0.28485		0.387046	-1.70762	1.41019	-0.0896164	0		0.149805	2.91598	1.98865	0.0080311	5.06246	0.444446		0.172021	-0.758947	0.626755	-0.0398296	1		AT5G17700	0.172021	-0.758947	0.626755	-0.03983
AT5G18020	8	-2.64559	-1.88573		AT5G18020	3.54577	0.900183	4.14704	2.26131	2.71357		0.832195	-1.81339	1.43346	-0.452266	2.22045e-16		0.692548	3.28839	2.05481	0.204545	6.24029	0.400311		0.333137	-0.72592	0.573831	-0.181047	1		AT5G18020	0.333137	-0.72592	0.573831	-0.181047
AT5G18660	8	-3.5164	-1.55767		AT5G18660	6.96091	3.44451	6.961	5.40333	5.69244		1.26848	-2.24793	1.26856	-0.28911	-4.44089e-16		1.60903	5.05318	1.60925	0.0835843	8.35504	0.34596		0.438842	-0.777693	0.438871	-0.10002	1		AT5G18660	0.438842	-0.777693	0.438871	-0.10002
AT5G19060	8	-2.44052	-1.37961		AT5G19060	0.0753743	-2.36515	-0.128141	-1.50775	-0.981417		1.05679	-1.38373	0.853276	-0.526334	0		1.11681	1.91472	0.728079	0.277028	4.03663	0.497726		0.525993	-0.68872	0.424698	-0.26197	1		AT5G19060	0.525993	-0.68872	0.424698	-0.26197
AT5G19090	8	-2.74105	-1.26205		AT5G19090	6.1518	3.41076	6.00737	4.74532	5.07881		1.07299	-1.66805	0.928556	-0.333495	-2.22045e-16		1.15131	2.7824	0.862217	0.111219	4.90715	0.451425		0.484375	-0.753001	0.419173	-0.150548	1		AT5G19090	0.484375	-0.753001	0.419173	-0.150548
AT5G19170	8	-4.16106	-2.14578		AT5G19170	-0.350623	-4.51169	0.693779	-1.452	-1.40513		1.05451	-3.10655	2.09891	-0.0468664	-2.22045e-16		1.11199	9.65068	4.40543	0.00219646	15.1703	0.256746		0.270741	-0.797594	0.538886	-0.0120328	1		AT5G19170	0.270741	-0.797594	0.538886	-0.012033
AT5G20630	8	-7.51511	-3.76446		AT5G20630	4.13569	-3.37942	4.98502	1.22056	1.74047		2.39523	-5.11988	3.24456	-0.519904	2.22045e-16		5.73712	26.2132	10.5271	0.2703	42.7477	0.152948		0.366345	-0.783075	0.496248	-0.0795182	1		AT5G20630	0.366345	-0.783075	0.496248	-0.079518
AT5G20670	8	-2.92751	-1.21561		AT5G20670	2.67295	-0.254562	2.55565	1.34004	1.57852		1.09443	-1.83308	0.977134	-0.238481	1.11022e-16		1.19778	3.36019	0.95479	0.056873	5.56963	0.423728		0.46374	-0.776728	0.414039	-0.101051	1		AT5G20670	0.46374	-0.776728	0.414039	-0.101051
AT5G22460	8	-4.18441	-2.07522		AT5G22460	2.14631	-2.0381	2.09976	0.024548	0.558128		1.58818	-2.59623	1.54164	-0.53358	0		2.52231	6.74043	2.37664	0.284708	11.9241	0.289593		0.459924	-0.75185	0.446447	-0.154521	1		AT5G22460	0.459924	-0.75185	0.446447	-0.154521
AT5G22580	8	-2.10326	-1.39607		AT5G22580	6.55276	4.4495	7.46903	6.07296	6.13606		0.416699	-1.68656	1.33297	-0.0631064	-4.44089e-16		0.173638	2.84449	1.7768	0.00398242	4.79891	0.456487		0.190218	-0.769893	0.608483	-0.0288073	1		AT5G22580	0.190218	-0.769893	0.608483	-0.028807
AT5G23270	8	-2.52107	-1.36236		AT5G23270	-0.467355	-2.98842	-0.58845	-1.95081	-1.49876		1.0314	-1.48966	0.91031	-0.452051	-1.11022e-16		1.0638	2.2191	0.828663	0.20435	4.31591	0.481353		0.49647	-0.717055	0.438181	-0.217596	1		AT5G23270	0.49647	-0.717055	0.438181	-0.217596
AT5G23750	8	-2.91444	-1.26729		AT5G23750	4.59659	1.68215	4.44387	3.17658	3.47479		1.12179	-1.79265	0.969075	-0.298218	0		1.25841	3.21358	0.939106	0.088934	5.50004	0.4264		0.478331	-0.764385	0.413213	-0.12716	1		AT5G23750	0.478331	-0.764385	0.413213	-0.12716
AT5G23820	8	-2.86372	-2.05121		AT5G23820	2.47041	-0.393312	3.04009	0.988885	1.52652		0.943891	-1.91983	1.51358	-0.537635	0		0.89093	3.68575	2.29091	0.289051	7.15664	0.373805		0.352831	-0.717643	0.565782	-0.200971	1		AT5G23820	0.352831	-0.717643	0.565782	-0.200971
AT5G23860	8	-2.2664	-1.00035		AT5G23860	6.28575	4.01935	6.44656	5.44621	5.54947		0.736282	-1.53012	0.897093	-0.103258	0		0.542111	2.34126	0.804775	0.0106621	3.69881	0.519959		0.382836	-0.795598	0.466452	-0.0536898	1		AT5G23860	0.382836	-0.795598	0.466452	-0.05369
AT5G24105	8	-4.98183	-1.98225		AT5G24105	3.46103	-1.5208	2.70534	0.72309	1.34216		2.11886	-2.86297	1.36318	-0.619072	0		4.48958	8.19658	1.85825	0.38325	14.9277	0.258824		0.548412	-0.741004	0.352822	-0.160231	1		AT5G24105	0.548412	-0.741004	0.352822	-0.160231
AT5G24155	8	-2.38339	-1.25994		AT5G24155	3.04168	0.658292	4.55845	3.29851	2.88923		0.152446	-2.23094	1.66922	0.409278	3.33067e-16		0.0232397	4.9771	2.78629	0.167508	7.95414	0.354571		0.0540529	-0.791028	0.591857	0.145118	1		AT5G24155	0.054053	-0.791028	0.591857	0.145118
AT5G24770	8	-3.558	-2.30832		AT5G24770	-0.779043	-4.33704	0.57347	-1.73485	-1.56937		0.790325	-2.76768	2.14284	-0.165486	1.11022e-16		0.624614	7.66003	4.59175	0.0273857	12.9038	0.278382		0.220012	-0.770472	0.596528	-0.0460685	1		AT5G24770	0.220012	-0.770472	0.596528	-0.046068
AT5G26230	8	-2.57375	-1.33065		AT5G26230	2.21764	-0.356104	2.23316	0.902514	1.2493		0.968339	-1.60541	0.98386	-0.34679	0		0.93768	2.57734	0.96798	0.120263	4.60326	0.466087		0.45133	-0.748261	0.458564	-0.161634	1		AT5G26230	0.45133	-0.748261	0.458564	-0.161634
AT5G26670	8	-3.76607	-2.00304		AT5G26670	2.59922	-1.16685	3.10022	1.09717	1.40744		1.19178	-2.57429	1.69278	-0.310265	0		1.42034	6.62697	2.86549	0.0962646	11.0091	0.301387		0.359187	-0.775858	0.510181	-0.0935101	1		AT5G26670	0.359187	-0.775858	0.510181	-0.09351
AT5G26790	8	-2.94912	-1.84162		AT5G26790	0.14118	-2.80794	0.929423	-0.912193	-0.662383		0.803563	-2.14556	1.59181	-0.24981	0		0.645713	4.60342	2.53385	0.0624051	7.84539	0.35702		0.286888	-0.766008	0.568307	-0.0891872	1		AT5G26790	0.286888	-0.766008	0.568307	-0.089187
AT5G27360	8	-2.7927	-1.0507		AT5G27360	3.83605	1.04335	4.20548	3.15477	3.05991		0.776138	-2.01656	1.14556	0.0948592	4.44089e-16		0.602391	4.06651	1.31231	0.00899827	5.99022	0.408582		0.317116	-0.823929	0.468056	0.0387577	1		AT5G27360	0.317116	-0.823929	0.468056	0.038758
AT5G27440	8	-2.03414	-1.36515		AT5G27440	0.631019	-1.40312	1.93002	0.564875	0.4307		0.20032	-1.83382	1.49932	0.134175	0		0.040128	3.36288	2.24796	0.0180029	5.66897	0.419999		0.084134	-0.7702	0.629713	0.0563533	1		AT5G27440	0.084134	-0.7702	0.629713	0.056353
AT5G27450	8	-2.4115	-1.02954		AT5G27450	3.1546	0.743105	3.57528	2.54574	2.50468		0.649924	-1.76158	1.0706	0.041055	-1.11022e-16		0.422401	3.10315	1.14618	0.00168551	4.67342	0.462576		0.300639	-0.814862	0.495232	0.018991	1		AT5G27450	0.300639	-0.814862	0.495232	0.018991
AT5G35360	8	-2.03778	-1.01748		AT5G35360	7.28166	5.24389	7.18076	6.16328	6.4674		0.814268	-1.22351	0.713359	-0.304119	-8.88178e-16		0.663032	1.49697	0.508881	0.0924881	2.76137	0.601779		0.49001	-0.736282	0.429285	-0.183012	1		AT5G35360	0.49001	-0.736282	0.429285	-0.183012
AT5G35740	8	-3.74604	-1.78456		AT5G35740	2.69927	-1.04677	1.37998	-0.404576	0.656977		2.04229	-1.70375	0.723008	-1.06155	0		4.17095	2.90275	0.52274	1.12689	8.72333	0.338578		0.691475	-0.576851	0.244794	-0.359418	1		AT5G35740	0.691475	-0.576851	0.244794	-0.359418
AT5G36910	8	-5.3495	-3.49685		AT5G36910	4.53268	-0.816823	2.76691	-0.729938	1.43821		3.09447	-2.25503	1.3287	-2.16814	0		9.57576	5.08516	1.76545	4.70085	21.1272	0.21756		0.673233	-0.490604	0.289072	-0.471701	1		AT5G36910	0.673233	-0.490604	0.289072	-0.471701
AT5G37000	8	-2.08068	-1.0555		AT5G37000	0.372642	-1.70804	1.17416	0.118659	-0.0106431		0.383285	-1.69739	1.1848	0.129303	0		0.146908	2.88114	1.40376	0.0167192	4.44853	0.474124		0.181725	-0.804774	0.561744	0.0613054	1		AT5G37000	0.181725	-0.804774	0.561744	0.061305
AT5G37300	8	-2.07448	-3.34459		AT5G37300	-0.358433	-2.43292	3.18512	-0.159471	0.058574		-0.417007	-2.49149	3.12654	-0.218045	9.71445e-17		0.173895	6.20753	9.77527	0.0475438	16.2042	0.248419		-0.103593	-0.618935	0.776694	-0.0541667	1		AT5G37300	-0.103593	-0.618935	0.776694	-0.054167
AT5G39320	8	-2.43204	-1.0357		AT5G39320	4.55467	2.12263	4.61627	3.58057	3.71853		0.836134	-1.5959	0.897734	-0.137965	-3.33067e-16		0.69912	2.54691	0.805927	0.0190343	4.07099	0.495621		0.414406	-0.790964	0.444936	-0.0683783	1		AT5G39320	0.414406	-0.790964	0.444936	-0.068378
AT5G39860	8	-2.25088	-1.48056		AT5G39860	4.07845	1.82757	4.36748	2.88692	3.29011		0.788343	-1.46253	1.07737	-0.403184	-1.11022e-16		0.621484	2.139	1.16073	0.162557	4.08378	0.494845		0.390107	-0.723727	0.533133	-0.199513	1		AT5G39860	0.390107	-0.723727	0.533133	-0.199513
AT5G40150	8	-2.32813	-0.912342		AT5G40150	3.66269	1.33456	3.90039	2.98805	2.97142		0.69127	-1.63686	0.928966	0.0166243	-5.55112e-17		0.477854	2.67931	0.862978	0.000276368	4.02042	0.498729		0.344756	-0.816349	0.463302	0.00829102	1		AT5G40150	0.344756	-0.816349	0.463302	0.008291
AT5G40380	8	-2.69268	-1.20626		AT5G40380	5.31545	2.62277	5.28295	4.07669	4.32447		0.990983	-1.70169	0.958485	-0.247773	-3.33067e-16		0.982048	2.89577	0.918694	0.0613917	4.8579	0.453707		0.449616	-0.772071	0.434872	-0.112417	1		AT5G40380	0.449616	-0.772071	0.434872	-0.112417
AT5G41460	8	-2.51665	-1.46529		AT5G41460	1.66263	-0.854017	2.10394	0.638656	0.887803		0.774829	-1.74182	1.21614	-0.249147	5.55112e-17		0.60036	3.03394	1.47899	0.0620744	5.17537	0.439571		0.340593	-0.765655	0.53458	-0.109518	1		AT5G41460	0.340593	-0.765655	0.53458	-0.109518
AT5G41780	8	-2.6558	-2.31263		AT5G41780	0.103668	-2.55213	-0.421584	-2.73421	-1.40106		1.50473	-1.15107	0.97948	-1.33315	0		2.26422	1.32495	0.959382	1.77728	6.32584	0.397595		0.598274	-0.457658	0.389437	-0.530053	1		AT5G41780	0.598274	-0.457658	0.389437	-0.530053
AT5G42610	8	-1.3575	-2.72095		AT5G42610	-0.917616	-2.27512	-0.657622	-3.37857	-1.80723		0.889616	-0.467888	1.14961	-1.57134	0		0.791417	0.218919	1.3216	2.4691	4.80104	0.456386		0.406008	-0.213537	0.524666	-0.717137	1		AT5G42610	0.406008	-0.213537	0.524666	-0.717137
AT5G43745	8	-2.03426	-1.65663		AT5G43745	4.9789	2.94464	4.92394	3.26731	4.0287		0.950202	-1.08406	0.895241	-0.761388	-3.33067e-16		0.902885	1.17518	0.801456	0.579712	3.45923	0.537663		0.510889	-0.582857	0.481338	-0.40937	1		AT5G43745	0.510889	-0.582857	0.481338	-0.40937
AT5G44050	8	-4.45008	-2.11401		AT5G44050	4.34144	-0.108638	3.8839	1.76989	2.47165		1.86979	-2.58029	1.41225	-0.701758	0		3.49612	6.65789	1.99446	0.492464	12.6409	0.281262		0.525901	-0.725736	0.397213	-0.197377	1		AT5G44050	0.525901	-0.725736	0.397213	-0.197377
AT5G44420	8	-2.64743	-2.57336		AT5G44420	0.159086	-2.48834	-3.0527	-5.62606	-2.752		2.91109	0.263663	-0.300695	-2.87406	0		8.47444	0.069518	0.0904175	8.2602	16.8946	0.243291		0.708242	0.0641468	-0.0731564	-0.699233	1		AT5G44420	0.708242	0.064147	-0.073156	-0.699233
AT5G44490	8	-2.42083	-0.99899		AT5G44490	1.71464	-0.706189	2.51207	1.51308	1.2584		0.456237	-1.96459	1.25367	0.254682	0		0.208152	3.85962	1.57169	0.0648629	5.70432	0.418695		0.191024	-0.822565	0.524906	0.106634	1		AT5G44490	0.191024	-0.822565	0.524906	0.106634
AT5G44550	8	-2.78046	-1.13815		AT5G44550	0.634794	-2.14566	-1.67028	-2.80843	-1.4974		2.13219	-0.648268	-0.172886	-1.31104	0		4.54623	0.420251	0.0298897	1.71881	6.71519	0.385897		0.822805	-0.250164	-0.0667162	-0.505924	1		AT5G44550	0.822805	-0.250164	-0.066716	-0.505924
AT5G44560	8	-2.12451	-1.61		AT5G44560	0.707922	-1.41658	1.15208	-0.457915	-0.00362462		0.711547	-1.41296	1.1557	-0.454291	0		0.506299	1.99646	1.33565	0.20638	4.04479	0.497224		0.353798	-0.702558	0.574644	-0.225884	1		AT5G44560	0.353798	-0.702558	0.574644	-0.225884
AT5G44680	8	-2.08351	-1.11462		AT5G44680	6.62648	4.54297	6.39346	5.27884	5.71044		0.916045	-1.16747	0.683021	-0.431598	-8.88178e-16		0.839138	1.36298	0.466518	0.186277	2.85491	0.591839		0.542151	-0.690953	0.404239	-0.255437	1		AT5G44680	0.542151	-0.690953	0.404239	-0.255437
AT5G45040	8	-2.96244	-1.3444		AT5G45040	2.48044	-0.482002	2.67045	1.32605	1.49873		0.981701	-1.98074	1.17172	-0.172681	5.55112e-17		0.963738	3.92332	1.37292	0.0298188	6.28979	0.398733		0.391436	-0.789784	0.467202	-0.0688536	1		AT5G45040	0.391436	-0.789784	0.467202	-0.068854
AT5G45820	8	-2.27837	-1.26578		AT5G45820	7.13508	4.85671	6.72316	5.45739	6.04309		1.09199	-1.18637	0.680078	-0.585698	-2.22045e-16		1.19245	1.40748	0.462505	0.343042	3.40548	0.541889		0.59174	-0.642883	0.368527	-0.317384	1		AT5G45820	0.59174	-0.642883	0.368527	-0.317384
AT5G45950	8	-3.68248	-1.63251		AT5G45950	5.75705	2.07457	6.07684	4.44433	4.5882		1.16885	-2.51362	1.48864	-0.143869	2.22045e-16		1.36622	6.31831	2.21605	0.0206983	9.92127	0.31748		0.371088	-0.798025	0.472613	-0.0456755	1		AT5G45950	0.371088	-0.798025	0.472613	-0.045675
AT5G45960	8	-4.8255	-2.7887		AT5G45960	0.100872	-4.72463	2.09404	-0.69466	-0.806093		0.906965	-3.91853	2.90014	0.111433	-1.66533e-16		0.822586	15.3549	8.41079	0.0124173	24.6007	0.201617		0.182859	-0.790041	0.584716	0.0224667	1		AT5G45960	0.182859	-0.790041	0.584716	0.022467
AT5G46220	8	-4.23005	-1.72079		AT5G46220	3.58154	-0.648518	2.84998	1.12919	1.72805		1.85349	-2.37656	1.12193	-0.598858	0		3.43543	5.64805	1.25873	0.358631	10.7008	0.305697		0.566606	-0.726508	0.342971	-0.183069	1		AT5G46220	0.566606	-0.726508	0.342971	-0.183069
AT5G46640	8	-2.01387	-0.834007		AT5G46640	0.967021	-1.04685	1.42567	0.591664	0.484376		0.482645	-1.53123	0.941295	0.107288	0		0.232946	2.34466	0.886037	0.0115108	3.47515	0.53643		0.258905	-0.821397	0.504939	0.0575527	1		AT5G46640	0.258905	-0.821397	0.504939	0.057553
AT5G46690	8	-3.69625	-2.41669		AT5G46690	3.82599	0.12974	4.20409	1.7874	2.4868		1.33919	-2.35706	1.71729	-0.699408	-3.33067e-16		1.79342	5.55575	2.94907	0.489171	10.7874	0.304468		0.407739	-0.71765	0.522858	-0.212947	1		AT5G46690	0.407739	-0.71765	0.522858	-0.212947
AT5G46830	8	-3.00961	-3.16333		AT5G46830	-2.81348	-5.82309	-0.212841	-3.37617	-3.0564		0.242915	-2.7667	2.84356	-0.319774	-2.22045e-16		0.0590078	7.65461	8.08581	0.102255	15.9017	0.250772		0.0609162	-0.693809	0.713083	-0.0801902	1		AT5G46830	0.060916	-0.693809	0.713083	-0.08019
AT5G46880	8	-2.05459	-1.41147		AT5G46880	1.47473	-0.579862	1.42537	0.0138979	0.583533		0.891194	-1.1634	0.841836	-0.569635	0		0.794227	1.35349	0.708688	0.324484	3.18089	0.560694		0.499687	-0.652308	0.472012	-0.319391	1		AT5G46880	0.499687	-0.652308	0.472012	-0.319391
AT5G47500	8	-3.06611	-3.42825		AT5G47500	0.0883077	-2.97781	1.34986	-2.07839	-0.904509		0.992817	-2.0733	2.25436	-1.17388	0		0.985685	4.29856	5.08216	1.37801	11.7444	0.291799		0.289703	-0.604987	0.657822	-0.342539	1		AT5G47500	0.289703	-0.604987	0.657822	-0.342539
AT5G48360	8	-3.279	-1.55394		AT5G48360	3.6197	0.340708	4.03944	2.4855	2.62134		0.998366	-2.28063	1.4181	-0.135841	-1.11022e-16		0.996735	5.20127	2.01102	0.0184527	8.22748	0.348632		0.348062	-0.795099	0.494396	-0.0473583	1		AT5G48360	0.348062	-0.795099	0.494396	-0.047358
AT5G48460	8	-2.32852	-0.956568		AT5G48460	4.85705	2.52853	4.95767	4.0011	4.08608		0.770965	-1.55756	0.871581	-0.0849872	-1.11022e-16		0.594387	2.42599	0.759653	0.00722282	3.78725	0.513852		0.396162	-0.800354	0.447863	-0.0436708	1		AT5G48460	0.396162	-0.800354	0.447863	-0.043671
AT5G48490	8	-6.25869	-4.11022		AT5G48490	5.3321	-0.92659	4.06254	-0.0476772	2.10509		3.22701	-3.03168	1.95745	-2.15277	0		10.4136	9.19111	3.83161	4.63443	28.0707	0.188744		0.609078	-0.572212	0.369457	-0.406323	1		AT5G48490	0.609078	-0.572212	0.369457	-0.406323
AT5G50740	8	-4.89212	-2.28376		AT5G50740	4.25861	-0.633511	4.32548	2.04171	2.49807		1.76054	-3.13158	1.82741	-0.456359	2.22045e-16		3.09949	9.80682	3.33941	0.208263	16.454	0.246527		0.43402	-0.77202	0.450505	-0.112505	1		AT5G50740	0.43402	-0.77202	0.450505	-0.112505
AT5G50950	8	-2.00844	-0.869168		AT5G50950	9.08666	7.07822	8.98445	8.11529	8.31616		0.770507	-1.23793	0.668297	-0.200871	-2.22045e-16		0.593682	1.53248	0.44662	0.0403494	2.61313	0.618614		0.476647	-0.765802	0.413418	-0.124262	1		AT5G50950	0.476647	-0.765802	0.413418	-0.124262
AT5G51720	8	-2.30593	-1.55938		AT5G51720	7.5679	5.26198	7.302	5.74262	6.46862		1.09928	-1.20665	0.833375	-0.726009	8.88178e-16		1.20842	1.456	0.694514	0.527089	3.88602	0.50728		0.557643	-0.612108	0.422754	-0.36829	1		AT5G51720	0.557643	-0.612108	0.422754	-0.36829
AT5G51750	8	-3.60777	-2.0627		AT5G51750	2.90349	-0.704276	4.18655	2.12385	2.1274		0.776087	-2.83168	2.05915	-0.00355372	-2.22045e-16		0.602312	8.01841	4.24009	1.26289e-05	12.8608	0.278847		0.216409	-0.789605	0.574186	-0.000990944	1		AT5G51750	0.216409	-0.789605	0.574186	-0.000991
AT5G51850	8	-3.33808	-1.5957		AT5G51850	0.166359	-3.17172	0.0715286	-1.52417	-1.1145		1.28086	-2.05722	1.18603	-0.409667	0		1.6406	4.23216	1.40666	0.167827	7.44725	0.366439		0.469357	-0.753847	0.434607	-0.150118	1		AT5G51850	0.469357	-0.753847	0.434607	-0.150118
AT5G53880	8	-2.12687	-0.979702		AT5G53880	4.85773	2.73086	4.45346	3.47376	3.87895		0.978774	-1.1481	0.574512	-0.40519	2.22045e-16		0.957998	1.31812	0.330064	0.164179	2.77036	0.600802		0.58805	-0.689778	0.345168	-0.243439	1		AT5G53880	0.58805	-0.689778	0.345168	-0.243439
AT5G55570	8	-3.03695	-2.40234		AT5G55570	1.31444	-1.72251	0.556933	-1.84541	-0.424138		1.73858	-1.29837	0.981071	-1.42127	0		3.02265	1.68578	0.9625	2.02002	7.69094	0.360587		0.626908	-0.468177	0.353761	-0.512493	1		AT5G55570	0.626908	-0.468177	0.353761	-0.512493
AT5G55730	8	-3.28546	-1.32814		AT5G55730	5.56806	2.2826	6.32497	4.99683	4.79312		0.774946	-2.51051	1.53185	0.203714	-1.11022e-16		0.600542	6.30267	2.34657	0.0414995	9.29128	0.328067		0.254234	-0.823615	0.50255	0.0668319	1		AT5G55730	0.254234	-0.823615	0.50255	0.066832
AT5G55830	8	-2.04923	-1.66255		AT5G55830	-1.05293	-3.10216	-0.528188	-2.19074	-1.7185		0.665577	-1.38366	1.19032	-0.472236	0		0.442992	1.91451	1.41685	0.223007	3.99736	0.500165		0.332898	-0.692057	0.595355	-0.236196	1		AT5G55830	0.332898	-0.692057	0.595355	-0.236196
AT5G55950	8	-1.64282	-2.05521		AT5G55950	-0.508478	-2.1513	-0.749624	-2.80484	-1.55356		1.04508	-0.597739	0.803935	-1.25128	0		1.09219	0.357292	0.646312	1.56569	3.66149	0.522602		0.546161	-0.312379	0.420138	-0.65392	1		AT5G55950	0.546161	-0.312379	0.420138	-0.65392
AT5G56840	8	-2.45684	-1.87053		AT5G56840	1.43558	-1.02126	0.594455	-1.27608	-0.0668257		1.5024	-0.954432	0.661281	-1.20925	0		2.25722	0.910941	0.437292	1.46229	5.06774	0.444214		0.66739	-0.423973	0.29375	-0.537167	1		AT5G56840	0.66739	-0.423973	0.29375	-0.537167
AT5G58310	8	-4.55925	-2.17603		AT5G58310	4.18342	-0.375822	3.50371	1.32769	2.15975		2.02368	-2.53557	1.34396	-0.832065	0		4.09526	6.42912	1.80623	0.692331	13.0229	0.277106		0.560772	-0.702621	0.372419	-0.23057	1		AT5G58310	0.560772	-0.702621	0.372419	-0.23057
AT5G60130	8	-2.43207	-1.12673		AT5G60130	-0.441863	-2.87393	0.644385	-0.482349	-0.78844		0.346577	-2.08549	1.43282	0.306091	0		0.120115	4.34928	2.05299	0.0936915	6.61607	0.388777		0.134741	-0.81079	0.557048	0.119001	1		AT5G60130	0.134741	-0.81079	0.557048	0.119001
AT5G60490	8	-2.02384	-1.42985		AT5G60490	2.79757	0.773733	3.14065	1.7108	2.10569		0.691884	-1.33196	1.03496	-0.394887	0		0.478704	1.77411	1.07114	0.155936	3.47989	0.536065		0.370895	-0.714015	0.554805	-0.211685	1		AT5G60490	0.370895	-0.714015	0.554805	-0.211685
AT5G60890	8	-2.66477	-1.17046		AT5G60890	3.61318	0.948407	4.65228	3.48182	3.17392		0.439255	-2.22551	1.47836	0.307902	-5.55112e-16		0.192945	4.95292	2.18554	0.0948034	7.42621	0.366958		0.161188	-0.816671	0.542495	0.112987	1		AT5G60890	0.161188	-0.816671	0.542495	0.112987
AT5G62140	8	-2.07068	-1.24774		AT5G62140	6.5802	4.50952	6.52641	5.27867	5.7237		0.856499	-1.21418	0.802709	-0.445029	2.22045e-16		0.73359	1.47423	0.644342	0.198051	3.05021	0.572578		0.490413	-0.695212	0.459614	-0.254814	1		AT5G62140	0.490413	-0.695212	0.459614	-0.254814
AT5G62230	8	-3.12568	-1.68007		AT5G62230	-1.30059	-4.42628	-0.708518	-2.38859	-2.206		0.9054	-2.22028	1.49748	-0.182597	0		0.81975	4.92965	2.24244	0.0333416	8.02518	0.352998		0.319605	-0.783756	0.528607	-0.0644564	1		AT5G62230	0.319605	-0.783756	0.528607	-0.064456
AT5G62700	8	-2.0192	-1.17087		AT5G62700	6.12434	4.10514	6.62305	5.45218	5.57618		0.548167	-1.47104	1.04687	-0.124	8.88178e-16		0.300487	2.16395	1.09594	0.015376	3.57575	0.52883		0.289887	-0.777929	0.553617	-0.0655749	1		AT5G62700	0.289887	-0.777929	0.553617	-0.065575
AT5G62730	8	-2.74559	-1.86712		AT5G62730	2.28313	-0.462459	3.5826	1.71548	1.77969		0.503439	-2.24215	1.80292	-0.0642075	0		0.253451	5.02723	3.25051	0.00412261	8.53531	0.342287		0.172321	-0.767458	0.617115	-0.0219774	1		AT5G62730	0.172321	-0.767458	0.617115	-0.021977
AT5G63310	8	-2.00594	-0.800344		AT5G63310	7.13917	5.13323	7.25103	6.45069	6.49353		0.645644	-1.3603	0.7575	-0.0428442	0		0.416856	1.85041	0.573806	0.00183563	2.84291	0.593087		0.382923	-0.806776	0.449263	-0.0254103	1		AT5G63310	0.382923	-0.806776	0.449263	-0.02541
AT5G65390	8	-5.18272	-2.01668		AT5G65390	2.78521	-2.39752	3.03902	1.02234	1.11226		1.67295	-3.50978	1.92676	-0.0899222	-1.11022e-16		2.79875	12.3185	3.71239	0.00808601	18.8378	0.230402		0.385449	-0.808658	0.443927	-0.0207182	1		AT5G65390	0.385449	-0.808658	0.443927	-0.020718
AT5G65640	8	-3.52049	-1.89519		AT5G65640	1.36065	-2.15984	1.26727	-0.627916	-0.0399585		1.40061	-2.11988	1.30723	-0.587958	0		1.9617	4.49389	1.70885	0.345695	8.51014	0.342793		0.480118	-0.72668	0.448109	-0.201548	1		AT5G65640	0.480118	-0.72668	0.448109	-0.201548
AT5G65730	8	-3.14552	-1.41467		AT5G65730	8.71196	5.56644	8.17993	6.76527	7.3059		1.40606	-1.73946	0.874033	-0.540632	2.22045e-16		1.977	3.02571	0.763934	0.292283	6.05893	0.406258		0.571222	-0.706669	0.355083	-0.219636	1		AT5G65730	0.571222	-0.706669	0.355083	-0.219636
AT5G65810	8	-2.04313	-0.961113		AT5G65810	4.75353	2.7104	4.66079	3.69968	3.9561		0.797429	-1.2457	0.704693	-0.25642	3.33067e-16		0.635894	1.55177	0.496592	0.0657511	2.75001	0.603021		0.480867	-0.751185	0.424945	-0.154627	1		AT5G65810	0.480867	-0.751185	0.424945	-0.154627
AT5G66110	8	-2.23957	-0.913595		AT5G66110	0.929217	-1.31035	1.15186	0.238269	0.252249		0.676968	-1.5626	0.899614	-0.0139804	-2.77556e-17		0.458286	2.44173	0.809306	0.000195451	3.70951	0.519208		0.351487	-0.811316	0.467087	-0.00725873	1		AT5G66110	0.351487	-0.811316	0.467087	-0.007259
AT5G66580	8	-2.67593	-1.71902		AT5G66580	3.30416	0.628232	3.48871	1.76969	2.2977		1.00646	-1.66947	1.19101	-0.52801	0		1.01297	2.78712	1.41851	0.278795	5.4974	0.426502		0.429259	-0.712032	0.50797	-0.225198	1		AT5G66580	0.429259	-0.712032	0.50797	-0.225198
AT5G66740	8	-3.74327	-1.79507		AT5G66740	3.28926	-0.454011	4.19355	2.39848	2.35682		0.932435	-2.81083	1.83673	0.0416643	1.11022e-16		0.869436	7.90077	3.37358	0.00173591	12.1455	0.28694		0.267553	-0.806541	0.527033	0.0119552	1		AT5G66740	0.267553	-0.806541	0.527033	0.011955
AT5G67070	8	-3.30603	-1.49636		AT5G67070	6.40323	3.0972	6.60627	5.10991	5.30415		1.09908	-2.20695	1.30212	-0.19424	1.11022e-16		1.20797	4.87064	1.69551	0.0377293	7.81185	0.357786		0.393234	-0.789616	0.465879	-0.0694964	1		AT5G67070	0.393234	-0.789616	0.465879	-0.069496
AT1G01080	9	-2.06435	-0.612159		AT1G01080	6.53304	4.46869	6.48526	5.8731	5.84002		0.69302	-1.37133	0.645235	0.0330762	-4.44089e-16		0.480276	1.88055	0.416329	0.00109404	2.77825	0.599949		0.415777	-0.822729	0.387108	0.0198441	1		AT1G01080	0.415777	-0.822729	0.387108	0.019844
AT1G01120	9	-2.22025	-0.658271		AT1G01120	8.04474	5.82449	7.80535	7.14708	7.20542		0.839326	-1.38092	0.599935	-0.0583366	-4.44089e-16		0.704468	1.90695	0.359922	0.00340316	2.97474	0.579796		0.486638	-0.800654	0.34784	-0.0338233	1		AT1G01120	0.486638	-0.800654	0.34784	-0.033823
AT1G01590	9	-2.40412	-0.397076		AT1G01590	-0.961373	-3.36549	-1.66988	-2.06695	-2.01592		1.05455	-1.34957	0.346046	-0.0510307	-5.55112e-17		1.11208	1.82133	0.119748	0.00260413	3.05576	0.572059		0.603265	-0.772031	0.197959	-0.0291925	1		AT1G01590	0.603265	-0.772031	0.197959	-0.029193
AT1G01620	9	-2.73001	-0.896799		AT1G01620	8.33943	5.60942	8.18453	7.28773	7.35528		0.984152	-1.74586	0.829252	-0.0675473	-2.22045e-16		0.968555	3.04802	0.687659	0.00456264	4.70879	0.460835		0.453531	-0.804551	0.382148	-0.0311281	1		AT1G01620	0.453531	-0.804551	0.382148	-0.031128
AT1G02350	9	-2.41513	-0.818145		AT1G02350	1.50755	-0.907575	1.75395	0.935804	0.822433		0.685121	-1.73001	0.931516	0.113371	5.55112e-17		0.469391	2.99293	0.867722	0.012853	4.34289	0.479855		0.328759	-0.830154	0.446993	0.0544017	1		AT1G02350	0.328759	-0.830154	0.446993	0.054402
AT1G02640	9	-2.72066	-0.557477		AT1G02640	4.12632	1.40566	2.56615	2.00867	2.5267		1.59962	-1.12104	0.039449	-0.518028	-2.77556e-16		2.55878	1.25673	0.00155622	0.268353	4.08541	0.494746		0.791404	-0.554629	0.0195172	-0.256292	1		AT1G02640	0.791404	-0.554629	0.019517	-0.256292
AT1G02820	9	-2.29781	-0.86012		AT1G02820	5.22092	2.92311	5.37524	4.51512	4.5086		0.712322	-1.58549	0.866643	0.00652219	-3.33067e-16		0.507402	2.51377	0.751069	4.25389e-05	3.77228	0.51487		0.366753	-0.81632	0.446209	0.00335808	1		AT1G02820	0.366753	-0.81632	0.446209	0.003358
AT1G03270	9	-2.22753	-0.779631		AT1G03270	1.73809	-0.489435	1.68338	0.903746	0.958946		0.779149	-1.44838	0.724432	-0.0551996	8.32667e-17		0.607073	2.09781	0.524801	0.003047	3.23273	0.55618		0.433347	-0.805561	0.402914	-0.0307009	1		AT1G03270	0.433347	-0.805561	0.402914	-0.030701
AT1G03600	9	-2.10164	-0.603275		AT1G03600	9.81032	7.70868	9.25277	8.64949	8.85532		0.955008	-1.14663	0.39745	-0.205826	0		0.91204	1.31476	0.157966	0.0423642	2.42713	0.641879		0.612999	-0.735999	0.255114	-0.132115	1		AT1G03600	0.612999	-0.735999	0.255114	-0.132115
AT1G03870	9	-2.57389	-0.618086		AT1G03870	7.85773	5.28384	7.53631	6.91822	6.89903		0.958703	-1.61518	0.637283	0.0191971	0		0.919111	2.60882	0.40613	0.00036853	3.93443	0.50415		0.48333	-0.814294	0.321286	0.00967823	1		AT1G03870	0.48333	-0.814294	0.321286	0.009678
AT1G04040	9	-3.21974	-0.461727		AT1G04040	7.65123	4.43149	7.3712	6.90947	6.59085		1.06038	-2.15936	0.78035	0.318624	6.66134e-16		1.12441	4.66282	0.608947	0.101521	6.4977	0.392302		0.41599	-0.847119	0.306133	0.124997	1		AT1G04040	0.41599	-0.847119	0.306133	0.124997
AT1G04220	9	-4.39041	-1.51438		AT1G04220	3.04435	-1.34605	4.35266	2.83828	2.22231		0.822042	-3.56836	2.13035	0.615973	-3.33067e-16		0.675754	12.7332	4.53838	0.379423	18.3268	0.233591		0.192022	-0.833539	0.497631	0.143886	1		AT1G04220	0.192022	-0.833539	0.497631	0.143886
AT1G04240	9	-2.93852	-0.774955		AT1G04240	6.16985	3.23133	5.64598	4.87103	4.97955		1.1903	-1.74822	0.666434	-0.10852	-1.11022e-16		1.41683	3.05627	0.444135	0.0117767	4.92901	0.450423		0.53614	-0.787438	0.300177	-0.04888	1		AT1G04240	0.53614	-0.787438	0.300177	-0.04888
AT1G04660	9	-5.5824	-1.90344		AT1G04660	0.384151	-5.19825	0.516471	-1.38697	-1.42115		1.8053	-3.7771	1.93762	0.0341777	5.55112e-17		3.25911	14.2665	3.75438	0.00116812	21.2811	0.216772		0.391338	-0.818768	0.420021	0.00740876	1		AT1G04660	0.391338	-0.818768	0.420021	0.007409
AT1G04680	9	-2.08859	0.050703		AT1G04680	7.5636	5.47501	6.95042	7.00112	6.74754		0.816062	-1.27253	0.202881	0.253584	-4.44089e-16		0.665958	1.61933	0.0411607	0.0643049	2.39075	0.646745		0.527784	-0.823001	0.131212	0.164004	1		AT1G04680	0.527784	-0.823001	0.131212	0.164004
AT1G07050	9	-2.29479	-0.626787		AT1G07050	-0.46987	-2.76466	-0.347849	-0.974636	-1.13925		0.669384	-1.62541	0.791406	0.164618	0		0.448075	2.64195	0.626323	0.0270992	3.74345	0.516849		0.345971	-0.840091	0.409037	0.085083	1		AT1G07050	0.345971	-0.840091	0.409037	0.085083
AT1G07440	9	-2.31984	-0.390185		AT1G07440	5.9322	3.61236	6.24545	5.85527	5.41132		0.520883	-1.79896	0.83413	0.443945	-1.11022e-16		0.271319	3.23625	0.695773	0.197087	4.40043	0.476708		0.248309	-0.857578	0.397637	0.211632	1		AT1G07440	0.248309	-0.857578	0.397637	0.211632
AT1G07490	9	-4.72778	-1.15109		AT1G07490	-0.124259	-4.85204	-0.766778	-1.91787	-1.91524		1.79098	-2.93681	1.14846	-0.00263119	-1.66533e-16		3.2076	8.62483	1.31896	6.92316e-06	13.1514	0.275749		0.493861	-0.809822	0.316686	-0.000725548	1		AT1G07490	0.493861	-0.809822	0.316686	-0.000726
AT1G09310	9	-2.92173	-1.03907		AT1G09310	11.3147	8.39301	11.5403	10.5012	10.4373		0.87742	-2.04431	1.10298	0.0639131	8.88178e-16		0.769865	4.17921	1.21656	0.00408488	6.16973	0.402594		0.353244	-0.823027	0.444053	0.025731	1		AT1G09310	0.353244	-0.823027	0.444053	0.025731
AT1G09340	9	-2.07561	-0.676124		AT1G09340	10.7521	8.67647	10.5426	9.86647	9.95941		0.792678	-1.28293	0.58319	-0.0929335	-1.33227e-15		0.628338	1.64592	0.340111	0.00863663	2.62301	0.617448		0.489437	-0.792145	0.36009	-0.0573816	1		AT1G09340	0.489437	-0.792145	0.36009	-0.057382
AT1G09750	9	-4.18062	-1.34125		AT1G09750	7.05758	2.87696	6.7347	5.39345	5.51567		1.54191	-2.63871	1.21902	-0.122225	-2.22045e-16		2.37749	6.96278	1.48602	0.014939	10.8412	0.303711		0.468295	-0.801405	0.370231	-0.0371211	1		AT1G09750	0.468295	-0.801405	0.370231	-0.037121
AT1G10460	9	-2.28348	0.717009		AT1G10460	0.731682	-1.5518	0.242264	0.959273	0.095356		0.636326	-1.64715	0.146908	0.863917	0		0.404911	2.71311	0.021582	0.746353	3.88595	0.507284		0.322798	-0.835574	0.0745241	0.438251	1		AT1G10460	0.322798	-0.835574	0.074524	0.438251
AT1G10550	9	-4.23049	1.00766		AT1G10550	0.397975	-3.83251	-1.41295	-0.405286	-1.31319		1.71117	-2.51932	-0.0997555	0.907907	0		2.92809	6.34697	0.00995117	0.824296	10.1093	0.314513		0.538185	-0.79236	-0.0313745	0.285549	1		AT1G10550	0.538185	-0.79236	-0.031374	0.285549
AT1G11070	9	-3.38941	-0.505666		AT1G11070	0.611753	-2.77766	-0.332989	-0.838655	-0.834388		1.44614	-1.94327	0.501399	-0.00426715	2.77556e-17		2.09132	3.7763	0.2514	1.82086e-05	6.11904	0.404258		0.584613	-0.785582	0.202694	-0.00172503	1		AT1G11070	0.584613	-0.785582	0.202694	-0.001725
AT1G11120	9	-2.44806	0.298488		AT1G11120	-1.09029	-3.53834	-1.31445	-1.01596	-1.73976		0.649474	-1.79858	0.425311	0.723799	0		0.421816	3.2349	0.180889	0.523884	4.36149	0.478831		0.310988	-0.861218	0.203652	0.346577	1		AT1G11120	0.310988	-0.861218	0.203652	0.346577
AT1G11545	9	-4.87313	-1.17701		AT1G11545	4.07342	-0.799705	4.32055	3.14354	2.68445		1.38897	-3.48416	1.6361	0.459091	2.22045e-16		1.92923	12.1394	2.67682	0.210764	16.9562	0.242849		0.337309	-0.846124	0.397325	0.11149	1		AT1G11545	0.337309	-0.846124	0.397325	0.11149
AT1G11860	9	-2.13849	-0.646378		AT1G11860	10.887	8.74854	10.6229	9.97652	10.0588		0.828283	-1.31021	0.564151	-0.082227	0		0.686052	1.71664	0.318267	0.00676128	2.72772	0.60548		0.501509	-0.793304	0.341582	-0.0497868	1		AT1G11860	0.501509	-0.793304	0.341582	-0.049787
AT1G12010	9	-2.45272	-0.550818		AT1G12010	2.3664	-0.0863175	1.80296	1.25214	1.3338		1.03261	-1.42011	0.469163	-0.0816549	0		1.06628	2.01673	0.220114	0.00666752	3.30978	0.549668		0.56759	-0.780591	0.257884	-0.0448831	1		AT1G12010	0.56759	-0.780591	0.257884	-0.044883
AT1G12244	9	-2.24765	-0.750262		AT1G12244	3.79579	1.54814	3.85079	3.10053	3.07381		0.721981	-1.52567	0.776977	0.0267151	5.55112e-17		0.521256	2.32768	0.603693	0.000713695	3.45334	0.538121		0.388513	-0.820997	0.418108	0.014376	1		AT1G12244	0.388513	-0.820997	0.418108	0.014376
AT1G12500	9	-2.22763	-0.644596		AT1G12500	6.19584	3.96822	6.01792	5.37332	5.38882		0.807019	-1.42061	0.629093	-0.0155035	-8.88178e-16		0.65128	2.01813	0.395758	0.000240359	3.06541	0.571158		0.460935	-0.811391	0.359311	-0.00885495	1		AT1G12500	0.460935	-0.811391	0.359311	-0.008855
AT1G12900	9	-2.26571	-0.736643		AT1G12900	11.8575	9.59177	11.4095	10.6728	10.8829		0.974588	-1.29113	0.52659	-0.210052	-4.44089e-16		0.949822	1.66701	0.277297	0.044122	2.93825	0.583386		0.568561	-0.753224	0.307205	-0.122542	1		AT1G12900	0.568561	-0.753224	0.307205	-0.122542
AT1G13250	9	-2.09271	-0.341127		AT1G13250	4.45037	2.35766	4.16991	3.82878	3.70168		0.748687	-1.34402	0.468229	0.127102	2.22045e-16		0.560532	1.80639	0.219239	0.016155	2.60231	0.619898		0.46411	-0.833155	0.290255	0.0787904	1		AT1G13250	0.46411	-0.833155	0.290255	0.07879
AT1G13650	9	-4.94952	-1.42099		AT1G13650	7.93598	2.98646	7.34491	5.92393	6.04782		1.88816	-3.06136	1.29709	-0.123895	-5.55112e-16		3.56514	9.37191	1.68245	0.0153499	14.6349	0.2614		0.493565	-0.800239	0.33906	-0.0323861	1		AT1G13650	0.493565	-0.800239	0.33906	-0.032386
AT1G13740	9	-2.66335	0.059795		AT1G13740	2.52882	-0.134527	1.99675	2.05655	1.6119		0.916919	-1.74643	0.384856	0.444651	0		0.84074	3.05	0.148114	0.197715	4.23657	0.485839		0.445475	-0.848482	0.186978	0.216029	1		AT1G13740	0.445475	-0.848482	0.186978	0.216029
AT1G14150	9	-2.17889	-0.152325		AT1G14150	7.15148	4.9726	6.62447	6.47214	6.30517		0.846311	-1.33257	0.319295	0.166969	-6.66134e-16		0.716242	1.77576	0.101949	0.0278787	2.62183	0.617587		0.522671	-0.822981	0.197192	0.103118	1		AT1G14150	0.522671	-0.822981	0.197192	0.103118
AT1G14290	9	-2.30123	-0.662627		AT1G14290	5.6046	3.30337	5.00256	4.33993	4.56262		1.04198	-1.25924	0.439945	-0.222682	1.11022e-16		1.08573	1.58569	0.193551	0.0495875	2.91456	0.585752		0.610342	-0.737604	0.257698	-0.130437	1		AT1G14290	0.610342	-0.737604	0.257698	-0.130437
AT1G14700	9	-3.12435	-0.636841		AT1G14700	4.9135	1.78915	5.16155	4.52471	4.09723		0.816276	-2.30808	1.06432	0.427481	2.22045e-16		0.666307	5.32723	1.13278	0.18274	7.30906	0.369887		0.30193	-0.853729	0.393679	0.15812	1		AT1G14700	0.30193	-0.853729	0.393679	0.15812
AT1G15570	9	-2.03513	-0.75048		AT1G15570	1.04995	-0.985173	1.24635	0.49587	0.45175		0.598204	-1.43692	0.794599	0.0441199	-2.77556e-17		0.357848	2.06475	0.631388	0.00194657	3.05593	0.572042		0.342198	-0.821981	0.454545	0.0252385	1		AT1G15570	0.342198	-0.821981	0.454545	0.025238
AT1G16390	9	-3.39847	-1.23768		AT1G16390	2.36973	-1.02874	2.17828	0.940605	1.11497		1.25476	-2.14371	1.06331	-0.174366	0		1.57442	4.59548	1.13063	0.0304035	7.33094	0.369335		0.463426	-0.791745	0.392718	-0.0643994	1		AT1G16390	0.463426	-0.791745	0.392718	-0.064399
AT1G17700	9	-4.44462	-1.33709		AT1G17700	1.43793	-3.00669	1.14614	-0.190953	-0.153395		1.59132	-2.8533	1.29953	-0.0375572	2.77556e-17		2.53231	8.1413	1.68878	0.00141055	12.3638	0.284396		0.452566	-0.811467	0.369582	-0.0106811	1		AT1G17700	0.452566	-0.811467	0.369582	-0.010681
AT1G17850	9	-2.33292	-0.477646		AT1G17850	3.43698	1.10406	4.12525	3.6476	3.07848		0.358506	-1.97441	1.04678	0.56913	-2.77556e-16		0.128527	3.8983	1.09574	0.323908	5.44647	0.428492		0.153617	-0.846019	0.448534	0.243867	1		AT1G17850	0.153617	-0.846019	0.448534	0.243867
AT1G18400	9	-2.84774	0.506865		AT1G18400	2.08804	-0.759702	1.14206	1.64893	1.02983		1.05821	-1.78953	0.11223	0.619095	0		1.11981	3.20243	0.0125956	0.383279	4.71811	0.460379		0.487177	-0.823865	0.0516684	0.285019	1		AT1G18400	0.487177	-0.823865	0.051668	0.285019
AT1G18620	9	-2.62356	-0.364604		AT1G18620	7.0581	4.43454	6.77937	6.41476	6.17169		0.88641	-1.73715	0.607674	0.24307	6.66134e-16		0.785722	3.0177	0.369268	0.0590831	4.23178	0.486114		0.430897	-0.844456	0.295399	0.11816	1		AT1G18620	0.430897	-0.844456	0.295399	0.11816
AT1G18710	9	-2.3891	-0.663208		AT1G18710	0.412712	-1.97639	1.23442	0.571213	0.0604883		0.352224	-2.03688	1.17393	0.510725	0		0.124061	4.14889	1.37812	0.26084	5.91191	0.411279		0.144862	-0.837726	0.482814	0.21005	1		AT1G18710	0.144862	-0.837726	0.482814	0.21005
AT1G18730	9	-2.09554	-0.427896		AT1G18730	7.10655	5.01101	6.94088	6.51299	6.39286		0.713697	-1.38185	0.548024	0.120128	4.44089e-16		0.509363	1.90951	0.30033	0.0144307	2.73363	0.604826		0.431662	-0.835777	0.331459	0.0726565	1		AT1G18730	0.431662	-0.835777	0.331459	0.072657
AT1G18990	9	-2.66384	-0.960537		AT1G18990	-1.40913	-4.07297	-0.700117	-1.66065	-1.96072		0.551589	-2.11225	1.2606	0.300063	0		0.304251	4.46161	1.58911	0.0900377	6.44501	0.393902		0.217272	-0.83202	0.496553	0.118195	1		AT1G18990	0.217272	-0.83202	0.496553	0.118195
AT1G19150	9	-3.05627	-0.631697		AT1G19150	8.27521	5.21895	7.84359	7.2119	7.13741		1.1378	-1.91847	0.706181	0.0744848	4.44089e-16		1.29459	3.68051	0.498692	0.00554799	5.47934	0.427205		0.486073	-0.819577	0.301684	0.0318203	1		AT1G19150	0.486073	-0.819577	0.301684	0.03182
AT1G19320	9	-5.22532	-0.876586		AT1G19320	0.873128	-4.35219	-0.0881571	-0.964743	-1.13299		2.00612	-3.2192	1.04483	0.168248	1.11022e-16		4.02451	10.3633	1.09168	0.0283074	15.5078	0.253937		0.509427	-0.817473	0.265322	0.0427244	1		AT1G19320	0.509427	-0.817473	0.265322	0.042724
AT1G19940	9	-2.97598	-0.623016		AT1G19940	3.14781	0.171833	2.83953	2.21651	2.09392		1.05389	-1.92209	0.745606	0.12259	2.22045e-16		1.11068	3.69442	0.555929	0.0150283	5.37606	0.431289		0.454531	-0.828974	0.321572	0.0528717	1		AT1G19940	0.454531	-0.828974	0.321572	0.052872
AT1G20010	9	-3.10841	-0.6115		AT1G20010	6.93314	3.82473	6.60142	5.98992	5.83731		1.09584	-2.01257	0.764117	0.152617	1.11022e-16		1.20086	4.05045	0.583875	0.0232919	5.85847	0.41315		0.452746	-0.831494	0.315695	0.0630537	1		AT1G20010	0.452746	-0.831494	0.315695	0.063054
AT1G20190	9	-2.9126	0.24233		AT1G20190	4.90016	1.98756	4.65384	4.89617	4.10943		0.790728	-2.12187	0.544408	0.786738	0		0.625251	4.50235	0.29638	0.618957	6.04294	0.406795		0.321664	-0.863168	0.221463	0.320041	1		AT1G20190	0.321664	-0.863168	0.221463	0.320041
AT1G20870	9	-2.53251	-0.626843		AT1G20870	0.407372	-2.12513	0.246693	-0.38015	-0.462805		0.870176	-1.66233	0.709497	0.0826546	0		0.757207	2.76333	0.503386	0.00683178	4.03076	0.498089		0.433425	-0.827987	0.353392	0.0411693	1		AT1G20870	0.433425	-0.827987	0.353392	0.041169
AT1G21090	9	-2.02093	0.214095		AT1G21090	1.31393	-0.706998	1.67817	1.89226	1.04434		0.269588	-1.75134	0.633828	0.847922	0		0.0726777	3.06718	0.401737	0.718972	4.26057	0.484469		0.130607	-0.848469	0.30707	0.410792	1		AT1G21090	0.130607	-0.848469	0.30707	0.410792
AT1G22330	9	-2.48378	-0.694591		AT1G22330	3.53818	1.0544	3.3275	2.63291	2.63825		0.899933	-1.58385	0.689255	-0.00533671	5.55112e-17		0.809879	2.50858	0.475072	2.84804e-05	3.79356	0.513424		0.462047	-0.813187	0.35388	-0.00274	1		AT1G22330	0.462047	-0.813187	0.35388	-0.00274
AT1G22550	9	-2.29763	-0.231726		AT1G22550	0.627384	-1.67024	-0.306454	-0.538181	-0.471873		1.09926	-1.19837	0.165419	-0.0663074	6.93889e-17		1.20837	1.43609	0.0273634	0.00439667	2.67621	0.611279		0.671953	-0.732538	0.101117	-0.0405323	1		AT1G22550	0.671953	-0.732538	0.101117	-0.040532
AT1G22590	9	-2.19676	-0.613435		AT1G22590	4.66426	2.46749	4.39982	3.78638	3.82949		0.834767	-1.362	0.570332	-0.0431027	-2.22045e-16		0.696837	1.85504	0.325279	0.00185785	2.87901	0.589357		0.491976	-0.802703	0.336129	-0.0254029	1		AT1G22590	0.491976	-0.802703	0.336129	-0.025403
AT1G23340	9	-2.07842	-0.270813		AT1G23340	1.24126	-0.837155	1.67402	1.40321	0.870335		0.370929	-1.70749	0.803686	0.532874	0		0.137589	2.91552	0.645912	0.283955	3.98298	0.501067		0.185861	-0.855567	0.402701	0.267006	1		AT1G23340	0.185861	-0.855567	0.402701	0.267006
AT1G25230	9	-2.04231	-0.450651		AT1G25230	4.62641	2.5841	4.64478	4.19413	4.01235		0.614052	-1.42825	0.632426	0.181775	-5.55112e-16		0.37706	2.03991	0.399963	0.0330423	2.84997	0.592352		0.363735	-0.846028	0.374619	0.107675	1		AT1G25230	0.363735	-0.846028	0.374619	0.107675
AT1G25450	9	-2.26912	-0.753133		AT1G25450	4.31819	2.04907	3.86063	3.10749	3.33384		0.984348	-1.28478	0.526781	-0.226352	-2.22045e-16		0.96894	1.65065	0.277498	0.0512352	2.94833	0.582388		0.573272	-0.748238	0.306791	-0.131825	1		AT1G25450	0.573272	-0.748238	0.306791	-0.131825
AT1G26230	9	-2.64262	-0.691784		AT1G26230	4.19427	1.55166	4.62108	3.9293	3.57408		0.620195	-2.02242	1.047	0.355221	0		0.384641	4.09018	1.09622	0.126182	5.69723	0.418956		0.259834	-0.847305	0.438649	0.148822	1		AT1G26230	0.259834	-0.847305	0.438649	0.148822
AT1G26560	9	-2.03294	-0.344882		AT1G26560	5.45712	3.42418	6.03762	5.69274	5.15292		0.304206	-1.72874	0.884706	0.539825	-2.22045e-16		0.0925414	2.98853	0.782705	0.291411	4.15519	0.490574		0.149236	-0.848074	0.434014	0.264824	1		AT1G26560	0.149236	-0.848074	0.434014	0.264824
AT1G26761	9	-2.14832	-0.556291		AT1G26761	6.83299	4.68467	6.35417	5.79788	5.91743		0.915562	-1.23276	0.436746	-0.119545	2.22045e-16		0.838254	1.5197	0.190747	0.0142911	2.56299	0.624635		0.571892	-0.770026	0.272806	-0.0746722	1		AT1G26761	0.571892	-0.770026	0.272806	-0.074672
AT1G27950	9	-2.20015	-0.403117		AT1G27950	7.72387	5.52372	7.41279	7.00968	6.91752		0.806358	-1.39379	0.495276	0.0921595	4.44089e-16		0.650213	1.94266	0.245298	0.00849336	2.84666	0.592696		0.477925	-0.826095	0.293548	0.0546225	1		AT1G27950	0.477925	-0.826095	0.293548	0.054623
AT1G28100	9	-2.6316	-0.768216		AT1G28100	2.79267	0.161072	2.6133	1.84508	1.85303		0.939641	-1.69196	0.760267	-0.00794959	-5.55112e-17		0.882924	2.86272	0.578005	6.3196e-05	4.32371	0.480919		0.451891	-0.813694	0.365626	-0.00382311	1		AT1G28100	0.451891	-0.813694	0.365626	-0.003823
AT1G29490	9	-5.04548	-0.659738		AT1G29490	-1.06113	-6.10662	-0.559846	-1.21958	-2.23679		1.17566	-3.86982	1.67695	1.01721	0		1.38218	14.9755	2.81216	1.03472	20.2046	0.222472		0.261552	-0.860926	0.373074	0.226301	1		AT1G29490	0.261552	-0.860926	0.373074	0.226301
AT1G29660	9	-3.13725	-0.360859		AT1G29660	8.81949	5.68224	8.58826	8.2274	7.82935		0.990141	-2.14711	0.758913	0.398054	-2.22045e-16		0.980379	4.61007	0.575949	0.158447	6.32485	0.397626		0.393706	-0.853746	0.301764	0.158277	1		AT1G29660	0.393706	-0.853746	0.301764	0.158277
AT1G29670	9	-3.20701	-0.069088		AT1G29670	7.91547	4.70846	7.7687	7.69961	7.02306		0.892407	-2.3146	0.745641	0.676553	2.22045e-16		0.79639	5.35738	0.555981	0.457724	7.16747	0.373523		0.333334	-0.864556	0.278514	0.252708	1		AT1G29670	0.333334	-0.864556	0.278514	0.252708
AT1G30520	9	-2.62607	-0.69525		AT1G30520	5.50609	2.88002	5.09242	4.39717	4.46893		1.03716	-1.58891	0.623499	-0.0717506	4.44089e-16		1.0757	2.52463	0.388751	0.00514815	3.99423	0.500361		0.518954	-0.795028	0.311975	-0.0359012	1		AT1G30520	0.518954	-0.795028	0.311975	-0.035901
AT1G30690	9	-2.07322	-0.717271		AT1G30690	6.70138	4.62816	6.68096	5.96369	5.99355		0.707833	-1.36538	0.687411	-0.0298598	-4.44089e-16		0.501027	1.86427	0.472534	0.000891607	2.83873	0.593524		0.420116	-0.810388	0.407995	-0.0177225	1		AT1G30690	0.420116	-0.810388	0.407995	-0.017722
AT1G32470	9	-2.4268	-0.614007		AT1G32470	9.16706	6.74026	8.77333	8.15932	8.20999		0.957066	-1.46973	0.563338	-0.0506692	-4.44089e-16		0.915975	2.16012	0.31735	0.00256737	3.39601	0.542644		0.519347	-0.797543	0.305692	-0.0274954	1		AT1G32470	0.519347	-0.797543	0.305692	-0.027495
AT1G32780	9	-3.12769	-0.898833		AT1G32780	2.39488	-0.732813	2.53578	1.63694	1.4587		0.936179	-2.19151	1.07708	0.178248	0		0.876432	4.80271	1.1601	0.0317725	6.87102	0.381496		0.357148	-0.836051	0.410902	0.068001	1		AT1G32780	0.357148	-0.836051	0.410902	0.068001
AT1G33170	9	-2.29369	-0.500944		AT1G33170	4.81969	2.52601	4.98425	4.48331	4.20331		0.616379	-1.67731	0.780936	0.279992	0		0.379923	2.81336	0.609862	0.0783956	3.88154	0.507572		0.312857	-0.851355	0.396382	0.142116	1		AT1G33170	0.312857	-0.851355	0.396382	0.142116
AT1G34065	9	-2.11459	-0.572455		AT1G34065	1.67537	-0.439218	2.15629	1.58384	1.24407		0.431297	-1.68329	0.912223	0.339768	0		0.186017	2.83346	0.832151	0.115442	3.96707	0.502071		0.216542	-0.84513	0.458001	0.170588	1		AT1G34065	0.216542	-0.84513	0.458001	0.170588
AT1G34355	9	-2.11311	-0.139522		AT1G34355	-0.674541	-2.78765	-1.02599	-1.16551	-1.41342		0.738883	-1.37423	0.387433	0.247911	-5.55112e-17		0.545947	1.8885	0.150104	0.06146	2.64601	0.614758		0.454234	-0.844817	0.238178	0.152405	1		AT1G34355	0.454234	-0.844817	0.238178	0.152405
AT1G35180	9	-2.4347	-0.511406		AT1G35180	2.17614	-0.258558	1.93048	1.41907	1.31678		0.859357	-1.57534	0.613695	0.102289	0		0.738494	2.4817	0.376622	0.0104631	3.60728	0.526514		0.452464	-0.82944	0.323119	0.0538568	1		AT1G35180	0.452464	-0.82944	0.323119	0.053857
AT1G44575	9	-2.07523	-0.735613		AT1G44575	11.5197	9.44446	11.4485	10.7128	10.7814		0.738327	-1.3369	0.667096	-0.0685177	1.33227e-15		0.545127	1.78731	0.445016	0.00469467	2.78215	0.599528		0.442648	-0.801512	0.399942	-0.0410783	1		AT1G44575	0.442648	-0.801512	0.399942	-0.041078
AT1G45130	9	-2.70924	-0.654125		AT1G45130	3.80779	1.09855	4.81049	4.15636	3.4683		0.339493	-2.36975	1.34219	0.688064	4.44089e-16		0.115255	5.6157	1.80147	0.473433	8.00586	0.353424		0.119985	-0.837525	0.474362	0.243178	1		AT1G45130	0.119985	-0.837525	0.474362	0.243178
AT1G45616	9	-2.40157	-0.850425		AT1G45616	-0.711939	-3.11351	-0.254564	-1.10499	-1.29625		0.584311	-1.81726	1.04169	0.191261	-5.55112e-17		0.34142	3.30243	1.08511	0.0365808	4.76554	0.458083		0.267663	-0.832455	0.477179	0.0876134	1		AT1G45616	0.267663	-0.832455	0.477179	0.087613
AT1G47510	9	-2.54195	-0.492817		AT1G47510	2.78007	0.238119	3.62414	3.13133	2.44341		0.336652	-2.2053	1.18073	0.687913	0		0.113335	4.86333	1.39412	0.473224	6.84401	0.382248		0.128684	-0.842969	0.451331	0.262953	1		AT1G47510	0.128684	-0.842969	0.451331	0.262953
AT1G49380	9	-2.24028	-0.4677		AT1G49380	6.81708	4.5768	6.5712	6.1035	6.01715		0.799933	-1.44034	0.554056	0.0863554	2.22045e-16		0.639892	2.07459	0.306978	0.00745725	3.02892	0.574588		0.459631	-0.827604	0.318354	0.0496187	1		AT1G49380	0.459631	-0.827604	0.318354	0.049619
AT1G49430	9	-3.00877	-0.586301		AT1G49430	4.87061	1.86183	5.18747	4.60117	4.13027		0.740338	-2.26844	1.0572	0.470899	-2.22045e-16		0.5481	5.1458	1.11767	0.221746	7.03332	0.377068		0.279158	-0.855355	0.398636	0.177561	1		AT1G49430	0.279158	-0.855355	0.398636	0.177561
AT1G49490	9	-2.77583	-0.931038		AT1G49490	4.10736	1.33153	4.23115	3.30012	3.24254		0.864823	-1.91101	0.988613	0.0575756	-1.11022e-16		0.747918	3.65197	0.977356	0.00331495	5.38055	0.431108		0.372832	-0.823853	0.426199	0.0248213	1		AT1G49490	0.372832	-0.823853	0.426199	0.024821
AT1G49650	9	-2.08345	-0.382674		AT1G49650	2.32605	0.242606	3.27096	2.88829	2.18198		0.144075	-1.93937	1.08899	0.706311	0		0.0207576	3.76116	1.18589	0.498876	5.46668	0.427699		0.0616206	-0.829467	0.465758	0.302088	1		AT1G49650	0.061621	-0.829467	0.465758	0.302088
AT1G50450	9	-2.17693	-0.660487		AT1G50450	5.8325	3.65557	5.61551	4.95503	5.01465		0.817847	-1.35909	0.600863	-0.0596243	1.11022e-16		0.668874	1.84711	0.361036	0.00355506	2.88058	0.589197		0.481873	-0.800768	0.354026	-0.0351304	1		AT1G50450	0.481873	-0.800768	0.354026	-0.03513
AT1G50732	9	-2.873	-0.472233		AT1G50732	5.79466	2.92165	5.64902	5.17679	4.88553		0.909127	-1.96388	0.763491	0.291258	4.44089e-16		0.826511	3.85681	0.582918	0.0848313	5.35107	0.432295		0.393011	-0.848973	0.330053	0.125909	1		AT1G50732	0.393011	-0.848973	0.330053	0.125909
AT1G51080	9	-2.92745	-1.02349		AT1G51080	4.44023	1.51278	4.58882	3.56533	3.52679		0.913443	-2.01401	1.06203	0.038537	0		0.834377	4.05622	1.1279	0.0014851	6.01998	0.40757		0.372292	-0.820849	0.43285	0.0157065	1		AT1G51080	0.372292	-0.820849	0.43285	0.015707
AT1G51940	9	-2.27735	-0.641635		AT1G51940	3.24352	0.966169	2.98403	2.34239	2.38403		0.859492	-1.41786	0.6	-0.0416348	1.66533e-16		0.738726	2.01032	0.36	0.00173346	3.11078	0.566977		0.487312	-0.803892	0.340186	-0.023606	1		AT1G51940	0.487312	-0.803892	0.340186	-0.023606
AT1G52190	9	-2.5163	-0.767317		AT1G52190	6.58573	4.06944	6.99446	6.22714	5.96919		0.616541	-1.89975	1.02527	0.257948	-2.22045e-16		0.380123	3.60907	1.05117	0.0665372	5.1069	0.442508		0.272825	-0.840657	0.453688	0.114144	1		AT1G52190	0.272825	-0.840657	0.453688	0.114144
AT1G52750	9	-4.00448	-1.36219		AT1G52750	1.41328	-2.5912	1.48744	0.125246	0.10869		1.30459	-2.69989	1.37875	0.0165564	1.04083e-17		1.70195	7.28941	1.90094	0.000274115	10.8926	0.302994		0.395283	-0.818052	0.417753	0.0050165	1		AT1G52750	0.395283	-0.818052	0.417753	0.005017
AT1G52827	9	-2.68178	-0.69526		AT1G52827	4.13034	1.44856	4.02373	3.32847	3.23278		0.897561	-1.78422	0.790957	0.0956968	-5.55112e-17		0.805617	3.18342	0.625613	0.00915788	4.62381	0.46505		0.417411	-0.82975	0.367835	0.0445038	1		AT1G52827	0.417411	-0.82975	0.367835	0.044504
AT1G52830	9	-2.61828	0.265152		AT1G52830	2.52158	-0.0966999	2.23248	2.49763	1.78875		0.732833	-1.88545	0.443732	0.708884	-2.22045e-16		0.537045	3.55492	0.196898	0.502516	4.79138	0.456846		0.334792	-0.86136	0.202717	0.323851	1		AT1G52830	0.334792	-0.86136	0.202717	0.323851
AT1G53250	9	-2.80603	-0.671953		AT1G53250	2.48841	-0.317619	2.70099	2.02904	1.7252		0.763208	-2.04282	0.975784	0.303832	1.11022e-16		0.582486	4.17313	0.952155	0.0923136	5.80008	0.415224		0.316902	-0.84823	0.40517	0.126158	1		AT1G53250	0.316902	-0.84823	0.40517	0.126158
AT1G54385	9	-2.83578	-0.929729		AT1G54385	0.857925	-1.97785	0.0428479	-0.886881	-0.490991		1.34892	-1.48686	0.533839	-0.39589	0		1.81957	2.21077	0.284984	0.156729	4.47205	0.472875		0.637869	-0.703101	0.252439	-0.187207	1		AT1G54385	0.637869	-0.703101	0.252439	-0.187207
AT1G54740	9	-2.03977	0.389783		AT1G54740	5.94998	3.9102	4.98638	5.37616	5.05568		0.894296	-1.14548	-0.0692999	0.320483	4.44089e-16		0.799765	1.31212	0.00480248	0.102709	2.2194	0.671247		0.600293	-0.768899	-0.0465174	0.215123	1		AT1G54740	0.600293	-0.768899	-0.046517	0.215123
AT1G55260	9	-2.99696	-0.868994		AT1G55260	5.77332	2.77636	5.98295	5.11396	4.91165		0.861674	-2.13529	1.07131	0.202311	7.77156e-16		0.742482	4.55946	1.14769	0.0409297	6.49057	0.392517		0.338222	-0.838138	0.420506	0.0794104	1		AT1G55260	0.338222	-0.838138	0.420506	0.07941
AT1G55370	9	-2.7246	-0.480753		AT1G55370	5.67967	2.95507	5.29357	4.81282	4.68528		0.994389	-1.73021	0.608288	0.127535	-4.44089e-16		0.98881	2.99364	0.370014	0.0162653	4.36873	0.478435		0.47575	-0.827794	0.291026	0.0610173	1		AT1G55370	0.47575	-0.827794	0.291026	0.061017
AT1G55490	9	-2.60285	-0.846703		AT1G55490	8.58021	5.97737	9.01724	8.17054	7.93634		0.643872	-1.95897	1.0809	0.2342	2.22045e-16		0.414571	3.83758	1.16835	0.0548497	5.47535	0.42736		0.275165	-0.837188	0.461935	0.100088	1		AT1G55490	0.275165	-0.837188	0.461935	0.100088
AT1G56720	9	-3.80975	-1.15369		AT1G56720	4.49163	0.681882	3.69288	2.53919	2.85139		1.64024	-2.16951	0.841483	-0.312207	0		2.69037	4.70678	0.708094	0.097473	8.20272	0.349157		0.5727	-0.757501	0.29381	-0.109009	1		AT1G56720	0.5727	-0.757501	0.29381	-0.109009
AT1G58270	9	-3.22287	-0.957418		AT1G58270	3.63602	0.413149	4.00992	3.0525	2.7779		0.858123	-2.36475	1.23202	0.274603	-3.33067e-16		0.736375	5.59203	1.51788	0.0754069	7.92169	0.355297		0.304888	-0.840187	0.437733	0.0975656	1		AT1G58270	0.304888	-0.840187	0.437733	0.097566
AT1G59840	9	-2.67729	-0.680413		AT1G59840	5.06016	2.38287	5.29069	4.61028	4.336		0.724163	-1.95313	0.954691	0.274279	-1.11022e-16		0.524412	3.81473	0.911436	0.0752289	5.3258	0.433319		0.313793	-0.846329	0.413686	0.11885	1		AT1G59840	0.313793	-0.846329	0.413686	0.11885
AT1G60600	9	-2.09856	-0.593063		AT1G60600	5.20512	3.10656	5.17832	4.58526	4.51881		0.686302	-1.41225	0.659508	0.066445	4.44089e-16		0.47101	1.99446	0.43495	0.00441494	2.90484	0.586731		0.402675	-0.828613	0.386954	0.0389854	1		AT1G60600	0.402675	-0.828613	0.386954	0.038985
AT1G62440	9	-5.19581	-0.823629		AT1G62440	0.712998	-4.48282	0.0518891	-0.77174	-1.12242		1.83542	-3.3604	1.17431	0.350677	0		3.36875	11.2923	1.379	0.122975	16.163	0.248736		0.456534	-0.835853	0.292092	0.0872261	1		AT1G62440	0.456534	-0.835853	0.292092	0.087226
AT1G64355	9	-2.05913	-0.274656		AT1G64355	5.24206	3.18293	5.07943	4.80478	4.5773		0.664759	-1.39437	0.502133	0.227478	-4.44089e-16		0.441904	1.94427	0.252138	0.051746	2.69005	0.609705		0.405306	-0.850154	0.306153	0.138694	1		AT1G64355	0.405306	-0.850154	0.306153	0.138694
AT1G64390	9	-3.14275	-1.14416		AT1G64390	6.0896	2.94685	6.7761	5.63194	5.36112		0.728478	-2.41427	1.41498	0.270816	1.11022e-16		0.53068	5.82871	2.00216	0.0733412	8.43489	0.344318		0.250828	-0.831278	0.487203	0.0932469	1		AT1G64390	0.250828	-0.831278	0.487203	0.093247
AT1G64510	9	-2.07319	-0.432707		AT1G64510	8.29103	6.21784	8.00329	7.57058	7.52069		0.770341	-1.30284	0.482605	0.049898	-4.44089e-16		0.593426	1.6974	0.232908	0.00248981	2.52623	0.629164		0.484671	-0.819703	0.303638	0.031394	1		AT1G64510	0.484671	-0.819703	0.303638	0.031394
AT1G64625	9	-2.41781	-0.552791		AT1G64625	0.897432	-1.52038	1.11872	0.565932	0.265426		0.632005	-1.78581	0.853296	0.300505	0		0.399431	3.18911	0.728114	0.0903035	4.40695	0.476355		0.301059	-0.850678	0.406472	0.143147	1		AT1G64625	0.301059	-0.850678	0.406472	0.143147
AT1G64670	9	-2.01109	-0.507481		AT1G64670	4.98759	2.9765	5.12828	4.6208	4.42829		0.559301	-1.45179	0.699986	0.192504	-5.55112e-16		0.312817	2.1077	0.48998	0.0370579	2.94755	0.582464		0.325773	-0.845616	0.407717	0.112127	1		AT1G64670	0.325773	-0.845616	0.407717	0.112127
AT1G64780	9	-2.65065	-0.82122		AT1G64780	6.08037	3.42972	6.41079	5.58957	5.37761		0.70276	-1.94789	1.03317	0.211954	1.11022e-16		0.493872	3.79427	1.06745	0.0449247	5.40052	0.430311		0.302405	-0.838198	0.444586	0.0912063	1		AT1G64780	0.302405	-0.838198	0.444586	0.091206
AT1G65920	9	-2.69482	-0.900413		AT1G65920	2.28176	-0.413056	2.35351	1.4531	1.41883		0.86293	-1.83189	0.934684	0.0342712	5.55112e-17		0.744649	3.3558	0.873634	0.00117451	4.97526	0.448324		0.386872	-0.821278	0.419041	0.0153646	1		AT1G65920	0.386872	-0.821278	0.419041	0.015365
AT1G68238	9	-2.29452	-0.291071		AT1G68238	4.57203	2.27751	4.7492	4.45813	4.01422		0.557813	-1.7367	0.734981	0.44391	4.44089e-16		0.311155	3.01614	0.540197	0.197056	4.06455	0.496014		0.276683	-0.861429	0.364561	0.220186	1		AT1G68238	0.276683	-0.861429	0.364561	0.220186
AT1G68400	9	-2.16775	-0.721989		AT1G68400	4.27997	2.11222	4.07977	3.35778	3.45744		0.822537	-1.34522	0.622334	-0.0996549	-3.33067e-16		0.676566	1.80961	0.3873	0.00993109	2.8834	0.588908		0.484398	-0.792208	0.366497	-0.0586875	1		AT1G68400	0.484398	-0.792208	0.366497	-0.058688
AT1G68460	9	-3.03208	-0.93451		AT1G68460	0.534709	-2.49737	-0.661483	-1.59599	-1.05503		1.58974	-1.44233	0.39355	-0.54096	0		2.52728	2.08033	0.154882	0.292637	5.05513	0.444768		0.707067	-0.641504	0.175039	-0.240602	1		AT1G68460	0.707067	-0.641504	0.175039	-0.240602
AT1G68640	9	-3.85092	-1.39302		AT1G68640	0.112751	-3.73817	1.09721	-0.295806	-0.706004		0.818755	-3.03217	1.80322	0.410197	0		0.670359	9.19404	3.25159	0.168262	13.2843	0.274367		0.224639	-0.831926	0.494742	0.112544	1		AT1G68640	0.224639	-0.831926	0.494742	0.112544
AT1G68780	9	-2.31062	-0.784303		AT1G68780	4.276	1.96538	4.27077	3.48647	3.49965		0.776349	-1.53428	0.771116	-0.0131874	-1.66533e-16		0.602717	2.354	0.594619	0.000173907	3.55152	0.530632		0.411955	-0.814136	0.409178	-0.00699765	1		AT1G68780	0.411955	-0.814136	0.409178	-0.006998
AT1G70270	9	-6.0453	-1.75472		AT1G70270	-0.83649	-6.8818	-1.2381	-2.99281	-2.9873		2.15081	-3.8945	1.7492	-0.00551343	-1.11022e-16		4.62598	15.1671	3.05971	3.03979e-05	22.8528	0.209185		0.449916	-0.81467	0.365906	-0.00115333	1		AT1G70270	0.449916	-0.81467	0.365906	-0.001153
AT1G70280	9	-2.45868	-0.631576		AT1G70280	5.59445	3.13577	5.59677	4.96519	4.82305		0.771406	-1.68727	0.773722	0.142146	2.22045e-16		0.595068	2.8469	0.598646	0.0202055	4.06082	0.496242		0.382804	-0.837296	0.383953	0.0705389	1		AT1G70280	0.382804	-0.837296	0.383953	0.070539
AT1G72970	9	-3.95309	-1.30348		AT1G72970	5.61005	1.65696	5.96272	4.65923	4.47224		1.13781	-2.81528	1.49048	0.186992	-3.33067e-16		1.29462	7.92581	2.22152	0.034966	11.4769	0.29518		0.33586	-0.831016	0.439959	0.0551964	1		AT1G72970	0.33586	-0.831016	0.439959	0.055196
AT1G73830	9	-2.0977	-0.488814		AT1G73830	3.00396	0.906254	2.06695	1.57814	1.88882		1.11513	-0.982571	0.178126	-0.310688	0		1.24352	0.965446	0.031729	0.0965268	2.33722	0.654109		0.729418	-0.642708	0.116514	-0.203224	1		AT1G73830	0.729418	-0.642708	0.116514	-0.203224
AT1G74070	9	-3.17091	-0.859084		AT1G74070	6.7825	3.61159	6.75338	5.8943	5.76044		1.02206	-2.14885	0.992941	0.133857	2.22045e-16		1.0446	4.61757	0.985931	0.0179177	6.66602	0.387317		0.39586	-0.832288	0.384583	0.0518452	1		AT1G74070	0.39586	-0.832288	0.384583	0.051845
AT1G74670	9	-3.56385	-0.708766		AT1G74670	8.20934	4.64549	8.86461	8.15584	7.46882		0.74052	-2.82333	1.39579	0.68702	4.44089e-16		0.54837	7.97117	1.94822	0.471997	10.9398	0.30234		0.223889	-0.853606	0.422003	0.207714	1		AT1G74670	0.223889	-0.853606	0.422003	0.207714
AT1G74890	9	-5.73867	-1.82465		AT1G74890	3.71323	-2.02543	1.74711	-0.0775482	0.83934		2.87389	-2.86477	0.907767	-0.916888	0		8.25927	8.20692	0.82404	0.840684	18.1309	0.23485		0.674933	-0.672791	0.213189	-0.215331	1		AT1G74890	0.674933	-0.672791	0.213189	-0.215331
AT1G75030	9	-2.39364	0.132917		AT1G75030	1.70577	-0.687867	-0.453754	-0.320837	0.0608288		1.64494	-0.748695	-0.514583	-0.381666	0		2.70584	0.560545	0.264795	0.145669	3.67685	0.521509		0.857854	-0.390452	-0.26836	-0.199042	1		AT1G75030	0.857854	-0.390452	-0.26836	-0.199042
AT1G75240	9	-3.04104	-0.812313		AT1G75240	2.2902	-0.750846	2.34574	1.53343	1.35463		0.935566	-2.10548	0.991111	0.178799	5.55112e-17		0.875283	4.43303	0.982302	0.031969	6.32258	0.397697		0.372072	-0.837342	0.394162	0.0711078	1		AT1G75240	0.372072	-0.837342	0.394162	0.071108
AT1G75680	9	-2.09058	-0.643805		AT1G75680	7.3319	5.24133	7.40935	6.76555	6.68703		0.644873	-1.44571	0.722319	0.0785139	2.22045e-16		0.415861	2.09006	0.521744	0.00616443	3.03383	0.574122		0.370236	-0.830011	0.414699	0.0450765	1		AT1G75680	0.370236	-0.830011	0.414699	0.045077
AT1G75690	9	-2.15279	-0.635205		AT1G75690	9.04282	6.89003	8.52203	7.88683	8.08543		0.957394	-1.1954	0.436606	-0.198599	-2.22045e-16		0.916602	1.42898	0.190625	0.0394415	2.57565	0.623098		0.59655	-0.744852	0.272048	-0.123747	1		AT1G75690	0.59655	-0.744852	0.272048	-0.123747
AT1G76610	9	-2.22594	-0.556016		AT1G76610	-2.04793	-4.27386	-0.253604	-0.80962	-1.84625		-0.201675	-2.42761	1.59265	1.03663	0		0.0406728	5.89329	2.53653	1.07461	9.54511	0.323675		-0.0652772	-0.785757	0.515502	0.335533	1		AT1G76610	-0.065277	-0.785757	0.515502	0.335533
AT1G76952	9	-2.93924	-0.553016		AT1G76952	-0.925129	-3.86437	-0.89258	-1.4456	-1.78192		0.856789	-2.08245	0.889338	0.336322	0		0.734088	4.33659	0.790922	0.113112	5.97472	0.409111		0.350522	-0.851953	0.363838	0.137593	1		AT1G76952	0.350522	-0.851953	0.363838	0.137593
AT1G77060	9	-2.30575	-0.428078		AT1G77060	5.2291	2.92335	5.35567	4.92759	4.60893		0.620177	-1.68558	0.74674	0.318662	2.22045e-16		0.384619	2.84118	0.557621	0.101545	3.88496	0.507349		0.314646	-0.855176	0.378858	0.161673	1		AT1G77060	0.314646	-0.855176	0.378858	0.161673
AT1G77580	9	-3.45981	-1.25737		AT1G77580	4.37437	0.914559	4.24782	2.99046	3.1318		1.24257	-2.21724	1.11602	-0.141347	4.44089e-16		1.54398	4.91617	1.2455	0.0199789	7.72563	0.359777		0.447048	-0.797713	0.401518	-0.0508533	1		AT1G77580	0.447048	-0.797713	0.401518	-0.050853
AT1G78820	9	-3.09969	-0.231799		AT1G78820	6.13828	3.03859	4.62944	4.39764	4.55099		1.5873	-1.5124	0.0784512	-0.153348	3.33067e-16		2.51951	2.28735	0.00615459	0.0235157	4.83653	0.454709		0.721757	-0.687701	0.0356724	-0.0697288	1		AT1G78820	0.721757	-0.687701	0.035672	-0.069729
AT1G78970	9	-5.50255	-0.855826		AT1G78970	2.69105	-2.8115	3.24674	2.39092	1.3793		1.31175	-4.1908	1.86744	1.01161	0		1.72069	17.5628	3.48733	1.02336	23.7942	0.205005		0.268915	-0.859135	0.382834	0.207386	1		AT1G78970	0.268915	-0.859135	0.382834	0.207386
AT1G78995	9	-2.04325	-0.29588		AT1G78995	3.90226	1.85901	3.66048	3.3646	3.19659		0.705677	-1.33758	0.46389	0.16801	5.55112e-17		0.49798	1.78911	0.215194	0.0282275	2.53052	0.62863		0.44361	-0.840842	0.291616	0.105617	1		AT1G78995	0.44361	-0.840842	0.291616	0.105617
AT1G79529	9	-2.241	0.037837		AT1G79529	0.567107	-1.67389	0.678186	0.716023	0.071856		0.495251	-1.74575	0.606329	0.644167	0		0.245273	3.04763	0.367635	0.414951	4.07549	0.495347		0.245321	-0.864751	0.300344	0.319086	1		AT1G79529	0.245321	-0.864751	0.300344	0.319086
AT1G79760	9	-2.19923	-0.468205		AT1G79760	0.701579	-1.49765	1.07525	0.607042	0.221555		0.480024	-1.7192	0.853692	0.385487	0		0.230423	2.95566	0.72879	0.1486	4.06347	0.49608		0.23813	-0.852861	0.423499	0.191232	1		AT1G79760	0.23813	-0.852861	0.423499	0.191232
AT1G79890	9	-2.1002	-0.40534		AT1G79890	-0.158984	-2.25918	0.390383	-0.0149574	-0.510686		0.351701	-1.7485	0.901068	0.495728	0		0.123694	3.05725	0.811924	0.245747	4.23861	0.485723		0.170829	-0.849285	0.437669	0.240786	1		AT1G79890	0.170829	-0.849285	0.437669	0.240786
AT2G01590	9	-2.00812	-0.583532		AT2G01590	6.70407	4.69594	6.34951	5.76598	5.87887		0.825192	-1.18293	0.470636	-0.112896	2.22045e-16		0.680942	1.39933	0.221498	0.0127455	2.31451	0.65731		0.542407	-0.777553	0.309354	-0.0742076	1		AT2G01590	0.542407	-0.777553	0.309354	-0.074208
AT2G01760	9	-2.42696	-0.645514		AT2G01760	3.89927	1.47231	3.82	3.17448	3.09151		0.807756	-1.61921	0.728483	0.0829684	-1.66533e-16		0.652469	2.62183	0.530687	0.00688376	3.81187	0.51219		0.413724	-0.829341	0.373121	0.0424956	1		AT2G01760	0.413724	-0.829341	0.373121	0.042496
AT2G01890	9	-2.45957	-0.606512		AT2G01890	2.72792	0.268352	3.53464	2.92813	2.36476		0.363162	-2.09641	1.16988	0.563368	0		0.131887	4.39493	1.36862	0.317383	6.21282	0.401195		0.145699	-0.841069	0.46935	0.22602	1		AT2G01890	0.145699	-0.841069	0.46935	0.22602
AT2G01918	9	-4.00077	-1.08709		AT2G01918	3.42198	-0.578785	3.38635	2.29926	2.1322		1.28978	-2.71099	1.25415	0.167059	0		1.66353	7.34945	1.57289	0.0279087	10.6138	0.306948		0.395895	-0.832132	0.384959	0.0512785	1		AT2G01918	0.395895	-0.832132	0.384959	0.051278
AT2G02780	9	-2.28232	-0.828976		AT2G02780	3.6751	1.39278	3.72086	2.89189	2.92016		0.75494	-1.52738	0.800708	-0.0282688	1.11022e-16		0.569934	2.33288	0.641133	0.000799126	3.54475	0.531138		0.400977	-0.811248	0.425286	-0.0150146	1		AT2G02780	0.400977	-0.811248	0.425286	-0.015015
AT2G03090	9	-2.13051	-0.71929		AT2G03090	2.03536	-0.0951451	2.48223	1.76294	1.54635		0.489016	-1.64149	0.935883	0.216594	-5.55112e-17		0.239136	2.6945	0.875877	0.0469128	3.85642	0.509223		0.249018	-0.835885	0.476573	0.110294	1		AT2G03090	0.249018	-0.835885	0.476573	0.110294
AT2G04790	9	-2.13636	-0.447967		AT2G04790	4.64986	2.51351	4.87342	4.42546	4.11556		0.534302	-1.60206	0.757861	0.309894	-1.11022e-16		0.285478	2.56658	0.574353	0.0960343	3.52245	0.532816		0.284685	-0.853602	0.403801	0.165117	1		AT2G04790	0.284685	-0.853602	0.403801	0.165117
AT2G05790	9	-3.47948	-0.968314		AT2G05790	6.04939	2.56991	6.498	5.52968	5.16175		0.887648	-2.59184	1.33625	0.367938	-1.11022e-16		0.787918	6.71762	1.78557	0.135378	9.42649	0.325705		0.289112	-0.844176	0.435225	0.119839	1		AT2G05790	0.289112	-0.844176	0.435225	0.119839
AT2G06850	9	-3.58838	-0.701416		AT2G06850	7.55227	3.9639	6.92436	6.22294	6.16587		1.3864	-2.20197	0.758492	0.0570759	-3.33067e-16		1.92212	4.84868	0.57531	0.00325765	7.34936	0.368871		0.511405	-0.812245	0.279786	0.0210537	1		AT2G06850	0.511405	-0.812245	0.279786	0.021054
AT2G14900	9	-2.47564	-0.155683		AT2G14900	1.57053	-0.905115	2.82527	2.66959	1.54007		0.0304605	-2.44518	1.2852	1.12952	0		0.000927844	5.97892	1.65175	1.27582	8.90741	0.335061		0.0102061	-0.819286	0.430622	0.378458	1		AT2G14900	0.010206	-0.819286	0.430622	0.378458
AT2G15090	9	-3.53649	1.5812		AT2G15090	3.94717	0.410675	2.78859	4.36979	2.87906		1.06811	-2.46838	-0.0904668	1.49074	0		1.14087	6.09291	0.00818424	2.22229	9.46425	0.325055		0.347196	-0.80236	-0.0294067	0.484571	1		AT2G15090	0.347196	-0.80236	-0.029407	0.484571
AT2G15440	9	-2.54307	-0.879707		AT2G15440	1.52981	-1.01326	2.23571	1.35601	1.02707		0.502743	-2.04033	1.20865	0.32894	0		0.25275	4.16294	1.46083	0.108201	5.98472	0.408769		0.205506	-0.834023	0.494057	0.13446	1		AT2G15440	0.205506	-0.834023	0.494057	0.13446
AT2G16270	9	-2.48157	-0.519426		AT2G16270	2.80187	0.320303	2.50214	1.98271	1.90176		0.900114	-1.58145	0.600383	0.0809562	-5.55112e-17		0.810206	2.50099	0.360459	0.0065539	3.67821	0.521413		0.469331	-0.82459	0.313047	0.0422116	1		AT2G16270	0.469331	-0.82459	0.313047	0.042212
AT2G17280	9	-2.47661	-0.785619		AT2G17280	0.179111	-2.29749	0.331833	-0.453786	-0.560084		0.739195	-1.73741	0.891917	0.106298	-5.55112e-17		0.54641	3.01859	0.795515	0.0112992	4.37182	0.478266		0.353532	-0.830943	0.426573	0.0508386	1		AT2G17280	0.353532	-0.830943	0.426573	0.050839
AT2G20750	9	-2.54923	-0.709972		AT2G20750	3.30074	0.751508	2.41725	1.70728	2.04419		1.25655	-1.29269	0.373055	-0.336917	-1.11022e-16		1.57891	1.67104	0.13917	0.113513	3.50263	0.534322		0.6714	-0.69071	0.199332	-0.180022	1		AT2G20750	0.6714	-0.69071	0.199332	-0.180022
AT2G21050	9	-2.64116	-0.613936		AT2G21050	3.35564	0.714486	3.88426	3.27032	2.80618		0.549465	-2.09169	1.07808	0.464146	-1.11022e-16		0.301912	4.37518	1.16226	0.215431	6.05478	0.406397		0.223301	-0.850058	0.43813	0.188628	1		AT2G21050	0.223301	-0.850058	0.43813	0.188628
AT2G21210	9	-2.19037	-0.814397		AT2G21210	6.49639	4.30602	6.171	5.3566	5.5825		0.913885	-1.27648	0.588498	-0.225899	2.22045e-16		0.835186	1.62941	0.34633	0.0510306	2.86196	0.59111		0.540207	-0.754543	0.347867	-0.133531	1		AT2G21210	0.540207	-0.754543	0.347867	-0.133531
AT2G21330	9	-2.17139	-0.52175		AT2G21330	11.9844	9.81302	11.8465	11.3248	11.2422		0.742239	-1.42915	0.604332	0.0825822	-4.44089e-16		0.550919	2.04248	0.365217	0.00681981	2.96543	0.580705		0.431022	-0.829917	0.350939	0.0479559	1		AT2G21330	0.431022	-0.829917	0.350939	0.047956
AT2G21540	9	-2.63236	-0.685594		AT2G21540	4.01675	1.38439	4.50314	3.81754	3.43045		0.586292	-2.04606	1.07268	0.387089	4.44089e-16		0.343738	4.18637	1.15065	0.149838	5.8306	0.414136		0.242805	-0.847349	0.444237	0.160308	1		AT2G21540	0.242805	-0.847349	0.444237	0.160308
AT2G21830	9	-2.10001	-0.628385		AT2G21830	2.80665	0.706633	3.49587	2.86749	2.46916		0.337489	-1.76253	1.02671	0.398326	-2.22045e-16		0.113899	3.1065	1.05414	0.158664	4.4332	0.474943		0.160288	-0.837099	0.487629	0.189182	1		AT2G21830	0.160288	-0.837099	0.487629	0.189182
AT2G22770	9	-3.04714	-0.080988		AT2G22770	2.33127	-0.715867	2.45021	2.36922	1.60871		0.722562	-2.32457	0.8415	0.760512	0		0.522096	5.40364	0.708122	0.578378	7.21224	0.372362		0.269054	-0.865582	0.313342	0.283185	1		AT2G22770	0.269054	-0.865582	0.313342	0.283185
AT2G22890	9	-2.28359	0.537002		AT2G22890	0.769088	-1.51451	0.106411	0.643413	0.00110163		0.767986	-1.51561	0.105309	0.642311	0		0.589803	2.29706	0.0110901	0.412564	3.31052	0.549607		0.42209	-0.832987	0.0578787	0.353018	1		AT2G22890	0.42209	-0.832987	0.057879	0.353018
AT2G22980	9	-3.20672	-0.705002		AT2G22980	5.14789	1.94118	5.27555	4.57055	4.23379		0.914103	-2.29262	1.04176	0.336755	6.66134e-16		0.835585	5.25609	1.08526	0.113404	7.29033	0.370362		0.338549	-0.849097	0.385827	0.124721	1		AT2G22980	0.338549	-0.849097	0.385827	0.124721
AT2G25270	9	-3.03051	-1.07796		AT2G25270	1.24496	-1.78555	1.85799	0.780022	0.524357		0.720608	-2.3099	1.33363	0.255665	0		0.519275	5.33565	1.77857	0.0653647	7.69886	0.360402		0.259708	-0.832493	0.480642	0.0921422	1		AT2G25270	0.259708	-0.832493	0.480642	0.092142
AT2G26640	9	-2.04317	-0.589614		AT2G26640	4.14883	2.10566	4.21801	3.62839	3.52522		0.623609	-1.41956	0.692785	0.103171	1.11022e-16		0.388888	2.01516	0.479951	0.0106442	2.89465	0.587763		0.366534	-0.834367	0.407193	0.0606399	1		AT2G26640	0.366534	-0.834367	0.407193	0.06064
AT2G26692	9	-2.24144	0.138639		AT2G26692	-0.379907	-2.62135	-0.82932	-0.690681	-1.13031		0.750407	-1.49103	0.300994	0.439633	-1.66533e-16		0.56311	2.22318	0.0905975	0.193277	3.07017	0.570715		0.428268	-0.850955	0.171782	0.250905	1		AT2G26692	0.428268	-0.850955	0.171782	0.250905
AT2G26695	9	-2.65229	-0.839075		AT2G26695	2.28657	-0.365719	2.6609	1.82182	1.60089		0.685677	-1.96661	1.06001	0.22093	-1.11022e-16		0.470153	3.86756	1.12361	0.04881	5.51014	0.426009		0.292105	-0.837795	0.451572	0.0941181	1		AT2G26695	0.292105	-0.837795	0.451572	0.094118
AT2G27385	9	-2.58452	-0.617686		AT2G27385	6.13726	3.55273	5.477	4.85931	5.00657		1.13068	-1.45384	0.470424	-0.147261	-3.33067e-16		1.27844	2.11366	0.221299	0.0216859	3.63508	0.524497		0.593038	-0.762536	0.246736	-0.0772381	1		AT2G27385	0.593038	-0.762536	0.246736	-0.077238
AT2G27420	9	-5.72717	-1.66562		AT2G27420	5.4183	-0.308868	6.10954	4.44392	3.91572		1.50258	-4.22459	2.19381	0.528196	-4.44089e-16		2.25774	17.8472	4.81282	0.278991	25.1967	0.199218		0.29934	-0.841613	0.437047	0.105226	1		AT2G27420	0.29934	-0.841613	0.437047	0.105226
AT2G28050	9	-2.61419	-0.902536		AT2G28050	2.56514	-0.0490489	2.50445	1.60192	1.65562		0.909528	-1.70466	0.848836	-0.0537	5.55112e-17		0.827241	2.90588	0.720523	0.00288369	4.45653	0.473698		0.430842	-0.807496	0.402092	-0.0254376	1		AT2G28050	0.430842	-0.807496	0.402092	-0.025438
AT2G28950	9	-2.09762	-0.261303		AT2G28950	6.93506	4.83744	6.99131	6.73001	6.37346		0.561605	-1.53601	0.617856	0.356553	-4.44089e-16		0.3154	2.35934	0.381747	0.12713	3.18362	0.560453		0.314754	-0.860865	0.34628	0.199831	1		AT2G28950	0.314754	-0.860865	0.34628	0.199831
AT2G29180	9	-2.46269	-0.757113		AT2G29180	6.06439	3.6017	5.87166	5.11454	5.16307		0.901318	-1.56137	0.708582	-0.0485307	-3.33067e-16		0.812375	2.43788	0.502088	0.00235523	3.75469	0.516075		0.465148	-0.805784	0.365681	-0.0250455	1		AT2G29180	0.465148	-0.805784	0.365681	-0.025045
AT2G29300	9	-2.92473	-0.679088		AT2G29300	4.39165	1.46692	3.47547	2.79639	3.03261		1.35904	-1.56569	0.442865	-0.236222	-1.66533e-16		1.847	2.45137	0.19613	0.0558011	4.5503	0.468792		0.637108	-0.733981	0.207612	-0.110739	1		AT2G29300	0.637108	-0.733981	0.207612	-0.110739
AT2G29310	9	-4.03669	-1.35361		AT2G29310	5.40254	1.36585	5.60406	4.25045	4.15573		1.24681	-2.78987	1.44834	0.0947236	-2.22045e-16		1.55455	7.78339	2.09768	0.00897257	11.4446	0.295597		0.368554	-0.824678	0.428124	0.028	1		AT2G29310	0.368554	-0.824678	0.428124	0.028
AT2G30010	9	-2.47478	-0.608227		AT2G30010	6.3596	3.88482	5.45582	4.84759	5.13696		1.22265	-1.25214	0.318858	-0.289369	-1.11022e-16		1.49486	1.56784	0.101671	0.0837343	3.24811	0.554861		0.678399	-0.694762	0.176922	-0.16056	1		AT2G30010	0.678399	-0.694762	0.176922	-0.16056
AT2G30600	9	-2.33087	-0.169322		AT2G30600	8.21275	5.88188	6.93247	6.76314	6.94756		1.26519	-1.06568	-0.0150932	-0.184415	-2.22045e-16		1.60071	1.13568	0.000227806	0.0340089	2.77063	0.600774		0.760094	-0.640235	-0.00906763	-0.110792	1		AT2G30600	0.760094	-0.640235	-0.009068	-0.110792
AT2G30615	9	-2.29391	-0.014597		AT2G30615	1.55357	-0.740343	0.215638	0.201042	0.307476		1.24609	-1.04782	-0.0918377	-0.106434	0		1.55274	1.09793	0.00843417	0.0113283	2.67043	0.61194		0.762534	-0.641203	-0.0561992	-0.0651315	1		AT2G30615	0.762534	-0.641203	-0.056199	-0.065131
AT2G32179	9	-2.40389	0.015905		AT2G32179	-0.281096	-2.68498	-0.189526	-0.173621	-0.832307		0.551211	-1.85268	0.642781	0.658686	0		0.303834	3.43241	0.413167	0.433867	4.58328	0.467102		0.257472	-0.865389	0.300244	0.307674	1		AT2G32179	0.257472	-0.865389	0.300244	0.307674
AT2G32500	9	-2.14399	-0.685049		AT2G32500	5.79619	3.6522	5.61242	4.92737	4.99705		0.799144	-1.34485	0.615376	-0.0696736	0		0.638631	1.80861	0.378687	0.00485441	2.83078	0.594356		0.474976	-0.799317	0.365752	-0.0414109	1		AT2G32500	0.474976	-0.799317	0.365752	-0.041411
AT2G32765	9	-2.48739	-0.868887		AT2G32765	0.680288	-1.8071	0.739945	-0.128942	-0.128951		0.80924	-1.67814	0.868896	8.95725e-06	-1.38778e-17		0.654869	2.81617	0.75498	8.02323e-11	4.22602	0.486446		0.393651	-0.816326	0.422671	4.35721e-06	1		AT2G32765	0.393651	-0.816326	0.422671	4e-06
AT2G34300	9	-2.32932	-0.699486		AT2G34300	6.14866	3.81934	5.86161	5.16212	5.24793		0.900727	-1.42859	0.613674	-0.0858112	-1.11022e-16		0.81131	2.04087	0.376596	0.00736356	3.23614	0.555887		0.500702	-0.794135	0.341133	-0.0477013	1		AT2G34300	0.500702	-0.794135	0.341133	-0.047701
AT2G34510	9	-2.17207	0.327873		AT2G34510	5.81576	3.64368	5.29906	5.62693	5.09636		0.7194	-1.45267	0.2027	0.530573	-2.22045e-16		0.517537	2.11026	0.0410874	0.281508	2.95039	0.582184		0.418823	-0.845723	0.118009	0.308891	1		AT2G34510	0.418823	-0.845723	0.118009	0.308891
AT2G35130	9	-2.39464	-0.662289		AT2G35130	5.14101	2.74638	5.20021	4.53792	4.40638		0.734634	-1.66	0.79383	0.13154	2.22045e-16		0.539686	2.75561	0.630166	0.0173029	3.94277	0.503616		0.369973	-0.836004	0.399785	0.0662459	1		AT2G35130	0.369973	-0.836004	0.399785	0.066246
AT2G35210	9	-3.26224	-0.638764		AT2G35210	-1.67544	-4.93768	-0.484252	-1.12302	-2.0551		0.379656	-2.88258	1.57085	0.932081	0		0.144139	8.30928	2.46755	0.868775	11.7898	0.291238		0.11057	-0.839517	0.457489	0.271457	1		AT2G35210	0.11057	-0.839517	0.457489	0.271457
AT2G35500	9	-2.02351	-0.501731		AT2G35500	5.46888	3.44537	5.77846	5.27672	4.99236		0.476525	-1.54699	0.786096	0.284365	1.11022e-16		0.227076	2.39317	0.617947	0.0808633	3.31905	0.5489		0.261565	-0.84914	0.431488	0.156088	1		AT2G35500	0.261565	-0.84914	0.431488	0.156088
AT2G35860	9	-2.80745	-0.904934		AT2G35860	3.14452	0.337076	3.25071	2.34577	2.26952		0.875003	-1.93244	0.981188	0.076254	-5.55112e-17		0.76563	3.73434	0.96273	0.00581467	5.46852	0.427627		0.374175	-0.826366	0.419583	0.0326083	1		AT2G35860	0.374175	-0.826366	0.419583	0.032608
AT2G37025	9	-2.54487	-0.097606		AT2G37025	2.5711	0.0262308	1.20348	1.10588	1.22667		1.34443	-1.20044	-0.0231891	-0.120796	-1.66533e-16		1.80748	1.44106	0.000537733	0.0145916	3.26368	0.553537		0.74419	-0.664489	-0.012836	-0.0668648	1		AT2G37025	0.74419	-0.664489	-0.012836	-0.066865
AT2G37450	9	-2.49681	-0.532825		AT2G37450	4.43893	1.94212	4.5786	4.04578	3.75136		0.687573	-1.80924	0.827245	0.29442	-4.996e-16		0.472757	3.27334	0.684334	0.086683	4.51712	0.470511		0.32351	-0.851266	0.389227	0.138528	1		AT2G37450	0.32351	-0.851266	0.389227	0.138528
AT2G37585	9	-2.77418	-1.02733		AT2G37585	3.6258	0.851617	3.40729	2.37996	2.56617		1.05963	-1.71455	0.841123	-0.186207	-2.22045e-16		1.12282	2.93968	0.707487	0.0346729	4.80466	0.456214		0.483419	-0.782201	0.383732	-0.0849501	1		AT2G37585	0.483419	-0.782201	0.383732	-0.08495
AT2G37640	9	-3.62281	-1.00813		AT2G37640	3.74786	0.125047	4.28681	3.27868	2.8596		0.888262	-2.73455	1.42721	0.419079	1.11022e-16		0.78901	7.47777	2.03693	0.175627	10.4793	0.308911		0.274394	-0.844732	0.440881	0.129458	1		AT2G37640	0.274394	-0.844732	0.440881	0.129458
AT2G37790	9	-2.96776	-1.02221		AT2G37790	3.95301	0.985254	4.58443	3.56222	3.27123		0.681783	-2.28597	1.3132	0.290992	2.22045e-16		0.464827	5.22568	1.7245	0.0846763	7.49968	0.365156		0.248957	-0.834738	0.479523	0.106257	1		AT2G37790	0.248957	-0.834738	0.479523	0.106257
AT2G38120	9	-2.02664	-0.285317		AT2G38120	6.61505	4.58841	6.72921	6.4439	6.09414		0.52091	-1.50573	0.63507	0.349753	0		0.271347	2.26723	0.403314	0.122327	3.06422	0.571268		0.297579	-0.860177	0.362795	0.199803	1		AT2G38120	0.297579	-0.860177	0.362795	0.199803
AT2G38210	9	-2.25576	-0.021851		AT2G38210	2.69403	0.43827	2.56345	2.5416	2.05934		0.634696	-1.62107	0.50411	0.48226	0		0.402839	2.62785	0.254127	0.232574	3.5174	0.533199		0.338419	-0.864351	0.268791	0.25714	1		AT2G38210	0.338419	-0.864351	0.268791	0.25714
AT2G38480	9	-2.2069	-0.640154		AT2G38480	4.05011	1.84321	3.69244	3.05228	3.15951		0.890597	-1.3163	0.532928	-0.107226	-2.22045e-16		0.793163	1.73264	0.284012	0.0114974	2.82132	0.595352		0.530219	-0.783662	0.31728	-0.0638372	1		AT2G38480	0.530219	-0.783662	0.31728	-0.063837
AT2G38530	9	-2.592	-0.53916		AT2G38530	5.22939	2.63739	6.43767	5.89851	5.05074		0.178651	-2.41335	1.38693	0.847771	-3.33067e-16		0.0319161	5.82427	1.92358	0.718715	8.49848	0.343028		0.0612822	-0.827847	0.475756	0.290809	1		AT2G38530	0.061282	-0.827847	0.475756	0.290809
AT2G38540	9	-2.85583	-0.898365		AT2G38540	9.51749	6.66165	9.99741	9.09904	8.8189		0.69859	-2.15724	1.17851	0.280144	2.22045e-16		0.488028	4.6537	1.38888	0.0784807	6.60909	0.388982		0.271739	-0.839128	0.458418	0.108971	1		AT2G38540	0.271739	-0.839128	0.458418	0.108971
AT2G41050	9	-2.88069	-0.814396		AT2G41050	2.64596	-0.234732	3.46759	2.6532	2.13301		0.512956	-2.36774	1.33459	0.520192	0		0.263124	5.60618	1.78113	0.2706	7.92103	0.355311		0.182259	-0.841284	0.474195	0.18483	1		AT2G41050	0.182259	-0.841284	0.474195	0.18483
AT2G41170	9	-2.05691	-0.026114		AT2G41170	5.07548	3.01858	4.55577	4.52965	4.29487		0.780614	-1.27629	0.260896	0.234782	3.33067e-16		0.609358	1.62892	0.0680669	0.0551226	2.36147	0.650742		0.507978	-0.830537	0.169776	0.152782	1		AT2G41170	0.507978	-0.830537	0.169776	0.152782
AT2G41312	9	-2.97298	-1.00578		AT2G41312	2.9089	-0.0640794	3.46091	2.45513	2.19022		0.718685	-2.2543	1.2707	0.264913	0		0.516509	5.08185	1.61467	0.0701788	7.2832	0.370543		0.266304	-0.835314	0.470848	0.0981616	1		AT2G41312	0.266304	-0.835314	0.470848	0.098162
AT2G41540	9	-2.70764	-0.449446		AT2G41540	3.89503	1.1874	4.48706	4.03762	3.40178		0.493255	-2.21438	1.08529	0.635841	-3.33067e-16		0.243301	4.90349	1.17785	0.404293	6.72893	0.385502		0.190151	-0.85365	0.41838	0.245118	1		AT2G41540	0.190151	-0.85365	0.41838	0.245118
AT2G41990	9	-3.53777	-0.695633		AT2G41990	2.32777	-1.21	0.687317	-0.00831627	0.449194		1.87858	-1.65919	0.238123	-0.45751	0		3.52906	2.75292	0.0567026	0.209315	6.548	0.390792		0.734134	-0.648399	0.0930566	-0.178791	1		AT2G41990	0.734134	-0.648399	0.093057	-0.178791
AT2G42380	9	-3.88885	-1.31428		AT2G42380	5.33811	1.44926	5.51823	4.20396	4.12739		1.21072	-2.67813	1.39085	0.07657	-6.66134e-16		1.46583	7.17239	1.93445	0.00586296	10.5785	0.307459		0.372246	-0.823416	0.427628	0.0235421	1		AT2G42380	0.372246	-0.823416	0.427628	0.023542
AT2G42570	9	-2.72527	-0.855457		AT2G42570	1.73315	-0.992126	1.41749	0.562034	0.680137		1.05301	-1.67226	0.737355	-0.118103	-2.77556e-17		1.10883	2.79646	0.543692	0.0139482	4.46293	0.473358		0.498451	-0.791579	0.349033	-0.0559048	1		AT2G42570	0.498451	-0.791579	0.349033	-0.055905
AT2G42870	9	-4.04736	-1.18318		AT2G42870	2.41588	-1.63148	1.66914	0.485955	0.734871		1.68101	-2.36635	0.934265	-0.248916	8.32667e-17		2.82578	5.59964	0.872852	0.0619592	9.36023	0.326856		0.549447	-0.773458	0.30537	-0.0813598	1		AT2G42870	0.549447	-0.773458	0.30537	-0.08136
AT2G42900	9	-3.93403	-1.10598		AT2G42900	3.11369	-0.820342	2.88426	1.77828	1.73897		1.37472	-2.55931	1.14529	0.0393088	1.66533e-16		1.88985	6.55009	1.31169	0.00154518	9.75316	0.320204		0.44019	-0.819503	0.366726	0.0125868	1		AT2G42900	0.44019	-0.819503	0.366726	0.012587
AT2G43530	9	-2.38564	-0.585233		AT2G43530	3.73649	1.35085	3.70206	3.11682	2.97656		0.759934	-1.6257	0.7255	0.140267	1.66533e-16		0.5775	2.6429	0.526351	0.0196748	3.76643	0.51527		0.391571	-0.837675	0.373829	0.0722754	1		AT2G43530	0.391571	-0.837675	0.373829	0.072275
AT2G43550	9	-3.16146	-1.17928		AT2G43550	3.71509	0.55363	4.08564	2.90636	2.81518		0.899911	-2.26155	1.27046	0.0911793	-2.22045e-16		0.80984	5.1146	1.61406	0.00831366	7.54681	0.364014		0.32758	-0.823235	0.462464	0.0331905	1		AT2G43550	0.32758	-0.823235	0.462464	0.033191
AT2G45340	9	-2.55032	-0.861854		AT2G45340	5.58854	3.03822	5.42184	4.55998	4.65215		0.936395	-1.61392	0.769691	-0.092163	-6.66134e-16		0.876835	2.60475	0.592424	0.00849401	4.0825	0.494922		0.463443	-0.798766	0.380937	-0.0456135	1		AT2G45340	0.463443	-0.798766	0.380937	-0.045613
AT2G45400	9	-2.79266	-0.757959		AT2G45400	3.23981	0.447145	3.14622	2.38826	2.30536		0.934447	-1.85821	0.840863	0.0829039	-2.22045e-16		0.873192	3.45296	0.70705	0.00687306	5.04007	0.445432		0.416233	-0.827708	0.374547	0.0369281	1		AT2G45400	0.416233	-0.827708	0.374547	0.036928
AT2G45560	9	-2.57626	-0.4784		AT2G45560	4.98953	2.41327	4.85733	4.37893	4.15976		0.829769	-1.74649	0.697561	0.219161	2.22045e-16		0.688517	3.05023	0.486591	0.0480316	4.27337	0.483743		0.401395	-0.844853	0.33744	0.106018	1		AT2G45560	0.401395	-0.844853	0.33744	0.106018
AT2G45800	9	-2.28386	-0.449504		AT2G45800	2.08376	-0.2001	1.50519	1.05569	1.11114		0.972624	-1.31124	0.394058	-0.055446	0		0.945998	1.71934	0.155282	0.00307425	2.8237	0.595102		0.57881	-0.780319	0.234505	-0.032996	1		AT2G45800	0.57881	-0.780319	0.234505	-0.032996
AT2G46570	9	-2.3022	-0.592904		AT2G46570	-0.0585756	-2.36078	-0.0229378	-0.615841	-0.764533		0.705957	-1.59624	0.741595	0.148691	0		0.498375	2.54799	0.549963	0.0221091	3.61844	0.525702		0.371123	-0.839148	0.389858	0.0781672	1		AT2G46570	0.371123	-0.839148	0.389858	0.078167
AT2G47370	9	-2.04278	-0.761714		AT2G47370	3.79048	1.7477	3.36898	2.60726	2.87861		0.911876	-1.13091	0.490372	-0.271342	1.11022e-16		0.831517	1.27895	0.240465	0.0736264	2.42456	0.64222		0.585625	-0.72629	0.314927	-0.174261	1		AT2G47370	0.585625	-0.72629	0.314927	-0.174261
AT2G47485	9	-2.8542	-0.550344		AT2G47485	3.53907	0.684872	2.91634	2.36599	2.37657		1.1625	-1.6917	0.539769	-0.0105754	0		1.35141	2.86183	0.29135	0.000111839	4.50471	0.471158		0.547722	-0.797056	0.254317	-0.00498268	1		AT2G47485	0.547722	-0.797056	0.254317	-0.004983
AT3G01440	9	-3.01895	-0.655789		AT3G01440	5.72163	2.70268	5.82128	5.16549	4.85277		0.868857	-2.15009	0.968511	0.312721	-4.44089e-16		0.754913	4.62288	0.938013	0.0977945	6.4136	0.394865		0.343082	-0.848996	0.382431	0.123483	1		AT3G01440	0.343082	-0.848996	0.382431	0.123483
AT3G01500	9	-3.18884	-0.851447		AT3G01500	13.3532	10.1643	13.2645	12.4131	12.2988		1.0544	-2.13444	0.96574	0.114293	-8.88178e-16		1.11176	4.55581	0.932654	0.0130629	6.61329	0.388858		0.410013	-0.829992	0.375536	0.0444438	1		AT3G01500	0.410013	-0.829992	0.375536	0.044444
AT3G02110	9	-2.7508	-0.978243		AT3G02110	4.34987	1.59907	4.76416	3.78591	3.62475		0.725117	-2.02568	1.1394	0.161161	2.22045e-16		0.525795	4.10339	1.29824	0.0259729	5.9534	0.409843		0.297184	-0.830212	0.466977	0.0660508	1		AT3G02110	0.297184	-0.830212	0.466977	0.066051
AT3G02410	9	-4.63569	-1.2287		AT3G02410	0.91946	-3.71623	-1.15446	-2.38316	-1.5836		2.50306	-2.13264	0.429138	-0.799561	0		6.2653	4.54813	0.184159	0.639298	11.6369	0.293144		0.733757	-0.62517	0.125799	-0.234387	1		AT3G02410	0.733757	-0.62517	0.125799	-0.234387
AT3G02870	9	-2.10251	-0.47584		AT3G02870	6.14069	4.03818	5.24184	4.766	5.04668		1.09401	-1.0085	0.195163	-0.280677	-2.22045e-16		1.19686	1.01707	0.0380885	0.0787796	2.3308	0.65501		0.716588	-0.660576	0.127834	-0.183846	1		AT3G02870	0.716588	-0.660576	0.127834	-0.183846
AT3G03820	9	-3.22959	-1.06383		AT3G03820	2.92077	-0.308824	2.87205	1.80822	1.82305		1.09771	-2.13188	1.049	-0.0148357	0		1.20498	4.5449	1.1004	0.000220099	6.8505	0.382066		0.4194	-0.814519	0.400787	-0.00566823	1		AT3G03820	0.4194	-0.814519	0.400787	-0.005668
AT3G03830	9	-2.70089	0.021456		AT3G03830	0.463786	-2.23711	-0.213154	-0.191698	-0.544543		1.00833	-1.69256	0.331389	0.352845	0		1.01673	2.86477	0.109819	0.1245	4.11582	0.492915		0.497021	-0.83429	0.163347	0.173923	1		AT3G03830	0.497021	-0.83429	0.163347	0.173923
AT3G03840	9	-3.17741	-0.899182		AT3G03840	1.95227	-1.22514	2.22522	1.32604	1.0696		0.882675	-2.29474	1.15562	0.25644	0		0.779116	5.26582	1.33546	0.0657617	7.44616	0.366466		0.32347	-0.840944	0.423496	0.0939767	1		AT3G03840	0.32347	-0.840944	0.423496	0.093977
AT3G04550	9	-2.37041	-0.605096		AT3G04550	7.15029	4.77988	7.065	6.4599	6.36377		0.786524	-1.58389	0.701231	0.0961354	-4.44089e-16		0.618619	2.50871	0.491726	0.00924201	3.6283	0.524987		0.412915	-0.831522	0.368137	0.0504698	1		AT3G04550	0.412915	-0.831522	0.368137	0.05047
AT3G05900	9	-2.82577	-0.893957		AT3G05900	5.19302	2.36726	4.91037	4.01641	4.12176		1.07126	-1.75451	0.788604	-0.105353	-3.33067e-16		1.14759	3.0783	0.621897	0.0110993	4.85889	0.453661		0.485988	-0.795952	0.357759	-0.0477946	1		AT3G05900	0.485988	-0.795952	0.357759	-0.047795
AT3G05905	9	-2.66626	-0.3032		AT3G05905	0.596539	-2.06972	0.0263788	-0.276821	-0.430905		1.02744	-1.63881	0.457284	0.154084	0		1.05564	2.68571	0.209109	0.023742	3.9742	0.50162		0.515387	-0.822062	0.229383	0.0772919	1		AT3G05905	0.515387	-0.822062	0.229383	0.077292
AT3G05910	9	-2.37317	-0.716555		AT3G05910	6.65564	4.28248	6.63674	5.92018	5.87376		0.781883	-1.59128	0.762978	0.0464231	0		0.61134	2.53218	0.582136	0.00215511	3.72782	0.517932		0.404962	-0.824177	0.395171	0.024044	1		AT3G05910	0.404962	-0.824177	0.395171	0.024044
AT3G06140	9	-2.60331	-0.525873		AT3G06140	3.23097	0.627661	3.07056	2.54469	2.36847		0.8625	-1.74081	0.702091	0.176218	-1.66533e-16		0.743906	3.03042	0.492931	0.0310529	4.29831	0.482338		0.416016	-0.839658	0.338645	0.0849967	1		AT3G06140	0.416016	-0.839658	0.338645	0.084997
AT3G06750	9	-2.10247	-0.239748		AT3G06750	6.72437	4.6219	6.41375	6.17401	5.98351		0.740861	-1.36161	0.430246	0.190498	2.22045e-16		0.548876	1.85397	0.185112	0.0362895	2.62425	0.617302		0.457335	-0.840522	0.265592	0.117595	1		AT3G06750	0.457335	-0.840522	0.265592	0.117595
AT3G06770	9	-3.42244	-1.09521		AT3G06770	4.9176	1.49516	5.03614	3.94093	3.84746		1.07014	-2.3523	1.18868	0.0934722	-1.11022e-16		1.14521	5.53331	1.41296	0.00873705	8.10021	0.35136		0.376005	-0.826502	0.417655	0.0328423	1		AT3G06770	0.376005	-0.826502	0.417655	0.032842
AT3G06980	9	-2.061	-0.461116		AT3G06980	6.99557	4.93457	7.0142	6.55308	6.37435		0.621217	-1.43979	0.639843	0.178727	0		0.385911	2.07299	0.409399	0.0319432	2.90024	0.587196		0.364776	-0.845437	0.375713	0.104948	1		AT3G06980	0.364776	-0.845437	0.375713	0.104948
AT3G06990	9	-3.32365	0.098712		AT3G06990	0.206246	-3.1174	-0.824294	-0.725582	-1.11526		1.3215	-2.00214	0.290964	0.389676	-2.22045e-16		1.74637	4.00858	0.0846602	0.151848	5.99146	0.408539		0.539886	-0.817954	0.11887	0.159198	1		AT3G06990	0.539886	-0.817954	0.11887	0.159198
AT3G07010	9	-2.01645	0.126217		AT3G07010	5.05544	3.03899	5.00151	5.12773	4.55592		0.499523	-1.51693	0.445595	0.571812	0		0.249523	2.30108	0.198555	0.326969	3.07612	0.570162		0.284809	-0.864896	0.254061	0.326025	1		AT3G07010	0.284809	-0.864896	0.254061	0.326025
AT3G08920	9	-2.4168	-0.717483		AT3G08920	6.02397	3.60717	5.43662	4.71914	4.94673		1.07724	-1.33955	0.489897	-0.227585	-1.11022e-16		1.16045	1.7944	0.239999	0.0517951	3.24665	0.554987		0.597855	-0.743434	0.271886	-0.126307	1		AT3G08920	0.597855	-0.743434	0.271886	-0.126307
AT3G09162	9	-2.11118	-0.363716		AT3G09162	1.71374	-0.397437	1.31505	0.951336	0.895674		0.81807	-1.29311	0.419378	0.0556626	0		0.669239	1.67214	0.175878	0.00309833	2.52035	0.629897		0.5153	-0.814527	0.264165	0.0350617	1		AT3G09162	0.5153	-0.814527	0.264165	0.035062
AT3G09870	9	-2.26362	0.770568		AT3G09870	1.03887	-1.22475	-1.18943	-0.418863	-0.448542		1.48742	-0.776206	-0.740889	0.0296789	4.16334e-17		2.21241	0.602496	0.548916	0.00088084	3.3647	0.545164		0.810885	-0.423159	-0.403906	0.0161799	1		AT3G09870	0.810885	-0.423159	-0.403906	0.01618
AT3G12110	9	-3.90291	-1.21943		AT3G12110	5.56774	1.66483	5.30193	4.0825	4.15425		1.41349	-2.48942	1.14768	-0.0717524	4.44089e-16		1.99795	6.1972	1.31717	0.00514841	9.51747	0.324145		0.458175	-0.806932	0.372015	-0.0232582	1		AT3G12110	0.458175	-0.806932	0.372015	-0.023258
AT3G12610	9	-3.40349	-0.948408		AT3G12610	5.93943	2.53594	5.75251	4.8041	4.758		1.18144	-2.22205	0.994512	0.0461035	-3.33067e-16		1.3958	4.93752	0.989053	0.00212553	7.3245	0.369497		0.436538	-0.821042	0.367469	0.0170351	1		AT3G12610	0.436538	-0.821042	0.367469	0.017035
AT3G12710	9	-2.36424	-0.056584		AT3G12710	2.16389	-0.20035	2.04483	1.98825	1.49915		0.664732	-1.6995	0.545679	0.489095	-1.11022e-16		0.441868	2.88832	0.297765	0.239214	3.86716	0.508515		0.338026	-0.864224	0.277486	0.248712	1		AT3G12710	0.338026	-0.864224	0.277486	0.248712
AT3G13750	9	-2.01942	0.82078		AT3G13750	8.79023	6.7708	7.62903	8.44981	7.90997		0.880257	-1.13917	-0.280935	0.539845	0		0.774852	1.2977	0.0789242	0.291433	2.44291	0.639803		0.563191	-0.728842	-0.179743	0.345394	1		AT3G13750	0.563191	-0.728842	-0.179743	0.345394
AT3G14210	9	-2.96912	-0.950279		AT3G14210	9.88153	6.9124	10.3157	9.36545	9.11878		0.762752	-2.20637	1.19695	0.246671	4.44089e-16		0.58179	4.86808	1.43269	0.0608467	6.94341	0.379502		0.289465	-0.837322	0.454245	0.0936122	1		AT3G14210	0.289465	-0.837322	0.454245	0.093612
AT3G14330	9	-2.23983	-0.307276		AT3G14330	4.62155	2.38172	4.62518	4.3179	3.98659		0.634961	-1.60486	0.63859	0.331314	0		0.403176	2.57559	0.407797	0.109769	3.49633	0.534803		0.339579	-0.858286	0.34152	0.177188	1		AT3G14330	0.339579	-0.858286	0.34152	0.177188
AT3G15570	9	-2.38587	-0.694398		AT3G15570	5.94405	3.55818	5.52058	4.82618	4.96225		0.981799	-1.40407	0.558335	-0.136063	0		0.963929	1.97141	0.311737	0.0185133	3.26559	0.553374		0.543302	-0.776976	0.308968	-0.075294	1		AT3G15570	0.543302	-0.776976	0.308968	-0.075294
AT3G15950	9	-3.18188	-0.677392		AT3G15950	2.83666	-0.345223	3.34857	2.67118	2.1278		0.708861	-2.47302	1.22078	0.543384	0		0.502484	6.11583	1.49029	0.295266	8.40387	0.344953		0.244524	-0.853076	0.42111	0.187442	1		AT3G15950	0.244524	-0.853076	0.42111	0.187442
AT3G16240	9	-5.344	-1.55541		AT3G16240	10.4148	5.07081	10.1847	8.62931	8.57491		1.8399	-3.5041	1.60981	0.0543992	-4.44089e-16		3.38522	12.2788	2.59148	0.00295928	18.2584	0.234028		0.430588	-0.82006	0.376741	0.012731	1		AT3G16240	0.430588	-0.82006	0.376741	0.012731
AT3G16250	9	-2.84629	-0.779389		AT3G16250	6.67445	3.82816	7.02979	6.2504	5.9457		0.728747	-2.11754	1.08409	0.304701	1.11022e-16		0.531072	4.48397	1.17525	0.092843	6.28314	0.398944		0.290729	-0.844779	0.432491	0.121559	1		AT3G16250	0.290729	-0.844779	0.432491	0.121559
AT3G16280	9	-2.60385	-0.682219		AT3G16280	1.7352	-0.868643	1.02475	0.342533	0.558461		1.17674	-1.4271	0.466291	-0.215928	0		1.38472	2.03663	0.217427	0.0466248	3.6854	0.520904		0.612969	-0.743384	0.242893	-0.112478	1		AT3G16280	0.612969	-0.743384	0.242893	-0.112478
AT3G16370	9	-3.26247	-0.580166		AT3G16370	9.31866	6.0562	9.71704	9.13687	8.55719		0.761471	-2.501	1.15985	0.57968	-6.66134e-16		0.579838	6.25498	1.34524	0.336028	8.51609	0.342673		0.260936	-0.857024	0.397448	0.198641	1		AT3G16370	0.260936	-0.857024	0.397448	0.198641
AT3G16380	9	-3.14108	-0.407514		AT3G16380	-0.404923	-3.54601	-0.0483353	-0.45585	-1.11378		0.708856	-2.43223	1.06544	0.657929	0		0.502476	5.91574	1.13517	0.432871	7.98625	0.353858		0.250834	-0.860662	0.377015	0.232813	1		AT3G16380	0.250834	-0.860662	0.377015	0.232813
AT3G16690	9	-2.66503	-0.810319		AT3G16690	2.84261	0.177576	2.84555	2.03523	1.97524		0.867369	-1.79766	0.870307	0.059988	0		0.752329	3.23159	0.757434	0.00359856	4.74496	0.459075		0.398188	-0.825263	0.399536	0.027539	1		AT3G16690	0.398188	-0.825263	0.399536	0.027539
AT3G18110	9	-2.16411	-0.657229		AT3G18110	5.11641	2.9523	5.35776	4.70054	4.53175		0.584657	-1.57946	0.826014	0.168785	-1.11022e-16		0.341823	2.49468	0.682299	0.0284884	3.54729	0.530948		0.310422	-0.838608	0.43857	0.089616	1		AT3G18110	0.310422	-0.838608	0.43857	0.089616
AT3G19480	9	-2.35617	-0.581283		AT3G19480	6.60569	4.24952	6.23887	5.65759	5.68792		0.917776	-1.4384	0.550952	-0.0303302	-4.44089e-16		0.842312	2.06899	0.303549	0.00091992	3.21577	0.557645		0.511793	-0.802115	0.307236	-0.0169135	1		AT3G19480	0.511793	-0.802115	0.307236	-0.016913
AT3G20015	9	-2.22955	-0.553235		AT3G20015	1.99189	-0.237656	2.37053	1.81729	1.48551		0.506379	-1.72317	0.885013	0.331778	-1.66533e-16		0.256419	2.96931	0.783248	0.110077	4.11906	0.492721		0.249503	-0.849042	0.436064	0.163474	1		AT3G20015	0.249503	-0.849042	0.436064	0.163474
AT3G20470	9	-2.64115	-0.607765		AT3G20470	8.12581	5.48467	8.49713	7.88937	7.49925		0.626567	-2.01458	0.997889	0.390124	8.88178e-16		0.392586	4.05853	0.995783	0.152197	5.5991	0.422611		0.264794	-0.851384	0.421719	0.164871	1		AT3G20470	0.264794	-0.851384	0.421719	0.164871
AT3G21870	9	-2.22635	0.089592		AT3G21870	4.48154	2.25519	3.68489	3.77448	3.54902		0.932512	-1.29384	0.135865	0.225458	5.55112e-16		0.869579	1.67401	0.0184594	0.0508312	2.61288	0.618643		0.576892	-0.800423	0.0840522	0.139478	1		AT3G21870	0.576892	-0.800423	0.084052	0.139478
AT3G23450	9	-3.79316	-0.583669		AT3G23450	9.67154	5.87838	9.18925	8.60558	8.33619		1.33535	-2.45781	0.853061	0.269392	1.11022e-15		1.78317	6.04082	0.727713	0.0725723	8.62427	0.340517		0.454711	-0.836925	0.290482	0.0917327	1		AT3G23450	0.454711	-0.836925	0.290482	0.091733
AT3G23805	9	-2.72309	-0.456643		AT3G23805	5.37195	2.64886	4.84632	4.38967	4.3142		1.05775	-1.66534	0.532115	0.0754727	1.11022e-16		1.11884	2.77336	0.283147	0.00569613	4.18104	0.489055		0.517299	-0.814443	0.260234	0.0369103	1		AT3G23805	0.517299	-0.814443	0.260234	0.03691
AT3G25670	9	-2.94389	-0.791976		AT3G25670	2.29394	-0.649958	1.58672	0.79474	1.00636		1.28758	-1.65632	0.580357	-0.211619	0		1.65786	2.74338	0.336815	0.0447826	4.78284	0.457254		0.58875	-0.757357	0.26537	-0.0967635	1		AT3G25670	0.58875	-0.757357	0.26537	-0.096763
AT3G25920	9	-2.13152	-0.344426		AT3G25920	8.80285	6.67132	8.6091	8.26467	8.08699		0.715861	-1.41566	0.522114	0.177688	2.22045e-16		0.512457	2.0041	0.272603	0.0315732	2.82074	0.595413		0.426233	-0.842905	0.310874	0.105798	1		AT3G25920	0.426233	-0.842905	0.310874	0.105798
AT3G26520	9	-2.32301	-0.658912		AT3G26520	10.1083	7.78534	10.0533	9.39437	9.33534		0.773011	-1.54999	0.717947	0.0590356	-1.11022e-15		0.597546	2.40248	0.515448	0.0034852	3.51896	0.533081		0.412077	-0.826272	0.382724	0.0314707	1		AT3G26520	0.412077	-0.826272	0.382724	0.031471
AT3G29030	9	-2.95086	-0.848361		AT3G29030	5.77266	2.82179	5.98048	5.13212	4.92676		0.845891	-2.10497	1.05372	0.205359	3.33067e-16		0.715531	4.4309	1.11033	0.0421723	6.29893	0.398443		0.33704	-0.838711	0.419848	0.081824	1		AT3G29030	0.33704	-0.838711	0.419848	0.081824
AT3G43720	9	-2.2777	-0.461796		AT3G43720	6.42164	4.14394	6.18451	5.72272	5.6182		0.803436	-1.47426	0.566312	0.104516	-4.44089e-16		0.645509	2.17345	0.320709	0.0109235	3.15059	0.563383		0.452642	-0.830575	0.31905	0.0588823	1		AT3G43720	0.452642	-0.830575	0.31905	0.058882
AT3G43960	9	-2.12182	-0.511318		AT3G43960	1.84605	-0.275773	2.72745	2.21613	1.62846		0.217585	-1.90424	1.09898	0.587667	0		0.047343	3.62612	1.20777	0.345352	5.22658	0.437413		0.0951742	-0.832937	0.48071	0.257053	1		AT3G43960	0.095174	-0.832937	0.48071	0.257053
AT3G45970	9	-2.61771	0.668388		AT3G45970	4.47812	1.86041	3.68369	4.35208	3.59357		0.884544	-1.73317	0.0901176	0.758505	0		0.782419	3.00387	0.00812118	0.57533	4.36974	0.478379		0.423148	-0.829111	0.0431104	0.362853	1		AT3G45970	0.423148	-0.829111	0.04311	0.362853
AT3G46650	9	-2.56596	-0.849352		AT3G46650	2.71695	0.150987	2.97583	2.12648	1.99256		0.724386	-1.84157	0.98327	0.133918	-5.55112e-17		0.524735	3.3914	0.96682	0.0179341	4.90089	0.451713		0.327215	-0.831863	0.444156	0.0604926	1		AT3G46650	0.327215	-0.831863	0.444156	0.060493
AT3G47340	9	-4.56347	-0.031669		AT3G47340	3.83296	-0.730508	3.68282	3.65115	2.6091		1.22386	-3.33961	1.07371	1.04204	0		1.49783	11.153	1.15286	1.08585	14.8896	0.259155		0.317169	-0.865477	0.278258	0.27005	1		AT3G47340	0.317169	-0.865477	0.278258	0.27005
AT3G47400	9	-2.18028	-0.781841		AT3G47400	-1.07215	-3.25244	-0.520544	-1.30238	-1.53688		0.464727	-1.71556	1.01634	0.234495	5.55112e-17		0.215971	2.94314	1.03294	0.0549877	4.24703	0.485241		0.225504	-0.832458	0.493167	0.113786	1		AT3G47400	0.225504	-0.832458	0.493167	0.113786
AT3G48420	9	-2.24516	-0.675678		AT3G48420	7.51781	5.27266	7.49576	6.82008	6.77658		0.741237	-1.50392	0.71918	0.0435015	0		0.549432	2.26177	0.51722	0.00189238	3.33031	0.547971		0.406176	-0.824103	0.39409	0.0238375	1		AT3G48420	0.406176	-0.824103	0.39409	0.023838
AT3G48480	9	-2.21297	-0.592788		AT3G48480	-0.773687	-2.98666	-0.568828	-1.16162	-1.3727		0.59901	-1.61396	0.803869	0.211081	1.11022e-16		0.358813	2.60487	0.646206	0.0445551	3.65444	0.523106		0.313346	-0.844272	0.420509	0.110418	1		AT3G48480	0.313346	-0.844272	0.420509	0.110418
AT3G49650	9	-2.32791	-0.359311		AT3G49650	3.3062	0.978296	2.75004	2.39073	2.35632		0.949883	-1.37802	0.393725	0.0344143	-1.11022e-16		0.902278	1.89895	0.155019	0.00118434	2.95743	0.581491		0.552348	-0.801308	0.228948	0.0200116	1		AT3G49650	0.552348	-0.801308	0.228948	0.020012
AT3G50560	9	-2.14023	-0.599592		AT3G50560	4.14055	2.00032	3.3925	2.79291	3.08157		1.05898	-1.08125	0.310928	-0.288664	-3.33067e-16		1.12144	1.16909	0.0966761	0.0833271	2.47054	0.636215		0.673741	-0.687905	0.197817	-0.183653	1		AT3G50560	0.673741	-0.687905	0.197817	-0.183653
AT3G50570	9	-2.23719	-0.51039		AT3G50570	-0.117433	-2.35462	-0.441019	-0.951409	-0.966121		0.848688	-1.3885	0.525102	0.0147124	-2.77556e-17		0.720271	1.92794	0.275732	0.000216456	2.92416	0.58479		0.496304	-0.811982	0.307074	0.00860368	1		AT3G50570	0.496304	-0.811982	0.307074	0.008604
AT3G50685	9	-2.5238	-0.872952		AT3G50685	8.12787	5.60406	7.61639	6.74344	7.02294		1.10492	-1.41888	0.593453	-0.279499	-4.44089e-16		1.22086	2.01321	0.352186	0.07812	3.66438	0.522396		0.577208	-0.741216	0.310017	-0.146009	1		AT3G50685	0.577208	-0.741216	0.310017	-0.146009
AT3G50890	9	-3.75548	-0.788542		AT3G50890	1.85515	-1.90033	2.22458	1.43603	0.903858		0.951294	-2.80419	1.32072	0.532175	0		0.904959	7.86346	1.74429	0.283211	10.7959	0.304348		0.289524	-0.853448	0.401957	0.161966	1		AT3G50890	0.289524	-0.853448	0.401957	0.161966
AT3G51300	9	-2.09266	-0.440147		AT3G51300	-1.24313	-3.33579	-0.897803	-1.33795	-1.70367		0.460541	-1.63212	0.805863	0.365716	0		0.212098	2.66382	0.649416	0.133749	3.65908	0.522774		0.240759	-0.85323	0.421284	0.191187	1		AT3G51300	0.240759	-0.85323	0.421284	0.191187
AT3G52150	9	-2.00395	-0.434417		AT3G52150	8.14152	6.13757	8.03356	7.59914	7.47795		0.663573	-1.34038	0.555611	0.121194	-4.44089e-16		0.440329	1.79661	0.308704	0.014688	2.56033	0.624959		0.414706	-0.837682	0.347234	0.0757413	1		AT3G52150	0.414706	-0.837682	0.347234	0.075741
AT3G52840	9	-2.54033	-0.740967		AT3G52840	6.20512	3.66479	5.63655	4.89559	5.10051		1.10461	-1.43572	0.536041	-0.204926	-1.11022e-16		1.22016	2.0613	0.28734	0.0419948	3.61079	0.526258		0.581309	-0.755561	0.282096	-0.107844	1		AT3G52840	0.581309	-0.755561	0.282096	-0.107844
AT3G52910	9	-2.98625	-1.11865		AT3G52910	0.167284	-2.81897	1.07955	-0.0391089	-0.402812		0.570096	-2.41616	1.48236	0.363703	0		0.325009	5.83781	2.19738	0.13228	8.49248	0.343149		0.195628	-0.829101	0.508669	0.124804	1		AT3G52910	0.195628	-0.829101	0.508669	0.124804
AT3G53800	9	-2.92642	-0.813966		AT3G53800	4.04306	1.11664	3.45337	2.63941	2.81312		1.22994	-1.69648	0.640251	-0.173715	-2.77556e-16		1.51276	2.87804	0.409921	0.0301768	4.83089	0.454974		0.559591	-0.771853	0.291297	-0.0790356	1		AT3G53800	0.559591	-0.771853	0.291297	-0.079036
AT3G54830	9	-2.24711	-0.489649		AT3G54830	5.02517	2.77805	4.32186	3.83221	3.98932		1.03584	-1.21127	0.332537	-0.157111	2.22045e-16		1.07297	1.46717	0.110581	0.024684	2.67541	0.611371		0.633285	-0.740535	0.203303	-0.0960533	1		AT3G54830	0.633285	-0.740535	0.203303	-0.096053
AT3G54920	9	-2.17716	-0.362774		AT3G54920	5.75177	3.57461	5.71835	5.35558	5.10008		0.65169	-1.52547	0.618277	0.255503	3.33067e-16		0.4247	2.32706	0.382266	0.0652817	3.19931	0.559078		0.364345	-0.852856	0.345665	0.142846	1		AT3G54920	0.364345	-0.852856	0.345665	0.142846
AT3G55630	9	-2.20846	-0.37768		AT3G55630	5.3473	3.13883	5.64648	5.2688	4.85035		0.496942	-1.71152	0.79613	0.418449	3.33067e-16		0.246952	2.9293	0.633822	0.1751	3.98518	0.500929		0.248933	-0.85735	0.398804	0.209613	1		AT3G55630	0.248933	-0.85735	0.398804	0.209613
AT3G57040	9	-2.1256	0.259096		AT3G57040	5.58105	3.45545	5.03732	5.29641	4.84256		0.738493	-1.38711	0.194758	0.453854	2.22045e-16		0.545373	1.92406	0.0379307	0.205983	2.71335	0.607082		0.448326	-0.842087	0.118234	0.275526	1		AT3G57040	0.448326	-0.842087	0.118234	0.275526
AT3G57600	9	-2.02811	-0.627504		AT3G57600	1.26443	-0.763677	1.43498	0.807479	0.685804		0.578627	-1.44948	0.74918	0.121675	-2.77556e-17		0.334809	2.101	0.56127	0.0148048	3.01188	0.576211		0.333411	-0.835206	0.431685	0.0701104	1		AT3G57600	0.333411	-0.835206	0.431685	0.07011
AT3G58120	9	-3.20708	-0.523104		AT3G58120	5.87934	2.67226	5.43523	4.91212	4.72474		1.1546	-2.05247	0.710488	0.187383	0		1.33311	4.21265	0.504793	0.0351125	6.08567	0.405365		0.468036	-0.832001	0.288007	0.0759586	1		AT3G58120	0.468036	-0.832001	0.288007	0.075959
AT3G58820	9	-2.13626	-0.697467		AT3G58820	1.96389	-0.17237	2.16766	1.47019	1.35734		0.606551	-1.52971	0.810315	0.112848	-1.11022e-16		0.367904	2.34002	0.65661	0.0127347	3.37727	0.544148		0.330053	-0.83239	0.440931	0.0614062	1		AT3G58820	0.330053	-0.83239	0.440931	0.061406
AT3G58850	9	-2.03361	-0.579991		AT3G58850	3.71892	1.68531	3.98391	3.40392	3.19802		0.520905	-1.51271	0.785896	0.205905	2.77556e-16		0.271342	2.28828	0.617632	0.0423969	3.21965	0.557309		0.290305	-0.843044	0.437986	0.114753	1		AT3G58850	0.290305	-0.843044	0.437986	0.114753
AT3G59220	9	-2.06039	-0.627667		AT3G59220	1.44771	-0.612685	-1.02948	-1.65714	-0.4629		1.91061	-0.149785	-0.566578	-1.19424	0		3.65042	0.0224355	0.32101	1.42622	5.42009	0.429533		0.82067	-0.0643377	-0.243364	-0.512968	1		AT3G59220	0.82067	-0.064338	-0.243364	-0.512968
AT3G59250	9	-3.23554	-1.19628		AT3G59250	2.1492	-1.08634	2.80586	1.60958	1.36958		0.779621	-2.45591	1.43628	0.240008	0		0.60781	6.03151	2.06291	0.0576039	8.75984	0.337872		0.263412	-0.829784	0.48528	0.0810919	1		AT3G59250	0.263412	-0.829784	0.48528	0.081092
AT3G60290	9	-2.30435	-0.700745		AT3G60290	4.42287	2.11852	3.43008	2.72933	3.1752		1.24767	-1.05668	0.254881	-0.445865	3.33067e-16		1.55667	1.11658	0.0649642	0.198795	2.93701	0.583508		0.728024	-0.616584	0.148725	-0.260166	1		AT3G60290	0.728024	-0.616584	0.148725	-0.260166
AT3G61260	9	-2.20504	-0.51749		AT3G61260	7.72034	5.5153	7.06673	6.54924	6.7129		1.00744	-1.1976	0.353827	-0.163663	8.88178e-16		1.01493	1.43425	0.125193	0.0267855	2.60115	0.620036		0.624647	-0.742556	0.219385	-0.101477	1		AT3G61260	0.624647	-0.742556	0.219385	-0.101477
AT3G62750	9	-2.11528	-0.760721		AT3G62750	6.05979	3.94451	6.02169	5.26097	5.32174		0.738048	-1.37723	0.69995	-0.060771	-4.44089e-16		0.544715	1.89676	0.48993	0.00369312	2.9351	0.583699		0.430798	-0.803886	0.40856	-0.035472	1		AT3G62750	0.430798	-0.803886	0.40856	-0.035472
AT3G62910	9	-2.2099	-0.506038		AT3G62910	5.56726	3.35736	5.55483	5.04879	4.88206		0.685198	-1.5247	0.672771	0.166733	1.11022e-16		0.469496	2.32471	0.452621	0.0277998	3.27463	0.55261		0.378647	-0.842565	0.37178	0.0921382	1		AT3G62910	0.378647	-0.842565	0.37178	0.092138
AT3G63470	9	-2.43597	-0.83268		AT3G63470	-0.674474	-3.11044	-0.342814	-1.17549	-1.32581		0.651333	-1.78464	0.982992	0.150312	-1.11022e-16		0.424235	3.18493	0.966274	0.0225938	4.59803	0.466352		0.30375	-0.832269	0.45842	0.0700985	1		AT3G63470	0.30375	-0.832269	0.45842	0.070099
AT4G00360	9	-2.54456	-0.498104		AT4G00360	8.70722	6.16265	8.19808	7.69997	7.69198		1.01524	-1.52933	0.506097	0.0079925	8.88178e-16		1.03071	2.33884	0.256134	6.388e-05	3.62575	0.525172		0.533174	-0.803159	0.265788	0.00419743	1		AT4G00360	0.533174	-0.803159	0.265788	0.004197
AT4G00400	9	-2.70808	-0.448928		AT4G00400	6.29848	3.5904	6.1898	5.74087	5.45489		0.843594	-1.86449	0.734911	0.285983	1.11022e-16		0.71165	3.47631	0.540094	0.0817862	4.80984	0.455968		0.384652	-0.850147	0.335096	0.130399	1		AT4G00400	0.384652	-0.850147	0.335096	0.130399
AT4G00755	9	-2.55917	-0.710505		AT4G00755	3.97475	1.41558	3.90326	3.19275	3.12159		0.853165	-1.70601	0.781672	0.0711678	-1.11022e-16		0.727891	2.91045	0.611012	0.00506485	4.25442	0.484819		0.413631	-0.827104	0.37897	0.0345035	1		AT4G00755	0.413631	-0.827104	0.37897	0.034503
AT4G01310	9	-2.30644	-0.580109		AT4G01310	8.16849	5.86205	7.92185	7.34174	7.32353		0.844961	-1.46148	0.598314	0.0182055	1.11022e-15		0.713958	2.13592	0.35798	0.00033144	3.20819	0.558303		0.471744	-0.815948	0.33404	0.0101642	1		AT4G01310	0.471744	-0.815948	0.33404	0.010164
AT4G01460	9	-2.89649	-0.119488		AT4G01460	3.61698	0.720492	3.10753	2.98805	2.60826		1.00872	-1.88777	0.49927	0.379781	0		1.01752	3.56368	0.24927	0.144234	4.9747	0.448349		0.452259	-0.846381	0.223847	0.170275	1		AT4G01460	0.452259	-0.846381	0.223847	0.170275
AT4G02810	9	-2.00268	1.08329		AT4G02810	-0.813599	-2.81628	-2.56579	-1.4825	-1.91954		1.10594	-0.896735	-0.64625	0.437041	1.66533e-16		1.22311	0.804135	0.417639	0.191005	2.63589	0.615937		0.681192	-0.552332	-0.398049	0.269189	1		AT4G02810	0.681192	-0.552332	-0.398049	0.269189
AT4G03210	9	-3.05379	-1.13139		AT4G03210	4.84645	1.79267	5.08922	3.95783	3.92154		0.924908	-2.12888	1.16768	0.0362872	1.11022e-16		0.855455	4.53212	1.36348	0.00131676	6.75237	0.384833		0.355935	-0.819261	0.449362	0.0139645	1		AT4G03210	0.355935	-0.819261	0.449362	0.013965
AT4G04330	9	-3.06993	-0.432333		AT4G04330	2.35275	-0.717177	1.04237	0.610034	0.821994		1.53076	-1.53917	0.220373	-0.21196	-1.38778e-16		2.34322	2.36905	0.0485643	0.0449272	4.80576	0.456162		0.698274	-0.702111	0.100526	-0.0966882	1		AT4G04330	0.698274	-0.702111	0.100526	-0.096688
AT4G04840	9	-2.12918	-0.397212		AT4G04840	6.42825	4.29908	6.19963	5.80241	5.68234		0.745911	-1.38326	0.517283	0.120071	-4.44089e-16		0.556383	1.91342	0.267582	0.014417	2.7518	0.602825		0.449654	-0.833867	0.311831	0.0723817	1		AT4G04840	0.449654	-0.833867	0.311831	0.072382
AT4G07960	9	-2.54932	-0.627368		AT4G07960	-0.361533	-2.91085	-1.01587	-1.64324	-1.48287		1.12134	-1.42798	0.467005	-0.160364	5.55112e-17		1.2574	2.03913	0.218093	0.0257165	3.54034	0.531468		0.595957	-0.758927	0.248198	-0.0852282	1		AT4G07960	0.595957	-0.758927	0.248198	-0.085228
AT4G09010	9	-2.26234	-0.602765		AT4G09010	8.66914	6.40679	8.38722	7.78446	7.8119		0.857235	-1.40511	0.575319	-0.0274458	6.66134e-16		0.734852	1.97433	0.330992	0.00075327	3.04093	0.573452		0.491583	-0.805762	0.329918	-0.0157388	1		AT4G09010	0.491583	-0.805762	0.329918	-0.015739
AT4G11460	9	-2.05679	-0.161185		AT4G11460	2.09234	0.0355475	0.193997	0.032812	0.588673		1.50366	-0.553125	-0.394676	-0.555861	0		2.261	0.305948	0.155769	0.308981	3.0317	0.574324		0.863589	-0.317673	-0.226672	-0.319244	1		AT4G11460	0.863589	-0.317673	-0.226672	-0.319244
AT4G11780	9	-5.62896	-1.70559		AT4G11780	0.315862	-5.3131	-0.243158	-1.94875	-1.79729		2.11315	-3.51581	1.55413	-0.151463	-5.55112e-17		4.46539	12.3609	2.41531	0.022941	19.2646	0.227835		0.481449	-0.801025	0.354084	-0.0345085	1		AT4G11780	0.481449	-0.801025	0.354084	-0.034509
AT4G12320	9	-2.15037	-0.72562		AT4G12320	7.11235	4.96198	7.0369	6.31128	6.35563		0.756726	-1.39365	0.68127	-0.0443501	-2.22045e-16		0.572634	1.94225	0.464128	0.00196693	2.98098	0.57919		0.438288	-0.807185	0.394584	-0.0256871	1		AT4G12320	0.438288	-0.807185	0.394584	-0.025687
AT4G12420	9	-2.48644	-0.826855		AT4G12420	8.07362	5.58718	7.67718	6.85033	7.04708		1.02654	-1.4599	0.630105	-0.19675	2.22045e-16		1.05379	2.13131	0.397032	0.0387105	3.62084	0.525527		0.539477	-0.767217	0.331137	-0.103397	1		AT4G12420	0.539477	-0.767217	0.331137	-0.103397
AT4G12690	9	-2.53197	-0.727631		AT4G12690	3.19821	0.666249	2.31521	1.58758	1.94182		1.2564	-1.27557	0.373399	-0.354232	-1.11022e-16		1.57854	1.62707	0.139427	0.12548	3.47051	0.536788		0.67442	-0.684709	0.200436	-0.190148	1		AT4G12690	0.67442	-0.684709	0.200436	-0.190148
AT4G12830	9	-2.64573	-0.620999		AT4G12830	6.73808	4.09235	6.74247	6.12148	5.9236		0.814487	-1.83124	0.818878	0.197879	-4.44089e-16		0.663389	3.35345	0.67056	0.039156	4.72656	0.459968		0.374638	-0.842313	0.376657	0.0910178	1		AT4G12830	0.374638	-0.842313	0.376657	0.091018
AT4G12917	9	-2.1506	-0.381636		AT4G12917	3.796	1.6454	3.89952	3.51788	3.2147		0.581303	-1.5693	0.684816	0.30318	-1.11022e-16		0.337913	2.4627	0.468973	0.0919179	3.3615	0.545423		0.317056	-0.855931	0.373514	0.165361	1		AT4G12917	0.317056	-0.855931	0.373514	0.165361
AT4G12970	9	-4.37492	-1.22781		AT4G12970	4.16346	-0.211454	4.53326	3.30546	2.94768		1.21578	-3.15914	1.58558	0.357776	1.11022e-16		1.47812	9.98015	2.51407	0.128004	14.1003	0.266309		0.323773	-0.841305	0.422254	0.0952789	1		AT4G12970	0.323773	-0.841305	0.422254	0.095279
AT4G12980	9	-2.66879	-0.888277		AT4G12980	7.37675	4.70796	6.90517	6.0169	6.25169		1.12505	-1.54373	0.65348	-0.234797	2.22045e-16		1.26574	2.38311	0.427036	0.0551296	4.13102	0.492007		0.553533	-0.759528	0.321517	-0.115522	1		AT4G12980	0.553533	-0.759528	0.321517	-0.115522
AT4G13710	9	-2.50547	-0.804211		AT4G13710	1.61215	-0.893314	2.05506	1.25085	1.00619		0.605964	-1.8995	1.04887	0.244664	0		0.367193	3.60811	1.10014	0.0598605	5.1353	0.441283		0.267402	-0.838218	0.46285	0.107966	1		AT4G13710	0.267402	-0.838218	0.46285	0.107966
AT4G14090	9	-2.29714	-0.799992		AT4G14090	2.13354	-0.163603	1.2292	0.429211	0.907087		1.22645	-1.07069	0.322115	-0.477876	0		1.50418	1.14638	0.103758	0.228366	2.98268	0.579024		0.710144	-0.619955	0.186513	-0.276702	1		AT4G14090	0.710144	-0.619955	0.186513	-0.276702
AT4G14130	9	-3.83196	-1.18215		AT4G14130	0.277619	-3.55434	0.374627	-0.807523	-0.927404		1.20502	-2.62694	1.30203	0.119882	-5.55112e-17		1.45208	6.90079	1.69529	0.0143716	10.0625	0.315244		0.379876	-0.828125	0.410457	0.0377919	1		AT4G14130	0.379876	-0.828125	0.410457	0.037792
AT4G14440	9	-2.16268	-0.296841		AT4G14440	6.20582	4.04315	6.11812	5.82128	5.54709		0.658728	-1.50395	0.57103	0.274189	-2.22045e-16		0.433922	2.26186	0.326076	0.0751798	3.09703	0.568234		0.374311	-0.854593	0.324479	0.155804	1		AT4G14440	0.374311	-0.854593	0.324479	0.155804
AT4G14550	9	-2.63496	-0.686611		AT4G14550	3.05537	0.420408	3.38931	2.7027	2.39195		0.663425	-1.97154	0.997362	0.310751	3.33067e-16		0.440133	3.88697	0.994732	0.0965665	5.4184	0.4296		0.285008	-0.846974	0.428467	0.133499	1		AT4G14550	0.285008	-0.846974	0.428467	0.133499
AT4G15230	9	-2.01425	0.224776		AT4G15230	-0.139041	-2.15329	-0.376864	-0.152088	-0.705321		0.56628	-1.44797	0.328457	0.553233	0		0.320673	2.09662	0.107884	0.306067	2.83124	0.594308		0.336545	-0.86054	0.195205	0.328791	1		AT4G15230	0.336545	-0.86054	0.195205	0.328791
AT4G16240	9	-2.10499	0.131963		AT4G16240	0.627662	-1.47733	-1.28739	-1.15543	-0.823123		1.45078	-0.65421	-0.464269	-0.332305	1.11022e-16		2.10477	0.427991	0.215545	0.110427	2.85874	0.591443		0.858056	-0.386928	-0.274588	-0.19654	1		AT4G16240	0.858056	-0.386928	-0.274588	-0.19654
AT4G16442	9	-2.01693	-0.614117		AT4G16442	4.37197	2.35504	3.93532	3.32121	3.49588		0.876084	-1.14085	0.439441	-0.174676	0		0.767523	1.30153	0.193108	0.0305119	2.29268	0.660433		0.578594	-0.753453	0.290221	-0.115362	1		AT4G16442	0.578594	-0.753453	0.290221	-0.115362
AT4G16515	9	-3.19102	-0.554123		AT4G16515	2.41136	-0.779666	2.33159	1.77747	1.43519		0.976167	-2.21486	0.896406	0.342283	0		0.952901	4.90558	0.803543	0.117157	6.77919	0.384071		0.374917	-0.850661	0.344283	0.131461	1		AT4G16515	0.374917	-0.850661	0.344283	0.131461
AT4G17460	9	-3.07971	-1.03412		AT4G17460	5.65492	2.57521	5.37847	4.34435	4.48824		1.16668	-1.91303	0.89023	-0.143886	3.33067e-16		1.36115	3.65967	0.792509	0.0207032	5.83403	0.414015		0.483024	-0.792021	0.368568	-0.059571	1		AT4G17460	0.483024	-0.792021	0.368568	-0.059571
AT4G17560	9	-2.36848	-0.641585		AT4G17560	7.41131	5.04283	7.39378	6.7522	6.65003		0.76128	-1.6072	0.743754	0.102168	-2.22045e-16		0.579547	2.5831	0.55317	0.0104384	3.72625	0.518041		0.394374	-0.832596	0.385295	0.0529274	1		AT4G17560	0.394374	-0.832596	0.385295	0.052927
AT4G17810	9	-3.06568	-0.591015		AT4G17810	4.94844	1.88276	4.57307	3.98205	3.84658		1.10186	-1.96382	0.726489	0.135474	-3.88578e-16		1.2141	3.8566	0.527786	0.0183532	5.61684	0.421943		0.464923	-0.828622	0.306537	0.0571624	1		AT4G17810	0.464923	-0.828622	0.306537	0.057162
AT4G18440	9	-2.10285	-0.669574		AT4G18440	8.02626	5.92341	8.07845	7.40887	7.35925		0.667013	-1.43584	0.7192	0.0496267	2.22045e-16		0.444906	2.06163	0.517249	0.0024628	3.02625	0.574841		0.383426	-0.825379	0.413425	0.0285274	1		AT4G18440	0.383426	-0.825379	0.413425	0.028527
AT4G18670	9	-2.97327	-1.03111		AT4G18670	6.04577	3.0725	6.31301	5.2819	5.1783		0.867471	-2.1058	1.13472	0.103608	-5.55112e-16		0.752507	4.43438	1.28758	0.0107346	6.4852	0.39268		0.340638	-0.826903	0.44558	0.0406847	1		AT4G18670	0.340638	-0.826903	0.44558	0.040685
AT4G18970	9	-4.49245	-0.95982		AT4G18970	6.8376	2.34514	7.51224	6.55242	5.81185		1.02575	-3.4667	1.70039	0.740568	0		1.05216	12.018	2.89132	0.548441	16.51	0.246109		0.252446	-0.853186	0.41848	0.18226	1		AT4G18970	0.252446	-0.853186	0.41848	0.18226
AT4G19020	9	-2.21577	-0.581562		AT4G19020	4.87867	2.6629	4.56405	3.98249	4.02203		0.856644	-1.35913	0.542023	-0.0395394	2.22045e-16		0.733838	1.84723	0.293789	0.00156336	2.87642	0.589623		0.505096	-0.801372	0.319589	-0.0233133	1		AT4G19020	0.505096	-0.801372	0.319589	-0.023313
AT4G20140	9	-2.48144	0.122454		AT4G20140	2.02003	-0.461411	2.12024	2.24269	1.48039		0.539644	-1.9418	0.639849	0.762304	0		0.291216	3.77058	0.409407	0.581107	5.05231	0.444893		0.240084	-0.863891	0.284664	0.339143	1		AT4G20140	0.240084	-0.863891	0.284664	0.339143
AT4G20940	9	-3.42838	-0.930501		AT4G20940	3.44406	0.0156885	3.53747	2.60697	2.40105		1.04301	-2.38536	1.13642	0.205923	2.22045e-16		1.08788	5.68995	1.29146	0.0424043	8.11169	0.351111		0.366214	-0.837526	0.399011	0.0723018	1		AT4G20940	0.366214	-0.837526	0.399011	0.072302
AT4G21190	9	-2.0474	-0.289382		AT4G21190	4.28807	2.24067	4.45806	4.16867	3.78887		0.499204	-1.5482	0.669188	0.379806	3.33067e-16		0.249205	2.39692	0.447813	0.144252	3.23819	0.555711		0.277413	-0.860351	0.371875	0.211062	1		AT4G21190	0.277413	-0.860351	0.371875	0.211062
AT4G23400	9	-2.1278	-0.770543		AT4G23400	9.19093	7.06313	8.92614	8.15559	8.33395		0.856983	-1.27082	0.592191	-0.178353	-2.22045e-16		0.73442	1.61499	0.35069	0.0318096	2.73191	0.605016		0.518489	-0.768868	0.358285	-0.107906	1		AT4G23400	0.518489	-0.768868	0.358285	-0.107906
AT4G23720	9	-2.22075	-0.70662		AT4G23720	-1.27241	-3.49316	-0.699768	-1.40639	-1.71793		0.445521	-1.77523	1.01816	0.311545	0		0.198489	3.15144	1.03666	0.0970604	4.48365	0.472263		0.210403	-0.838376	0.480842	0.147131	1		AT4G23720	0.210403	-0.838376	0.480842	0.147131
AT4G23740	9	-2.02317	-0.661653		AT4G23740	5.48715	3.46398	5.38231	4.72065	4.76352		0.723627	-1.29955	0.618786	-0.0428677	-4.44089e-16		0.523636	1.68882	0.382896	0.00183764	2.59719	0.620509		0.449017	-0.80638	0.383962	-0.0265998	1		AT4G23740	0.449017	-0.80638	0.383962	-0.0266
AT4G23750	9	-3.00617	0.146268		AT4G23750	3.69415	0.687976	3.96715	4.11342	3.11567		0.578477	-2.4277	0.851476	0.997743	0		0.334635	5.89371	0.725011	0.995492	7.94884	0.354689		0.205179	-0.861078	0.302009	0.353889	1		AT4G23750	0.205179	-0.861078	0.302009	0.353889
AT4G23820	9	-2.83217	-0.390274		AT4G23820	7.01244	4.18027	6.6591	6.26882	6.03016		0.98228	-1.84989	0.628941	0.238667	6.66134e-16		0.964875	3.42209	0.395567	0.0569618	4.83949	0.454569		0.446515	-0.840903	0.285897	0.108491	1		AT4G23820	0.446515	-0.840903	0.285897	0.108491
AT4G24275	9	-4.64712	-0.475022		AT4G24275	0.563777	-4.08334	0.592644	0.117622	-0.702325		1.2661	-3.38102	1.29497	0.819946	0		1.60301	11.4313	1.67694	0.672312	15.3835	0.25496		0.322805	-0.862024	0.330165	0.209053	1		AT4G24275	0.322805	-0.862024	0.330165	0.209053
AT4G24510	9	-3.19022	-0.791443		AT4G24510	5.80269	2.61247	5.47341	4.68197	4.64264		1.16006	-2.03017	0.830777	0.0393343	-2.22045e-16		1.34573	4.12158	0.690191	0.00154719	6.15905	0.402942		0.467436	-0.818041	0.334755	0.0158495	1		AT4G24510	0.467436	-0.818041	0.334755	0.015849
AT4G24780	9	-2.10649	-0.112633		AT4G24780	7.37922	5.27273	7.16654	7.05391	6.7181		0.661117	-1.44537	0.448442	0.335809	-8.88178e-16		0.437075	2.08909	0.201101	0.112768	2.84003	0.593387		0.392298	-0.857663	0.2661	0.199265	1		AT4G24780	0.392298	-0.857663	0.2661	0.199265
AT4G25080	9	-2.17377	-0.564885		AT4G25080	9.48443	7.31066	8.91462	8.34974	8.51486		0.96957	-1.2042	0.399759	-0.165126	2.22045e-16		0.940066	1.4501	0.159807	0.0272667	2.57724	0.622906		0.603951	-0.750105	0.249012	-0.102858	1		AT4G25080	0.603951	-0.750105	0.249012	-0.102858
AT4G25600	9	-2.43884	-0.868077		AT4G25600	1.82387	-0.614966	2.65749	1.78942	1.41395		0.409916	-2.02892	1.24354	0.375463	0		0.168031	4.11652	1.54639	0.140973	5.97191	0.409207		0.167741	-0.830249	0.508866	0.153642	1		AT4G25600	0.167741	-0.830249	0.508866	0.153642
AT4G25780	9	-4.12561	-1.17399		AT4G25780	3.16351	-0.962096	3.26792	2.09393	1.89082		1.2727	-2.85291	1.3771	0.20311	1.11022e-16		1.61976	8.1391	1.89641	0.0412537	11.6965	0.292396		0.372132	-0.83418	0.402659	0.0593886	1		AT4G25780	0.372132	-0.83418	0.402659	0.059389
AT4G25990	9	-3.088	-0.801373		AT4G25990	2.49989	-0.588119	2.80291	2.00154	1.67905		0.820832	-2.26717	1.12386	0.322484	2.22045e-16		0.673765	5.14007	1.26305	0.103996	7.18089	0.373174		0.306313	-0.846049	0.419394	0.120342	1		AT4G25990	0.306313	-0.846049	0.419394	0.120342
AT4G26370	9	-2.46322	-0.633791		AT4G26370	4.74944	2.28622	5.05801	4.42422	4.12948		0.619969	-1.84325	0.928537	0.294746	-3.33067e-16		0.384362	3.39758	0.86218	0.086875	4.73099	0.459752		0.285032	-0.847439	0.426897	0.13551	1		AT4G26370	0.285032	-0.847439	0.426897	0.13551
AT4G26520	9	-2.73352	-0.951967		AT4G26520	5.66442	2.9309	5.82605	4.87408	4.82387		0.840559	-1.89296	1.00218	0.0502177	-1.11022e-16		0.706539	3.5833	1.00437	0.00252181	5.29674	0.434506		0.365228	-0.822503	0.435455	0.0218199	1		AT4G26520	0.365228	-0.822503	0.435455	0.02182
AT4G26530	9	-4.03227	-0.782465		AT4G26530	10.2564	6.22417	9.24719	8.46473	8.54813		1.70831	-2.32396	0.699059	-0.0834061	4.44089e-16		2.91832	5.40079	0.488684	0.00695659	8.81475	0.336818		0.575388	-0.782751	0.235456	-0.0280927	1		AT4G26530	0.575388	-0.782751	0.235456	-0.028093
AT4G27440	9	-2.70882	-0.483234		AT4G27440	7.56051	4.85169	6.91809	6.43485	6.44129		1.11923	-1.5896	0.476803	-0.00643106	2.22045e-16		1.25267	2.52682	0.227341	4.13586e-05	4.00687	0.499571		0.559133	-0.794117	0.238197	-0.00321277	1		AT4G27440	0.559133	-0.794117	0.238197	-0.003213
AT4G28660	9	-2.01398	-0.611206		AT4G28660	8.0825	6.06851	7.93753	7.32632	7.35372		0.728781	-1.2852	0.583814	-0.0273916	-4.44089e-16		0.531122	1.65175	0.340839	0.000750299	2.52446	0.629384		0.458683	-0.808887	0.367443	-0.0172398	1		AT4G28660	0.458683	-0.808887	0.367443	-0.01724
AT4G30290	9	-5.28954	-0.728309		AT4G30290	1.74969	-3.53985	1.91392	1.18561	0.327344		1.42235	-3.8672	1.58658	0.85827	0		2.02307	14.9552	2.51723	0.736628	20.2321	0.22232		0.316216	-0.859756	0.352729	0.190811	1		AT4G30290	0.316216	-0.859756	0.352729	0.190811
AT4G30410	9	-2.18539	-0.355411		AT4G30410	2.86126	0.675877	3.39064	3.03523	2.49075		0.370509	-1.81488	0.89989	0.544479	0		0.137277	3.29378	0.809801	0.296457	4.53732	0.469462		0.17394	-0.852016	0.422464	0.255612	1		AT4G30410	0.17394	-0.852016	0.422464	0.255612
AT4G31000	9	-2.22363	0.149629		AT4G31000	4.50898	2.28535	3.37255	3.52218	3.42226		1.08671	-1.13692	-0.0497137	0.0999153	3.33067e-16		1.18095	1.29258	0.00247145	0.00998306	2.48598	0.634236		0.689234	-0.721073	-0.0315302	0.0633699	1		AT4G31000	0.689234	-0.721073	-0.03153	0.06337
AT4G31290	9	-3.73129	-1.05054		AT4G31290	5.64075	1.90946	4.5967	3.54616	3.92327		1.71748	-2.0138	0.673431	-0.377109	1.11022e-16		2.94974	4.05541	0.45351	0.142211	7.60087	0.362717		0.62296	-0.730442	0.244265	-0.136784	1		AT4G31290	0.62296	-0.730442	0.244265	-0.136784
AT4G32280	9	-2.97605	-0.895689		AT4G32280	3.84957	0.873515	4.29039	3.3947	3.10204		0.747521	-2.22853	1.18835	0.292659	-2.22045e-16		0.558788	4.96634	1.41217	0.0856495	7.02295	0.377346		0.282074	-0.840927	0.448419	0.110434	1		AT4G32280	0.282074	-0.840927	0.448419	0.110434
AT4G33790	9	-4.28165	-0.968092		AT4G33790	2.26134	-2.0203	3.7888	2.82071	1.71264		0.548708	-3.73294	2.07616	1.10807	0		0.30108	13.9348	4.31044	1.22782	19.7742	0.22488		0.123393	-0.839463	0.466887	0.249183	1		AT4G33790	0.123393	-0.839463	0.466887	0.249183
AT4G34220	9	-2.80202	-0.736286		AT4G34220	6.3582	3.55618	5.94676	5.21047	5.2679		1.0903	-1.71172	0.678856	-0.0574303	4.44089e-16		1.18875	2.93	0.460845	0.00329824	4.58289	0.467122		0.509302	-0.799584	0.317108	-0.0268269	1		AT4G34220	0.509302	-0.799584	0.317108	-0.026827
AT4G34250	9	-2.88025	0.254507		AT4G34250	1.97642	-0.903823	1.56411	1.81862	1.11383		0.862592	-2.01766	0.450278	0.704785	2.22045e-16		0.744065	4.07093	0.202751	0.496722	5.51447	0.425842		0.367327	-0.859202	0.191747	0.300127	1		AT4G34250	0.367327	-0.859202	0.191747	0.300127
AT4G34260	9	-2.82004	-0.37446		AT4G34260	6.52778	3.70774	6.43288	6.05842	5.6817		0.846078	-1.97396	0.751172	0.376713	5.55112e-16		0.715848	3.89653	0.56426	0.141912	5.31855	0.433614		0.366871	-0.855938	0.325719	0.163348	1		AT4G34260	0.366871	-0.855938	0.325719	0.163348
AT4G34420	9	-2.36076	-0.399638		AT4G34420	-0.989249	-3.35001	-0.7484	-1.14804	-1.55892		0.569674	-1.79108	0.810523	0.410886	-1.11022e-16		0.324529	3.20798	0.656948	0.168827	4.35828	0.479007		0.272878	-0.857942	0.388247	0.196817	1		AT4G34420	0.272878	-0.857942	0.388247	0.196817
AT4G34770	9	-3.82264	-0.574246		AT4G34770	2.1689	-1.65374	1.77049	1.19625	0.870474		1.29842	-2.52421	0.900019	0.325773	0		1.6859	6.37165	0.810034	0.106128	8.97371	0.333821		0.433441	-0.842636	0.300445	0.10875	1		AT4G34770	0.433441	-0.842636	0.300445	0.10875
AT4G34790	9	-3.81544	0.099984		AT4G34790	1.77199	-2.04346	1.12905	1.22903	0.521651		1.25033	-2.56511	0.607395	0.707379	0		1.56334	6.57978	0.368929	0.500385	9.01243	0.333103		0.416491	-0.854446	0.202325	0.23563	1		AT4G34790	0.416491	-0.854446	0.202325	0.23563
AT4G35100	9	-2.58013	-0.81271		AT4G35100	8.73148	6.15135	8.92889	8.11618	7.98197		0.749505	-1.83063	0.946915	0.134205	-2.22045e-16		0.561757	3.35119	0.896649	0.0180111	4.82761	0.455129		0.341121	-0.83317	0.430968	0.0610807	1		AT4G35100	0.341121	-0.83317	0.430968	0.061081
AT4G35783	9	-2.39567	-0.632136		AT4G35783	2.08529	-0.310383	1.07268	0.440549	0.822034		1.26325	-1.13242	0.250651	-0.381485	0		1.5958	1.28237	0.0628257	0.145531	3.08653	0.5692		0.719043	-0.644572	0.14267	-0.217141	1		AT4G35783	0.719043	-0.644572	0.14267	-0.217141
AT4G36240	9	-2.62825	-0.921141		AT4G36240	3.23027	0.602018	3.54951	2.62837	2.50254		0.727724	-1.90052	1.04697	0.12583	5.55112e-17		0.529582	3.61199	1.09615	0.0158331	5.25356	0.436288		0.317497	-0.829176	0.456781	0.054898	1		AT4G36240	0.317497	-0.829176	0.456781	0.054898
AT4G36360	9	-3.24669	-1.10252		AT4G36360	6.93027	3.68358	7.18935	6.08682	5.9725		0.957763	-2.28892	1.21684	0.114319	1.11022e-16		0.917309	5.23917	1.48071	0.0130687	7.65025	0.361545		0.346274	-0.827548	0.439943	0.0413313	1		AT4G36360	0.346274	-0.827548	0.439943	0.041331
AT4G37450	9	-2.75901	-1.02984		AT4G37450	5.28904	2.53003	5.22876	4.19892	4.31169		0.977354	-1.78166	0.91707	-0.112769	2.22045e-16		0.955221	3.17429	0.841017	0.0127169	4.98325	0.447965		0.43782	-0.798118	0.410815	-0.0505166	1		AT4G37450	0.43782	-0.798118	0.410815	-0.050517
AT4G38400	9	-4.85828	-1.65647		AT4G38400	2.27018	-2.5881	1.8633	0.206824	0.438051		1.83213	-3.02615	1.42525	-0.231226	-7.63278e-17		3.35669	9.15757	2.03133	0.0534656	14.5991	0.26172		0.479505	-0.792005	0.373016	-0.0605167	1		AT4G38400	0.479505	-0.792005	0.373016	-0.060517
AT4G38770	9	-3.84718	-1.19738		AT4G38770	9.91352	6.06634	10.0159	8.81854	8.70358		1.20994	-2.63723	1.31233	0.114957	-6.66134e-16		1.46396	6.955	1.72222	0.0132151	10.1544	0.313814		0.379698	-0.827602	0.411829	0.0360751	1		AT4G38770	0.379698	-0.827602	0.411829	0.036075
AT4G39330	9	-3.02717	-1.00782		AT4G39330	7.67097	4.6438	8.36475	7.35692	7.00911		0.661858	-2.36531	1.35564	0.347815	0		0.438056	5.5947	1.83776	0.120975	7.99149	0.353742		0.234127	-0.836709	0.479546	0.123037	1		AT4G39330	0.234127	-0.836709	0.479546	0.123037
AT4G39710	9	-2.06935	-0.466514		AT4G39710	7.01651	4.94716	6.39753	5.93101	6.07305		0.943456	-1.12589	0.324474	-0.14204	4.44089e-16		0.890108	1.26763	0.105283	0.0201754	2.28319	0.661803		0.624382	-0.745117	0.214738	-0.0940026	1		AT4G39710	0.624382	-0.745117	0.214738	-0.094003
AT5G02160	9	-2.55564	-0.31701		AT5G02160	8.81514	6.2595	7.66145	7.34444	7.52013		1.29501	-1.26063	0.141318	-0.175692	-4.44089e-16		1.67704	1.5892	0.0199707	0.0308676	3.31708	0.549063		0.711041	-0.692167	0.0775923	-0.0964658	1		AT5G02160	0.711041	-0.692167	0.077592	-0.096466
AT5G02890	9	-3.00793	-0.861977		AT5G02890	2.57594	-0.431992	3.34197	2.48	1.99148		0.584457	-2.42347	1.3505	0.488518	-1.11022e-16		0.34159	5.87321	1.82384	0.23865	8.27729	0.347581		0.203146	-0.842352	0.469407	0.1698	1		AT5G02890	0.203146	-0.842352	0.469407	0.1698
AT5G03120	9	-3.19086	-0.355923		AT5G03120	5.47921	2.28835	4.69387	4.33795	4.19985		1.27937	-1.91149	0.494024	0.138101	-1.11022e-16		1.63678	3.65381	0.24406	0.019072	5.55372	0.424334		0.54288	-0.811112	0.209631	0.0586011	1		AT5G03120	0.54288	-0.811112	0.209631	0.058601
AT5G03130	9	-4.9466	-1.13135		AT5G03130	1.37245	-3.57415	0.903245	-0.228108	-0.381641		1.75409	-3.19251	1.28489	0.153534	-5.55112e-17		3.07683	10.1921	1.65093	0.0235726	14.9434	0.258687		0.45376	-0.825861	0.332383	0.0397172	1		AT5G03130	0.45376	-0.825861	0.332383	0.039717
AT5G03150	9	-2.86781	-0.731135		AT5G03150	2.0292	-0.838608	2.25996	1.52882	1.24484		0.784355	-2.08345	1.01511	0.28398	0		0.615213	4.34077	1.03046	0.0806448	6.06708	0.405985		0.318436	-0.84585	0.412122	0.115292	1		AT5G03150	0.318436	-0.84585	0.412122	0.115292
AT5G03870	9	-2.107	-0.498974		AT5G03870	-0.854357	-2.96136	-0.819042	-1.31802	-1.48819		0.633837	-1.47317	0.669152	0.170178	-5.55112e-17		0.401749	2.17022	0.447765	0.0289605	3.04869	0.572721		0.363012	-0.843713	0.383237	0.0974644	1		AT5G03870	0.363012	-0.843713	0.383237	0.097464
AT5G03995	9	-2.20965	-0.803558		AT5G03995	1.39166	-0.817992	1.05753	0.253976	0.471293		0.920362	-1.28929	0.586241	-0.217318	0		0.847067	1.66226	0.343678	0.047227	2.90023	0.587197		0.540434	-0.757065	0.344239	-0.127608	1		AT5G03995	0.540434	-0.757065	0.344239	-0.127608
AT5G05330	9	-3.2603	-0.744617		AT5G05330	0.694933	-2.56537	0.68657	-0.0580473	-0.310479		1.00541	-2.25489	0.997049	0.252431	0		1.01085	5.08454	0.994106	0.0637216	7.15322	0.373895		0.375918	-0.843092	0.372791	0.0943827	1		AT5G05330	0.375918	-0.843092	0.372791	0.094383
AT5G05740	9	-2.18345	-0.773621		AT5G05740	5.82573	3.64228	5.94491	5.17128	5.14605		0.679682	-1.50377	0.798855	0.0252344	4.44089e-16		0.461968	2.26133	0.638169	0.000636776	3.3621	0.545374		0.370681	-0.820118	0.435675	0.0137622	1		AT5G05740	0.370681	-0.820118	0.435675	0.013762
AT5G05840	9	-2.5272	-0.84483		AT5G05840	0.930315	-1.59689	0.380473	-0.464357	-0.187615		1.11793	-1.40928	0.568088	-0.276742	0		1.24977	1.98606	0.322724	0.0765863	3.63513	0.524493		0.586346	-0.739155	0.297958	-0.145149	1		AT5G05840	0.586346	-0.739155	0.297958	-0.145149
AT5G05860	9	-2.66069	0.227461		AT5G05860	4.51624	1.85555	3.40036	3.62782	3.34999		1.16625	-1.49444	0.0503658	0.277826	2.77556e-16		1.36014	2.23336	0.00253672	0.0771875	3.67322	0.521767		0.608511	-0.77975	0.0262792	0.144961	1		AT5G05860	0.608511	-0.77975	0.026279	0.144961
AT5G06670	9	-2.04392	-0.55966		AT5G06670	2.81072	0.766795	3.49029	2.93063	2.49961		0.311107	-1.73281	0.990684	0.431024	1.11022e-16		0.0967873	3.00265	0.981455	0.185782	4.26667	0.484123		0.150614	-0.838895	0.479613	0.208669	1		AT5G06670	0.150614	-0.838895	0.479613	0.208669
AT5G06690	9	-2.3643	-0.039569		AT5G06690	3.45233	1.08803	2.57087	2.5313	2.41063		1.0417	-1.3226	0.160238	0.120669	3.33067e-16		1.08513	1.74928	0.0256761	0.014561	2.87464	0.589804		0.614397	-0.780077	0.094509	0.0711711	1		AT5G06690	0.614397	-0.780077	0.094509	0.071171
AT5G06790	9	-2.24476	-0.480724		AT5G06790	3.45124	1.20649	3.2102	2.72947	2.64935		0.801891	-1.44286	0.560848	0.0801239	0		0.64303	2.08185	0.31455	0.00641984	3.04585	0.572988		0.459474	-0.826743	0.321359	0.04591	1		AT5G06790	0.459474	-0.826743	0.321359	0.04591
AT5G06930	9	-2.25094	-0.620143		AT5G06930	1.54663	-0.704309	1.58261	0.96247	0.846851		0.699778	-1.55116	0.735762	0.115619	2.77556e-17		0.489689	2.4061	0.541346	0.0133678	3.4505	0.538343		0.37672	-0.835056	0.396093	0.0622428	1		AT5G06930	0.37672	-0.835056	0.396093	0.062243
AT5G07140	9	-2.31663	-0.808132		AT5G07140	1.35512	-0.961511	1.7712	0.963073	0.781972		0.573149	-1.74348	0.989233	0.181101	0		0.3285	3.03973	0.978582	0.0327975	4.37961	0.47784		0.273873	-0.833105	0.472695	0.0865372	1		AT5G07140	0.273873	-0.833105	0.472695	0.086537
AT5G08030	9	-3.85307	-1.38739		AT5G08030	2.43232	-1.42075	0.499961	-0.887429	0.156027		2.27629	-1.57677	0.343934	-1.04346	0		5.18152	2.48621	0.118291	1.0888	8.87482	0.335676		0.764097	-0.529285	0.11545	-0.350263	1		AT5G08030	0.764097	-0.529285	0.11545	-0.350263
AT5G09805	9	-2.71115	-0.735748		AT5G09805	-0.701842	-3.41299	0.504638	-0.231111	-0.960326		0.258484	-2.45266	1.46496	0.729215	0		0.066814	6.01555	2.14612	0.531755	8.76024	0.337864		0.0873325	-0.828667	0.494958	0.246376	1		AT5G09805	0.087332	-0.828667	0.494958	0.246376
AT5G09820	9	-2.1875	-0.165008		AT5G09820	3.86371	1.67621	4.00918	3.84417	3.34832		0.515392	-1.67211	0.66086	0.495852	-1.66533e-16		0.265629	2.79594	0.436736	0.245869	3.74417	0.5168		0.266355	-0.864143	0.341532	0.256256	1		AT5G09820	0.266355	-0.864143	0.341532	0.256256
AT5G10620	9	-2.90718	-0.813702		AT5G10620	2.615	-0.292179	2.5797	1.76599	1.66713		0.947873	-1.95931	0.912568	0.0988658	-5.55112e-17		0.898464	3.83888	0.83278	0.00977444	5.5799	0.423337		0.40127	-0.829448	0.386324	0.0418536	1		AT5G10620	0.40127	-0.829448	0.386324	0.041854
AT5G10990	9	-3.35013	0.261768		AT5G10990	-0.610776	-3.96091	-1.19413	-0.932366	-1.67455		1.06377	-2.28636	0.480412	0.74218	0		1.13161	5.22745	0.230795	0.55083	7.14068	0.374223		0.398087	-0.855608	0.179781	0.277741	1		AT5G10990	0.398087	-0.855608	0.179781	0.277741
AT5G11160	9	-2.59575	-0.893607		AT5G11160	2.3555	-0.240253	2.42497	1.53136	1.51789		0.837607	-1.75815	0.907074	0.0134669	-1.11022e-16		0.701585	3.09108	0.822782	0.000181358	4.61563	0.465462		0.389874	-0.818351	0.422209	0.00626834	1		AT5G11160	0.389874	-0.818351	0.422209	0.006268
AT5G11590	9	-3.31477	-0.731835		AT5G11590	1.98264	-1.33213	1.809	1.07717	0.88417		1.09847	-2.2163	0.924832	0.192997	-5.55112e-17		1.20664	4.91198	0.855314	0.0372478	7.01118	0.377663		0.414851	-0.837014	0.349275	0.0728878	1		AT5G11590	0.414851	-0.837014	0.349275	0.072888
AT5G12900	9	-2.5694	-0.403681		AT5G12900	4.3029	1.7335	4.5298	4.12612	3.67308		0.629821	-1.93958	0.85672	0.453039	4.996e-16		0.396675	3.76197	0.733969	0.205245	5.09786	0.4429		0.278948	-0.859041	0.379442	0.200651	1		AT5G12900	0.278948	-0.859041	0.379442	0.200651
AT5G13360	9	-2.04418	-0.665988		AT5G13360	4.24534	2.20116	3.98933	3.32334	3.43979		0.805548	-1.23863	0.549536	-0.116453	1.11022e-16		0.648907	1.53421	0.301989	0.0135612	2.49866	0.632625		0.509609	-0.783588	0.34765	-0.0736709	1		AT5G13360	0.509609	-0.783588	0.34765	-0.073671
AT5G13400	9	-2.82074	-0.820299		AT5G13400	5.71727	2.89653	6.00345	5.18315	4.9501		0.767168	-2.05357	1.05335	0.233051	-5.55112e-16		0.588546	4.21715	1.10955	0.054313	5.96955	0.409288		0.313993	-0.840501	0.431124	0.0953852	1		AT5G13400	0.313993	-0.840501	0.431124	0.095385
AT5G13460	9	-3.12461	-0.787539		AT5G13460	3.07583	-0.0487821	2.78565	1.99811	1.9527		1.12313	-2.00148	0.832947	0.0454084	-1.66533e-16		1.26141	4.00593	0.693801	0.00206192	5.9632	0.409506		0.459927	-0.819619	0.341097	0.018595	1		AT5G13460	0.459927	-0.819619	0.341097	0.018595
AT5G13730	9	-2.19833	-0.191581		AT5G13730	4.926	2.72767	4.95536	4.76378	4.3432		0.582799	-1.61553	0.612156	0.420576	-1.11022e-16		0.339654	2.60994	0.374735	0.176884	3.50121	0.53443		0.311465	-0.863388	0.327155	0.224768	1		AT5G13730	0.311465	-0.863388	0.327155	0.224768
AT5G14565	9	-2.49745	0.104402		AT5G14565	0.507971	-1.98948	-0.126857	-0.0224555	-0.407705		0.915676	-1.58177	0.280848	0.385249	0		0.838462	2.50201	0.0788756	0.148417	3.56776	0.529422		0.484779	-0.837426	0.148687	0.20396	1		AT5G14565	0.484779	-0.837426	0.148687	0.20396
AT5G14690	9	-3.08166	-0.717455		AT5G14690	-0.640281	-3.72194	0.224017	-0.493438	-1.15791		0.517628	-2.56403	1.38193	0.664472	0		0.267939	6.57424	1.90972	0.441523	9.19342	0.329808		0.170718	-0.845637	0.455771	0.219148	1		AT5G14690	0.170718	-0.845637	0.455771	0.219148
AT5G14740	9	-2.21498	-0.367261		AT5G14740	11.9535	9.7385	11.7004	11.3332	11.1814		0.772086	-1.4429	0.519036	0.151775	8.88178e-16		0.596117	2.08195	0.269399	0.0230357	2.9705	0.58021		0.447972	-0.837183	0.30115	0.0880615	1		AT5G14740	0.447972	-0.837183	0.30115	0.088061
AT5G14920	9	-2.6923	-0.517396		AT5G14920	4.41543	1.72313	4.80471	4.28732	3.80765		0.607781	-2.08452	0.997066	0.47967	0		0.369398	4.34521	0.99414	0.230083	5.93883	0.410345		0.2494	-0.855372	0.409141	0.19683	1		AT5G14920	0.2494	-0.855372	0.409141	0.19683
AT5G15580	9	-2.03569	-0.171889		AT5G15580	3.03257	0.996877	2.92866	2.75677	2.42872		0.603849	-1.43184	0.499942	0.328053	2.77556e-16		0.364634	2.05018	0.249942	0.107619	2.77237	0.600585		0.362662	-0.859944	0.300258	0.197023	1		AT5G15580	0.362662	-0.859944	0.300258	0.197023
AT5G16030	9	-3.12868	-0.463435		AT5G16030	8.3047	5.17602	8.11342	7.64999	7.31103		0.993665	-2.13501	0.802392	0.338957	4.44089e-16		0.98737	4.55828	0.643832	0.114892	6.30437	0.398271		0.395748	-0.850314	0.31957	0.134997	1		AT5G16030	0.395748	-0.850314	0.31957	0.134997
AT5G16720	9	-2.0116	-0.603566		AT5G16720	3.66813	1.65653	3.4827	2.87914	2.92163		0.746505	-1.26509	0.561077	-0.0424892	-1.66533e-16		0.55727	1.60046	0.314807	0.00180533	2.47434	0.635726		0.474573	-0.804253	0.356691	-0.0270115	1		AT5G16720	0.474573	-0.804253	0.356691	-0.027011
AT5G18010	9	-2.12973	0.131336		AT5G18010	0.577467	-1.55226	1.11615	1.24749	0.347211		0.230256	-1.89947	0.768941	0.900276	0		0.0530176	3.608	0.59127	0.810497	5.06278	0.444432		0.102333	-0.844187	0.341742	0.400112	1		AT5G18010	0.102333	-0.844187	0.341742	0.400112
AT5G18050	9	-3.29505	-1.01588		AT5G18050	1.99346	-1.3016	3.38563	2.36975	1.61181		0.381646	-2.91341	1.77382	0.757942	0		0.145654	8.48794	3.14643	0.574476	12.3545	0.284503		0.10858	-0.828874	0.504657	0.215637	1		AT5G18050	0.10858	-0.828874	0.504657	0.215637
AT5G18060	9	-2.64021	-0.380667		AT5G18060	2.87221	0.232001	3.25761	2.87695	2.30969		0.562516	-2.07769	0.947921	0.567254	0		0.316424	4.3168	0.898554	0.321777	5.85355	0.413324		0.232501	-0.858759	0.391798	0.234459	1		AT5G18060	0.232501	-0.858759	0.391798	0.234459
AT5G19730	9	-3.12327	-1.0797		AT5G19730	4.66194	1.53866	4.60595	3.52625	3.5832		1.07874	-2.04454	1.02275	-0.0569502	0		1.16367	4.18014	1.04602	0.00324332	6.39307	0.395499		0.426639	-0.808612	0.404497	-0.0225237	1		AT5G19730	0.426639	-0.808612	0.404497	-0.022524
AT5G20270	9	-2.22796	-0.607442		AT5G20270	5.77458	3.54662	6.0233	5.41586	5.19009		0.584491	-1.64347	0.833208	0.225766	1.11022e-16		0.34163	2.70098	0.694236	0.0509705	3.78782	0.513814		0.300319	-0.844435	0.428114	0.116002	1		AT5G20270	0.300319	-0.844435	0.428114	0.116002
AT5G20635	9	-2.90861	-0.672047		AT5G20635	-0.727226	-3.63583	-1.12184	-1.79388	-1.81969		1.09247	-1.81614	0.697858	0.0258109	1.11022e-16		1.19349	3.29835	0.487006	0.000666204	4.97951	0.448133		0.489571	-0.81387	0.312733	0.0115667	1		AT5G20635	0.489571	-0.81387	0.312733	0.011567
AT5G20740	9	-4.69999	-1.5965		AT5G20740	1.66005	-3.03994	2.49966	0.90316	0.50573		1.15432	-3.54567	1.99392	0.397429	0		1.33245	12.5718	3.97574	0.15795	18.0379	0.235454		0.271789	-0.834844	0.469478	0.0935765	1		AT5G20740	0.271789	-0.834844	0.469478	0.093576
AT5G21430	9	-2.21373	-0.679227		AT5G21430	6.88581	4.67208	6.76111	6.08189	6.10022		0.78559	-1.42814	0.660889	-0.0183384	-2.22045e-16		0.617152	2.03959	0.436774	0.000336297	3.09385	0.568526		0.446629	-0.811935	0.375733	-0.0104259	1		AT5G21430	0.446629	-0.811935	0.375733	-0.010426
AT5G23530	9	-2.35786	-0.827281		AT5G23530	-0.092142	-2.45	-0.528471	-1.35575	-1.10659		1.01445	-1.34341	0.57812	-0.249161	1.66533e-16		1.02911	1.80474	0.334223	0.0620814	3.23016	0.556401		0.564441	-0.747474	0.321667	-0.138634	1		AT5G23530	0.564441	-0.747474	0.321667	-0.138634
AT5G24000	9	-2.03693	-0.673987		AT5G24000	2.88956	0.852628	3.03337	2.35938	2.28373		0.605828	-1.43111	0.749633	0.0756456	1.11022e-16		0.367028	2.04806	0.561949	0.00572225	2.98276	0.579016		0.350784	-0.828633	0.434049	0.0438	1		AT5G24000	0.350784	-0.828633	0.434049	0.0438
AT5G24420	9	-4.32911	-1.51091		AT5G24420	3.8433	-0.485807	3.75439	2.24348	2.33884		1.50446	-2.82465	1.41555	-0.0953612	-1.11022e-16		2.2634	7.97864	2.00378	0.00909376	12.2549	0.285657		0.42976	-0.806881	0.404361	-0.0272406	1		AT5G24420	0.42976	-0.806881	0.404361	-0.027241
AT5G25190	9	-2.89949	1.33147		AT5G25190	4.14264	1.24316	3.36775	4.69922	3.36319		0.779452	-2.12004	0.00455728	1.33603	-4.44089e-16		0.607545	4.49455	2.07688e-05	1.78497	6.88709	0.38105		0.29701	-0.80784	0.00173655	0.509093	1		AT5G25190	0.29701	-0.80784	0.001737	0.509093
AT5G25460	9	-2.21246	-0.336909		AT5G25460	7.98423	5.77177	8.29875	7.96184	7.50415		0.480083	-1.73238	0.794602	0.457692	-2.22045e-16		0.23048	3.00113	0.631392	0.209482	4.07249	0.49553		0.237896	-0.858445	0.393749	0.2268	1		AT5G25460	0.237896	-0.858445	0.393749	0.2268
AT5G25590	9	-3.36882	-1.18708		AT5G25590	3.7589	0.390078	4.1035	2.91642	2.79222		0.966677	-2.40214	1.31127	0.124193	1.11022e-16		0.934465	5.77029	1.71944	0.015424	8.43962	0.344222		0.332752	-0.826871	0.451369	0.0427501	1		AT5G25590	0.332752	-0.826871	0.451369	0.04275
AT5G25810	9	-2.16229	-0.586653		AT5G25810	0.451655	-1.71063	-0.263194	-0.849846	-0.593005		1.04466	-1.11763	0.329811	-0.256842	0		1.09131	1.24909	0.108775	0.0659677	2.51515	0.630548		0.658708	-0.704718	0.207961	-0.161951	1		AT5G25810	0.658708	-0.704718	0.207961	-0.161951
AT5G25990	9	-2.50686	-0.180975		AT5G25990	0.552212	-1.95465	0.321811	0.140836	-0.234948		0.78716	-1.7197	0.556759	0.375785	0		0.619621	2.95738	0.309981	0.141214	4.0282	0.498247		0.3922	-0.856837	0.277404	0.187234	1		AT5G25990	0.3922	-0.856837	0.277404	0.187234
AT5G27390	9	-2.11737	-0.681108		AT5G27390	5.74388	3.6265	5.68681	5.0057	5.01572		0.728154	-1.38922	0.671086	-0.010022	-2.22045e-16		0.530208	1.92993	0.450356	0.00010044	2.91059	0.586151		0.426808	-0.814291	0.393358	-0.00587438	1		AT5G27390	0.426808	-0.814291	0.393358	-0.005874
AT5G27890	9	-2.32768	-0.226655		AT5G27890	-1.38301	-3.71069	-0.600436	-0.827091	-1.63031		0.247295	-2.08039	1.02987	0.803218	0		0.0611548	4.328	1.06064	0.645158	6.09496	0.405056		0.100168	-0.842672	0.417156	0.325348	1		AT5G27890	0.100168	-0.842672	0.417156	0.325348
AT5G35525	9	-2.45605	-0.258212		AT5G35525	0.618502	-1.83755	0.173872	-0.0843405	-0.282379		0.900881	-1.55517	0.456251	0.198039	0		0.811587	2.41856	0.208165	0.0392194	3.47753	0.536247		0.483095	-0.833955	0.244663	0.106198	1		AT5G35525	0.483095	-0.833955	0.244663	0.106198
AT5G38120	9	-4.4191	-1.24873		AT5G38120	0.948307	-3.47079	0.472799	-0.775936	-0.706405		1.65471	-2.76438	1.1792	-0.0695307	-5.55112e-17		2.73807	7.64182	1.39052	0.00483451	11.7752	0.291417		0.482211	-0.805589	0.34364	-0.0202624	1		AT5G38120	0.482211	-0.805589	0.34364	-0.020262
AT5G38420	9	-2.84093	-0.85026		AT5G38420	12.683	9.84203	12.5902	11.7399	11.7138		0.969187	-1.87174	0.876408	0.0261479	0		0.939323	3.50342	0.76809	0.000683712	5.21152	0.438044		0.424547	-0.819906	0.383905	0.0114539	1		AT5G38420	0.424547	-0.819906	0.383905	0.011454
AT5G38520	9	-2.10188	-0.520183		AT5G38520	7.68994	5.58806	7.19542	6.67524	6.78716		0.902772	-1.19911	0.408259	-0.111925	-6.66134e-16		0.814997	1.43786	0.166675	0.0125271	2.43205	0.641229		0.578884	-0.768902	0.261787	-0.0717693	1		AT5G38520	0.578884	-0.768902	0.261787	-0.071769
AT5G39210	9	-2.45281	-0.482867		AT5G39210	4.64633	2.19352	4.79739	4.31452	3.98794		0.65839	-1.79442	0.809447	0.32658	-5.55112e-16		0.433478	3.21994	0.655205	0.106655	4.41527	0.475906		0.313332	-0.853974	0.385221	0.155422	1		AT5G39210	0.313332	-0.853974	0.385221	0.155422
AT5G39530	9	-2.47213	-0.779657		AT5G39530	7.43654	4.96441	7.11204	6.33239	6.46135		0.975195	-1.49693	0.650698	-0.128958	-2.22045e-16		0.951006	2.24081	0.423408	0.0166303	3.63186	0.52473		0.511714	-0.785486	0.341441	-0.0676683	1		AT5G39530	0.511714	-0.785486	0.341441	-0.067668
AT5G40610	9	-2.95729	-0.913795		AT5G40610	4.43929	1.482	4.27706	3.36326	3.3904		1.04889	-1.9084	0.886655	-0.0271397	4.44089e-16		1.10017	3.642	0.786157	0.000736561	5.52906	0.425279		0.44607	-0.811604	0.377076	-0.0115419	1		AT5G40610	0.44607	-0.811604	0.377076	-0.011542
AT5G41050	9	-2.24168	-0.51684		AT5G41050	4.81483	2.57315	4.50261	3.98577	3.96909		0.845742	-1.39594	0.533518	0.0166784	-1.11022e-16		0.715279	1.94864	0.284642	0.000278167	2.94884	0.582337		0.492507	-0.812906	0.310687	0.00971242	1		AT5G41050	0.492507	-0.812906	0.310687	0.009712
AT5G41900	9	-3.34543	-0.765747		AT5G41900	5.22652	1.8811	4.78634	4.02059	3.97864		1.24789	-2.09754	0.8077	0.0419536	-1.11022e-16		1.55722	4.39967	0.65238	0.0017601	6.61103	0.388925		0.485333	-0.815785	0.314135	0.0163168	1		AT5G41900	0.485333	-0.815785	0.314135	0.016317
AT5G42690	9	-2.25008	-0.480933		AT5G42690	-0.228636	-2.47872	-0.0625701	-0.543503	-0.828357		0.599722	-1.65036	0.765787	0.284854	1.38778e-16		0.359666	2.7237	0.58643	0.081142	3.75094	0.516333		0.309656	-0.852137	0.395401	0.14708	1		AT5G42690	0.309656	-0.852137	0.395401	0.14708
AT5G43990	9	-2.10415	-0.563821		AT5G43990	2.31696	0.212808	3.19792	2.6341	2.09045		0.226511	-1.87764	1.10747	0.543654	0		0.0513074	3.52553	1.2265	0.29556	5.0989	0.442855		0.100312	-0.831523	0.490451	0.24076	1		AT5G43990	0.100312	-0.831523	0.490451	0.24076
AT5G44020	9	-2.57935	-0.478673		AT5G44020	9.11219	6.53284	8.70904	8.23036	8.14611		0.966082	-1.61327	0.56293	0.0842571	6.66134e-16		0.933313	2.60264	0.316891	0.00709926	3.85994	0.508991		0.491726	-0.821139	0.286526	0.0428861	1		AT5G44020	0.491726	-0.821139	0.286526	0.042886
AT5G44130	9	-3.23907	-1.08046		AT5G44130	7.70266	4.4636	6.88875	5.80829	6.21583		1.48684	-1.75223	0.672924	-0.407536	6.66134e-16		2.21069	3.0703	0.452827	0.166085	5.8999	0.411697		0.612127	-0.721387	0.277041	-0.167781	1		AT5G44130	0.612127	-0.721387	0.277041	-0.167781
AT5G45310	9	-2.40021	-0.571459		AT5G45310	1.73085	-0.669362	1.84139	1.26993	1.0432		0.687648	-1.71256	0.798187	0.226729	5.55112e-17		0.47286	2.93288	0.637103	0.0514059	4.09425	0.494212		0.339844	-0.846369	0.394474	0.112052	1		AT5G45310	0.339844	-0.846369	0.394474	0.112052
AT5G45670	9	-5.90258	-0.863508		AT5G45670	2.19704	-3.70554	3.53022	2.66671	1.17211		1.02493	-4.87765	2.35811	1.49461	0		1.05048	23.7915	5.56071	2.23385	32.6365	0.175044		0.179408	-0.853805	0.412775	0.261622	1		AT5G45670	0.179408	-0.853805	0.412775	0.261622
AT5G45680	9	-2.13197	-0.351553		AT5G45680	6.76908	4.63711	6.55213	6.20058	6.03973		0.729355	-1.40262	0.512408	0.160854	0		0.531959	1.96733	0.262562	0.0258742	2.78773	0.598928		0.436831	-0.840067	0.306895	0.0963403	1		AT5G45680	0.436831	-0.840067	0.306895	0.09634
AT5G45830	9	-4.11883	-1.50923		AT5G45830	0.710097	-3.40873	-0.0710043	-1.58023	-1.08747		1.79756	-2.32126	1.01646	-0.492765	1.11022e-16		3.23124	5.38826	1.0332	0.242817	9.89552	0.317893		0.571433	-0.737913	0.323126	-0.156646	1		AT5G45830	0.571433	-0.737913	0.323126	-0.156646
AT5G45930	9	-2.70651	-0.745796		AT5G45930	6.52071	3.81421	6.19204	5.44624	5.4933		1.02741	-1.67909	0.698739	-0.047057	5.55112e-16		1.05558	2.81936	0.488236	0.00221436	4.36539	0.478618		0.491738	-0.803644	0.334429	-0.0225223	1		AT5G45930	0.491738	-0.803644	0.334429	-0.022522
AT5G47190	9	-2.04798	-0.468349		AT5G47190	7.60101	5.55303	7.57276	7.10441	6.9578		0.643207	-1.40477	0.614958	0.146609	-4.44089e-16		0.413716	1.97339	0.378173	0.0214942	2.78677	0.599031		0.385301	-0.841503	0.368379	0.0878233	1		AT5G47190	0.385301	-0.841503	0.368379	0.087823
AT5G48900	9	-3.76837	-0.338319		AT5G48900	4.16786	0.399488	4.36799	4.02967	3.24125		0.926605	-2.84176	1.12674	0.78842	-3.33067e-16		0.858596	8.07562	1.26954	0.621606	10.8254	0.303934		0.281626	-0.863708	0.342454	0.239627	1		AT5G48900	0.281626	-0.863708	0.342454	0.239627
AT5G49100	9	-2.39434	0.038472		AT5G49100	5.44741	3.05307	5.55327	5.59174	4.91137		0.536036	-1.8583	0.641896	0.680368	-5.55112e-16		0.287335	3.45328	0.41203	0.462901	4.61555	0.465467		0.249507	-0.864977	0.298781	0.316689	1		AT5G49100	0.249507	-0.864977	0.298781	0.316689
AT5G49170	9	-4.01536	-1.05944		AT5G49170	1.7602	-2.25516	1.35238	0.292932	0.287588		1.47261	-2.54274	1.06479	0.00534422	-1.38778e-17		2.16859	6.46555	1.13377	2.85607e-05	9.76794	0.319962		0.47118	-0.813582	0.340692	0.00170995	1		AT5G49170	0.47118	-0.813582	0.340692	0.00171
AT5G49330	9	-4.06707	-0.555328		AT5G49330	0.809393	-3.25767	0.764748	0.209421	-0.368528		1.17792	-2.88915	1.13328	0.577948	0		1.3875	8.34716	1.28431	0.334024	11.353	0.296787		0.349591	-0.857461	0.336342	0.171528	1		AT5G49330	0.349591	-0.857461	0.336342	0.171528
AT5G50335	9	-6.08577	-0.637283		AT5G50335	0.863116	-5.22265	0.797296	0.160013	-0.850557		1.71367	-4.3721	1.64785	1.01057	0		2.93667	19.1152	2.71542	1.02125	25.7886	0.196918		0.337454	-0.860946	0.324493	0.199	1		AT5G50335	0.337454	-0.860946	0.324493	0.199
AT5G51550	9	-3.07295	-0.970607		AT5G51550	6.56889	3.49594	5.89313	4.92253	5.22012		1.34877	-1.72418	0.673011	-0.297595	-4.44089e-16		1.81917	2.9728	0.452944	0.0885629	5.33348	0.433007		0.584025	-0.746582	0.291418	-0.128861	1		AT5G51550	0.584025	-0.746582	0.291418	-0.128861
AT5G51670	9	-2.15535	-0.639342		AT5G51670	3.13127	0.975914	2.12069	1.48135	1.9273		1.20396	-0.951389	0.193383	-0.445958	0		1.44953	0.905142	0.0373971	0.198879	2.59095	0.621256		0.74797	-0.591056	0.120141	-0.277054	1		AT5G51670	0.74797	-0.591056	0.120141	-0.277054
AT5G52100	9	-2.42288	-0.281429		AT5G52100	5.82393	3.40105	5.41255	5.13112	4.94216		0.88177	-1.54111	0.470384	0.188955	-1.11022e-16		0.777518	2.37502	0.221261	0.0357041	3.4095	0.54157		0.47754	-0.834618	0.254746	0.102333	1		AT5G52100	0.47754	-0.834618	0.254746	0.102333
AT5G52970	9	-2.19446	-0.495504		AT5G52970	6.14783	3.95337	6.3074	5.8119	5.55513		0.592705	-1.60175	0.752276	0.256772	2.22045e-16		0.351299	2.56561	0.565919	0.0659317	3.54876	0.530837		0.31463	-0.85027	0.399336	0.136304	1		AT5G52970	0.31463	-0.85027	0.399336	0.136304
AT5G54190	9	-2.10799	0.883448		AT5G54190	0.78489	-1.3231	-1.73673	-0.853279	-0.782055		1.56695	-0.541049	-0.954672	-0.0712243	2.77556e-17		2.45532	0.292734	0.911398	0.0050729	3.66452	0.522386		0.81855	-0.282636	-0.498707	-0.0372065	1		AT5G54190	0.81855	-0.282636	-0.498707	-0.037207
AT5G54585	9	-2.22833	-0.784616		AT5G54585	4.58983	2.3615	3.90298	3.11836	3.49317		1.09666	-1.13167	0.409812	-0.374805	-3.33067e-16		1.20267	1.28067	0.167946	0.140478	2.79177	0.598495		0.656347	-0.677298	0.24527	-0.224319	1		AT5G54585	0.656347	-0.677298	0.24527	-0.224319
AT5G55220	9	-2.43414	-0.827852		AT5G55220	6.86492	4.43077	7.16542	6.33757	6.19967		0.665246	-1.7689	0.965752	0.1379	-2.22045e-16		0.442552	3.129	0.932677	0.0190164	4.52325	0.470192		0.312793	-0.831721	0.454089	0.0648395	1		AT5G55220	0.312793	-0.831721	0.454089	0.064839
AT5G55250	9	-2.32682	-0.437091		AT5G55250	0.657076	-1.66975	-0.0677472	-0.504838	-0.396314		1.05339	-1.27343	0.328567	-0.108524	6.93889e-17		1.10963	1.62163	0.107956	0.0117775	2.85099	0.592246		0.623866	-0.754185	0.194592	-0.0642731	1		AT5G55250	0.623866	-0.754185	0.194592	-0.064273
AT5G55480	9	-2.58704	-0.96387		AT5G55480	4.78159	2.19455	5.06093	4.09706	4.03353		0.748057	-1.83898	1.0274	0.0635261	-1.11022e-16		0.559589	3.38184	1.05554	0.00403557	5.00101	0.447168		0.334507	-0.822333	0.459419	0.0284069	1		AT5G55480	0.334507	-0.822333	0.459419	0.028407
AT5G55740	9	-3.14526	-0.674892		AT5G55740	5.74801	2.60275	5.70587	5.03097	4.7719		0.976112	-2.16915	0.933965	0.259073	-3.33067e-16		0.952794	4.70521	0.872291	0.067119	6.59742	0.389326		0.380025	-0.844506	0.363617	0.100864	1		AT5G55740	0.380025	-0.844506	0.363617	0.100864
AT5G56100	9	-2.00293	0.92809		AT5G56100	4.67883	2.6759	3.48345	4.41154	3.81243		0.866402	-1.13653	-0.328982	0.599108	0		0.750653	1.2917	0.108229	0.35893	2.50951	0.631256		0.546922	-0.717441	-0.207672	0.37819	1		AT5G56100	0.546922	-0.717441	-0.207672	0.37819
AT5G57170	9	-2.6411	-0.624597		AT5G57170	4.75396	2.11286	4.68673	4.06214	3.90392		0.850038	-1.79106	0.782809	0.158212	3.33067e-16		0.722565	3.2079	0.61279	0.0250311	4.56828	0.467868		0.397706	-0.83798	0.366252	0.0740225	1		AT5G57170	0.397706	-0.83798	0.366252	0.074022
AT5G57390	9	-2.32441	-0.846283		AT5G57390	0.423533	-1.90087	0.566278	-0.280005	-0.297767		0.7213	-1.60311	0.864045	0.0177624	1.38778e-17		0.520274	2.56995	0.746574	0.000315503	3.83712	0.510502		0.368225	-0.81839	0.441097	0.00906774	1		AT5G57390	0.368225	-0.81839	0.441097	0.009068
AT5G58390	9	-3.72605	-0.781539		AT5G58390	1.12581	-2.60024	1.67023	0.888694	0.271126		0.854687	-2.87136	1.39911	0.617569	0		0.73049	8.24473	1.9575	0.381391	11.3141	0.297297		0.254096	-0.853646	0.41595	0.183601	1		AT5G58390	0.254096	-0.853646	0.41595	0.183601
AT5G58480	9	-2.06003	-0.284875		AT5G58480	3.5197	1.45966	3.71055	3.42568	3.0289		0.490799	-1.56923	0.681655	0.39678	0		0.240884	2.4625	0.464653	0.157435	3.32547	0.54837		0.26914	-0.860521	0.373799	0.217582	1		AT5G58480	0.26914	-0.860521	0.373799	0.217582
AT5G58680	9	-2.09	0.077398		AT5G58680	1.21063	-0.879365	1.08034	1.15774	0.642337		0.568295	-1.5217	0.438005	0.515403	0		0.32296	2.31558	0.191848	0.26564	3.09603	0.568326		0.322977	-0.864823	0.24893	0.292917	1		AT5G58680	0.322977	-0.864823	0.24893	0.292917
AT5G59340	9	-2.22932	0.97652		AT5G59340	0.791682	-1.43764	0.494913	1.47143	0.330098		0.461583	-1.76773	0.164815	1.14133	0		0.213059	3.12488	0.027164	1.30265	4.66775	0.462856		0.213647	-0.818207	0.0762857	0.528274	1		AT5G59340	0.213647	-0.818207	0.076286	0.528274
AT5G61350	9	-3.14426	-0.773407		AT5G61350	3.48493	0.340673	3.59402	2.82061	2.56006		0.924875	-2.21938	1.03396	0.260551	-1.11022e-16		0.855393	4.92567	1.06907	0.067887	6.91802	0.380197		0.351635	-0.843804	0.393108	0.099061	1		AT5G61350	0.351635	-0.843804	0.393108	0.099061
AT5G62220	9	-2.2407	-0.835222		AT5G62220	6.18136	3.94065	6.14109	5.30587	5.39224		0.789116	-1.45159	0.748847	-0.0863753	-3.33067e-16		0.622704	2.10711	0.560772	0.0074607	3.29804	0.550645		0.434523	-0.79931	0.412349	-0.0475622	1		AT5G62220	0.434523	-0.79931	0.412349	-0.047562
AT5G62350	9	-2.4899	-0.802906		AT5G62350	5.75651	3.26661	6.05149	5.24858	5.0808		0.67571	-1.81419	0.970691	0.167785	-2.22045e-16		0.456584	3.29127	0.942242	0.028152	4.71825	0.460373		0.311078	-0.835202	0.44688	0.0772438	1		AT5G62350	0.311078	-0.835202	0.44688	0.077244
AT5G62670	9	-2.09968	-0.360485		AT5G62670	7.60073	5.50105	7.23066	6.87018	6.80066		0.800074	-1.2996	0.430007	0.0695223	-2.22045e-16		0.640119	1.68897	0.184906	0.00483335	2.51883	0.630088		0.504117	-0.818864	0.270942	0.0438051	1		AT5G62670	0.504117	-0.818864	0.270942	0.043805
AT5G62920	9	-2.57875	0.736361		AT5G62920	4.1481	1.56936	4.28169	5.01805	3.7543		0.393801	-2.18494	0.527391	1.26375	0		0.155079	4.77398	0.278141	1.59707	6.80427	0.383362		0.150969	-0.837625	0.202182	0.484475	1		AT5G62920	0.150969	-0.837625	0.202182	0.484475
AT5G63140	9	-2.39249	-0.077544		AT5G63140	1.94901	-0.443478	1.90578	1.82823	1.30989		0.639125	-1.75336	0.595892	0.518347	0		0.408481	3.07429	0.355087	0.268684	4.10654	0.493471		0.31539	-0.865235	0.294055	0.25579	1		AT5G63140	0.31539	-0.865235	0.294055	0.25579
AT5G63780	9	-2.0513	-0.274556		AT5G63780	5.81562	3.76432	5.80157	5.52701	5.22713		0.58849	-1.46281	0.574437	0.299881	-3.33067e-16		0.34632	2.13981	0.329978	0.0899286	2.90603	0.58661		0.345214	-0.858098	0.336971	0.175913	1		AT5G63780	0.345214	-0.858098	0.336971	0.175913
AT5G64380	9	-2.10141	-0.617538		AT5G64380	5.39751	3.2961	5.31245	4.69492	4.67524		0.722263	-1.37914	0.637209	0.0196707	1.11022e-16		0.521665	1.90204	0.406035	0.000386935	2.83012	0.594425		0.429332	-0.819798	0.378773	0.0116927	1		AT5G64380	0.429332	-0.819798	0.378773	0.011693
AT5G64850	9	-2.11099	-0.622904		AT5G64850	6.19173	4.08074	5.80269	5.17979	5.31374		0.87799	-1.233	0.488956	-0.133947	-4.44089e-16		0.770867	1.52029	0.239078	0.0179419	2.54817	0.626449		0.550016	-0.772411	0.306306	-0.0839112	1		AT5G64850	0.550016	-0.772411	0.306306	-0.083911
AT5G65410	9	-3.25982	-0.833826		AT5G65410	3.2695	0.00967323	3.29047	2.45665	2.25657		1.01292	-2.2469	1.0339	0.200075	-1.11022e-16		1.02601	5.04856	1.06895	0.0400301	7.18355	0.373104		0.377926	-0.838328	0.385753	0.074649	1		AT5G65410	0.377926	-0.838328	0.385753	0.074649
AT5G66080	9	-2.93327	0.139609		AT5G66080	1.5049	-1.42837	2.4612	2.60081	1.28463		0.220263	-2.713	1.17657	1.31618	0		0.0485157	7.36039	1.38431	1.73232	10.5255	0.308232		0.0678921	-0.836235	0.362656	0.405688	1		AT5G66080	0.067892	-0.836235	0.362656	0.405688
AT5G66520	9	-3.01668	-0.336877		AT5G66520	4.28073	1.26405	4.22959	3.89271	3.41677		0.863959	-2.15272	0.812817	0.47594	-1.11022e-16		0.746426	4.63419	0.660672	0.226519	6.26781	0.399431		0.345092	-0.859863	0.324665	0.190105	1		AT5G66520	0.345092	-0.859863	0.324665	0.190105
AT5G66920	9	-2.17311	-0.680874		AT5G66920	4.32784	2.15473	4.04562	3.36475	3.47323		0.854605	-1.31851	0.572387	-0.108487	-1.11022e-16		0.73035	1.73846	0.327627	0.0117694	2.8082	0.596741		0.509978	-0.786806	0.341567	-0.0647385	1		AT5G66920	0.509978	-0.786806	0.341567	-0.064738
AT5G67411	9	-2.65246	-0.021402		AT5G67411	-1.0881	-3.74057	-1.50557	-1.52698	-1.9653		0.877203	-1.77526	0.45973	0.438328	0		0.769485	3.15155	0.211352	0.192132	4.32452	0.480874		0.421824	-0.853676	0.221072	0.210781	1		AT5G67411	0.421824	-0.853676	0.221072	0.210781
AT1G05000	5	1.89179	2.30668		AT1G05000	-0.193429	1.69837	-1.34844	0.958241	0.278684		-0.472114	1.41968	-1.62712	0.679557	0		0.222891	2.01549	2.64753	0.461798	5.34772	0.43243		-0.204156	0.613913	-0.703617	0.293861	1		AT1G05000	-0.204156	0.613913	-0.703617	0.293861
AT1G05220	5	2.54429	3.29931		AT1G05220	-3.40899	-0.864696	-4.89412	-1.59481	-2.69065		-0.718332	1.82596	-2.20347	1.09584	0		0.516	3.33412	4.85526	1.20086	9.90625	0.317721		-0.228229	0.580144	-0.700087	0.348171	1		AT1G05220	-0.228229	0.580144	-0.700087	0.348171
AT1G07000	5	3.64672	4.56639		AT1G07000	3.99008	7.6368	2.92873	7.49512	5.51268		-1.5226	2.12412	-2.58395	1.98244	0		2.31832	4.51187	6.67682	3.93007	17.4371	0.239477		-0.364628	0.508676	-0.618797	0.474748	1		AT1G07000	-0.364628	0.508676	-0.618797	0.474748
AT1G09070	5	1.40471	2.44473		AT1G09070	8.10414	9.50885	7.42404	9.86877	8.72645		-0.622309	0.782397	-1.30241	1.14232	0		0.387268	0.612145	1.69627	1.30489	4.00057	0.499964		-0.311132	0.39117	-0.651157	0.571119	1		AT1G09070	-0.311132	0.39117	-0.651157	0.571119
AT1G09950	5	1.71096	3.23471		AT1G09950	-0.532664	1.1783	0.556618	3.79133	1.2484		-1.78106	-0.0700953	-0.691778	2.54293	0		3.17217	0.00491335	0.478556	6.4665	10.1221	0.314314		-0.559812	-0.0220319	-0.217435	0.799279	1		AT1G09950	-0.559812	-0.022032	-0.217435	0.799279
AT1G12610	5	4.01401	6.50544		AT1G12610	-1.808	2.20601	-1.75021	4.75523	0.850757		-2.65876	1.35526	-2.60097	3.90447	0		7.06898	1.83672	6.76505	15.2449	30.9156	0.17985		-0.478178	0.243743	-0.467785	0.70222	1		AT1G12610	-0.478178	0.243743	-0.467785	0.70222
AT1G13210	5	2.58366	3.71625		AT1G13210	5.45491	8.03857	4.33158	8.04783	6.46822		-1.01331	1.57035	-2.13665	1.57961	0		1.0268	2.466	4.56526	2.49515	10.5532	0.307828		-0.311925	0.483397	-0.657719	0.486246	1		AT1G13210	-0.311925	0.483397	-0.657719	0.486246
AT1G14540	5	2.99505	5.76617		AT1G14540	-0.351197	2.64385	-2.3954	3.37077	0.817007		-1.1682	1.82685	-3.21241	2.55377	0		1.3647	3.33737	10.3196	6.52172	21.5434	0.215448		-0.251688	0.393591	-0.692108	0.550205	1		AT1G14540	-0.251688	0.393591	-0.692108	0.550205
AT1G15010	5	3.82125	4.87275		AT1G15010	1.40403	5.22528	0.58566	5.45841	3.16834		-1.76431	2.05693	-2.58268	2.29007	0		3.11281	4.23097	6.67025	5.2444	19.2584	0.227871		-0.402037	0.468716	-0.588519	0.52184	1		AT1G15010	-0.402037	0.468716	-0.588519	0.52184
AT1G15890	5	2.52386	4.24623		AT1G15890	2.09098	4.61483	0.594542	4.84077	3.03528		-0.944305	1.57955	-2.44074	1.80549	0		0.891711	2.49498	5.95721	3.2598	12.6037	0.281677		-0.265989	0.444923	-0.687499	0.508565	1		AT1G15890	-0.265989	0.444923	-0.687499	0.508565
AT1G16110	5	2.26665	3.50258		AT1G16110	3.5669	5.83354	2.57142	6.07399	4.51146		-0.944566	1.32208	-1.94005	1.56253	0		0.892204	1.7479	3.76378	2.4415	8.84538	0.336234		-0.317595	0.444529	-0.652309	0.525376	1		AT1G16110	-0.317595	0.444529	-0.652309	0.525376
AT1G16150	5	3.88976	5.83662		AT1G16150	-2.97064	0.919123	-4.33278	1.50384	-1.22011		-1.75052	2.13924	-3.11267	2.72395	0		3.06433	4.57633	9.6887	7.41992	24.7493	0.20101		-0.351873	0.430009	-0.625679	0.547543	1		AT1G16150	-0.351873	0.430009	-0.625679	0.547543
AT1G17240	5	2.26256	2.7422		AT1G17240	0.0078279	2.27038	-0.289215	2.45298	1.11049		-1.10267	1.15989	-1.39971	1.34249	0		1.21587	1.34534	1.95919	1.80227	6.32267	0.397695		-0.438525	0.461282	-0.556657	0.5339	1		AT1G17240	-0.438525	0.461282	-0.556657	0.5339
AT1G17380	5	1.51143	3.02493		AT1G17380	0.656402	2.16784	0.729773	3.7547	1.82718		-1.17078	0.340657	-1.09741	1.92752	0		1.37072	0.116047	1.2043	3.71535	6.40641	0.395087		-0.462558	0.134589	-0.43357	0.761539	1		AT1G17380	-0.462558	0.134589	-0.43357	0.761539
AT1G17420	5	1.21225	2.3072		AT1G17420	4.61464	5.82689	4.89808	7.20528	5.63623		-1.02158	0.190669	-0.738144	1.56906	0		1.04363	0.0363546	0.544857	2.46194	4.08678	0.494663		-0.505338	0.0943168	-0.365133	0.776154	1		AT1G17420	-0.505338	0.094317	-0.365133	0.776154
AT1G18300	5	2.56706	3.81609		AT1G18300	4.32516	6.89221	3.56882	7.38491	5.54277		-1.21762	1.34944	-1.97396	1.84213	0		1.48259	1.82099	3.8965	3.39345	10.5935	0.307241		-0.374102	0.414604	-0.606481	0.565979	1		AT1G18300	-0.374102	0.414604	-0.606481	0.565979
AT1G19020	5	2.33889	4.02431		AT1G19020	4.16218	6.50107	1.53874	5.56306	4.44126		-0.279082	2.05981	-2.90252	1.1218	0		0.0778867	4.2428	8.42462	1.25842	14.0037	0.267226		-0.0745778	0.550433	-0.775628	0.299772	1		AT1G19020	-0.074578	0.550433	-0.775628	0.299772
AT1G19180	5	2.13283	3.55294		AT1G19180	3.69152	5.82434	2.26204	5.81498	4.39822		-0.706705	1.42612	-2.13618	1.41676	0		0.499431	2.03382	4.56327	2.00722	9.10374	0.331429		-0.234222	0.472658	-0.707991	0.469556	1		AT1G19180	-0.234222	0.472658	-0.707991	0.469556
AT1G19210	5	2.471	4.02222		AT1G19210	-1.43698	1.03403	-1.60626	2.41596	0.101686		-1.53867	0.93234	-1.70795	2.31427	0		2.36749	0.869257	2.91708	5.35585	11.5097	0.29476		-0.453537	0.274816	-0.503434	0.682154	1		AT1G19210	-0.453537	0.274816	-0.503434	0.682154
AT1G19960	5	1.81238	2.24745		AT1G19960	4.60728	6.41966	4.42796	6.67541	5.53258		-0.925293	0.887084	-1.10462	1.14283	0		0.856167	0.786918	1.22019	1.30606	4.16933	0.489741		-0.453154	0.434442	-0.540979	0.559691	1		AT1G19960	-0.453154	0.434442	-0.540979	0.559691
AT1G20310	5	2.72738	5.57947		AT1G20310	-0.479402	2.24798	-2.64078	2.93868	0.516618		-0.996021	1.73136	-3.1574	2.42206	0		0.992057	2.9976	9.96919	5.8664	19.8253	0.22459		-0.223696	0.388846	-0.709122	0.543972	1		AT1G20310	-0.223696	0.388846	-0.709122	0.543972
AT1G20510	5	1.59365	2.24068		AT1G20510	5.37839	6.97203	4.82156	7.06224	6.05856		-0.680168	0.913479	-1.237	1.00369	0		0.462628	0.834445	1.53016	1.00739	3.83462	0.510668		-0.34734	0.466485	-0.631695	0.51255	1		AT1G20510	-0.34734	0.466485	-0.631695	0.51255
AT1G21110	5	1.95788	4.14896		AT1G21110	0.216729	2.17461	-1.14716	3.0018	1.06149		-0.844765	1.11311	-2.20866	1.94031	0		0.713628	1.23902	4.87816	3.76479	10.5956	0.307211		-0.259521	0.341962	-0.678524	0.596084	1		AT1G21110	-0.259521	0.341962	-0.678524	0.596084
AT1G21120	5	3.4614	5.28591		AT1G21120	1.25504	4.71644	-0.0674585	5.21845	2.78062		-1.52558	1.93582	-2.84808	2.43783	0		2.32739	3.7474	8.11155	5.94304	20.1294	0.222887		-0.340031	0.431469	-0.6348	0.543362	1		AT1G21120	-0.340031	0.431469	-0.6348	0.543362
AT1G22220	5	1.25937	2.45956		AT1G22220	-2.34411	-1.08473	-3.0436	-0.584037	-1.76412		-0.579988	0.679386	-1.27948	1.18008	0		0.336387	0.461565	1.63707	1.3926	3.82762	0.511135		-0.296452	0.347258	-0.653987	0.603182	1		AT1G22220	-0.296452	0.347258	-0.653987	0.603182
AT1G22280	5	1.89158	2.25		AT1G22280	5.26465	7.15623	4.35727	6.60727	5.84636		-0.581704	1.30988	-1.48909	0.760915	4.44089e-16		0.338379	1.71578	2.21738	0.578991	4.85053	0.454052		-0.264124	0.594752	-0.676123	0.345495	1		AT1G22280	-0.264124	0.594752	-0.676123	0.345495
AT1G22890	5	1.55835	2.33948		AT1G22890	5.90073	7.45908	4.03173	6.37121	5.94069		-0.0399557	1.51839	-1.90896	0.430523	0		0.00159645	2.30551	3.64413	0.18535	6.13659	0.403679		-0.0161293	0.612943	-0.770608	0.173793	1		AT1G22890	-0.016129	0.612943	-0.770608	0.173793
AT1G23830	5	1.69611	2.61373		AT1G23830	2.68279	4.3789	1.78293	4.39666	3.31032		-0.627529	1.06858	-1.52739	1.08634	0		0.393793	1.14187	2.33293	1.18013	5.04872	0.44505		-0.279282	0.475573	-0.679767	0.483475	1		AT1G23830	-0.279282	0.475573	-0.679767	0.483475
AT1G23840	5	2.83675	3.53708		AT1G23840	2.90976	5.74651	1.91434	5.45142	4.0055		-1.09575	1.741	-2.09117	1.44591	0		1.20066	3.03109	4.37298	2.09067	10.6954	0.305775		-0.335052	0.532354	-0.639426	0.442124	1		AT1G23840	-0.335052	0.532354	-0.639426	0.442124
AT1G24140	5	4.19397	5.20456		AT1G24140	1.9397	6.13367	0.567341	5.7719	3.60315		-1.66345	2.53052	-3.03581	2.16875	0		2.76708	6.40351	9.21614	4.70346	23.0902	0.208107		-0.346176	0.526618	-0.631773	0.451331	1		AT1G24140	-0.346176	0.526618	-0.631773	0.451331
AT1G27730	5	2.55411	5.48914		AT1G27730	5.09744	7.65155	2.32262	7.81176	5.72084		-0.623404	1.93071	-3.39822	2.09092	0		0.388632	3.72763	11.5479	4.37194	20.0361	0.223405		-0.139272	0.43133	-0.75918	0.467122	1		AT1G27730	-0.139272	0.43133	-0.75918	0.467122
AT1G27770	5	2.5789	3.02251		AT1G27770	5.40108	7.97998	5.07558	8.09809	6.63868		-1.2376	1.34129	-1.5631	1.45941	-4.44089e-16		1.53166	1.79907	2.44329	2.12988	7.90391	0.355696		-0.440211	0.477093	-0.55599	0.519107	1		AT1G27770	-0.440211	0.477093	-0.55599	0.519107
AT1G28370	5	2.7956	5.90446		AT1G28370	1.94927	4.74487	-0.163844	5.74062	3.06773		-1.11846	1.67714	-3.23157	2.67289	0		1.25095	2.81281	10.4431	7.14433	21.6512	0.214911		-0.24037	0.360437	-0.694502	0.574434	1		AT1G28370	-0.24037	0.360437	-0.694502	0.574434
AT1G28380	5	1.32254	2.2676		AT1G28380	6.10557	7.42811	5.40936	7.67696	6.655		-0.549431	0.773112	-1.24564	1.02196	0		0.301875	0.597702	1.55162	1.0444	3.49561	0.534858		-0.293868	0.413505	-0.666242	0.546605	1		AT1G28380	-0.293868	0.413505	-0.666242	0.546605
AT1G29290	5	3.43627	4.85514		AT1G29290	-1.24127	2.195	-2.46098	2.39416	0.221728		-1.463	1.97327	-2.68271	2.17243	0		2.14036	3.8938	7.19691	4.71946	17.9505	0.236027		-0.345307	0.465745	-0.633191	0.512752	1		AT1G29290	-0.345307	0.465745	-0.633191	0.512752
AT1G29690	5	1.77696	2.98008		AT1G29690	4.3811	6.15805	3.61597	6.59605	5.18779		-0.806694	0.970261	-1.57182	1.40825	-4.44089e-16		0.650755	0.941407	2.47062	1.98318	6.04597	0.406693		-0.328077	0.394599	-0.63925	0.572728	1		AT1G29690	-0.328077	0.394599	-0.63925	0.572728
AT1G30700	5	3.06312	4.14093		AT1G30700	-2.24564	0.817484	-3.94911	0.191819	-1.29636		-0.949278	2.11385	-2.65275	1.48818	0		0.901129	4.46835	7.03708	2.21468	14.6212	0.261522		-0.248257	0.552817	-0.693752	0.389192	1		AT1G30700	-0.248257	0.552817	-0.693752	0.389192
AT1G30730	5	2.53837	5.35061		AT1G30730	1.95506	4.49343	-1.22954	4.12107	2.33501		-0.379947	2.15842	-3.56454	1.78607	0		0.144359	4.65879	12.706	3.19004	20.6992	0.219798		-0.0835115	0.474417	-0.783479	0.392574	1		AT1G30730	-0.083511	0.474417	-0.783479	0.392574
AT1G30757	5	2.01861	2.94372		AT1G30757	0.757312	2.77593	0.200652	3.14437	1.71956		-0.962253	1.05636	-1.51891	1.4248	0		0.92593	1.1159	2.30709	2.03007	6.37899	0.395935		-0.38099	0.41825	-0.601391	0.56413	1		AT1G30757	-0.38099	0.41825	-0.601391	0.56413
AT1G31540	5	1.77205	2.10812		AT1G31540	6.0356	7.80765	5.66164	7.76977	6.81867		-0.783066	0.988987	-1.15702	0.9511	4.44089e-16		0.613192	0.978095	1.3387	0.904591	3.83458	0.510671		-0.399889	0.505047	-0.590857	0.485699	1		AT1G31540	-0.399889	0.505047	-0.590857	0.485699
AT1G32920	5	2.10922	4.23441		AT1G32920	4.77101	6.88024	3.53812	7.77254	5.74048		-0.969462	1.13976	-2.20236	2.03206	0		0.939857	1.29905	4.85037	4.12927	11.2185	0.29856		-0.289443	0.340286	-0.657535	0.606692	1		AT1G32920	-0.289443	0.340286	-0.657535	0.606692
AT1G35210	5	3.23351	4.23898		AT1G35210	2.68131	5.91482	-0.000522661	4.23845	3.20851		-0.527203	2.7063	-3.20904	1.02994	0		0.277944	7.32407	10.2979	1.06078	18.9607	0.229653		-0.121074	0.621511	-0.736966	0.236529	1		AT1G35210	-0.121074	0.621511	-0.736966	0.236529
AT1G42990	5	2.8735	3.4368		AT1G42990	5.15561	8.02911	4.72485	8.16165	6.51781		-1.3622	1.51131	-1.79295	1.64385	8.88178e-16		1.85558	2.28405	3.21468	2.70223	10.0565	0.315338		-0.429552	0.476572	-0.565386	0.518366	1		AT1G42990	-0.429552	0.476572	-0.565386	0.518366
AT1G43000	5	4.23951	5.11793		AT1G43000	-3.32686	0.912653	-3.42747	1.69046	-1.0378		-2.28905	1.95046	-2.38967	2.72826	0		5.23976	3.80428	5.71051	7.44342	22.198	0.212248		-0.485847	0.41398	-0.507202	0.579068	1		AT1G43000	-0.485847	0.41398	-0.507202	0.579068
AT1G47603	5	2.15798	2.93679		AT1G47603	-2.41886	-0.260884	-4.07942	-1.14263	-1.97545		-0.443412	1.71457	-2.10397	0.832819	0		0.196614	2.93974	4.4267	0.693587	8.25664	0.348015		-0.154314	0.596695	-0.732215	0.289834	1		AT1G47603	-0.154314	0.596695	-0.732215	0.289834
AT1G49000	5	2.11198	3.35775		AT1G49000	2.81972	4.9317	1.22671	4.58446	3.39065		-0.570932	1.54105	-2.16394	1.19381	0		0.325963	2.37485	4.68262	1.42519	8.80862	0.336935		-0.192367	0.519235	-0.729106	0.402238	1		AT1G49000	-0.192367	0.519235	-0.729106	0.402238
AT1G50560	5	3.55235	4.26656		AT1G50560	-3.22589	0.32646	-4.11911	0.147453	-1.71777		-1.50812	2.04423	-2.40134	1.86522	0		2.27442	4.17888	5.76642	3.47906	15.6988	0.252387		-0.380629	0.515937	-0.606066	0.470758	1		AT1G50560	-0.380629	0.515937	-0.606066	0.470758
AT1G50750	5	2.43124	4.20805		AT1G50750	-0.152395	2.27884	-1.70976	2.49829	0.728744		-0.881139	1.5501	-2.4385	1.76954	0		0.776407	2.4028	5.94629	3.13129	12.2568	0.285635		-0.251684	0.442762	-0.696522	0.505444	1		AT1G50750	-0.251684	0.442762	-0.696522	0.505444
AT1G51620	5	4.44846	6.5094		AT1G51620	-0.788515	3.65995	-2.45553	4.05387	1.11744		-1.90596	2.5425	-3.57297	2.93643	0		3.63268	6.46433	12.7661	8.6226	31.4857	0.178215		-0.33967	0.453111	-0.636755	0.523314	1		AT1G51620	-0.33967	0.453111	-0.636755	0.523314
AT1G51820	5	2.48339	3.23086		AT1G51820	-0.778346	1.70504	-1.92721	1.30365	0.0757817		-0.854127	1.62926	-2.00299	1.22786	0		0.729533	2.65448	4.01199	1.50765	8.90365	0.335132		-0.286245	0.546016	-0.671268	0.411497	1		AT1G51820	-0.286245	0.546016	-0.671268	0.411497
AT1G52890	5	1.38564	2.41269		AT1G52890	-1.14051	0.245121	-1.71534	0.69735	-0.478346		-0.662168	0.723467	-1.23699	1.1757	0		0.438467	0.523405	1.53016	1.38226	3.87429	0.508047		-0.336413	0.367555	-0.628452	0.597309	1		AT1G52890	-0.336413	0.367555	-0.628452	0.597309
AT1G56540	5	1.17435	2.51682		AT1G56540	3.02649	4.20084	1.95293	4.46976	3.4125		-0.386018	0.788336	-1.45957	1.05725	0		0.14901	0.621474	2.13035	1.11778	4.01861	0.498841		-0.192562	0.393254	-0.728093	0.527401	1		AT1G56540	-0.192562	0.393254	-0.728093	0.527401
AT1G58225	5	4.27015	5.36188		AT1G58225	1.11886	5.38901	-0.00558679	5.35629	2.96465		-1.84578	2.42437	-2.97023	2.39165	0		3.40692	5.87756	8.82228	5.71998	23.8267	0.204865		-0.378136	0.496668	-0.608497	0.489965	1		AT1G58225	-0.378136	0.496668	-0.608497	0.489965
AT1G58420	5	4.77005	6.29189		AT1G58420	0.897314	5.66736	-0.549481	5.74241	2.9394		-2.04209	2.72796	-3.48888	2.80301	0		4.17012	7.44179	12.1723	7.85684	31.641	0.177777		-0.363035	0.484968	-0.620242	0.498309	1		AT1G58420	-0.363035	0.484968	-0.620242	0.498309
AT1G59590	5	2.85092	3.75936		AT1G59590	3.77068	6.6216	2.23301	5.99237	4.65442		-0.883737	1.96719	-2.4214	1.33795	0		0.780992	3.86982	5.86319	1.79012	12.3041	0.285085		-0.25194	0.560815	-0.690306	0.381431	1		AT1G59590	-0.25194	0.560815	-0.690306	0.381431
AT1G59870	5	2.12885	3.06163		AT1G59870	9.08921	11.2181	7.93376	10.9954	9.8091		-0.719897	1.40895	-1.87534	1.18629	0		0.518252	1.98515	3.51692	1.40728	7.4276	0.366924		-0.264147	0.516978	-0.688108	0.435277	1		AT1G59870	-0.264147	0.516978	-0.688108	0.435277
AT1G60190	5	1.87622	3.54569		AT1G60190	0.312689	2.18891	1.13395	4.67964	2.0788		-1.76611	0.110113	-0.944845	2.60084	0		3.11913	0.0121249	0.892733	6.76437	10.7884	0.304454		-0.537699	0.0335244	-0.287662	0.791837	1		AT1G60190	-0.537699	0.033524	-0.287662	0.791837
AT1G61340	5	2.87459	4.85062		AT1G61340	-0.394978	2.47962	-1.13774	3.71288	1.16494		-1.55992	1.31467	-2.30268	2.54793	0		2.43335	1.72836	5.30236	6.49197	15.956	0.250344		-0.390517	0.32912	-0.576464	0.63786	1		AT1G61340	-0.390517	0.32912	-0.576464	0.63786
AT1G61470	5	1.94371	3.40412		AT1G61470	1.64464	3.58835	0.815501	4.21962	2.56703		-0.922385	1.02132	-1.75153	1.65259	0		0.850795	1.0431	3.06785	2.73105	7.6928	0.360544		-0.33256	0.368232	-0.631502	0.595831	1		AT1G61470	-0.33256	0.368232	-0.631502	0.595831
AT1G63350	5	1.81866	2.14582		AT1G63350	3.19886	5.01753	2.2996	4.44542	3.74035		-0.54149	1.27717	-1.44075	0.705066	0		0.293211	1.63117	2.07576	0.497119	4.49726	0.471548		-0.255338	0.602249	-0.679383	0.332473	1		AT1G63350	-0.255338	0.602249	-0.679383	0.332473
AT1G63860	5	2.33637	3.84307		AT1G63860	3.90291	6.23928	3.14634	6.98941	5.06948		-1.16658	1.16979	-1.92314	1.91992	0		1.3609	1.36842	3.69847	3.68611	10.1139	0.314442		-0.366821	0.367833	-0.604716	0.603705	1		AT1G63860	-0.366821	0.367833	-0.604716	0.603705
AT1G65360	5	5.59991	6.9753		AT1G65360	-4.47962	1.12028	-5.45718	1.51811	-1.8246		-2.65502	2.94489	-3.63258	3.34271	0		7.04914	8.67235	13.1956	11.1737	40.0909	0.157935		-0.41932	0.465099	-0.57371	0.52793	1		AT1G65360	-0.41932	0.465099	-0.57371	0.52793
AT1G65484	5	2.41486	2.8668		AT1G65484	0.448862	2.86372	-0.627423	2.23937	1.23113		-0.782271	1.63259	-1.85856	1.00824	0		0.611947	2.66534	3.45423	1.01655	7.74807	0.359255		-0.281035	0.586516	-0.667696	0.362216	1		AT1G65484	-0.281035	0.586516	-0.667696	0.362216
AT1G65486	5	2.19591	2.94856		AT1G65486	3.82153	6.01743	3.47725	6.42581	4.9355		-1.11398	1.08193	-1.45825	1.4903	0		1.24095	1.17057	2.12651	2.22101	6.75903	0.384643		-0.428484	0.416156	-0.560907	0.573235	1		AT1G65486	-0.428484	0.416156	-0.560907	0.573235
AT1G65510	5	3.10776	5.02624		AT1G65510	-0.301294	2.80647	-1.49672	3.52952	1.13449		-1.43579	1.67197	-2.63121	2.39503	0		2.06149	2.7955	6.92329	5.73616	17.5164	0.238934		-0.343058	0.399491	-0.628686	0.572253	1		AT1G65510	-0.343058	0.399491	-0.628686	0.572253
AT1G65730	5	2.13362	3.0948		AT1G65730	-0.973763	1.15985	-2.86185	0.232945	-0.610704		-0.363059	1.77056	-2.25115	0.843649	0		0.131812	3.13487	5.06767	0.711744	9.0461	0.332483		-0.120711	0.58868	-0.748468	0.280499	1		AT1G65730	-0.120711	0.58868	-0.748468	0.280499
AT1G65845	5	2.14392	3.32499		AT1G65845	5.44113	7.58505	4.08515	7.41014	6.13037		-0.689237	1.45468	-2.04522	1.27978	4.44089e-16		0.475048	2.11609	4.18292	1.63783	8.41188	0.344789		-0.237641	0.501557	-0.705169	0.441253	1		AT1G65845	-0.237641	0.501557	-0.705169	0.441253
AT1G65850	5	2.27421	4.97243		AT1G65850	-1.9699	0.304312	-3.68032	1.29211	-1.01345		-0.956451	1.31776	-2.66687	2.30556	0		0.914799	1.7365	7.1122	5.31561	15.0791	0.257521		-0.246306	0.339351	-0.686775	0.59373	1		AT1G65850	-0.246306	0.339351	-0.686775	0.59373
AT1G66090	5	2.60823	4.41085		AT1G66090	3.98152	6.58976	1.96307	6.37392	4.72707		-0.745543	1.86269	-2.764	1.64685	0		0.555834	3.46961	7.6397	2.71213	14.3773	0.263731		-0.196623	0.491249	-0.728954	0.434327	1		AT1G66090	-0.196623	0.491249	-0.728954	0.434327
AT1G66170	5	2.88079	3.90835		AT1G66170	-2.21465	0.666145	-3.9551	-0.0467562	-1.38759		-0.827055	2.05374	-2.56751	1.34083	0		0.684021	4.21783	6.59213	1.79784	13.2918	0.274289		-0.226852	0.563316	-0.70424	0.367776	1		AT1G66170	-0.226852	0.563316	-0.70424	0.367776
AT1G66500	5	1.68304	2.52386		AT1G66500	3.00218	4.68522	2.38163	4.90549	3.74363		-0.74145	0.941585	-1.362	1.16186	0		0.549749	0.886583	1.85504	1.34993	4.64129	0.464174		-0.344162	0.437059	-0.632203	0.539306	1		AT1G66500	-0.344162	0.437059	-0.632203	0.539306
AT1G67470	5	1.73154	3.16349		AT1G67470	3.68898	5.42052	2.78133	5.94482	4.45891		-0.769933	0.961608	-1.67758	1.48591	0		0.592797	0.92469	2.81428	2.20792	6.53969	0.39104		-0.301075	0.376027	-0.656002	0.58105	1		AT1G67470	-0.301075	0.376027	-0.656002	0.58105
AT1G67880	5	1.10885	2.17466		AT1G67880	3.76293	4.87178	3.45562	5.63028	4.43015		-0.667221	0.441628	-0.974533	1.20013	0		0.445183	0.195035	0.949714	1.4403	3.03023	0.574463		-0.383294	0.253699	-0.559833	0.689427	1		AT1G67880	-0.383294	0.253699	-0.559833	0.689427
AT1G69490	5	1.78843	2.68301		AT1G69490	4.58915	6.37758	2.89553	5.57853	4.8602		-0.271048	1.51738	-1.96467	0.718336	-4.44089e-16		0.0734671	2.30245	3.85993	0.516007	6.75185	0.384847		-0.104312	0.583961	-0.756098	0.27645	1		AT1G69490	-0.104312	0.583961	-0.756098	0.27645
AT1G70740	5	1.59574	2.87919		AT1G70740	3.97551	5.57125	3.25672	6.13591	4.73485		-0.759338	0.836401	-1.47813	1.40106	4.44089e-16		0.576594	0.699566	2.18486	1.96298	5.424	0.429378		-0.326043	0.359132	-0.634676	0.601587	1		AT1G70740	-0.326043	0.359132	-0.634676	0.601587
AT1G71890	5	2.1237	3.76839		AT1G71890	-0.702986	1.42071	-2.19097	1.57741	0.0260414		-0.729028	1.39467	-2.21702	1.55137	0		0.531481	1.94511	4.91516	2.40676	9.7985	0.319463		-0.232897	0.445545	-0.708254	0.495606	1		AT1G71890	-0.232897	0.445545	-0.708254	0.495606
AT1G72060	5	2.67944	3.97511		AT1G72060	-1.23329	1.44615	-2.53835	1.43675	-0.222185		-1.01111	1.66834	-2.31617	1.65894	0		1.02234	2.78335	5.36464	2.75207	11.9224	0.289613		-0.29283	0.483173	-0.670793	0.48045	1		AT1G72060	-0.29283	0.483173	-0.670793	0.48045
AT1G72070	5	3.45523	4.27086		AT1G72070	-0.0596638	3.39556	-1.09642	3.17444	1.35348		-1.41314	2.04208	-2.4499	1.82096	0		1.99697	4.17011	6.00201	3.31589	15.485	0.254123		-0.359113	0.518941	-0.622577	0.462748	1		AT1G72070	-0.359113	0.518941	-0.622577	0.462748
AT1G72520	5	3.78055	5.06158		AT1G72520	2.9913	6.77184	2.38914	7.45072	4.90075		-1.90945	1.87109	-2.51161	2.54997	0		3.64601	3.50098	6.30817	6.50235	19.9575	0.223845		-0.427421	0.418834	-0.56221	0.570797	1		AT1G72520	-0.427421	0.418834	-0.56221	0.570797
[truncated: 1,338 more rows]

## Sheet: BTHvsMock_GroupAssign
			Mean expression values				BTH fold change	Group Assignment (FC 2)									Centered (each row mean =0) and normalized (the sum of squares in each row =1) mean expression values
[truncated: 2,821 more rows]

[truncated: 2 more sheets: BTHvsMock_2820genes, 30Cvs23C(Mock)_169genes]
