# Supplementary material for: Dual impact of elevated temperature on plant defence and bacterial virulence in Arabidopsis
Source: Nat Commun. 2017 Nov 27;8:1808. doi: 10.1038/s41467-017-01674-2 (PMC5704021; doi:10.1038/s41467-017-01674-2)
Supplement: Supplementary file 5 — Supplementary Data 2 [file 41467_2017_1674_MOESM5_ESM.xlsx]

## Sheet: 30CMock_v_23CMock_UP_DAVID
Category	Term	Count	%	PValue	Genes	List Total	Pop Hits	Pop Total	Fold Enrichment	Bonferroni	Benjamini	FDR
GOTERM_CC_ALL	GO:0005737~cytoplasm	31	70.4545	0.00143674	AT5G37300, AT5G64510, AT4G27670, AT5G59220, AT5G12030, AT3G59820, AT1G07400, AT1G56600, AT2G29500, AT4G12400, AT1G15870, AT2G37770, AT5G52640, AT5G25450, AT5G12110, AT1G17460, AT5G38970, AT1G72660, AT4G15210, AT4G10200, AT2G33760, AT5G51440, AT4G19430, AT3G15357, AT1G02205, AT3G46230, AT5G12020, AT4G03320, AT5G48570, AT1G53540, AT3G12580	39	13654	25147	1.46394	0.147509	0.147509	1.61397
GOTERM_BP_ALL	GO:0006950~response to stress	18	40.9091	0.000137762	AT4G27670, AT5G59220, AT5G51440, AT5G12030, AT5G46830, AT1G07400, AT1G02205, AT3G46230, AT1G56600, AT5G12020, AT2G29500, AT4G12400, AT4G23680, AT5G52640, AT2G37770, AT5G48570, AT1G53540, AT3G12580	36	3697	18499	2.50189	0.0538785	0.00788083	0.19212
GOTERM_BP_ALL	GO:0009628~response to abiotic stimulus	17	38.6364	1.83499e-07	AT4G27670, AT5G59220, AT5G51440, AT5G12030, AT5G46830, AT1G07400, AT1G02205, AT3G46230, AT1G56600, AT5G12020, AT2G29500, AT4G12400, AT5G52640, AT2G37770, AT5G48570, AT1G53540, AT3G12580	36	2004	18499	4.3591	7.3764e-05	2.45886e-05	0.000256131
GOTERM_BP_FAT	GO:0009628~response to abiotic stimulus	17	38.6364	2.38928e-07	AT4G27670, AT5G59220, AT5G51440, AT5G12030, AT5G46830, AT1G07400, AT1G02205, AT3G46230, AT1G56600, AT5G12020, AT2G29500, AT4G12400, AT5G52640, AT2G37770, AT5G48570, AT1G53540, AT3G12580	36	2004	18150	4.27686	7.83654e-05	2.61225e-05	0.000323621
GOTERM_BP_ALL	GO:0009266~response to temperature stimulus	14	31.8182	1.17081e-11	AT4G27670, AT5G51440, AT2G37770, AT5G52640, AT5G12030, AT1G07400, AT3G46230, AT1G56600, AT5G12020, AT5G48570, AT2G29500, AT1G53540, AT3G12580, AT4G12400	36	557	18499	12.9157	4.70669e-09	2.35335e-09	1.63425e-08
GOTERM_BP_FAT	GO:0009266~response to temperature stimulus	14	31.8182	1.48218e-11	AT4G27670, AT5G51440, AT2G37770, AT5G52640, AT5G12030, AT1G07400, AT3G46230, AT1G56600, AT5G12020, AT5G48570, AT2G29500, AT1G53540, AT3G12580, AT4G12400	36	557	18150	12.6721	4.86155e-09	2.43078e-09	2.00757e-08
UP_KEYWORDS	Cytoplasm	13	29.5455	6.88034e-06	AT4G15210, AT5G12030, AT1G07400, AT3G46230, AT1G56600, AT5G12020, AT2G29500, AT4G12400, AT5G52640, AT1G72660, AT5G48570, AT1G53540, AT3G12580	43	1668	26542	4.81075	0.000502141	0.000251102	0.00718142
GOTERM_BP_ALL	GO:0009408~response to heat	12	27.2727	1.07423e-13	AT4G27670, AT5G51440, AT5G52640, AT5G12030, AT1G07400, AT3G46230, AT5G12020, AT5G48570, AT1G53540, AT2G29500, AT3G12580, AT4G12400	36	211	18499	29.2243	4.32028e-11	4.32028e-11	1.50013e-10
GOTERM_BP_FAT	GO:0009408~response to heat	12	27.2727	1.31826e-13	AT4G27670, AT5G51440, AT5G52640, AT5G12030, AT1G07400, AT3G46230, AT5G12020, AT5G48570, AT1G53540, AT2G29500, AT3G12580, AT4G12400	36	211	18150	28.673	4.3225e-11	4.3225e-11	1.78502e-10
UP_KEYWORDS	Stress response	12	27.2727	3.86488e-11	AT4G27670, AT5G51440, AT2G37770, AT5G52640, AT5G12030, AT1G07400, AT3G46230, AT5G12020, AT1G53540, AT2G29500, AT3G12580, AT4G12400	43	421	26542	17.594	2.82137e-09	2.82137e-09	4.03414e-08
GOTERM_BP_DIRECT	GO:0009408~response to heat	11	25	2.68908e-13	AT4G27670, AT5G51440, AT5G52640, AT5G12030, AT1G07400, AT3G46230, AT5G12020, AT1G53540, AT2G29500, AT3G12580, AT4G12400	36	160	18499	35.328	2.04361e-11	2.04361e-11	2.82963e-10
KEGG_PATHWAY	ath04141:Protein processing in endoplasmic reticulum	10	22.7273	1.32556e-08	AT4G27670, AT5G51440, AT5G52640, AT5G12030, AT1G07400, AT3G46230, AT5G12020, AT1G53540, AT2G29500, AT3G12580	18	219	4784	12.136	1.98835e-07	1.98835e-07	9.21611e-06
GOTERM_BP_ALL	GO:0010035~response to inorganic substance	9	20.4545	0.000268957	AT4G27670, AT5G59220, AT2G37770, AT5G12030, AT1G02205, AT1G56600, AT2G29500, AT3G12580, AT4G12400	36	926	18499	4.99433	0.102494	0.013426	0.374762
GOTERM_BP_FAT	GO:0010035~response to inorganic substance	9	20.4545	0.000305928	AT4G27670, AT5G59220, AT2G37770, AT5G12030, AT1G02205, AT1G56600, AT2G29500, AT3G12580, AT4G12400	36	926	18150	4.90011	0.0954879	0.0110891	0.413577
GOTERM_BP_ALL	GO:1901700~response to oxygen-containing compound	9	20.4545	0.00727093	AT4G27670, AT5G59220, AT2G37770, AT5G12030, AT1G02205, AT1G56600, AT2G29500, AT3G12580, AT4G12400	36	1551	18499	2.98179	0.946794	0.23409	9.68438
GOTERM_BP_FAT	GO:1901700~response to oxygen-containing compound	9	20.4545	0.0081334	AT4G27670, AT5G59220, AT2G37770, AT5G12030, AT1G02205, AT1G56600, AT2G29500, AT3G12580, AT4G12400	36	1551	18150	2.92553	0.931345	0.23499	10.4717
INTERPRO	IPR002068:Alpha crystallin/Hsp20 domain	8	18.1818	1.98856e-13	AT4G27670, AT5G51440, AT5G12030, AT1G07400, AT3G46230, AT5G12020, AT1G53540, AT2G29500	39	36	22105	125.954	1.67026e-11	1.67026e-11	2.13429e-10
INTERPRO	IPR008978:HSP20-like chaperone	8	18.1818	1.7284e-12	AT4G27670, AT5G51440, AT5G12030, AT1G07400, AT3G46230, AT5G12020, AT1G53540, AT2G29500	39	48	22105	94.4658	1.45185e-10	7.25926e-11	1.85524e-09
GOTERM_BP_ALL	GO:0006979~response to oxidative stress	7	15.9091	0.000273784	AT4G27670, AT5G12030, AT1G07400, AT1G56600, AT2G29500, AT3G12580, AT4G12400	36	487	18499	7.38609	0.104234	0.0121562	0.381475
GOTERM_BP_FAT	GO:0006979~response to oxidative stress	7	15.9091	0.000303104	AT4G27670, AT5G12030, AT1G07400, AT1G56600, AT2G29500, AT3G12580, AT4G12400	36	487	18150	7.24675	0.0946496	0.0141043	0.409767
GOTERM_BP_ALL	GO:0009642~response to light intensity	6	13.6364	5.82495e-06	AT4G27670, AT2G37770, AT5G12030, AT2G29500, AT3G12580, AT4G12400	36	138	18499	22.3418	0.0023389	0.000585238	0.00813026
GOTERM_BP_FAT	GO:0009642~response to light intensity	6	13.6364	6.38483e-06	AT4G27670, AT2G37770, AT5G12030, AT2G29500, AT3G12580, AT4G12400	36	138	18150	21.9203	0.00209204	0.000523421	0.00864774
GOTERM_BP_DIRECT	GO:0042542~response to hydrogen peroxide	5	11.3636	3.1744e-06	AT4G27670, AT5G12030, AT2G29500, AT3G12580, AT4G12400	36	54	18499	47.5797	0.000241226	0.00012062	0.00334037
GOTERM_BP_DIRECT	GO:0009644~response to high light intensity	5	11.3636	3.41879e-06	AT4G27670, AT5G12030, AT2G29500, AT3G12580, AT4G12400	36	55	18499	46.7146	0.000259794	8.66057e-05	0.00359753
GOTERM_BP_ALL	GO:0042542~response to hydrogen peroxide	5	11.3636	6.2927e-06	AT4G27670, AT5G12030, AT2G29500, AT3G12580, AT4G12400	36	64	18499	40.1454	0.00252648	0.000505807	0.00878311
GOTERM_BP_FAT	GO:0042542~response to hydrogen peroxide	5	11.3636	6.78038e-06	AT4G27670, AT5G12030, AT2G29500, AT3G12580, AT4G12400	36	64	18150	39.388	0.0022215	0.000444695	0.00918345
GOTERM_BP_ALL	GO:0009644~response to high light intensity	5	11.3636	1.25037e-05	AT4G27670, AT5G12030, AT2G29500, AT3G12580, AT4G12400	36	76	18499	33.8067	0.00501389	0.000837399	0.0174514
GOTERM_BP_FAT	GO:0009644~response to high light intensity	5	11.3636	1.34685e-05	AT4G27670, AT5G12030, AT2G29500, AT3G12580, AT4G12400	36	76	18150	33.1689	0.00440796	0.000736012	0.0182412
GOTERM_BP_ALL	GO:0000302~response to reactive oxygen species	5	11.3636	0.000282172	AT4G27670, AT5G12030, AT2G29500, AT3G12580, AT4G12400	36	169	18499	15.203	0.10725	0.0112808	0.393141
GOTERM_BP_FAT	GO:0000302~response to reactive oxygen species	5	11.3636	0.000303219	AT4G27670, AT5G12030, AT2G29500, AT3G12580, AT4G12400	36	169	18150	14.9162	0.0946836	0.0123569	0.409921
UP_KEYWORDS	Chaperone	4	9.09091	0.00313201	AT5G52640, AT5G48570, AT3G12580, AT4G12400	43	185	26542	13.3461	0.204668	0.0734912	3.22127

## Sheet: 30CMock_v_23CMock_DOWN_DAVID
Category	Term	Count	%	PValue	Genes	List Total	Pop Hits	Pop Total	Fold Enrichment	Bonferroni	Benjamini	FDR
GOTERM_BP_ALL	GO:0050896~response to stimulus	71	56.8	4.27685e-18	AT5G05300, AT1G75490, AT3G52400, AT5G25910, AT5G51190, AT4G16350, AT1G76930, AT5G47960, AT3G46090, AT5G46871, AT5G45340, AT2G43590, AT2G23170, AT3G59220, AT1G27730, AT3G57260, AT2G02930, AT2G43140, AT5G57220, AT3G09940, AT2G44840, AT1G75030, AT5G57560, AT1G78830, AT3G02410, AT3G23550, AT5G26920, AT2G34430, AT2G22880, AT2G24850, AT2G15390, AT1G19020, AT2G37430, AT2G02990, AT3G01290, AT3G57240, AT3…	88	6502	18499	2.2955	2.7714e-15	2.7714e-15	6.3831e-15
GOTERM_BP_ALL	GO:0042221~response to chemical	46	36.8	4.7502e-15	AT2G02990, AT1G75490, AT3G52400, AT5G25910, AT5G51190, AT1G76930, AT1G68840, AT3G16530, AT5G04340, AT3G46090, AT1G61120, AT5G61600, AT5G45340, AT3G09870, AT1G27730, AT3G59220, AT2G23170, AT1G14540, AT3G44350, AT4G23210, AT2G02930, AT2G43140, AT4G37610, AT2G40330, AT5G57220, AT3G09940, AT2G44840, AT2G40000, AT3G15356, AT5G44420, AT5G57560, AT5G47230, AT1G78830, AT3G02410, AT1G21910, AT3G23550, AT5…	88	2884	18499	3.35296	3.09353e-12	6.18727e-13	7.12763e-12
GOTERM_BP_ALL	GO:0006950~response to stress	42	33.6	1.06982e-08	AT2G02990, AT3G01290, AT5G05300, AT3G16670, AT3G52400, AT5G25910, AT1G76930, AT3G16530, AT3G46090, AT1G61120, AT5G61600, AT5G46871, AT5G45340, AT2G43590, AT1G27730, AT1G14540, AT3G57260, AT4G23210, AT2G02930, AT4G37610, AT5G57220, AT3G09940, AT3G44260, AT2G44840, AT2G40000, AT1G65390, AT3G15356, AT5G44420, AT5G47230, AT1G35140, AT5G57560, AT3G05730, AT1G66090, AT1G21910, AT3G23550, AT5G26920, AT2…	88	3697	18499	2.38817	6.93239e-06	6.93241e-07	1.59667e-05
GOTERM_BP_ALL	GO:0010033~response to organic substance	40	32	1.30267e-15	AT2G02990, AT1G75490, AT3G52400, AT5G25910, AT5G51190, AT1G76930, AT1G68840, AT3G16530, AT5G04340, AT3G46090, AT1G61120, AT5G61600, AT3G09870, AT1G27730, AT3G59220, AT2G23170, AT3G44350, AT4G23210, AT2G43140, AT4G37610, AT2G40330, AT3G09940, AT2G44840, AT2G40000, AT3G15356, AT5G44420, AT5G57560, AT5G47230, AT1G78830, AT3G02410, AT1G21910, AT5G26920, AT4G39070, AT3G23230, AT1G28370, AT5G54490, AT5…	88	2039	18499	4.1239	8.63309e-13	2.15827e-13	1.9873e-12
GOTERM_BP_FAT	GO:0010033~response to organic substance	40	32	2.36356e-15	AT2G02990, AT1G75490, AT3G52400, AT5G25910, AT5G51190, AT1G76930, AT1G68840, AT3G16530, AT5G04340, AT3G46090, AT1G61120, AT5G61600, AT3G09870, AT1G27730, AT3G59220, AT2G23170, AT3G44350, AT4G23210, AT2G43140, AT4G37610, AT2G40330, AT3G09940, AT2G44840, AT2G40000, AT3G15356, AT5G44420, AT5G57560, AT5G47230, AT1G78830, AT3G02410, AT1G21910, AT5G26920, AT4G39070, AT3G23230, AT1G28370, AT5G54490, AT5…	88	2039	18150	4.0461	1.32894e-12	4.42979e-13	3.41949e-12
GOTERM_BP_ALL	GO:0009719~response to endogenous stimulus	38	30.4	5.06766e-16	AT2G02990, AT1G75490, AT3G52400, AT5G25910, AT5G51190, AT1G76930, AT1G68840, AT3G16530, AT5G04340, AT3G46090, AT1G61120, AT5G61600, AT3G09870, AT1G27730, AT3G59220, AT2G23170, AT3G44350, AT2G43140, AT4G37610, AT2G40330, AT3G09940, AT2G44840, AT3G15356, AT5G44420, AT5G57560, AT5G47230, AT1G78830, AT3G02410, AT1G21910, AT5G26920, AT4G39070, AT3G23230, AT1G28370, AT5G54490, AT5G54190, AT4G17490, AT2…	88	1757	18499	4.5465	3.59712e-13	1.19904e-13	8.32667e-13
GOTERM_BP_FAT	GO:0009719~response to endogenous stimulus	38	30.4	8.36488e-16	AT2G02990, AT1G75490, AT3G52400, AT5G25910, AT5G51190, AT1G76930, AT1G68840, AT3G16530, AT5G04340, AT3G46090, AT1G61120, AT5G61600, AT3G09870, AT1G27730, AT3G59220, AT2G23170, AT3G44350, AT2G43140, AT4G37610, AT2G40330, AT3G09940, AT2G44840, AT3G15356, AT5G44420, AT5G57560, AT5G47230, AT1G78830, AT3G02410, AT1G21910, AT5G26920, AT4G39070, AT3G23230, AT1G28370, AT5G54490, AT5G54190, AT4G17490, AT2…	88	1757	18150	4.46073	5.06262e-13	2.53131e-13	1.29896e-12
GOTERM_BP_ALL	GO:1901700~response to oxygen-containing compound	33	26.4	1.73395e-13	AT2G02990, AT1G75490, AT3G52400, AT5G51190, AT5G25910, AT1G76930, AT3G16530, AT5G04340, AT3G46090, AT1G61120, AT5G45340, AT1G27730, AT3G59220, AT3G44350, AT2G43140, AT4G37610, AT2G40330, AT2G44840, AT3G09940, AT2G40000, AT3G15356, AT5G57560, AT5G47230, AT5G44420, AT3G02410, AT1G21910, AT5G26920, AT1G08090, AT4G39070, AT3G23230, AT4G17490, AT2G24850, AT2G37430	88	1551	18499	4.47268	1.12374e-10	1.60535e-11	2.58815e-10
GOTERM_BP_FAT	GO:1901700~response to oxygen-containing compound	33	26.4	2.91195e-13	AT2G02990, AT1G75490, AT3G52400, AT5G51190, AT5G25910, AT1G76930, AT3G16530, AT5G04340, AT3G46090, AT1G61120, AT5G45340, AT1G27730, AT3G59220, AT3G44350, AT2G43140, AT4G37610, AT2G40330, AT2G44840, AT3G09940, AT2G40000, AT3G15356, AT5G57560, AT5G47230, AT5G44420, AT3G02410, AT1G21910, AT5G26920, AT1G08090, AT4G39070, AT3G23230, AT4G17490, AT2G24850, AT2G37430	88	1551	18150	4.3883	1.65991e-10	3.31981e-11	4.27081e-10
GOTERM_BP_ALL	GO:0009725~response to hormone	31	24.8	2.83527e-11	AT2G02990, AT3G52400, AT5G51190, AT1G76930, AT1G68840, AT1G61120, AT5G61600, AT3G09870, AT1G27730, AT3G59220, AT2G23170, AT2G43140, AT4G37610, AT2G40330, AT3G09940, AT2G44840, AT3G15356, AT5G57560, AT5G47230, AT5G44420, AT1G78830, AT3G02410, AT1G21910, AT5G26920, AT4G39070, AT3G23230, AT1G28370, AT5G54490, AT5G54190, AT4G17490, AT2G24850	88	1642	18499	3.96875	1.83725e-08	2.04139e-09	4.23156e-08
GOTERM_BP_FAT	GO:0009725~response to hormone	31	24.8	4.54032e-11	AT2G02990, AT3G52400, AT5G51190, AT1G76930, AT1G68840, AT1G61120, AT5G61600, AT3G09870, AT1G27730, AT3G59220, AT2G23170, AT2G43140, AT4G37610, AT2G40330, AT3G09940, AT2G44840, AT3G15356, AT5G57560, AT5G47230, AT5G44420, AT1G78830, AT3G02410, AT1G21910, AT5G26920, AT4G39070, AT3G23230, AT1G28370, AT5G54490, AT5G54190, AT4G17490, AT2G24850	88	1642	18150	3.89388	2.58798e-08	3.69711e-09	6.65861e-08
GOTERM_BP_ALL	GO:0051716~cellular response to stimulus	27	21.6	0.00114418	AT5G57220, AT2G44840, AT2G02990, AT1G65390, AT3G15356, AT3G52400, AT5G47230, AT5G51190, AT5G25910, AT4G16350, AT1G66090, AT1G21910, AT1G68840, AT5G47960, AT5G26920, AT4G39070, AT3G23230, AT5G61600, AT1G28370, AT3G57740, AT3G59220, AT1G14540, AT4G17490, AT4G23210, AT2G43140, AT2G37430, AT2G40330	88	3022	18499	1.87817	0.523769	0.0183754	1.69412
GOTERM_BP_ALL	GO:0006952~defense response	25	20	2.2822e-07	AT3G01290, AT5G05300, AT3G52400, AT5G25910, AT3G16530, AT5G61600, AT5G46871, AT2G43590, AT3G57260, AT4G23210, AT2G02930, AT2G44840, AT3G44260, AT5G57220, AT2G40000, AT1G65390, AT3G15356, AT5G47230, AT5G44420, AT3G05730, AT1G66090, AT3G23550, AT5G26920, AT2G15220, AT4G17490	88	1607	18499	3.27032	0.000147876	1.23238e-05	0.000340612
GOTERM_BP_FAT	GO:0006952~defense response	25	20	3.23712e-07	AT3G01290, AT5G05300, AT3G52400, AT5G25910, AT3G16530, AT5G61600, AT5G46871, AT2G43590, AT3G57260, AT4G23210, AT2G02930, AT2G44840, AT3G44260, AT5G57220, AT2G40000, AT1G65390, AT3G15356, AT5G47230, AT5G44420, AT3G05730, AT1G66090, AT3G23550, AT5G26920, AT2G15220, AT4G17490	88	1607	18150	3.20862	0.000184499	1.84514e-05	0.00047474
GOTERM_BP_ALL	GO:0009605~response to external stimulus	24	19.2	1.19712e-06	AT5G57220, AT3G44260, AT3G09940, AT2G40000, AT2G02990, AT3G01290, AT3G57240, AT3G15356, AT3G52400, AT1G75030, AT5G25910, AT2G41100, AT5G57560, AT5G44420, AT3G05730, AT3G23550, AT3G16530, AT5G26920, AT1G61120, AT5G61600, AT5G46871, AT3G57260, AT4G23210, AT2G02930	88	1631	18499	3.09331	0.000775431	4.56302e-05	0.00178665
GOTERM_BP_FAT	GO:0009605~response to external stimulus	24	19.2	1.66063e-06	AT5G57220, AT3G44260, AT3G09940, AT2G40000, AT2G02990, AT3G01290, AT3G57240, AT3G15356, AT3G52400, AT1G75030, AT5G25910, AT2G41100, AT5G57560, AT5G44420, AT3G05730, AT3G23550, AT3G16530, AT5G26920, AT1G61120, AT5G61600, AT5G46871, AT3G57260, AT4G23210, AT2G02930	88	1631	18150	3.03495	0.00094611	6.7609e-05	0.00243537
GOTERM_BP_ALL	GO:0051704~multi-organism process	22	17.6	2.25064e-05	AT5G57220, AT3G44260, AT3G09940, AT2G40000, AT3G01290, AT3G57240, AT3G15356, AT3G52400, AT1G75030, AT5G44420, AT5G25910, AT3G05730, AT3G23550, AT3G16530, AT5G26920, AT1G61120, AT5G61600, AT5G46871, AT1G09080, AT3G57260, AT4G23210, AT2G02930	88	1668	18499	2.77263	0.0144785	0.000540014	0.033585
GOTERM_BP_ALL	GO:0009628~response to abiotic stimulus	22	17.6	0.000313785	AT5G57220, AT3G09940, AT1G35210, AT5G47230, AT2G41100, AT5G57560, AT1G35140, AT4G27280, AT1G21910, AT5G26920, AT2G34430, AT4G39070, AT1G09080, AT2G22880, AT5G45340, AT3G59220, AT1G27730, AT1G14540, AT3G57260, AT4G17490, AT2G15390, AT4G37610	88	2004	18499	2.30776	0.184019	0.0061436	0.467294
GOTERM_BP_ALL	GO:0007165~signal transduction	22	17.6	0.000359228	AT2G44840, AT2G02990, AT1G65390, AT3G15356, AT3G52400, AT5G47230, AT5G51190, AT5G25910, AT4G16350, AT1G66090, AT1G21910, AT1G68840, AT5G47960, AT5G26920, AT4G39070, AT3G23230, AT5G61600, AT1G28370, AT3G57740, AT3G59220, AT4G17490, AT2G40330	88	2024	18499	2.28496	0.207705	0.0068243	0.5348
GOTERM_BP_FAT	GO:0009628~response to abiotic stimulus	22	17.6	0.00040615	AT5G57220, AT3G09940, AT1G35210, AT5G47230, AT2G41100, AT5G57560, AT1G35140, AT4G27280, AT1G21910, AT5G26920, AT2G34430, AT4G39070, AT1G09080, AT2G22880, AT5G45340, AT3G59220, AT1G27730, AT1G14540, AT3G57260, AT4G17490, AT2G15390, AT4G37610	88	2004	18150	2.26422	0.206699	0.00795279	0.593991
GOTERM_BP_ALL	GO:0044700~single organism signaling	22	17.6	0.000467836	AT2G44840, AT2G02990, AT1G65390, AT3G15356, AT3G52400, AT5G47230, AT5G51190, AT5G25910, AT4G16350, AT1G66090, AT1G21910, AT1G68840, AT5G47960, AT5G26920, AT4G39070, AT3G23230, AT5G61600, AT1G28370, AT3G57740, AT3G59220, AT4G17490, AT2G40330	88	2064	18499	2.24067	0.26157	0.00838764	0.695963
GOTERM_BP_ALL	GO:0023052~signaling	22	17.6	0.000515455	AT2G44840, AT2G02990, AT1G65390, AT3G15356, AT3G52400, AT5G47230, AT5G51190, AT5G25910, AT4G16350, AT1G66090, AT1G21910, AT1G68840, AT5G47960, AT5G26920, AT4G39070, AT3G23230, AT5G61600, AT1G28370, AT3G57740, AT3G59220, AT4G17490, AT2G40330	88	2079	18499	2.22451	0.284019	0.00875359	0.766549
GOTERM_BP_ALL	GO:0007154~cell communication	22	17.6	0.00218411	AT2G44840, AT2G02990, AT1G65390, AT3G15356, AT3G52400, AT5G47230, AT5G51190, AT5G25910, AT4G16350, AT1G66090, AT1G21910, AT1G68840, AT5G47960, AT5G26920, AT4G39070, AT3G23230, AT5G61600, AT1G28370, AT3G57740, AT3G59220, AT4G17490, AT2G40330	88	2326	18499	1.98828	0.757524	0.0324131	3.21063
GOTERM_BP_ALL	GO:0051707~response to other organism	21	16.8	7.39068e-07	AT5G57220, AT3G44260, AT3G09940, AT2G40000, AT3G01290, AT3G57240, AT3G15356, AT3G52400, AT1G75030, AT5G44420, AT5G25910, AT3G05730, AT3G16530, AT3G23550, AT5G26920, AT1G61120, AT5G61600, AT5G46871, AT3G57260, AT4G23210, AT2G02930	88	1224	18499	3.60665	0.000478802	3.19273e-05	0.00110304
GOTERM_BP_ALL	GO:0043207~response to external biotic stimulus	21	16.8	7.58253e-07	AT5G57220, AT3G44260, AT3G09940, AT2G40000, AT3G01290, AT3G57240, AT3G15356, AT3G52400, AT1G75030, AT5G44420, AT5G25910, AT3G05730, AT3G16530, AT3G23550, AT5G26920, AT1G61120, AT5G61600, AT5G46871, AT3G57260, AT4G23210, AT2G02930	88	1226	18499	3.60076	0.000491228	3.07088e-05	0.00113167
GOTERM_BP_FAT	GO:0051707~response to other organism	21	16.8	9.94206e-07	AT5G57220, AT3G44260, AT3G09940, AT2G40000, AT3G01290, AT3G57240, AT3G15356, AT3G52400, AT1G75030, AT5G44420, AT5G25910, AT3G05730, AT3G16530, AT3G23550, AT5G26920, AT1G61120, AT5G61600, AT5G46871, AT3G57260, AT4G23210, AT2G02930	88	1224	18150	3.5386	0.000566537	4.72237e-05	0.00145805
GOTERM_BP_FAT	GO:0043207~response to external biotic stimulus	21	16.8	1.01986e-06	AT5G57220, AT3G44260, AT3G09940, AT2G40000, AT3G01290, AT3G57240, AT3G15356, AT3G52400, AT1G75030, AT5G44420, AT5G25910, AT3G05730, AT3G16530, AT3G23550, AT5G26920, AT1G61120, AT5G61600, AT5G46871, AT3G57260, AT4G23210, AT2G02930	88	1226	18150	3.53283	0.000581153	4.47161e-05	0.00149567
GOTERM_BP_ALL	GO:0009607~response to biotic stimulus	21	16.8	1.52084e-06	AT5G57220, AT3G44260, AT3G09940, AT2G40000, AT3G01290, AT3G57240, AT3G15356, AT3G52400, AT1G75030, AT5G44420, AT5G25910, AT3G05730, AT3G16530, AT3G23550, AT5G26920, AT1G61120, AT5G61600, AT5G46871, AT3G57260, AT4G23210, AT2G02930	88	1282	18499	3.44347	0.000985019	5.47488e-05	0.00226979
GOTERM_BP_FAT	GO:0009607~response to biotic stimulus	21	16.8	2.03711e-06	AT5G57220, AT3G44260, AT3G09940, AT2G40000, AT3G01290, AT3G57240, AT3G15356, AT3G52400, AT1G75030, AT5G44420, AT5G25910, AT3G05730, AT3G16530, AT3G23550, AT5G26920, AT1G61120, AT5G61600, AT5G46871, AT3G57260, AT4G23210, AT2G02930	88	1282	18150	3.37851	0.00116048	7.74073e-05	0.00298749
GOTERM_CC_FAT	GO:0005576~extracellular region	21	16.8	0.00659451	AT2G02990, AT3G57240, AT3G16670, AT3G15356, AT1G75030, AT5G57560, AT1G35140, AT5G44420, AT1G78830, AT5G44550, AT3G02410, AT3G05730, AT1G76930, AT3G16530, AT2G15220, AT5G46871, AT5G45340, AT2G43590, AT1G14540, AT3G57260, AT4G23210	62	2958	15700	1.79775	0.422564	0.240108	6.84005
GOTERM_BP_ALL	GO:0070887~cellular response to chemical stimulus	20	16	2.54393e-06	AT5G57220, AT2G44840, AT2G02990, AT3G15356, AT3G52400, AT5G47230, AT5G51190, AT1G21910, AT1G68840, AT5G26920, AT4G39070, AT3G23230, AT5G61600, AT1G28370, AT3G59220, AT1G14540, AT4G17490, AT2G43140, AT2G40330, AT2G37430	88	1206	18499	3.48617	0.00164711	7.84954e-05	0.00379668
GOTERM_BP_FAT	GO:0070887~cellular response to chemical stimulus	20	16	3.35878e-06	AT5G57220, AT2G44840, AT2G02990, AT3G15356, AT3G52400, AT5G47230, AT5G51190, AT1G21910, AT1G68840, AT5G26920, AT4G39070, AT3G23230, AT5G61600, AT1G28370, AT3G59220, AT1G14540, AT4G17490, AT2G43140, AT2G40330, AT2G37430	88	1206	18150	3.4204	0.00191268	0.000106356	0.00492572
GOTERM_MF_DIRECT	GO:0003700~transcription factor activity, sequence-specific DNA binding	19	15.2	0.000110104	AT2G44840, AT4G04404, AT1G75490, AT5G47230, AT5G51190, AT1G21910, AT1G68840, AT5G04340, AT5G26920, AT3G46090, AT4G39070, AT3G23230, AT5G61600, AT1G28370, AT1G27730, AT4G17490, AT3G44350, AT2G43140, AT2G37430	74	1711	18171	2.72678	0.0107327	0.00538085	0.121675
GOTERM_MF_ALL	GO:0003700~transcription factor activity, sequence-specific DNA binding	19	15.2	0.000148865	AT2G44840, AT4G04404, AT1G75490, AT5G47230, AT5G51190, AT1G21910, AT1G68840, AT5G04340, AT5G26920, AT3G46090, AT4G39070, AT3G23230, AT5G61600, AT1G28370, AT1G27730, AT4G17490, AT3G44350, AT2G43140, AT2G37430	74	1752	18171	2.66297	0.0306359	0.0306359	0.187768
GOTERM_MF_ALL	GO:0001071~nucleic acid binding transcription factor activity	19	15.2	0.000149944	AT2G44840, AT4G04404, AT1G75490, AT5G47230, AT5G51190, AT1G21910, AT1G68840, AT5G04340, AT5G26920, AT3G46090, AT4G39070, AT3G23230, AT5G61600, AT1G28370, AT1G27730, AT4G17490, AT3G44350, AT2G43140, AT2G37430	74	1753	18171	2.66145	0.0308547	0.0155482	0.189129
GOTERM_MF_FAT	GO:0003700~transcription factor activity, sequence-specific DNA binding	19	15.2	0.000214302	AT2G44840, AT4G04404, AT1G75490, AT5G47230, AT5G51190, AT1G21910, AT1G68840, AT5G04340, AT5G26920, AT3G46090, AT4G39070, AT3G23230, AT5G61600, AT1G28370, AT1G27730, AT4G17490, AT3G44350, AT2G43140, AT2G37430	73	1752	17389	2.58328	0.0409321	0.0409321	0.267163
GOTERM_MF_FAT	GO:0001071~nucleic acid binding transcription factor activity	19	15.2	0.000215837	AT2G44840, AT4G04404, AT1G75490, AT5G47230, AT5G51190, AT1G21910, AT1G68840, AT5G04340, AT5G26920, AT3G46090, AT4G39070, AT3G23230, AT5G61600, AT1G28370, AT1G27730, AT4G17490, AT3G44350, AT2G43140, AT2G37430	73	1753	17389	2.5818	0.0412192	0.0208265	0.269074
GOTERM_BP_DIRECT	GO:0006351~transcription, DNA-templated	19	15.2	0.00264287	AT2G44840, AT3G44260, AT1G75490, AT5G47230, AT5G51190, AT1G21910, AT1G68840, AT5G04340, AT5G26920, AT3G46090, AT4G39070, AT3G23230, AT5G61600, AT1G28370, AT1G09080, AT1G27730, AT4G17490, AT3G44350, AT2G37430	88	1886	18499	2.11776	0.370679	0.0742821	3.19226
UP_KEYWORDS	Transcription regulation	19	15.2	0.0032835	AT2G44840, AT3G44260, AT1G75490, AT5G47230, AT5G51190, AT1G21910, AT1G68840, AT5G04340, AT5G26920, AT3G46090, AT4G39070, AT3G23230, AT5G61600, AT1G28370, AT1G09080, AT1G27730, AT4G17490, AT3G44350, AT2G37430	124	1922	26542	2.11598	0.303564	0.0864753	3.6477
UP_KEYWORDS	Transcription	19	15.2	0.00420882	AT2G44840, AT3G44260, AT1G75490, AT5G47230, AT5G51190, AT1G21910, AT1G68840, AT5G04340, AT5G26920, AT3G46090, AT4G39070, AT3G23230, AT5G61600, AT1G28370, AT1G09080, AT1G27730, AT4G17490, AT3G44350, AT2G37430	124	1968	26542	2.06652	0.371203	0.0886146	4.65351
GOTERM_BP_DIRECT	GO:0006355~regulation of transcription, DNA-templated	19	15.2	0.00894101	AT2G44840, AT3G44260, AT1G75490, AT5G47230, AT5G51190, AT1G21910, AT5G04340, AT5G26920, AT3G46090, AT4G39070, AT3G23230, AT5G61600, AT1G28370, AT1G09080, AT4G17490, AT3G44350, AT2G43140, AT4G37610, AT2G37430	88	2119	18499	1.8849	0.792311	0.160236	10.426
GOTERM_BP_ALL	GO:0001101~response to acid chemical	18	14.4	2.66087e-05	AT3G09940, AT2G02990, AT2G40000, AT3G15356, AT3G52400, AT5G44420, AT3G02410, AT1G21910, AT1G76930, AT5G26920, AT1G61120, AT5G45340, AT3G59220, AT1G27730, AT2G24850, AT2G43140, AT4G37610, AT2G40330	88	1169	18499	3.23686	0.0170949	0.000594398	0.0397054
GOTERM_BP_FAT	GO:0001101~response to acid chemical	18	14.4	3.38537e-05	AT3G09940, AT2G02990, AT2G40000, AT3G15356, AT3G52400, AT5G44420, AT3G02410, AT1G21910, AT1G76930, AT5G26920, AT1G61120, AT5G45340, AT3G59220, AT1G27730, AT2G24850, AT2G43140, AT4G37610, AT2G40330	88	1169	18150	3.17579	0.019112	0.00077158	0.0496369
GOTERM_BP_ALL	GO:1901698~response to nitrogen compound	17	13.6	3.45095e-13	AT2G44840, AT1G75490, AT3G15356, AT5G47230, AT5G51190, AT5G25910, AT3G16530, AT5G04340, AT1G08090, AT3G46090, AT4G39070, AT3G23230, AT1G27730, AT4G17490, AT3G44350, AT4G37610, AT2G37430	88	288	18499	12.4086	2.23597e-10	2.79496e-11	5.14988e-10
GOTERM_BP_FAT	GO:1901698~response to nitrogen compound	17	13.6	4.59183e-13	AT2G44840, AT1G75490, AT3G15356, AT5G47230, AT5G51190, AT5G25910, AT3G16530, AT5G04340, AT1G08090, AT3G46090, AT4G39070, AT3G23230, AT1G27730, AT4G17490, AT3G44350, AT4G37610, AT2G37430	88	288	18150	12.1745	2.61737e-10	4.36229e-11	6.73428e-10
GOTERM_BP_ALL	GO:0032870~cellular response to hormone stimulus	17	13.6	2.49108e-06	AT2G44840, AT2G02990, AT3G15356, AT3G52400, AT5G47230, AT5G51190, AT1G21910, AT1G68840, AT5G26920, AT4G39070, AT3G23230, AT5G61600, AT1G28370, AT3G59220, AT4G17490, AT2G43140, AT2G40330	88	868	18499	4.11713	0.00161292	8.0708e-05	0.00371782
GOTERM_BP_FAT	GO:0032870~cellular response to hormone stimulus	17	13.6	3.17788e-06	AT2G44840, AT2G02990, AT3G15356, AT3G52400, AT5G47230, AT5G51190, AT1G21910, AT1G68840, AT5G26920, AT4G39070, AT3G23230, AT5G61600, AT1G28370, AT3G59220, AT4G17490, AT2G43140, AT2G40330	88	868	18150	4.03946	0.00180975	0.000106547	0.00466043
GOTERM_BP_ALL	GO:0071495~cellular response to endogenous stimulus	17	13.6	3.33886e-06	AT2G44840, AT2G02990, AT3G15356, AT3G52400, AT5G47230, AT5G51190, AT1G21910, AT1G68840, AT5G26920, AT4G39070, AT3G23230, AT5G61600, AT1G28370, AT3G59220, AT4G17490, AT2G43140, AT2G40330	88	888	18499	4.0244	0.00216125	9.83399e-05	0.00498305
GOTERM_BP_FAT	GO:0071495~cellular response to endogenous stimulus	17	13.6	4.25308e-06	AT2G44840, AT2G02990, AT3G15356, AT3G52400, AT5G47230, AT5G51190, AT1G21910, AT1G68840, AT5G26920, AT4G39070, AT3G23230, AT5G61600, AT1G28370, AT3G59220, AT4G17490, AT2G43140, AT2G40330	88	888	18150	3.94848	0.00242132	0.000127584	0.00623719
GOTERM_BP_ALL	GO:0098542~defense response to other organism	17	13.6	8.40128e-06	AT5G57220, AT3G44260, AT2G40000, AT3G01290, AT3G15356, AT3G52400, AT5G44420, AT5G25910, AT3G05730, AT3G16530, AT3G23550, AT5G26920, AT5G61600, AT5G46871, AT3G57260, AT4G23210, AT2G02930	88	955	18499	3.74206	0.00542926	0.000217738	0.012538
GOTERM_BP_FAT	GO:0098542~defense response to other organism	17	13.6	1.06485e-05	AT5G57220, AT3G44260, AT2G40000, AT3G01290, AT3G15356, AT3G52400, AT5G44420, AT5G25910, AT3G05730, AT3G16530, AT3G23550, AT5G26920, AT5G61600, AT5G46871, AT3G57260, AT4G23210, AT2G02930	88	955	18150	3.67147	0.00605131	0.000275857	0.0156155
GOTERM_BP_ALL	GO:0071310~cellular response to organic substance	17	13.6	2.27672e-05	AT2G44840, AT2G02990, AT3G15356, AT3G52400, AT5G47230, AT5G51190, AT1G21910, AT1G68840, AT5G26920, AT4G39070, AT3G23230, AT5G61600, AT1G28370, AT3G59220, AT4G17490, AT2G43140, AT2G40330	88	1035	18499	3.45282	0.014645	0.000526766	0.0339741
GOTERM_BP_FAT	GO:0071310~cellular response to organic substance	17	13.6	2.86856e-05	AT2G44840, AT2G02990, AT3G15356, AT3G52400, AT5G47230, AT5G51190, AT1G21910, AT1G68840, AT5G26920, AT4G39070, AT3G23230, AT5G61600, AT1G28370, AT3G59220, AT4G17490, AT2G43140, AT2G40330	88	1035	18150	3.38768	0.0162181	0.000681061	0.0420607
GOTERM_BP_ALL	GO:0010200~response to chitin	16	12.8	7.3281e-17	AT2G44840, AT1G75490, AT3G15356, AT5G47230, AT5G51190, AT5G25910, AT3G16530, AT5G04340, AT3G46090, AT4G39070, AT3G23230, AT1G27730, AT4G17490, AT3G44350, AT4G37610, AT2G37430	88	136	18499	24.7313	7.19425e-14	3.59712e-14	1.66533e-13
GOTERM_BP_FAT	GO:0010200~response to chitin	16	12.8	9.66344e-17	AT2G44840, AT1G75490, AT3G15356, AT5G47230, AT5G51190, AT5G25910, AT3G16530, AT5G04340, AT3G46090, AT4G39070, AT3G23230, AT1G27730, AT4G17490, AT3G44350, AT4G37610, AT2G37430	88	136	18150	24.2647	6.32827e-14	6.32827e-14	1.66533e-13
GOTERM_BP_ALL	GO:0010243~response to organonitrogen compound	16	12.8	7.92706e-15	AT2G44840, AT1G75490, AT3G15356, AT5G47230, AT5G51190, AT5G25910, AT3G16530, AT5G04340, AT3G46090, AT4G39070, AT3G23230, AT1G27730, AT4G17490, AT3G44350, AT4G37610, AT2G37430	88	185	18499	18.1808	5.10791e-12	8.51319e-13	1.17684e-11
GOTERM_BP_FAT	GO:0010243~response to organonitrogen compound	16	12.8	1.04207e-14	AT2G44840, AT1G75490, AT3G15356, AT5G47230, AT5G51190, AT5G25910, AT3G16530, AT5G04340, AT3G46090, AT4G39070, AT3G23230, AT1G27730, AT4G17490, AT3G44350, AT4G37610, AT2G37430	88	185	18150	17.8378	5.94857e-12	1.48714e-12	1.531e-11
GOTERM_BP_ALL	GO:0009755~hormone-mediated signaling pathway	16	12.8	4.92601e-06	AT2G44840, AT2G02990, AT3G15356, AT3G52400, AT5G47230, AT5G51190, AT1G21910, AT1G68840, AT5G26920, AT4G39070, AT3G23230, AT5G61600, AT1G28370, AT3G59220, AT4G17490, AT2G40330	88	808	18499	4.16269	0.00318697	0.000138776	0.00735169
GOTERM_BP_FAT	GO:0009755~hormone-mediated signaling pathway	16	12.8	6.18961e-06	AT2G44840, AT2G02990, AT3G15356, AT3G52400, AT5G47230, AT5G51190, AT1G21910, AT1G68840, AT5G26920, AT4G39070, AT3G23230, AT5G61600, AT1G28370, AT3G59220, AT4G17490, AT2G40330	88	808	18150	4.08416	0.00352187	0.000176389	0.00907701
GOTERM_BP_DIRECT	GO:0010200~response to chitin	15	12	1.64504e-15	AT2G44840, AT1G75490, AT5G47230, AT5G51190, AT5G25910, AT3G16530, AT5G04340, AT3G46090, AT4G39070, AT3G23230, AT1G27730, AT4G17490, AT3G44350, AT4G37610, AT2G37430	88	133	18499	23.7086	2.91434e-13	2.91434e-13	2.04281e-12
UP_KEYWORDS	Secreted	14	11.2	0.00599561	AT4G24140, AT3G57240, AT3G15356, AT5G57560, AT1G35140, AT5G44420, AT3G05730, AT1G76930, AT3G16530, AT1G30720, AT1G30730, AT5G46871, AT1G14540, AT3G57260	124	1268	26542	2.36331	0.483924	0.10439	6.5687
GOTERM_BP_ALL	GO:0009620~response to fungus	13	10.4	1.59052e-05	AT3G09940, AT5G57220, AT3G01290, AT3G15356, AT3G52400, AT5G44420, AT5G25910, AT3G05730, AT3G16530, AT5G26920, AT5G61600, AT5G46871, AT2G02930	88	577	18499	4.73623	0.0102537	0.00039633	0.0237354
GOTERM_BP_FAT	GO:0009620~response to fungus	13	10.4	1.91796e-05	AT3G09940, AT5G57220, AT3G01290, AT3G15356, AT3G52400, AT5G44420, AT5G25910, AT3G05730, AT3G16530, AT5G26920, AT5G61600, AT5G46871, AT2G02930	88	577	18150	4.64688	0.0108729	0.000475211	0.0281242
GOTERM_MF_ALL	GO:0043565~sequence-specific DNA binding	13	10.4	0.000423022	AT2G44840, AT3G46090, AT4G39070, AT4G04404, AT1G75490, AT5G47230, AT1G27730, AT1G21910, AT1G68840, AT2G43140, AT2G37430, AT5G26920, AT5G04340	74	963	18171	3.31485	0.084633	0.0290465	0.532723
GOTERM_MF_FAT	GO:0043565~sequence-specific DNA binding	13	10.4	0.000550005	AT2G44840, AT3G46090, AT4G39070, AT4G04404, AT1G75490, AT5G47230, AT1G27730, AT1G21910, AT1G68840, AT2G43140, AT2G37430, AT5G26920, AT5G04340	73	963	17389	3.21565	0.101726	0.0351283	0.684352
GOTERM_BP_ALL	GO:0009723~response to ethylene	12	9.6	2.00829e-07	AT2G44840, AT3G23230, AT3G15356, AT5G61600, AT1G28370, AT5G44420, AT5G51190, AT5G47230, AT5G54190, AT1G21910, AT4G17490, AT1G68840	88	307	18499	8.21691	0.000130129	1.18306e-05	0.000299731
GOTERM_BP_FAT	GO:0009723~response to ethylene	12	9.6	2.4234e-07	AT2G44840, AT3G23230, AT3G15356, AT5G61600, AT1G28370, AT5G44420, AT5G51190, AT5G47230, AT5G54190, AT1G21910, AT4G17490, AT1G68840	88	307	18150	8.06189	0.000138124	1.72665e-05	0.000355404
GOTERM_MF_DIRECT	GO:0043565~sequence-specific DNA binding	12	9.6	7.58837e-05	AT2G44840, AT3G46090, AT4G39070, AT4G04404, AT1G75490, AT5G47230, AT1G27730, AT1G21910, AT1G68840, AT5G26920, AT5G04340, AT2G37430	74	676	18171	4.35895	0.0074093	0.0074093	0.0838735
GOTERM_BP_ALL	GO:0035556~intracellular signal transduction	12	9.6	0.000436231	AT2G44840, AT3G23230, AT3G15356, AT5G61600, AT1G28370, AT5G51190, AT5G47230, AT4G16350, AT1G21910, AT4G17490, AT1G68840, AT5G47960	88	701	18499	3.59856	0.246284	0.00804572	0.64909
GOTERM_BP_FAT	GO:0035556~intracellular signal transduction	12	9.6	0.000511291	AT2G44840, AT3G23230, AT3G15356, AT5G61600, AT1G28370, AT5G51190, AT5G47230, AT4G16350, AT1G21910, AT4G17490, AT1G68840, AT5G47960	88	701	18150	3.53067	0.252866	0.00966996	0.747223
UP_KEYWORDS	Plant defense	12	9.6	0.00136144	AT5G57220, AT2G44840, AT2G40000, AT3G15356, AT5G46871, AT5G44420, AT5G47230, AT2G43590, AT3G05730, AT3G57260, AT4G17490, AT5G26920	124	808	26542	3.17894	0.139172	0.0487263	1.52745
GOTERM_BP_ALL	GO:0050832~defense response to fungus	11	8.8	0.000125998	AT5G57220, AT3G01290, AT3G15356, AT5G61600, AT3G52400, AT5G46871, AT5G44420, AT5G25910, AT3G05730, AT2G02930, AT3G16530	88	504	18499	4.58805	0.0784074	0.00263047	0.187884
GOTERM_BP_FAT	GO:0050832~defense response to fungus	11	8.8	0.000147001	AT5G57220, AT3G01290, AT3G15356, AT5G61600, AT3G52400, AT5G46871, AT5G44420, AT5G25910, AT3G05730, AT2G02930, AT3G16530	88	504	18150	4.50149	0.0803821	0.00309878	0.215369
GOTERM_CC_DIRECT	GO:0005622~intracellular	11	8.8	0.00050799	AT2G44840, AT3G23230, AT3G15356, AT3G52400, AT1G28370, AT5G47230, AT2G43590, AT4G16350, AT4G17490, AT5G47960, AT1G18020	112	634	25147	3.89558	0.0226059	0.0226059	0.476713
UP_SEQ_FEATURE	DNA-binding region:AP2/ERF	10	8	3.95798e-09	AT2G44840, AT3G23230, AT1G75490, AT5G61600, AT1G28370, AT5G51190, AT5G47230, AT1G21910, AT4G17490, AT1G68840	40	133	8938	16.8008	5.69949e-07	5.69949e-07	4.69309e-06
INTERPRO	IPR001471:AP2/ERF domain	10	8	2.13072e-08	AT2G44840, AT3G23230, AT1G75490, AT5G61600, AT1G28370, AT5G51190, AT5G47230, AT1G21910, AT4G17490, AT1G68840	101	146	22105	14.9905	3.49437e-06	3.49437e-06	2.58367e-05
SMART	SM00380:AP2	10	8	2.41038e-08	AT2G44840, AT3G23230, AT1G75490, AT5G61600, AT1G28370, AT5G51190, AT5G47230, AT1G21910, AT4G17490, AT1G68840	42	146	8423	13.7361	6.74906e-07	6.74906e-07	2.01644e-05
INTERPRO	IPR016177:DNA-binding, integrase-type	10	8	4.23016e-08	AT2G44840, AT3G23230, AT1G75490, AT5G61600, AT1G28370, AT5G51190, AT5G47230, AT1G21910, AT4G17490, AT1G68840	101	158	22105	13.852	6.93744e-06	3.46873e-06	5.12941e-05
UP_KEYWORDS	Ethylene signaling pathway	10	8	8.42414e-08	AT2G44840, AT3G23230, AT3G15356, AT5G61600, AT1G28370, AT5G51190, AT5G47230, AT1G21910, AT4G17490, AT1G68840	124	166	26542	12.8945	9.26651e-06	9.26651e-06	9.5178e-05
GOTERM_BP_DIRECT	GO:0009873~ethylene-activated signaling pathway	10	8	1.63087e-07	AT2G44840, AT3G23230, AT3G15356, AT5G61600, AT1G28370, AT5G51190, AT5G47230, AT1G21910, AT4G17490, AT1G68840	88	179	18499	11.7439	2.85398e-05	1.427e-05	0.000199937
GOTERM_BP_ALL	GO:0009873~ethylene-activated signaling pathway	10	8	2.36558e-07	AT2G44840, AT3G23230, AT3G15356, AT5G61600, AT1G28370, AT5G51190, AT5G47230, AT1G21910, AT4G17490, AT1G68840	88	187	18499	11.2415	0.000153278	1.17915e-05	0.000353057
GOTERM_BP_FAT	GO:0009873~ethylene-activated signaling pathway	10	8	2.77155e-07	AT2G44840, AT3G23230, AT3G15356, AT5G61600, AT1G28370, AT5G51190, AT5G47230, AT1G21910, AT4G17490, AT1G68840	88	187	18150	11.0294	0.000157966	1.7553e-05	0.000406462
GOTERM_BP_ALL	GO:0071369~cellular response to ethylene stimulus	10	8	6.04427e-07	AT2G44840, AT3G23230, AT3G15356, AT5G61600, AT1G28370, AT5G51190, AT5G47230, AT1G21910, AT4G17490, AT1G68840	88	209	18499	10.0582	0.000391592	2.7976e-05	0.000902089
GOTERM_BP_FAT	GO:0071369~cellular response to ethylene stimulus	10	8	7.07011e-07	AT2G44840, AT3G23230, AT3G15356, AT5G61600, AT1G28370, AT5G51190, AT5G47230, AT1G21910, AT4G17490, AT1G68840	88	209	18150	9.86842	0.000402915	3.66354e-05	0.00103687
GOTERM_BP_ALL	GO:0000160~phosphorelay signal transduction system	10	8	2.04281e-06	AT2G44840, AT3G23230, AT3G15356, AT5G61600, AT1G28370, AT5G51190, AT5G47230, AT1G21910, AT4G17490, AT1G68840	88	242	18499	8.68661	0.00132286	6.96681e-05	0.0030488
GOTERM_BP_FAT	GO:0000160~phosphorelay signal transduction system	10	8	2.38373e-06	AT2G44840, AT3G23230, AT3G15356, AT5G61600, AT1G28370, AT5G51190, AT5G47230, AT1G21910, AT4G17490, AT1G68840	88	242	18150	8.52273	0.0013578	8.49168e-05	0.00349581
GOTERM_BP_DIRECT	GO:0050832~defense response to fungus	10	8	0.000330085	AT5G57220, AT3G01290, AT5G61600, AT3G52400, AT5G46871, AT5G44420, AT5G25910, AT3G05730, AT2G02930, AT3G16530	88	464	18499	4.53052	0.0561372	0.0190739	0.403917
UP_KEYWORDS	Activator	10	8	0.000335465	AT2G44840, AT3G23230, AT1G75490, AT5G61600, AT5G51190, AT5G47230, AT1G21910, AT4G17490, AT1G68840, AT5G26920	124	467	26542	4.58348	0.0362346	0.0182844	0.378363
GOTERM_CC_FAT	GO:0030312~external encapsulating structure	10	8	0.00372731	AT2G02990, AT3G57240, AT3G15356, AT5G44420, AT5G57560, AT1G35140, AT1G78830, AT3G57260, AT1G76930, AT3G16530	62	806	15700	3.14176	0.266512	0.266512	3.92001
GOTERM_CC_FAT	GO:0005618~cell wall	10	8	0.00372731	AT2G02990, AT3G57240, AT3G15356, AT5G44420, AT5G57560, AT1G35140, AT1G78830, AT3G57260, AT1G76930, AT3G16530	62	806	15700	3.14176	0.266512	0.266512	3.92001
GOTERM_BP_ALL	GO:0009416~response to light stimulus	10	8	0.00686047	AT2G34430, AT4G39070, AT1G35210, AT2G22880, AT2G41100, AT5G45340, AT3G59220, AT1G27730, AT4G17490, AT5G26920	88	723	18499	2.90755	0.988448	0.0870177	9.76417
GOTERM_BP_FAT	GO:0009416~response to light stimulus	10	8	0.00772879	AT2G34430, AT4G39070, AT1G35210, AT2G22880, AT2G41100, AT5G45340, AT3G59220, AT1G27730, AT4G17490, AT5G26920	88	723	18150	2.8527	0.987996	0.102252	10.7552
GOTERM_BP_ALL	GO:0009314~response to radiation	10	8	0.0089169	AT2G34430, AT4G39070, AT1G35210, AT2G22880, AT2G41100, AT5G45340, AT3G59220, AT1G27730, AT4G17490, AT5G26920	88	754	18499	2.78801	0.996985	0.103727	12.5129
GOTERM_CC_ALL	GO:0005618~cell wall	10	8	0.00944962	AT2G02990, AT3G57240, AT3G15356, AT5G44420, AT5G57560, AT1G35140, AT1G78830, AT3G57260, AT1G76930, AT3G16530	112	806	25147	2.78569	0.673837	0.673837	10.2964
GOTERM_CC_ALL	GO:0030312~external encapsulating structure	10	8	0.00944962	AT2G02990, AT3G57240, AT3G15356, AT5G44420, AT5G57560, AT1G35140, AT1G78830, AT3G57260, AT1G76930, AT3G16530	112	806	25147	2.78569	0.673837	0.673837	10.2964
GOTERM_BP_ALL	GO:0009753~response to jasmonic acid	9	7.2	7.0102e-06	AT3G09940, AT2G02990, AT3G15356, AT1G61120, AT3G52400, AT5G44420, AT1G21910, AT1G76930, AT2G24850	88	212	18499	8.92426	0.00453233	0.000189258	0.010462
GOTERM_BP_FAT	GO:0009753~response to jasmonic acid	9	7.2	8.04309e-06	AT3G09940, AT2G02990, AT3G15356, AT1G61120, AT3G52400, AT5G44420, AT1G21910, AT1G76930, AT2G24850	88	212	18150	8.7559	0.00457409	0.00021829	0.011795
GOTERM_BP_ALL	GO:0006955~immune response	9	7.2	0.000246182	AT5G57220, AT2G40000, AT5G05300, AT3G15356, AT3G52400, AT5G44420, AT3G57260, AT4G23210, AT5G26920	88	351	18499	5.39015	0.147469	0.00497339	0.366791
GOTERM_BP_FAT	GO:0006955~immune response	9	7.2	0.000279602	AT5G57220, AT2G40000, AT5G05300, AT3G15356, AT3G52400, AT5G44420, AT3G57260, AT4G23210, AT5G26920	88	351	18150	5.28846	0.147341	0.00567653	0.40927
GOTERM_BP_ALL	GO:0002376~immune system process	9	7.2	0.000480624	AT5G57220, AT2G40000, AT5G05300, AT3G15356, AT3G52400, AT5G44420, AT3G57260, AT4G23210, AT5G26920	88	388	18499	4.87614	0.267666	0.0083841	0.714924
GOTERM_MF_ALL	GO:0044212~transcription regulatory region DNA binding	9	7.2	0.001791	AT3G46090, AT4G04404, AT1G75490, AT5G61600, AT1G27730, AT1G21910, AT2G43140, AT5G04340, AT2G37430	74	560	18171	3.9464	0.312473	0.089411	2.23762
GOTERM_MF_ALL	GO:0001067~regulatory region nucleic acid binding	9	7.2	0.00185192	AT3G46090, AT4G04404, AT1G75490, AT5G61600, AT1G27730, AT1G21910, AT2G43140, AT5G04340, AT2G37430	74	563	18171	3.92538	0.321187	0.0745562	2.31291
GOTERM_MF_ALL	GO:0000975~regulatory region DNA binding	9	7.2	0.00185192	AT3G46090, AT4G04404, AT1G75490, AT5G61600, AT1G27730, AT1G21910, AT2G43140, AT5G04340, AT2G37430	74	563	18171	3.92538	0.321187	0.0745562	2.31291
GOTERM_BP_ALL	GO:0006979~response to oxidative stress	9	7.2	0.00206448	AT3G46090, AT2G40000, AT1G61120, AT3G16670, AT1G27730, AT1G14540, AT4G17490, AT4G37610, AT1G19020	88	487	18499	3.88489	0.737935	0.0313819	3.03728
GOTERM_MF_FAT	GO:0044212~transcription regulatory region DNA binding	9	7.2	0.002154	AT3G46090, AT4G04404, AT1G75490, AT5G61600, AT1G27730, AT1G21910, AT2G43140, AT5G04340, AT2G37430	73	560	17389	3.8283	0.343271	0.0997842	2.65562
GOTERM_MF_FAT	GO:0000975~regulatory region DNA binding	9	7.2	0.00222664	AT3G46090, AT4G04404, AT1G75490, AT5G61600, AT1G27730, AT1G21910, AT2G43140, AT5G04340, AT2G37430	73	563	17389	3.8079	0.352528	0.0832641	2.74404
GOTERM_MF_FAT	GO:0001067~regulatory region nucleic acid binding	9	7.2	0.00222664	AT3G46090, AT4G04404, AT1G75490, AT5G61600, AT1G27730, AT1G21910, AT2G43140, AT5G04340, AT2G37430	73	563	17389	3.8079	0.352528	0.0832641	2.74404
GOTERM_BP_FAT	GO:0006979~response to oxidative stress	9	7.2	0.00232172	AT3G46090, AT2G40000, AT1G61120, AT3G16670, AT1G27730, AT1G14540, AT4G17490, AT4G37610, AT1G19020	88	487	18150	3.8116	0.734176	0.0393538	3.35144
GOTERM_BP_ALL	GO:0009611~response to wounding	8	6.4	6.90717e-05	AT3G44260, AT2G02990, AT3G15356, AT1G61120, AT5G44420, AT1G27730, AT1G76930, AT2G24850	88	215	18499	7.82199	0.043773	0.00149089	0.103038
GOTERM_BP_FAT	GO:0009611~response to wounding	8	6.4	7.77379e-05	AT3G44260, AT2G02990, AT3G15356, AT1G61120, AT5G44420, AT1G27730, AT1G76930, AT2G24850	88	215	18150	7.67442	0.0433449	0.00170287	0.113946
GOTERM_MF_DIRECT	GO:0044212~transcription regulatory region DNA binding	8	6.4	0.000290742	AT3G46090, AT4G04404, AT1G75490, AT5G61600, AT1G27730, AT1G21910, AT5G04340, AT2G37430	74	319	18171	6.1581	0.0280946	0.00945397	0.321007
GOTERM_BP_ALL	GO:0045087~innate immune response	8	6.4	0.00105045	AT5G57220, AT2G40000, AT3G15356, AT3G52400, AT5G44420, AT3G57260, AT4G23210, AT5G26920	88	337	18499	4.99029	0.493915	0.0173112	1.55636
GOTERM_BP_FAT	GO:0045087~innate immune response	8	6.4	0.00117189	AT5G57220, AT2G40000, AT3G15356, AT3G52400, AT5G44420, AT3G57260, AT4G23210, AT5G26920	88	337	18150	4.89614	0.487456	0.0213295	1.70494
GOTERM_BP_ALL	GO:0014070~response to organic cyclic compound	8	6.4	0.00176694	AT2G40000, AT4G39070, AT3G52400, AT5G44420, AT5G57560, AT1G21910, AT1G76930, AT4G37610	88	369	18499	4.55753	0.68209	0.0275639	2.60491
GOTERM_BP_FAT	GO:0014070~response to organic cyclic compound	8	6.4	0.00196669	AT2G40000, AT4G39070, AT3G52400, AT5G44420, AT5G57560, AT1G21910, AT1G76930, AT4G37610	88	369	18150	4.47154	0.674409	0.0344584	2.84581
GOTERM_BP_DIRECT	GO:0009611~response to wounding	7	5.6	0.00035207	AT3G44260, AT2G02990, AT3G15356, AT1G61120, AT1G27730, AT1G76930, AT2G24850	88	199	18499	7.39453	0.0597627	0.0152877	0.430766
GOTERM_BP_DIRECT	GO:0009753~response to jasmonic acid	6	4.8	0.000847317	AT3G09940, AT1G61120, AT5G44420, AT1G21910, AT1G76930, AT2G24850	88	156	18499	8.08523	0.137865	0.0292329	1.03383
GOTERM_BP_ALL	GO:0009751~response to salicylic acid	6	4.8	0.00300082	AT2G40000, AT3G52400, AT5G44420, AT1G21910, AT1G76930, AT4G37610	88	208	18499	6.06392	0.857364	0.0432952	4.38628
GOTERM_BP_FAT	GO:0009751~response to salicylic acid	6	4.8	0.0032539	AT2G40000, AT3G52400, AT5G44420, AT1G21910, AT1G76930, AT4G37610	88	208	18150	5.94952	0.843977	0.0531738	4.66737
UP_KEYWORDS	Cell wall	6	4.8	0.00605122	AT4G24140, AT1G30720, AT1G30730, AT5G57560, AT3G57260, AT1G76930	124	248	26542	5.17859	0.487091	0.0909721	6.62774
INTERPRO	IPR015880:Zinc finger, C2H2-like	5	4	0.000414244	AT3G46090, AT4G04404, AT1G27730, AT5G04340, AT2G37430	101	77	22105	14.2118	0.0656928	0.0223954	0.501147
SMART	SM00355:ZnF_C2H2	5	4	0.000505905	AT3G46090, AT4G04404, AT1G27730, AT5G04340, AT2G37430	42	77	8423	13.0226	0.014069	0.00705942	0.422434
INTERPRO	IPR007087:Zinc finger, C2H2	5	4	0.00482552	AT3G46090, AT4G04404, AT1G27730, AT5G04340, AT2G37430	101	150	22105	7.29538	0.547651	0.179897	5.69679
GOTERM_BP_DIRECT	GO:0009751~response to salicylic acid	5	4	0.00615991	AT2G40000, AT5G44420, AT1G21910, AT1G76930, AT4G37610	88	155	18499	6.78116	0.660852	0.143134	7.2953
INTERPRO	IPR002048:EF-hand domain	5	4	0.00673678	AT2G41100, AT5G54490, AT4G16350, AT4G27280, AT5G39670	101	165	22105	6.63216	0.669969	0.198855	7.86959
GOTERM_BP_ALL	GO:0009814~defense response, incompatible interaction	5	4	0.00703045	AT2G40000, AT3G15356, AT5G44420, AT3G57260, AT5G26920	88	161	18499	6.52844	0.989661	0.0873806	9.9944
GOTERM_BP_FAT	GO:0009814~defense response, incompatible interaction	5	4	0.00750645	AT2G40000, AT3G15356, AT5G44420, AT3G57260, AT5G26920	88	161	18150	6.40528	0.986361	0.101807	10.4615
UP_KEYWORDS	Apoplast	5	4	0.00885154	AT3G15356, AT5G57560, AT1G35140, AT3G57260, AT3G16530	124	174	26542	6.15082	0.623939	0.115073	9.55716
GOTERM_BP_ALL	GO:0001666~response to hypoxia	4	3.2	0.00438236	AT5G57220, AT1G35140, AT1G14540, AT5G26920	88	70	18499	12.0123	0.941925	0.0612863	6.34472
GOTERM_BP_FAT	GO:0001666~response to hypoxia	4	3.2	0.00461994	AT5G57220, AT1G35140, AT1G14540, AT5G26920	88	70	18150	11.7857	0.928601	0.07264	6.56563
GOTERM_BP_ALL	GO:0036293~response to decreased oxygen levels	4	3.2	0.00571986	AT5G57220, AT1G35140, AT1G14540, AT5G26920	88	77	18499	10.9203	0.975696	0.0776281	8.20502
GOTERM_BP_ALL	GO:0070482~response to oxygen levels	4	3.2	0.00592868	AT5G57220, AT1G35140, AT1G14540, AT5G26920	88	78	18499	10.7803	0.978789	0.0787127	8.49233
GOTERM_BP_FAT	GO:0036293~response to decreased oxygen levels	4	3.2	0.00602725	AT5G57220, AT1G35140, AT1G14540, AT5G26920	88	77	18150	10.7143	0.968125	0.0912818	8.48436
GOTERM_BP_FAT	GO:0070482~response to oxygen levels	4	3.2	0.00624689	AT5G57220, AT1G35140, AT1G14540, AT5G26920	88	78	18150	10.5769	0.971898	0.0920244	8.7805
GOTERM_BP_ALL	GO:0072359~circulatory system development	3	2.4	0.00660351	AT5G61600, AT1G28370, AT4G17490	88	26	18499	24.2557	0.98634	0.0855596	9.41509
GOTERM_BP_ALL	GO:0072358~cardiovascular system development	3	2.4	0.00660351	AT5G61600, AT1G28370, AT4G17490	88	26	18499	24.2557	0.98634	0.0855596	9.41509
GOTERM_BP_ALL	GO:0001944~vasculature development	3	2.4	0.00660351	AT5G61600, AT1G28370, AT4G17490	88	26	18499	24.2557	0.98634	0.0855596	9.41509
GOTERM_BP_DIRECT	GO:0001944~vasculature development	3	2.4	0.00660351	AT5G61600, AT1G28370, AT4G17490	88	26	18499	24.2557	0.68634	0.134918	7.80131
GOTERM_BP_DIRECT	GO:0071456~cellular response to hypoxia	3	2.4	0.00660351	AT5G57220, AT1G14540, AT5G26920	88	26	18499	24.2557	0.68634	0.134918	7.80131
GOTERM_BP_FAT	GO:0001944~vasculature development	3	2.4	0.00685027	AT5G61600, AT1G28370, AT4G17490	88	26	18150	23.7981	0.980121	0.09797	9.58939
GOTERM_BP_FAT	GO:0072358~cardiovascular system development	3	2.4	0.00685027	AT5G61600, AT1G28370, AT4G17490	88	26	18150	23.7981	0.980121	0.09797	9.58939
GOTERM_BP_FAT	GO:0072359~circulatory system development	3	2.4	0.00685027	AT5G61600, AT1G28370, AT4G17490	88	26	18150	23.7981	0.980121	0.09797	9.58939
GOTERM_BP_ALL	GO:0071456~cellular response to hypoxia	3	2.4	0.00711012	AT5G57220, AT1G14540, AT5G26920	88	27	18499	23.3573	0.990185	0.0866746	10.1021
GOTERM_BP_FAT	GO:0071456~cellular response to hypoxia	3	2.4	0.00737538	AT5G57220, AT1G14540, AT5G26920	88	27	18150	22.9167	0.985295	0.102546	10.2879
GOTERM_BP_ALL	GO:0071453~cellular response to oxygen levels	3	2.4	0.00873168	AT5G57220, AT1G14540, AT5G26920	88	30	18499	21.0216	0.996597	0.103528	12.2686
GOTERM_BP_ALL	GO:0036294~cellular response to decreased oxygen levels	3	2.4	0.00873168	AT5G57220, AT1G14540, AT5G26920	88	30	18499	21.0216	0.996597	0.103528	12.2686
GOTERM_BP_FAT	GO:0036294~cellular response to decreased oxygen levels	3	2.4	0.00905586	AT5G57220, AT1G14540, AT5G26920	88	30	18150	20.625	0.994402	0.116144	12.4897
GOTERM_BP_FAT	GO:0071453~cellular response to oxygen levels	3	2.4	0.00905586	AT5G57220, AT1G14540, AT5G26920	88	30	18150	20.625	0.994402	0.116144	12.4897
