# Supplementary material for: Dual impact of elevated temperature on plant defence and bacterial virulence in Arabidopsis
Source: Nat Commun. 2017 Nov 27;8:1808. doi: 10.1038/s41467-017-01674-2 (PMC5704021; doi:10.1038/s41467-017-01674-2)
Supplement: Supplementary file 6 — Supplementary Data 3 [file 41467_2017_1674_MOESM6_ESM.xlsx]

## Sheet: Top10_cluster
Cluster	Category	Term	Count	%	PValue	Genes	List Total	Pop Hits	Pop Total	Fold Enrichment	Bonferroni	Benjamini	FDR
1	GOTERM_BP_ALL	GO:0009408~response to heat	7	5.30303	6.24916e-05	AT5G51440, AT5G02490, AT5G52640, AT1G07400, AT3G08970, AT3G12580, AT4G12400	83	127	15221	10.1079	0.0279733	0.0279733	0.0887321
1	GOTERM_BP_FAT	GO:0009617~response to bacterium	7	5.30303	0.00208382	AT1G33950, AT5G02490, AT5G52640, AT3G54640, AT1G74710, AT2G30770, AT3G12580	77	244	13998	5.21535	0.524131	0.310167	2.81966
1	GOTERM_BP_ALL	GO:0010035~response to inorganic substance	10	7.57576	0.00244336	AT2G37760, AT4G36430, AT3G13782, AT3G09270, AT5G02490, AT5G52640, AT4G37530, AT3G53230, AT3G12580, AT4G12400	83	540	15221	3.39603	0.670653	0.309414	3.41533
1	GOTERM_BP_ALL	GO:0042221~response to chemical stimulus	21	15.9091	0.00304927	AT3G08040, AT1G15520, AT5G02490, AT4G39030, AT1G07400, AT4G37530, AT2G44910, AT2G21620, AT4G12400, AT1G63840, AT4G36430, AT2G37760, AT3G13782, AT3G09270, AT2G45210, AT5G52640, AT1G61800, AT3G53230, AT1G57560, AT5G65130, AT3G12580	83	1953	15221	1.97189	0.750047	0.292927	4.24533
1	INTERPRO	IPR003960:ATPase, AAA-type, conserved site	4	3.0303	0.00497577	AT5G20000, AT5G40010, AT3G53230, AT4G04910	117	62	20885	11.5164	0.682502	0.682502	6.19488		reponse to bacterium, heat, chemical, stimulus, inorganic substance
1	GOTERM_BP_ALL	GO:0019438~aromatic compound biosynthetic process	6	4.54545	0.00607342	AT4G39030, AT1G17020, AT3G54640, AT2G04400, AT1G74710, AT2G30770	83	215	15221	5.11774	0.93707	0.424863	8.28969		aromatic compound biosynthetic process
1	GOTERM_BP_ALL	GO:0051704~multi-organism process	13	9.84848	0.00613663	AT1G33950, AT5G02490, AT4G39030, AT2G35070, AT4G36430, AT5G52640, AT1G61490, AT3G54640, AT3G08970, AT1G74710, AT2G30770, AT1G61800, AT3G12580	83	982	15221	2.42771	0.938861	0.372348	8.3725
1	GOTERM_BP_FAT	GO:0019438~aromatic compound biosynthetic process	6	4.54545	0.00623441	AT4G39030, AT1G17020, AT3G54640, AT2G04400, AT1G74710, AT2G30770	77	215	13998	5.07327	0.892083	0.426845	8.21761
1	GOTERM_BP_ALL	GO:0050896~response to stimulus	32	24.2424	0.00917772	AT1G33950, AT1G15520, AT4G39030, AT2G32920, AT1G07400, AT2G44910, AT4G12400, AT4G36430, AT3G09270, AT2G45210, AT1G57650, AT5G52640, AT3G08970, AT1G74710, AT3G53230, AT1G57560, AT5G65130, AT5G51630, AT3G08040, AT5G51440, AT5G02490, AT5G48410, AT4G37530, AT2G21620, AT1G63840, AT3G13782, AT2G37760, AT3G54640, AT2G30770, AT5G38350, AT1G61800, AT3G12580	83	3880	15221	1.51246	0.984792	0.450084	12.2756
Cluster	Category	Term	Count	%	PValue	Genes	List Total	Pop Hits	Pop Total	Fold Enrichment	Bonferroni	Benjamini	FDR
2	GOTERM_CC_FAT	GO:0005788~endoplasmic reticulum lumen	11	2.89474	3.05844e-13	AT5G42020, AT5G03160, AT3G62600, AT1G09210, AT1G56340, AT1G21750, AT2G47470, AT1G51760, AT4G24190, AT5G28540, AT1G77510	200	23	13779	32.9498	4.06802e-11	4.06802e-11	3.57647e-10		response to ER stress
2	GOTERM_CC_ALL	GO:0005783~endoplasmic reticulum	29	7.63158	7.9998e-11	AT2G25110, AT4G14420, AT3G26830, AT1G56340, AT1G77510, AT1G65820, AT5G03160, AT2G02810, AT3G54960, AT1G52600, AT1G21750, AT5G47120, AT1G51760, AT5G07340, AT1G29330, AT5G28540, AT5G61790, AT3G62600, AT1G09210, AT5G02100, AT2G03120, AT1G21520, AT5G42020, AT5G47420, AT4G29520, AT4G31500, AT2G47470, AT4G24190, AT1G71220	244	446	16687	4.44684	1.20797e-08	6.03985e-09	9.56407e-08		ER, membrane, carbohydrate binding
2	GOTERM_BP_FAT	GO:0034976~response to endoplasmic reticulum stress	8	2.10526	4.69927e-10	AT5G42020, AT2G02810, AT3G54960, AT1G21750, AT2G47470, AT5G47120, AT1G04980, AT1G77510	210	14	13998	38.0898	2.63629e-07	2.63629e-07	6.87661e-07
2	INTERPRO	IPR000886:Endoplasmic reticulum, targeting sequence	8	2.10526	2.2878e-09	AT5G42020, AT1G09210, AT1G56340, AT1G21750, AT1G51760, AT4G24190, AT5G28540, AT1G77510	330	16	20885	31.6439	1.08442e-06	1.08442e-06	3.26979e-06
2	UP_SEQ_FEATURE	short sequence motif:Prevents secretion from ER	8	2.10526	1.3189e-08	AT5G42020, AT1G09210, AT1G56340, AT1G21750, AT1G51760, AT4G24190, AT5G28540, AT1G77510	126	22	8885	25.6421	4.51064e-06	4.51064e-06	1.79764e-05
2	GOTERM_CC_ALL	GO:0016020~membrane	121	31.8421	5.60507e-08	AT1G60890, AT5G22060, AT3G47780, AT4G04710, AT3G44300, AT2G19190, AT1G77510, AT5G64790, AT1G65820, AT1G77810, AT1G53100, AT3G60190, AT1G52600, AT4G27860, AT3G63380, AT1G51760, AT3G13910, AT3G07680, AT2G05320, AT4G23700, AT4G16260, AT1G68710, AT1G02520, AT5G33290, AT2G03120, AT5G17760, AT4G29520, AT4G18430, AT4G15236, AT2G47470, AT3G22600, AT4G23030, AT5G07830, AT3G48850, AT3G51350, AT2G25110, AT3…	244	5480	16687	1.51006	8.46362e-06	2.82121e-06	6.70107e-05
2	GOTERM_CC_FAT	GO:0044432~endoplasmic reticulum part	12	3.15789	8.38093e-08	AT5G42020, AT5G03160, AT3G62600, AT1G09210, AT2G02810, AT1G56340, AT1G21750, AT2G47470, AT1G51760, AT4G24190, AT5G28540, AT1G77510	200	92	13779	8.9863	1.11466e-05	3.71554e-06	9.79963e-05
2	GOTERM_MF_ALL	GO:0030246~carbohydrate binding	17	4.47368	5.04801e-07	AT3G59750, AT1G61370, AT1G09210, AT1G56340, AT1G80110, AT2G26400, AT5G62620, AT2G02230, AT1G61420, AT5G45090, AT3G24090, AT2G02350, AT2G02340, AT2G02360, AT5G07340, AT1G02850, AT5G61790	275	215	16788	4.82699	0.000196348	0.000196348	0.000701239
2	INTERPRO	IPR005788:Disulphide isomerase	5	1.31579	2.03879e-06	AT3G54960, AT1G21750, AT2G47470, AT1G04980, AT1G77510	330	7	20885	45.2056	0.000965922	0.000483078	0.00291386
2	GOTERM_CC_FAT	GO:0031224~intrinsic to membrane	67	17.6316	2.16168e-06	AT5G22060, AT3G47780, AT1G50400, AT4G04710, AT2G29990, AT2G19190, AT5G64790, AT1G77810, AT4G27860, AT3G63380, AT5G07340, AT3G07680, AT2G05320, AT3G06450, AT1G30220, AT4G23700, AT1G68710, AT1G02520, AT1G72220, AT2G47800, AT5G62620, AT2G03120, AT4G39950, AT1G14080, AT2G26510, AT4G21980, AT1G72120, AT2G44290, AT4G15236, AT1G72125, AT1G30420, AT3G22600, AT3G48850, AT3G51350, AT3G26830, AT1G48370, AT5…	200	2658	13779	1.73663	0.000287463	7.18735e-05	0.00252758
Cluster	Category	Term	Count	%	PValue	Genes	List Total	Pop Hits	Pop Total	Fold Enrichment	Bonferroni	Benjamini	FDR
3	UP_SEQ_FEATURE	topological domain:Cytoplasmic	37	8.95884	4.48122e-10	AT4G37640, AT4G23280, AT1G51890, AT4G04510, AT4G29900, AT1G61250, AT3G13380, AT5G61520, AT4G04490, AT4G24920, AT1G05570, AT4G01010, AT4G21230, AT1G21250, AT2G33110, AT4G23210, AT3G01760, AT5G11210, AT1G27980, AT2G32670, AT5G40780, AT4G23310, AT4G28490, AT4G04500, AT1G65610, AT4G04540, AT3G17690, AT3G55950, AT3G25610, AT4G20110, AT3G51860, AT1G21240, AT5G04930, AT1G11310, AT5G50460, AT1G51860, AT2…	164	626	8885	3.20214	1.95381e-07	1.95381e-07	6.32878e-07
3	UP_SEQ_FEATURE	topological domain:Extracellular	29	7.02179	3.41146e-09	AT4G23280, AT1G51890, AT4G04510, AT3G13380, AT4G04490, AT4G24920, AT1G05570, AT4G01010, AT1G21250, AT4G21230, AT3G01760, AT5G11210, AT4G23210, AT5G40780, AT4G23310, AT4G28490, AT4G04500, AT1G65610, AT4G04540, AT3G17690, AT3G55950, AT3G25610, AT3G51860, AT1G21240, AT5G04930, AT1G11310, AT5G50460, AT1G51860, AT2G29120	164	429	8885	3.6623	1.48739e-06	7.43698e-07	4.81797e-06		receptor activity, serine/threon in protein kinase, programmed cell death, cell death
3	GOTERM_MF_ALL	GO:0004872~receptor activity	33	7.99031	5.40855e-09	AT3G04220, AT4G23280, AT3G09010, AT1G72870, AT1G51890, AT3G26090, AT4G16960, AT4G04510, AT1G09970, AT3G13380, AT3G63010, AT4G04490, AT4G21230, AT3G59700, AT1G57630, AT5G11210, AT4G23210, AT5G01550, AT5G38250, AT3G45330, AT5G46520, AT4G23310, AT4G28490, AT4G04500, AT1G66920, AT1G51270, AT4G11170, AT5G18350, AT4G04540, AT3G55950, AT1G51860, AT2G29120, AT2G16870	285	586	16788	3.31719	2.07688e-06	2.07688e-06	7.49905e-06
3	INTERPRO	IPR008271:Serine/threonine protein kinase, active site	38	9.20097	7.66592e-09	AT3G25250, AT4G23280, AT3G09010, AT1G68690, AT3G49370, AT1G51890, AT4G04510, AT1G09970, AT4G31230, AT4G35600, AT3G13380, AT4G04490, AT4G21230, AT1G67000, AT1G21250, AT3G59700, AT2G05940, AT1G66460, AT4G17660, AT4G23210, AT5G01550, AT4G09570, AT5G38250, AT4G04695, AT3G45330, AT2G25090, AT4G23310, AT4G28490, AT4G04500, AT1G48210, AT1G66920, AT1G61380, AT2G17220, AT4G04540, AT4G21940, AT2G43850, AT1…	348	770	20885	2.96175	3.373e-06	3.373e-06	1.08407e-05
3	GOTERM_BP_FAT	GO:0012501~programmed cell death	19	4.60048	3.49097e-08	AT3G04220, AT3G54420, AT1G27980, AT1G72870, AT1G33560, AT5G46520, AT5G45440, AT4G16960, AT5G66910, AT4G11170, AT1G19250, AT5G18350, AT1G16420, AT4G12720, AT1G12290, AT1G08450, AT4G23210, AT1G22070, AT2G16870	234	223	13998	5.09681	1.86416e-05	1.86416e-05	5.07362e-05
3	SP_PIR_KEYWORDS	calcium	22	5.32688	3.50324e-08	AT4G37640, AT4G37010, AT4G04695, AT5G05340, AT3G47480, AT5G64000, AT4G14640, AT4G29900, AT3G50770, AT4G21940, AT4G20110, AT1G21550, AT5G44460, AT3G49120, AT3G22930, AT1G21250, AT1G21240, AT4G00240, AT3G51860, AT4G11840, AT1G08450, AT4G09570	401	329	26538	4.42538	5.88543e-06	5.88543e-06	4.26536e-05
3	INTERPRO	IPR017442:Serine/threonine protein kinase-related	38	9.20097	3.93387e-08	AT3G25250, AT4G23280, AT3G09010, AT1G68690, AT3G49370, AT1G51890, AT4G04510, AT1G09970, AT4G31230, AT4G35600, AT3G13380, AT4G04490, AT4G21230, AT1G67000, AT1G21250, AT3G59700, AT2G05940, AT1G66460, AT4G17660, AT4G23210, AT5G01550, AT4G09570, AT5G38250, AT4G04695, AT3G45330, AT2G25090, AT4G23310, AT4G28490, AT4G04500, AT1G48210, AT1G66920, AT1G61380, AT2G17220, AT4G04540, AT4G21940, AT2G43850, AT1…	348	820	20885	2.78115	1.73089e-05	8.65447e-06	5.56304e-05
3	GOTERM_BP_ALL	GO:0012501~programmed cell death	19	4.60048	4.50122e-08	AT3G04220, AT3G54420, AT1G27980, AT1G72870, AT1G33560, AT5G46520, AT5G45440, AT4G16960, AT5G66910, AT4G11170, AT1G19250, AT5G18350, AT1G16420, AT4G12720, AT1G12290, AT1G08450, AT4G23210, AT1G22070, AT2G16870	258	223	15221	5.02658	2.92125e-05	2.92125e-05	6.71936e-05
3	GOTERM_BP_FAT	GO:0008219~cell death	20	4.84262	4.90632e-08	AT3G04220, AT3G54420, AT1G27980, AT1G72870, AT1G33560, AT5G46520, AT5G45440, AT4G16960, AT5G66910, AT4G11170, AT1G19250, AT5G18350, AT1G16420, AT4G12720, AT1G12290, AT1G11310, AT1G08450, AT4G23210, AT1G22070, AT2G16870	234	254	13998	4.71028	2.61994e-05	1.30998e-05	7.13063e-05
3	GOTERM_BP_FAT	GO:0016265~death	20	4.84262	4.90632e-08	AT3G04220, AT3G54420, AT1G27980, AT1G72870, AT1G33560, AT5G46520, AT5G45440, AT4G16960, AT5G66910, AT4G11170, AT1G19250, AT5G18350, AT1G16420, AT4G12720, AT1G12290, AT1G11310, AT1G08450, AT4G23210, AT1G22070, AT2G16870	234	254	13998	4.71028	2.61994e-05	1.30998e-05	7.13063e-05
Cluster	Category	Term	Count	%	PValue	Genes	List Total	Pop Hits	Pop Total	Fold Enrichment	Bonferroni	Benjamini	FDR
4	GOTERM_MF_ALL	GO:0060089~molecular transducer activity	50	13.1579	9.12001e-17	AT1G17600, AT3G14840, AT4G23140, AT1G52770, AT4G38830, AT4G23320, AT3G44400, AT1G63740, AT1G65800, AT2G37710, AT4G23160, AT2G34940, AT1G34420, AT5G41550, AT2G13790, AT5G38340, AT2G20142, AT1G65790, AT5G42010, AT3G48090, AT4G23230, AT1G69270, AT3G07520, AT4G23150, AT1G72950, AT1G74360, AT1G17610, AT3G47090, AT3G45860, AT4G34390, AT1G01560, AT3G25510, AT4G23270, AT4G21380, AT4G23170, AT5G61380, AT1…	272	772	16788	3.99745	3.18634e-14	3.18634e-14	1.44329e-13
4	GOTERM_MF_ALL	GO:0004871~signal transducer activity	50	13.1579	9.12001e-17	AT1G17600, AT3G14840, AT4G23140, AT1G52770, AT4G38830, AT4G23320, AT3G44400, AT1G63740, AT1G65800, AT2G37710, AT4G23160, AT2G34940, AT1G34420, AT5G41550, AT2G13790, AT5G38340, AT2G20142, AT1G65790, AT5G42010, AT3G48090, AT4G23230, AT1G69270, AT3G07520, AT4G23150, AT1G72950, AT1G74360, AT1G17610, AT3G47090, AT3G45860, AT4G34390, AT1G01560, AT3G25510, AT4G23270, AT4G21380, AT4G23170, AT5G61380, AT1…	272	772	16788	3.99745	3.18634e-14	3.18634e-14	1.44329e-13		defense response, receptor activity, kinase activity, signal transducer activity, molecular transducer activity, leucine-rich repeat, protein amino acid phosphorylation
4	GOTERM_MF_ALL	GO:0016301~kinase activity	68	17.8947	1.45546e-16	AT2G28940, AT3G14840, AT2G32680, AT3G08720, AT3G23110, AT5G25910, AT4G23320, AT2G17290, AT4G38830, AT5G58940, AT4G23160, AT1G18390, AT4G08470, AT1G51660, AT3G25010, AT3G28890, AT4G11890, AT4G23230, AT1G14370, AT3G01840, AT5G42440, AT3G47090, AT1G01560, AT4G23270, AT4G23170, AT5G10440, AT5G25440, AT1G11330, AT5G02290, AT1G16670, AT4G23140, AT3G55450, AT1G35710, AT5G47070, AT4G26070, AT1G65800, AT2…	272	1395	16788	3.0086	3.18634e-14	1.59872e-14	1.44329e-13
4	GOTERM_MF_ALL	GO:0004872~receptor activity	43	11.3158	3.88862e-16	AT1G17600, AT3G14840, AT4G23140, AT4G38830, AT4G23320, AT1G63740, AT1G65800, AT3G44400, AT2G37710, AT4G23160, AT2G34940, AT2G13790, AT1G34420, AT5G41550, AT5G38340, AT1G65790, AT2G20142, AT4G23230, AT1G69270, AT3G07520, AT4G23150, AT1G72950, AT1G74360, AT1G17610, AT3G47090, AT3G45860, AT3G25510, AT4G23270, AT4G21380, AT4G23170, AT1G51800, AT5G45000, AT1G61460, AT4G08850, AT5G20480, AT2G32140, AT5…	272	586	16788	4.52899	1.27454e-13	4.25215e-14	5.88418e-13
4	SP_PIR_KEYWORDS	serine/threonine-protein kinase	43	11.3158	9.57434e-16	AT3G55450, AT4G23140, AT1G35710, AT3G08720, AT5G47070, AT2G17290, AT4G23320, AT4G38830, AT4G26070, AT1G65800, AT2G37710, AT5G58940, AT4G36950, AT4G23160, AT1G18390, AT2G13790, AT4G08470, AT1G51660, AT1G65790, AT4G11890, AT4G23230, AT5G46080, AT1G14370, AT1G69270, AT2G39660, AT4G23150, AT1G74360, AT5G42440, AT3G47090, AT1G01560, AT3G45860, AT4G23270, AT4G21380, AT1G51800, AT1G66880, AT1G61460, AT4…	362	701	26538	4.49687	1.4988e-13	1.4988e-13	1.18794e-12
4	GOTERM_MF_FAT	GO:0004672~protein kinase activity	55	14.4737	3.0192e-15	AT2G28940, AT3G14840, AT3G08720, AT2G17290, AT4G23320, AT4G38830, AT5G58940, AT4G23160, AT1G18390, AT4G08470, AT1G51660, AT4G11890, AT4G23230, AT1G14370, AT3G01840, AT5G42440, AT3G47090, AT1G01560, AT4G23270, AT4G23170, AT5G10440, AT5G25440, AT1G11330, AT5G02290, AT1G16670, AT3G55450, AT4G23140, AT1G35710, AT5G47070, AT4G26070, AT1G65800, AT2G37710, AT4G36950, AT1G34420, AT2G13790, AT1G65790, AT5…	221	1110	14806	3.3196	7.04437e-13	7.04437e-13	3.85247e-12
4	INTERPRO	IPR001611:Leucine-rich repeat	34	8.94737	1.23726e-14	AT1G17600, AT3G14840, AT1G35710, AT3G23110, AT2G32680, AT5G25910, AT1G63740, AT3G44400, AT2G37710, AT2G15080, AT2G13790, AT1G34420, AT5G41550, AT4G33300, AT5G04720, AT3G14470, AT3G25010, AT3G28890, AT4G27220, AT2G33080, AT1G74360, AT1G58190, AT3G47090, AT1G51800, AT3G23120, AT4G04220, AT3G24900, AT4G13820, AT3G25020, AT3G11080, AT5G20480, AT1G51790, AT4G19520, AT1G56120	308	435	20885	5.29997	3.95584e-12	3.95584e-12	1.66422e-11
4	GOTERM_MF_ALL	GO:0016772~transferase activity, transferring phosphorus-containing groups	68	17.8947	1.15743e-13	AT2G28940, AT3G14840, AT2G32680, AT3G08720, AT3G23110, AT5G25910, AT4G23320, AT2G17290, AT4G38830, AT5G58940, AT4G23160, AT1G18390, AT4G08470, AT1G51660, AT3G25010, AT3G28890, AT4G11890, AT4G23230, AT1G14370, AT3G01840, AT5G42440, AT3G47090, AT1G01560, AT4G23270, AT4G23170, AT5G10440, AT5G25440, AT1G11330, AT5G02290, AT1G16670, AT4G23140, AT3G55450, AT1G35710, AT5G47070, AT4G26070, AT1G65800, AT2…	272	1589	16788	2.64128	3.32335e-11	8.30835e-12	1.53688e-10
4	GOTERM_BP_ALL	GO:0006468~protein amino acid phosphorylation	54	14.2105	1.22466e-13	AT2G28940, AT3G14840, AT3G08720, AT2G17290, AT4G23320, AT4G38830, AT5G58940, AT4G23160, AT1G18390, AT4G08470, AT1G51660, AT4G11890, AT4G23230, AT1G14370, AT3G01840, AT5G42440, AT3G47090, AT1G01560, AT4G23270, AT5G25440, AT1G11330, AT5G02290, AT1G16670, AT3G55450, AT4G23140, AT1G35710, AT5G47070, AT4G26070, AT1G65800, AT2G37710, AT4G36950, AT1G34420, AT2G13790, AT1G65790, AT5G46080, AT3G16030, AT1…	248	1065	15221	3.11197	7.32296e-11	7.32296e-11	1.80778e-10
4	GOTERM_BP_ALL	GO:0006952~defense response	53	13.9474	1.24912e-13	AT1G31580, AT3G23110, AT2G32680, AT5G25910, AT3G44400, AT1G64280, AT1G51660, AT5G41550, AT4G33300, AT3G25010, AT3G48090, AT3G57260, AT4G11850, AT2G35000, AT1G72950, AT5G22570, AT3G56400, AT1G58390, AT5G26920, AT4G19520, AT1G17600, AT5G45110, AT2G14560, AT4G26070, AT1G63740, AT3G11820, AT2G15080, AT4G31800, AT1G19230, AT5G38340, AT5G04720, AT2G20142, AT3G14470, AT4G02520, AT4G27220, AT1G75040, AT2…	248	1030	15221	3.15813	7.46903e-11	3.73451e-11	1.84386e-10
Cluster	Category	Term	Count	%	PValue	Genes	List Total	Pop Hits	Pop Total	Fold Enrichment	Bonferroni	Benjamini	FDR
5	GOTERM_BP_ALL	GO:0010200~response to chitin	32	10.1587	3.24667e-31	AT5G66070, AT4G17500, AT3G21150, AT1G42990, AT5G47220, AT4G23810, AT5G59550, AT3G11840, AT3G05200, AT2G34600, AT5G49520, AT3G45640, AT4G17230, AT3G46620, AT1G27730, AT3G50260, AT2G38470, AT3G44350, AT2G23320, AT2G40140, AT4G34410, AT5G64660, AT5G27420, AT1G80840, AT3G16720, AT2G35930, AT2G17040, AT3G52800, AT3G19580, AT2G33710, AT4G35480, AT5G67450	198	127	15221	19.3698	1.81813e-28	1.81813e-28	4.74979e-28
5	GOTERM_BP_FAT	GO:0009743~response to carbohydrate stimulus	32	10.1587	1.97873e-24	AT5G66070, AT4G17500, AT3G21150, AT1G42990, AT5G47220, AT4G23810, AT5G59550, AT3G11840, AT3G05200, AT2G34600, AT5G49520, AT3G45640, AT4G17230, AT3G46620, AT1G27730, AT3G50260, AT2G38470, AT3G44350, AT2G23320, AT2G40140, AT4G34410, AT5G64660, AT5G27420, AT1G80840, AT3G16720, AT2G35930, AT2G17040, AT3G52800, AT3G19580, AT2G33710, AT4G35480, AT5G67450	189	199	13998	11.9097	9.06259e-22	4.5313e-22	2.81429e-21		response to chitin, stimulus, stress, chemical stimulus, carbohydrate stimulus
5	GOTERM_BP_ALL	GO:0006952~defense response	54	17.1429	7.94244e-19	AT4G17500, AT3G52400, AT3G23010, AT1G31540, AT2G26560, AT4G23810, AT3G11840, AT2G34600, AT1G28380, AT3G23240, AT5G06320, AT1G15890, AT3G04210, AT1G80840, AT3G16720, AT2G35930, AT2G01180, AT3G11650, AT1G72910, AT1G63860, AT3G20600, AT1G63350, AT4G36150, AT4G14370, AT5G44070, AT1G72900, AT5G47220, AT5G64120, AT5G18360, AT1G15010, AT3G05200, AT5G41740, AT3G45640, AT5G24590, AT2G38470, AT1G72520, AT3…	198	1030	15221	4.03027	4.44776e-16	1.48259e-16	1.16196e-15		defense response, immune response, innate immune response
5	GOTERM_BP_ALL	GO:0006955~immune response	31	9.84127	1.00796e-18	AT5G44070, AT1G31540, AT1G72900, AT5G47220, AT2G26560, AT4G23810, AT5G18360, AT3G11840, AT1G28380, AT5G41740, AT3G45640, AT5G06320, AT5G24590, AT5G58120, AT1G56540, AT1G29690, AT3G04210, AT2G40000, AT2G35930, AT1G66090, AT2G01180, AT1G72910, AT4G23190, AT3G11650, AT1G80820, AT1G63860, AT3G20600, AT1G59870, AT5G41750, AT4G26090, AT1G65850, AT4G36150	198	293	15221	8.1334	5.64455e-16	1.41114e-16	1.47461e-15
5	GOTERM_BP_FAT	GO:0006952~defense response	54	17.1429	3.02298e-18	AT4G17500, AT3G52400, AT3G23010, AT1G31540, AT2G26560, AT4G23810, AT3G11840, AT2G34600, AT1G28380, AT3G23240, AT5G06320, AT1G15890, AT3G04210, AT1G80840, AT3G16720, AT2G35930, AT2G01180, AT3G11650, AT1G72910, AT1G63860, AT3G20600, AT1G63350, AT4G36150, AT4G14370, AT5G44070, AT1G72900, AT5G47220, AT5G64120, AT5G18360, AT1G15010, AT3G05200, AT5G41740, AT3G45640, AT5G24590, AT2G38470, AT1G72520, AT3…	189	1030	13998	3.88294	1.38453e-15	3.46131e-16	4.29949e-15
5	GOTERM_BP_ALL	GO:0002376~immune system process	31	9.84127	3.12556e-18	AT5G44070, AT1G31540, AT1G72900, AT5G47220, AT2G26560, AT4G23810, AT5G18360, AT3G11840, AT1G28380, AT5G41740, AT3G45640, AT5G06320, AT5G24590, AT5G58120, AT1G56540, AT1G29690, AT3G04210, AT2G40000, AT2G35930, AT1G66090, AT2G01180, AT1G72910, AT4G23190, AT3G11650, AT1G80820, AT1G63860, AT3G20600, AT1G59870, AT5G41750, AT4G26090, AT1G65850, AT4G36150	198	305	15221	7.8134	1.75031e-15	3.50062e-16	4.57261e-15
5	GOTERM_BP_ALL	GO:0050896~response to stimulus	101	32.0635	1.87541e-14	AT3G21150, AT2G15480, AT4G17500, AT3G52400, AT3G23010, AT1G72060, AT1G42990, AT2G26560, AT1G52890, AT4G23810, AT1G20510, AT5G49520, AT1G27730, AT1G73500, AT2G02220, AT3G04210, AT1G80840, AT1G72910, AT4G25000, AT4G34150, AT1G63860, AT3G52800, AT4G35480, AT1G63350, AT5G67450, AT4G36150, AT4G14370, AT5G44070, AT2G41100, AT1G32920, AT1G72900, AT5G64120, AT1G15010, AT3G05200, AT5G41740, AT4G17230, AT5…	198	3880	15221	2.00109	1.05072e-11	1.75115e-12	2.74447e-11
5	GOTERM_BP_ALL	GO:0006950~response to stress	75	23.8095	3.06855e-14	AT4G20830, AT4G17500, AT3G52400, AT3G23010, AT1G31540, AT1G72060, AT1G42990, AT2G26560, AT1G52890, AT4G23810, AT1G20510, AT3G11840, AT2G34600, AT1G28380, AT3G23240, AT1G27730, AT5G06320, AT2G02220, AT1G73500, AT1G15890, AT3G04210, AT1G80840, AT3G16720, AT1G12610, AT2G35930, AT2G01180, AT1G72910, AT3G11650, AT4G34150, AT1G63860, AT3G19580, AT3G20600, AT1G63350, AT5G67450, AT1G19020, AT4G36150, AT4…	198	2365	15221	2.43786	1.71596e-11	2.45137e-12	4.48308e-11
5	GOTERM_BP_ALL	GO:0045087~innate immune response	25	7.93651	1.44571e-13	AT1G31540, AT1G72900, AT5G47220, AT2G26560, AT4G23810, AT5G18360, AT1G28380, AT5G41740, AT3G45640, AT5G58120, AT1G56540, AT3G04210, AT2G40000, AT1G66090, AT2G01180, AT1G72910, AT4G23190, AT1G80820, AT1G63860, AT3G20600, AT1G59870, AT5G41750, AT4G26090, AT1G65850, AT4G36150	198	275	15221	6.98852	8.09486e-11	1.01186e-11	2.11475e-10
5	GOTERM_BP_ALL	GO:0042221~response to chemical stimulus	63	20	5.28481e-12	AT4G20830, AT3G21150, AT4G17500, AT3G52400, AT1G72060, AT1G42990, AT2G26560, AT1G52890, AT4G23810, AT3G11840, AT2G34600, AT5G49520, AT3G23240, AT3G46620, AT1G27730, AT1G73500, AT3G02840, AT5G64660, AT5G27420, AT1G80840, AT3G16720, AT2G35930, AT1G19210, AT4G25000, AT3G52800, AT3G19580, AT4G35480, AT5G67450, AT1G19020, AT5G66070, AT5G44070, AT3G15500, AT5G47220, AT5G64120, AT5G63790, AT5G59550, AT3…	198	1953	15221	2.4798	2.95947e-09	3.2883e-10	7.73149e-09
Cluster	Category	Term	Count	%	PValue	Genes	List Total	Pop Hits	Pop Total	Fold Enrichment	Bonferroni	Benjamini	FDR
6	GOTERM_BP_ALL	GO:0010200~response to chitin	20	11.976	2.54478e-21	AT2G44840, AT1G74650, AT5G51190, AT5G47230, AT3G15210, AT3G52450, AT1G66160, AT4G01250, AT1G64380, AT4G31550, AT1G51700, AT4G39070, AT4G37260, AT4G15975, AT4G17490, AT3G46600, AT1G32640, AT3G55980, AT4G37610, AT2G37430	97	127	15221	24.7114	1.01791e-18	1.01791e-18	3.54948e-18		response to chitin, carbohydrated, organic substance, chemical
6	GOTERM_BP_FAT	GO:0009743~response to carbohydrate stimulus	22	13.1737	3.84954e-20	AT2G44840, AT3G48360, AT1G74650, AT5G51190, AT5G47230, AT3G15210, AT3G52450, AT1G66160, AT4G01250, AT1G64380, AT4G31550, AT5G64750, AT1G51700, AT4G39070, AT4G37260, AT4G15975, AT4G17490, AT3G46600, AT1G32640, AT3G55980, AT4G37610, AT2G37430	91	199	13998	17.0057	1.17026e-17	5.8513e-18	5.15454e-17		AP2/ERF, PR TF and ERF, phosphorelay, ethylene signaling pathway
6	GOTERM_BP_ALL	GO:0010033~response to organic substance	38	22.7545	2.18163e-17	AT1G74650, AT5G51190, AT3G52450, AT4G11280, AT1G66160, AT1G68840, AT5G64750, AT5G13220, AT1G51700, AT5G61600, AT4G15975, AT2G23170, AT3G46600, AT1G32640, AT3G55980, AT4G37610, AT1G53170, AT2G44840, AT3G48360, AT3G57530, AT5G47230, AT5G57560, AT1G74930, AT3G15210, AT4G01250, AT5G51990, AT4G31550, AT1G64380, AT1G22190, AT1G13260, AT4G39070, AT4G37260, AT5G21960, AT3G48100, AT4G17490, AT3G22060, AT1…	97	1176	15221	5.07046	8.72653e-15	2.90884e-15	3.04296e-14
6	SMART	SM00380:AP2	18	10.7784	2.84249e-17	AT2G44840, AT1G53170, AT5G51190, AT5G47230, AT3G15210, AT1G74930, AT1G68840, AT5G51990, AT1G64380, AT1G22190, AT5G64750, AT1G13260, AT5G61600, AT4G25470, AT5G21960, AT4G25490, AT4G17490, AT1G33760	53	147	7691	17.769	7.39048e-16	7.39048e-16	2.33107e-14
6	UP_SEQ_FEATURE	DNA-binding region:AP2/ERF	18	10.7784	5.78571e-17	AT2G44840, AT1G53170, AT5G51190, AT5G47230, AT3G15210, AT1G74930, AT1G68840, AT5G51990, AT1G64380, AT1G22190, AT5G64750, AT1G13260, AT5G61600, AT4G25470, AT5G21960, AT4G25490, AT4G17490, AT1G33760	68	133	8885	17.6835	1.74305e-14	1.74305e-14	1.33227e-13
6	INTERPRO	IPR001471:Pathogenesis-related transcriptional factor and ERF, DNA-binding	18	10.7784	6.66077e-17	AT2G44840, AT1G53170, AT5G51190, AT5G47230, AT3G15210, AT1G74930, AT1G68840, AT5G51990, AT1G64380, AT1G22190, AT5G64750, AT1G13260, AT5G61600, AT4G25470, AT5G21960, AT4G25490, AT4G17490, AT1G33760	135	147	20885	18.9433	1.9873e-14	1.9873e-14	1.33227e-13
6	GOTERM_BP_ALL	GO:0042221~response to chemical stimulus	45	26.9461	1.92651e-15	AT1G74650, AT5G51190, AT4G11280, AT3G52450, AT1G66160, AT1G68840, AT5G64750, AT5G13220, AT1G51700, AT5G61600, AT2G17660, AT4G15975, AT5G45340, AT2G23170, AT1G77760, AT3G46600, AT1G32640, AT3G55980, AT4G37610, AT1G53170, AT2G44840, AT3G48360, AT3G57530, AT5G47230, AT5G57560, AT1G74930, AT3G15210, AT5G39580, AT4G01250, AT5G51990, AT1G22190, AT4G31550, AT1G64380, AT1G13260, AT4G39070, AT4G37260, AT5…	97	1953	15221	3.61561	7.54952e-13	1.88738e-13	2.63123e-12
6	GOTERM_BP_FAT	GO:0000160~two-component signal transduction system (phosphorelay)	17	10.1796	5.35245e-13	AT2G44840, AT1G53170, AT5G24470, AT5G51190, AT5G47230, AT3G15210, AT1G74930, AT1G68840, AT1G64380, AT1G22190, AT5G64750, AT1G13260, AT5G61600, AT5G21960, AT3G48100, AT4G17490, AT1G33760	91	218	13998	11.9955	1.62713e-10	4.06781e-11	7.16682e-10
6	SP_PIR_KEYWORDS	Ethylene signaling pathway	15	8.98204	7.77996e-13	AT2G44840, AT1G53170, AT5G51190, AT5G47230, AT3G15210, AT1G74930, AT1G68840, AT1G64380, AT1G22190, AT5G64750, AT1G13260, AT5G61600, AT5G21960, AT4G17490, AT1G33760	163	155	26538	15.7558	8.55849e-11	8.55849e-11	8.79052e-10
6	GOTERM_BP_ALL	GO:0009873~ethylene mediated signaling pathway	15	8.98204	2.96404e-12	AT2G44840, AT1G53170, AT5G51190, AT5G47230, AT3G15210, AT1G74930, AT1G68840, AT1G64380, AT1G22190, AT5G64750, AT1G13260, AT5G61600, AT5G21960, AT4G17490, AT1G33760	97	170	15221	13.8457	1.18563e-09	1.69376e-10	4.1343e-09
Cluster	Category	Term	Count	%	PValue	Genes	List Total	Pop Hits	Pop Total	Fold Enrichment	Bonferroni	Benjamini	FDR
7	GOTERM_BP_ALL	GO:0006355~regulation of transcription, DNA-dependent	6	16.6667	0.00725227	AT1G19050, AT1G22810, AT3G23230, AT4G25480, AT5G63160, AT3G24520	19	1089	15221	4.4138	0.69246	0.69246	8.43086		response to chitin, regulation of transcription
7	GOTERM_BP_ALL	GO:0051252~regulation of RNA metabolic process	6	16.6667	0.00742169	AT1G19050, AT1G22810, AT3G23230, AT4G25480, AT5G63160, AT3G24520	19	1095	15221	4.38962	0.700846	0.45305	8.61977
7	INTERPRO	IPR008579:Protein of unknown function DUF861, cupin-3	2	5.55556	0.00868315	AT3G04300, AT4G28703	27	7	20885	221.005	0.391708	0.391708	8.2814
7	GOTERM_BP_ALL	GO:0010200~response to chitin	3	8.33333	0.00968366	AT3G18710, AT1G19050, AT3G23230	19	127	15221	18.9237	0.793282	0.40872	11.108
Cluster	Category	Term	Count	%	PValue	Genes	List Total	Pop Hits	Pop Total	Fold Enrichment	Bonferroni	Benjamini	FDR
8	UP_SEQ_FEATURE	signal peptide	75	14.6484	3.02993e-17	AT5G62230, AT4G25240, AT1G52400, AT2G14890, AT1G80080, AT2G04032, AT3G44990, AT1G60270, AT1G66100, AT1G71830, AT2G27130, AT3G07540, AT5G10430, AT5G45960, AT1G45191, AT1G18250, AT4G21760, AT1G55330, AT5G20630, AT5G40150, AT4G26540, AT3G48460, AT5G47500, AT5G65390, AT5G08000, AT3G23730, AT1G68560, AT1G63570, AT2G45470, AT3G04290, AT2G23000, AT5G24770, AT3G05180, AT4G28250, AT5G48360, AT4G28890, AT3…	166	1515	8885	2.64971	1.05441e-14	1.05441e-14	4.14044e-14
8	SP_PIR_KEYWORDS	signal	76	14.8438	8.80253e-15	AT5G62230, AT4G25240, AT1G52400, AT2G14890, AT1G80080, AT2G04032, AT3G44990, AT1G60270, AT1G66100, AT1G71830, AT2G27130, AT3G07540, AT5G10430, AT5G45960, AT1G45191, AT1G18250, AT4G21760, AT1G55330, AT5G20630, AT5G40150, AT4G26540, AT3G48460, AT5G47500, AT5G65390, AT5G08000, AT3G23730, AT1G68560, AT1G63570, AT2G45470, AT3G04290, AT2G23000, AT5G24770, AT3G05180, AT4G28250, AT5G48360, AT4G28890, AT3…	494	1518	26538	2.68957	1.53488e-12	1.53488e-12	1.07581e-11
8	SP_PIR_KEYWORDS	glycoprotein	58	11.3281	4.9221e-13	AT5G62230, AT1G52400, AT4G25240, AT2G14890, AT1G80080, AT1G60270, AT1G71830, AT2G27130, AT5G10430, AT5G45960, AT1G45191, AT4G21760, AT1G55330, AT5G20630, AT5G40150, AT4G26540, AT5G47500, AT3G48460, AT5G65390, AT5G08000, AT3G23730, AT2G45470, AT3G04290, AT2G23000, AT5G24770, AT3G05180, AT3G18070, AT4G28780, AT2G39180, AT4G12730, AT1G11130, AT1G67750, AT1G11820, AT3G52370, AT4G30610, AT2G34060, AT5…	494	1051	26538	2.9646	8.61283e-11	4.30642e-11	6.03362e-10		glycoprotein, glycosylation
8	SP_PIR_KEYWORDS	gpi-anchor	18	3.51562	8.83533e-12	AT4G25240, AT1G21880, AT2G14890, AT5G65390, AT5G08000, AT2G23130, AT4G12730, AT3G13520, AT2G45470, AT2G27130, AT2G47930, AT1G11820, AT2G04780, AT5G10430, AT4G29360, AT5G60490, AT5G55730, AT1G55330	494	104	26538	9.2978	1.54619e-09	5.15397e-10	1.08317e-08
8	UP_SEQ_FEATURE	glycosylation site:N-linked (GlcNAc...)	51	9.96094	2.01764e-11	AT5G62230, AT1G52400, AT4G25240, AT1G80080, AT1G60270, AT1G71830, AT2G27130, AT5G45960, AT1G45191, AT4G21760, AT5G20630, AT5G40150, AT4G26540, AT5G47500, AT3G48460, AT5G08000, AT3G23730, AT2G45470, AT3G04290, AT2G23000, AT3G05180, AT5G24770, AT3G18070, AT4G28780, AT2G39180, AT4G12730, AT1G11130, AT1G67750, AT1G11820, AT4G30610, AT3G52370, AT2G34060, AT5G40380, AT5G60490, AT3G09780, AT4G26790, AT4…	166	1001	8885	2.727	7.02139e-09	3.5107e-09	2.75713e-08
8	SP_PIR_KEYWORDS	proteoglycan	13	2.53906	4.28595e-11	AT2G14890, AT5G65390, AT2G23130, AT4G12730, AT3G13520, AT2G45470, AT2G47930, AT2G04780, AT3G52370, AT5G10430, AT5G60490, AT5G55730, AT1G55330	494	47	26538	14.8589	7.50041e-09	1.8751e-09	5.25437e-08
8	GOTERM_CC_ALL	GO:0031225~anchored to membrane	29	5.66406	2.23845e-10	AT4G25240, AT2G14890, AT1G72230, AT1G80080, AT1G64640, AT4G12730, AT2G27130, AT1G11820, AT5G10430, AT1G29980, AT4G38660, AT5G60490, AT1G55330, AT4G16140, AT2G20700, AT1G21880, AT1G63580, AT5G65390, AT5G08000, AT2G23130, AT3G13520, AT2G45470, AT1G70985, AT2G47930, AT1G18650, AT2G04780, AT3G53190, AT4G29360, AT5G55730	354	320	16687	4.27192	3.15621e-08	3.15621e-08	2.64444e-07
8	UP_SEQ_FEATURE	propeptide:Removed in mature form	18	3.51562	5.00205e-10	AT4G25240, AT1G21880, AT2G14890, AT5G65390, AT5G08000, AT2G23130, AT4G12730, AT3G13520, AT2G45470, AT2G27130, AT2G47930, AT1G11820, AT2G04780, AT5G10430, AT4G29360, AT5G60490, AT5G55730, AT1G55330	166	137	8885	7.03236	1.74071e-07	5.80238e-08	6.83538e-07
8	GOTERM_CC_FAT	GO:0031225~anchored to membrane	29	5.66406	8.05628e-10	AT4G25240, AT2G14890, AT1G72230, AT1G80080, AT1G64640, AT4G12730, AT2G27130, AT1G11820, AT5G10430, AT1G29980, AT4G38660, AT5G60490, AT1G55330, AT4G16140, AT2G20700, AT1G21880, AT1G63580, AT5G65390, AT5G08000, AT2G23130, AT3G13520, AT2G45470, AT1G70985, AT2G47930, AT1G18650, AT2G04780, AT3G53190, AT4G29360, AT5G55730	311	320	13779	4.01518	9.90922e-08	9.90922e-08	9.28939e-07
8	SP_PIR_KEYWORDS	lipoprotein	18	3.51562	4.58113e-07	AT4G25240, AT1G21880, AT2G14890, AT5G65390, AT5G08000, AT2G23130, AT4G12730, AT3G13520, AT2G45470, AT2G27130, AT2G47930, AT1G11820, AT2G04780, AT5G10430, AT4G29360, AT5G60490, AT5G55730, AT1G55330	494	210	26538	4.60463	8.01666e-05	1.60338e-05	0.000561623
Cluster	Category	Term	Count	%	PValue	Genes	List Total	Pop Hits	Pop Total	Fold Enrichment	Bonferroni	Benjamini	FDR
9	SP_PIR_KEYWORDS	signal	74	15.678	1.48588e-15	AT4G11460, AT3G02110, AT2G22980, AT2G38540, AT2G35860, AT2G01890, AT5G58480, AT4G38400, AT3G29030, AT1G10550, AT4G20140, AT4G12420, AT3G62750, AT4G34260, AT1G03870, AT4G18970, AT5G48900, AT4G24780, AT4G37450, AT3G13750, AT4G13710, AT1G10460, AT1G72970, AT4G30290, AT1G20190, AT2G43550, AT1G29670, AT2G38530, AT5G19730, AT4G03210, AT3G12610, AT3G52840, AT1G11545, AT3G14210, AT4G34250, AT1G04680, AT4…	458	1518	26538	2.82464	2.52576e-13	2.52576e-13	1.76525e-12
9	SP_PIR_KEYWORDS	glycoprotein	55	11.6525	8.58547e-13	AT4G11460, AT3G02110, AT2G22980, AT2G01890, AT2G35860, AT5G58480, AT4G38400, AT4G12420, AT4G20140, AT1G10550, AT3G62750, AT4G34260, AT1G03870, AT5G48900, AT4G24780, AT4G37450, AT3G13750, AT4G13710, AT1G10460, AT2G21050, AT4G30290, AT5G19730, AT4G03210, AT1G11545, AT3G52840, AT3G14210, AT1G04680, AT2G02780, AT3G43960, AT1G14700, AT1G75680, AT4G20940, AT5G61350, AT3G16370, AT2G06850, AT5G44130, AT5…	458	1051	26538	3.03223	1.50244e-10	7.51219e-11	1.05252e-09		glycoprotein, signal peptide, apoplast, cell wall, glycosidase, auxin
9	UP_SEQ_FEATURE	signal peptide	74	15.678	1.46531e-12	AT4G11460, AT3G02110, AT2G22980, AT2G38540, AT2G35860, AT2G01890, AT5G58480, AT4G38400, AT3G29030, AT1G10550, AT4G20140, AT4G12420, AT3G62750, AT4G34260, AT1G03870, AT4G18970, AT5G48900, AT4G24780, AT4G37450, AT3G13750, AT4G13710, AT1G10460, AT1G72970, AT4G30290, AT1G20190, AT2G43550, AT1G29670, AT2G38530, AT5G19730, AT4G03210, AT3G12610, AT3G52840, AT1G11545, AT3G14210, AT4G34250, AT1G04680, AT4…	192	1515	8885	2.26035	5.93435e-10	5.93435e-10	2.04746e-09
9	GOTERM_CC_ALL	GO:0048046~apoplast	34	7.20339	6.19245e-12	AT4G39330, AT2G38540, AT3G16370, AT2G06850, AT4G12420, AT1G10550, AT4G34260, AT3G23805, AT1G26560, AT4G14130, AT3G13750, AT1G11860, AT1G10460, AT1G09340, AT4G30290, AT1G09310, AT1G29670, AT4G03210, AT5G14740, AT1G55490, AT2G21330, AT1G45130, AT1G11545, AT3G52840, AT5G38420, AT3G14210, AT4G36360, AT2G46570, AT3G01500, AT1G09750, AT1G12900, AT5G09805, AT1G29660, AT1G78820	352	382	16687	4.2194	8.73141e-10	8.73141e-10	7.31565e-09
9	GOTERM_CC_FAT	GO:0005576~extracellular region	64	13.5593	5.17396e-11	AT3G02110, AT2G22980, AT2G01890, AT2G35860, AT2G38540, AT5G58480, AT4G38400, AT3G29030, AT1G10550, AT4G12420, AT4G34260, AT4G18970, AT1G64670, AT3G13750, AT1G09340, AT1G72970, AT1G10460, AT4G30290, AT1G20190, AT2G43550, AT1G29670, AT5G19730, AT4G03210, AT5G14740, AT3G52840, AT1G11545, AT3G14210, AT5G38420, AT3G01500, AT1G12900, AT1G29660, AT5G09805, AT1G14700, AT1G75680, AT4G39330, AT3G16370, AT2…	299	1225	13779	2.40763	6.36397e-09	3.18199e-09	5.9659e-08
9	SP_PIR_KEYWORDS	Secreted	48	10.1695	6.36622e-11	AT3G02110, AT2G22980, AT2G35860, AT2G01890, AT2G38540, AT5G58480, AT3G16370, AT2G06850, AT5G63140, AT4G38400, AT2G37640, AT3G29030, AT1G10550, AT4G12420, AT4G34260, AT1G76952, AT5G45670, AT5G58390, AT4G18970, AT4G14130, AT1G64390, AT3G13750, AT1G10460, AT4G30290, AT1G20190, AT2G43530, AT1G02640, AT2G43550, AT2G28950, AT1G29670, AT5G19730, AT4G03210, AT2G03090, AT1G45130, AT1G11545, AT3G52840, AT3…	458	936	26538	2.97145	1.11409e-08	3.71363e-09	7.80469e-08
9	UP_SEQ_FEATURE	glycosylation site:N-linked (GlcNAc...)	54	11.4407	1.98638e-10	AT4G11460, AT3G02110, AT2G22980, AT2G01890, AT2G35860, AT5G58480, AT4G38400, AT4G12420, AT4G20140, AT1G10550, AT3G62750, AT4G34260, AT1G03870, AT5G48900, AT4G24780, AT3G13750, AT4G13710, AT1G10460, AT2G21050, AT4G30290, AT5G19730, AT4G03210, AT1G11545, AT3G52840, AT3G14210, AT1G04680, AT2G02780, AT3G43960, AT1G14700, AT1G75680, AT4G20940, AT5G61350, AT3G16370, AT2G06850, AT5G44130, AT5G63140, AT3…	192	1001	8885	2.49641	8.04483e-08	4.02242e-08	2.77562e-07
9	SP_PIR_KEYWORDS	cell wall	17	3.60169	1.77122e-08	AT2G38540, AT2G28950, AT5G58480, AT2G06850, AT5G19730, AT4G03210, AT2G03090, AT2G37640, AT3G29030, AT1G10550, AT4G12420, AT1G11545, AT4G14130, AT3G47400, AT2G20750, AT4G30290, AT1G20190	458	159	26538	6.19519	3.09963e-06	7.74908e-07	2.17143e-05
9	SP_PIR_KEYWORDS	glycosidase	22	4.66102	8.6862e-08	AT1G02640, AT5G58480, AT2G06850, AT4G03210, AT1G45130, AT1G11545, AT3G06770, AT1G10550, AT3G52840, AT3G62750, AT4G34260, AT4G36360, AT1G19940, AT1G26560, AT4G23820, AT1G64390, AT4G14130, AT3G13750, AT2G05790, AT1G75680, AT3G12710, AT4G30290	458	304	26538	4.19326	1.52007e-05	3.04017e-06	0.000106489
9	INTERPRO	IPR003676:Auxin responsive SAUR protein	12	2.54237	1.72475e-07	AT2G21210, AT3G03830, AT5G18010, AT1G29490, AT3G03840, AT4G34790, AT3G03820, AT3G09870, AT5G18060, AT5G10990, AT4G34770, AT5G18050	383	78	20885	8.38923	8.08874e-05	8.08874e-05	0.000246135

## Sheet: cluster1_david
Category	Term	Count	%	PValue	Genes	List Total	Pop Hits	Pop Total	Fold Enrichment	Bonferroni	Benjamini	FDR
GOTERM_BP_ALL	GO:0050896~response to stimulus	32	24.2424	0.00917772	AT1G33950, AT1G15520, AT4G39030, AT2G32920, AT1G07400, AT2G44910, AT4G12400, AT4G36430, AT3G09270, AT2G45210, AT1G57650, AT5G52640, AT3G08970, AT1G74710, AT3G53230, AT1G57560, AT5G65130, AT5G51630, AT3G08040, AT5G51440, AT5G02490, AT5G48410, AT4G37530, AT2G21620, AT1G63840, AT3G13782, AT2G37760, AT3G54640, AT2G30770, AT5G38350, AT1G61800, AT3G12580	83	3880	15221	1.51246	0.984792	0.450084	12.2756
GOTERM_BP_ALL	GO:0042221~response to chemical stimulus	21	15.9091	0.00304927	AT3G08040, AT1G15520, AT5G02490, AT4G39030, AT1G07400, AT4G37530, AT2G44910, AT2G21620, AT4G12400, AT1G63840, AT4G36430, AT2G37760, AT3G13782, AT3G09270, AT2G45210, AT5G52640, AT1G61800, AT3G53230, AT1G57560, AT5G65130, AT3G12580	83	1953	15221	1.97189	0.750047	0.292927	4.24533
GOTERM_BP_ALL	GO:0051704~multi-organism process	13	9.84848	0.00613663	AT1G33950, AT5G02490, AT4G39030, AT2G35070, AT4G36430, AT5G52640, AT1G61490, AT3G54640, AT3G08970, AT1G74710, AT2G30770, AT1G61800, AT3G12580	83	982	15221	2.42771	0.938861	0.372348	8.3725
GOTERM_BP_ALL	GO:0010035~response to inorganic substance	10	7.57576	0.00244336	AT2G37760, AT4G36430, AT3G13782, AT3G09270, AT5G02490, AT5G52640, AT4G37530, AT3G53230, AT3G12580, AT4G12400	83	540	15221	3.39603	0.670653	0.309414	3.41533
GOTERM_BP_FAT	GO:0010035~response to inorganic substance	10	7.57576	0.00252812	AT2G37760, AT4G36430, AT3G13782, AT3G09270, AT5G02490, AT5G52640, AT4G37530, AT3G53230, AT3G12580, AT4G12400	77	540	13998	3.36652	0.593897	0.259465	3.41124
GOTERM_BP_ALL	GO:0009408~response to heat	7	5.30303	6.24916e-05	AT5G51440, AT5G02490, AT5G52640, AT1G07400, AT3G08970, AT3G12580, AT4G12400	83	127	15221	10.1079	0.0279733	0.0279733	0.0887321
GOTERM_BP_FAT	GO:0009408~response to heat	7	5.30303	6.44353e-05	AT5G51440, AT5G02490, AT5G52640, AT1G07400, AT3G08970, AT3G12580, AT4G12400	77	127	13998	10.02	0.0226786	0.0226786	0.0883133
GOTERM_BP_ALL	GO:0009617~response to bacterium	7	5.30303	0.00202339	AT1G33950, AT5G02490, AT5G52640, AT3G54640, AT1G74710, AT2G30770, AT3G12580	83	244	15221	5.26106	0.601302	0.368574	2.83612
GOTERM_BP_FAT	GO:0009617~response to bacterium	7	5.30303	0.00208382	AT1G33950, AT5G02490, AT5G52640, AT3G54640, AT1G74710, AT2G30770, AT3G12580	77	244	13998	5.21535	0.524131	0.310167	2.81966
GOTERM_BP_ALL	GO:0019438~aromatic compound biosynthetic process	6	4.54545	0.00607342	AT4G39030, AT1G17020, AT3G54640, AT2G04400, AT1G74710, AT2G30770	83	215	15221	5.11774	0.93707	0.424863	8.28969
GOTERM_BP_FAT	GO:0019438~aromatic compound biosynthetic process	6	4.54545	0.00623441	AT4G39030, AT1G17020, AT3G54640, AT2G04400, AT1G74710, AT2G30770	77	215	13998	5.07327	0.892083	0.426845	8.21761
INTERPRO	IPR003960:ATPase, AAA-type, conserved site	4	3.0303	0.00497577	AT5G20000, AT5G40010, AT3G53230, AT4G04910	117	62	20885	11.5164	0.682502	0.682502	6.19488

## Sheet: cluster2_david
Category	Term	Count	%	PValue	Genes	List Total	Pop Hits	Pop Total	Fold Enrichment	Bonferroni	Benjamini	FDR
GOTERM_CC_FAT	GO:0003824~catalytic activity	165	43.4211	0.00148132	AT2G41380, AT1G60890, AT1G30640, AT5G53120, AT5G60280, AT3G47780, AT4G04710, AT3G44300, AT2G19190, AT5G65090, AT1G77510, AT1G06000, AT5G24090, AT1G65820, AT5G64790, AT1G60730, AT1G77810, AT1G02580, AT3G60190, AT1G53100, AT1G52600, AT3G63380, AT1G51760, AT2G29750, AT2G05320, AT1G72680, AT4G26270, AT5G19880, AT1G62730, AT4G16260, AT1G02520, AT1G68710, AT1G69520, AT3G13235, AT2G03120, AT5G33290, AT2…	275	8528	16788	1.18114	0.438228	0.0510732	2.03823
GOTERM_CC_ALL	GO:0016020~membrane	121	31.8421	5.60507e-08	AT1G60890, AT5G22060, AT3G47780, AT4G04710, AT3G44300, AT2G19190, AT1G77510, AT5G64790, AT1G65820, AT1G77810, AT1G53100, AT3G60190, AT1G52600, AT4G27860, AT3G63380, AT1G51760, AT3G13910, AT3G07680, AT2G05320, AT4G23700, AT4G16260, AT1G68710, AT1G02520, AT5G33290, AT2G03120, AT5G17760, AT4G29520, AT4G18430, AT4G15236, AT2G47470, AT3G22600, AT4G23030, AT5G07830, AT3G48850, AT3G51350, AT2G25110, AT3…	244	5480	16687	1.51006	8.46362e-06	2.82121e-06	6.70107e-05
GOTERM_CC_FAT	GO:0050896~response to stimulus	83	21.8421	0.00489167	AT2G41380, AT5G12030, AT3G44300, AT5G13320, AT2G19190, AT5G50350, AT4G21610, AT1G77510, AT2G14610, AT1G02580, AT3G60190, AT3G54960, AT1G51760, AT1G72680, AT5G19880, AT5G66890, AT4G33540, AT4G16260, AT3G13235, AT1G27350, AT3G05650, AT1G33960, AT5G13330, AT5G39610, AT2G47800, AT3G46230, AT4G39950, AT5G37780, AT2G04100, AT1G21520, AT5G51070, AT3G46080, AT1G06180, AT2G47470, AT4G23570, AT1G04980, AT4…	250	3880	15221	1.30242	0.962208	0.185131	7.08518
GOTERM_CC_ALL	GO:0044425~membrane part	74	19.4737	2.69583e-05	AT5G22060, AT3G47780, AT1G50400, AT4G04710, AT3G44300, AT2G29990, AT2G19190, AT5G64790, AT1G77810, AT4G27860, AT3G63380, AT5G07340, AT3G07680, AT2G05320, AT3G06450, AT1G30220, AT4G23700, AT4G05020, AT1G68710, AT1G02520, AT1G72220, AT2G47800, AT5G62620, AT2G03120, AT4G39950, AT1G14080, AT2G26510, AT4G21980, AT1G72120, AT2G44290, AT4G15236, AT1G72125, AT1G30420, AT3G47220, AT3G22600, AT5G07830, AT3…	244	3197	16687	1.58299	0.00406248	0.000678229	0.0322249
GOTERM_BP_FAT	GO:0016740~transferase activity	68	17.8947	0.00176565	AT2G36580, AT1G60890, AT2G41380, AT3G59750, AT1G30640, AT5G53120, AT5G60280, AT4G26910, AT4G04710, AT2G19190, AT1G06000, AT1G65820, AT2G41490, AT5G52800, AT1G77810, AT1G02580, AT1G53100, AT3G10320, AT2G29750, AT5G12890, AT2G05320, AT1G72680, AT4G26270, AT1G62730, AT1G69520, AT3G05650, AT5G62620, AT5G33290, AT1G14080, AT4G15270, AT2G26480, AT1G33030, AT5G55560, AT5G01850, AT2G30140, AT5G39090, AT5…	275	2918	16788	1.42262	0.49714	0.0515064	2.42502
GOTERM_BP_ALL	GO:0031224~intrinsic to membrane	67	17.6316	2.16168e-06	AT5G22060, AT3G47780, AT1G50400, AT4G04710, AT2G29990, AT2G19190, AT5G64790, AT1G77810, AT4G27860, AT3G63380, AT5G07340, AT3G07680, AT2G05320, AT3G06450, AT1G30220, AT4G23700, AT1G68710, AT1G02520, AT1G72220, AT2G47800, AT5G62620, AT2G03120, AT4G39950, AT1G14080, AT2G26510, AT4G21980, AT1G72120, AT2G44290, AT4G15236, AT1G72125, AT1G30420, AT3G22600, AT3G48850, AT3G51350, AT3G26830, AT1G48370, AT5…	200	2658	13779	1.73663	0.000287463	7.18735e-05	0.00252758
INTERPRO	GO:0031224~intrinsic to membrane	67	17.6316	5.08935e-06	AT5G22060, AT3G47780, AT1G50400, AT4G04710, AT2G29990, AT2G19190, AT5G64790, AT1G77810, AT4G27860, AT3G63380, AT5G07340, AT3G07680, AT2G05320, AT3G06450, AT1G30220, AT4G23700, AT1G68710, AT1G02520, AT1G72220, AT2G47800, AT5G62620, AT2G03120, AT4G39950, AT1G14080, AT2G26510, AT4G21980, AT1G72120, AT2G44290, AT4G15236, AT1G72125, AT1G30420, AT3G22600, AT3G48850, AT3G51350, AT3G26830, AT1G48370, AT5…	244	2658	16687	1.72388	0.000768199	0.000153687	0.00608435
UP_SEQ_FEATURE	GO:0006950~response to stress	58	15.2632	0.00135742	AT5G12030, AT2G19190, AT5G13320, AT5G50350, AT1G77510, AT2G14610, AT3G60190, AT3G54960, AT1G51760, AT1G72680, AT5G19880, AT5G66890, AT4G16260, AT1G27350, AT3G05650, AT5G39610, AT3G46230, AT2G47800, AT4G39950, AT1G21520, AT5G51070, AT1G06180, AT4G23570, AT2G47470, AT1G04980, AT4G04920, AT3G14460, AT5G27600, AT1G12210, AT1G56340, AT4G10960, AT1G56600, AT4G08770, AT2G47730, AT2G29500, AT3G17790, AT2…	250	2365	15221	1.49314	0.596417	0.140349	2.01505
GOTERM_CC_ALL	membrane	55	14.4737	0.00014297	AT5G22060, AT3G47780, AT1G50400, AT4G04710, AT3G44300, AT2G19190, AT1G77810, AT3G63380, AT5G07340, AT3G07680, AT3G06450, AT1G30220, AT1G72220, AT1G02520, AT1G68710, AT2G47800, AT5G62620, AT4G39950, AT1G14080, AT2G26510, AT4G21980, AT4G15236, AT1G30420, AT3G47220, AT5G07830, AT3G48850, AT3G26830, AT5G48400, AT1G48370, AT1G26130, AT1G65240, AT1G30620, AT5G41280, AT2G25520, AT4G28390, AT1G01340, AT3…	369	2340	26538	1.6904	0.0251294	0.00844762	0.175633
GOTERM_CC_FAT	GO:0016021~integral to membrane	54	14.2105	7.0178e-05	AT3G47780, AT1G50400, AT2G19190, AT1G77810, AT4G27860, AT3G63380, AT5G07340, AT3G07680, AT2G05320, AT3G06450, AT1G30220, AT4G23700, AT1G72220, AT1G02520, AT1G68710, AT2G47800, AT2G03120, AT5G62620, AT4G39950, AT1G14080, AT2G26510, AT1G72120, AT4G15236, AT1G72125, AT1G30420, AT3G48850, AT3G26830, AT5G48400, AT1G48370, AT1G26130, AT2G05840, AT1G30620, AT2G25520, AT4G28390, AT1G01340, AT3G57100, AT2…	200	2193	13779	1.69646	0.00929057	0.00186506	0.0820268
GOTERM_CC_ALL	GO:0016021~integral to membrane	54	14.2105	0.000118527	AT3G47780, AT1G50400, AT2G19190, AT1G77810, AT4G27860, AT3G63380, AT5G07340, AT3G07680, AT2G05320, AT3G06450, AT1G30220, AT4G23700, AT1G72220, AT1G02520, AT1G68710, AT2G47800, AT2G03120, AT5G62620, AT4G39950, AT1G14080, AT2G26510, AT1G72120, AT4G15236, AT1G72125, AT1G30420, AT3G48850, AT3G26830, AT5G48400, AT1G48370, AT1G26130, AT2G05840, AT1G30620, AT2G25520, AT4G28390, AT1G01340, AT3G57100, AT2…	244	2193	16687	1.68401	0.0177394	0.00255368	0.141612
GOTERM_MF_FAT	GO:0051179~localization	54	14.2105	0.00111989	AT3G47780, AT1G50400, AT3G60190, AT3G03610, AT3G63380, AT3G07680, AT3G06450, AT1G72680, AT1G30220, AT4G23700, AT1G02520, AT1G68710, AT2G47800, AT4G39950, AT2G04100, AT2G26510, AT4G21980, AT1G72120, AT2G44290, AT4G15236, AT4G18430, AT1G72125, AT1G30420, AT1G75170, AT3G22600, AT4G23030, AT4G21903, AT5G52730, AT3G48850, AT5G48400, AT3G23560, AT1G48370, AT1G26130, AT2G05840, AT4G28390, AT1G01340, AT2…	250	2139	15221	1.53704	0.526926	0.139034	1.6652
GOTERM_MF_ALL	GO:0005886~plasma membrane	53	13.9474	0.000207713	AT2G36580, AT1G60890, AT5G22060, AT3G47780, AT3G44300, AT1G08050, AT1G77510, AT2G01540, AT5G03160, AT3G60190, AT3G54960, AT1G52600, AT1G51760, AT5G07340, AT3G13910, AT3G06450, AT4G16260, AT1G02520, AT2G47800, AT5G17760, AT5G37780, AT2G26510, AT2G44290, AT1G65040, AT4G29520, AT4G18430, AT3G47220, AT2G47470, AT1G48370, AT1G26130, AT1G56340, AT1G65240, AT2G47730, AT5G41280, AT4G16660, AT1G01340, AT4…	200	2228	13779	1.63888	0.0272506	0.0045942	0.242605
INTERPRO	GO:0005886~plasma membrane	53	13.9474	0.000332205	AT2G36580, AT1G60890, AT5G22060, AT3G47780, AT3G44300, AT1G08050, AT1G77510, AT2G01540, AT5G03160, AT3G60190, AT3G54960, AT1G52600, AT1G51760, AT5G07340, AT3G13910, AT3G06450, AT4G16260, AT1G02520, AT2G47800, AT5G17760, AT5G37780, AT2G26510, AT2G44290, AT1G65040, AT4G29520, AT4G18430, AT3G47220, AT2G47470, AT1G48370, AT1G26130, AT1G56340, AT1G65240, AT2G47730, AT5G41280, AT4G16660, AT1G01340, AT4…	244	2228	16687	1.62686	0.0489336	0.0062518	0.396443
GOTERM_CC_FAT	GO:0006810~transport	51	13.4211	0.00272195	AT3G47780, AT1G50400, AT3G60190, AT3G03610, AT3G63380, AT3G07680, AT3G06450, AT1G30220, AT4G23700, AT1G02520, AT1G68710, AT2G47800, AT2G04100, AT2G26510, AT4G21980, AT1G72120, AT2G44290, AT4G15236, AT4G18430, AT1G72125, AT1G30420, AT1G75170, AT3G22600, AT4G23030, AT4G21903, AT5G52730, AT3G48850, AT5G48400, AT3G23560, AT1G48370, AT1G26130, AT2G05840, AT4G28390, AT1G01340, AT2G02810, AT1G17500, AT1…	250	2070	15221	1.50004	0.838094	0.16646	4.00241
GOTERM_CC_ALL	GO:0051234~establishment of localization	51	13.4211	0.00300531	AT3G47780, AT1G50400, AT3G60190, AT3G03610, AT3G63380, AT3G07680, AT3G06450, AT1G30220, AT4G23700, AT1G02520, AT1G68710, AT2G47800, AT2G04100, AT2G26510, AT4G21980, AT1G72120, AT2G44290, AT4G15236, AT4G18430, AT1G72125, AT1G30420, AT1G75170, AT3G22600, AT4G23030, AT4G21903, AT5G52730, AT3G48850, AT5G48400, AT3G23560, AT1G48370, AT1G26130, AT2G05840, AT4G28390, AT1G01340, AT2G02810, AT1G17500, AT1…	250	2080	15221	1.49283	0.866088	0.154264	4.41037
SP_PIR_KEYWORDS	transmembrane	50	13.1579	5.35668e-05	AT3G26830, AT1G48370, AT5G48400, AT3G47780, AT1G26130, AT1G50400, AT2G19190, AT2G05840, AT1G30620, AT2G25520, AT4G28390, AT3G57100, AT1G01340, AT1G77810, AT2G02810, AT1G17500, AT3G63380, AT5G47120, AT5G07340, AT1G29330, AT5G61790, AT3G07680, AT3G06450, AT3G13100, AT1G30220, AT4G23700, AT1G68710, AT1G02520, AT1G72220, AT2G47800, AT5G62620, AT4G39950, AT1G14080, AT2G38290, AT2G26510, AT2G39530, AT1…	369	1973	26538	1.82257	0.00948983	0.00475623	0.0658378
UP_SEQ_FEATURE	GO:0042221~response to chemical stimulus	49	12.8947	0.00236852	AT5G51830, AT2G41380, AT3G26830, AT5G27600, AT3G23560, AT1G56340, AT5G12030, AT3G44300, AT5G13320, AT5G50350, AT1G56600, AT4G08770, AT1G77510, AT3G17790, AT2G29500, AT2G14610, AT2G02810, AT3G60190, AT4G26120, AT1G29330, AT1G72680, AT5G19880, AT4G33540, AT1G09210, AT3G13235, AT1G27350, AT5G13330, AT5G39610, AT2G47800, AT5G37780, AT2G04100, AT5G06960, AT5G42020, AT5G63680, AT1G21520, AT3G46080, AT5…	250	1953	15221	1.52756	0.794858	0.161387	3.49131
GOTERM_CC_ALL	nucleotide-binding	46	12.1053	0.000467121	AT1G60890, AT3G59750, AT1G30640, AT5G54840, AT5G60280, AT3G47780, AT1G12210, AT1G26130, AT4G04710, AT2G19190, AT2G05840, AT4G15530, AT1G43910, AT4G16660, AT1G01340, AT3G60190, AT1G69790, AT5G35580, AT4G29810, AT1G17500, AT3G63380, AT1G29330, AT5G28540, AT3G13100, AT5G17060, AT1G76040, AT4G26270, AT2G38490, AT1G02520, AT1G68710, AT1G33960, AT5G65600, AT2G47800, AT5G17760, AT5G42020, AT5G51070, AT4…	369	1935	26538	1.7097	0.0798026	0.0164958	0.57279
INTERPRO	metal-binding	42	11.0526	0.00772473	AT5G22060, AT3G26830, AT3G16980, AT1G56340, AT1G26130, AT2G26400, AT4G12290, AT1G08050, AT4G08770, AT4G15530, AT3G17790, AT5G24910, AT1G04990, AT2G34500, AT1G18910, AT4G02220, AT1G17500, AT3G63380, AT5G07340, AT5G61790, AT5G66620, AT1G72680, AT3G10815, AT1G50520, AT1G05880, AT5G19880, AT3G26690, AT1G09210, AT1G72220, AT1G68710, AT4G39950, AT5G20960, AT3G03470, AT1G65040, AT1G09560, AT3G14620, AT1…	369	1998	26538	1.5118	0.748507	0.0938911	9.09366
INTERPRO	transferase	39	10.2632	0.000296253	AT5G51830, AT1G60890, AT2G36580, AT1G30640, AT5G53120, AT4G26910, AT2G13810, AT4G04710, AT2G19190, AT4G15530, AT2G47730, AT2G41490, AT1G65820, AT1G77810, AT1G02580, AT4G29810, AT4G15280, AT2G29750, AT5G12890, AT2G05320, AT3G55700, AT3G11340, AT1G76040, AT1G72680, AT2G02390, AT4G26270, AT2G29460, AT2G38490, AT5G62620, AT1G14080, AT5G63680, AT4G15270, AT2G26480, AT4G21400, AT5G55560, AT5G59580, AT1…	369	1509	26538	1.85873	0.0513742	0.0130987	0.363619
SP_PIR_KEYWORDS	atp-binding	39	10.2632	0.003019	AT1G60890, AT1G30640, AT3G59750, AT5G60280, AT3G47780, AT1G12210, AT1G26130, AT4G04710, AT2G19190, AT2G05840, AT4G15530, AT1G43910, AT4G16660, AT1G69790, AT4G29810, AT1G17500, AT5G35580, AT3G63380, AT1G29330, AT5G28540, AT3G13100, AT1G76040, AT4G26270, AT2G38490, AT1G02520, AT1G68710, AT5G65600, AT2G47800, AT5G17760, AT5G42020, AT5G51070, AT4G15236, AT1G72700, AT1G30420, AT4G21400, AT5G55560, AT4…	369	1716	26538	1.63452	0.416199	0.0580465	3.64908
GOTERM_BP_FAT	transmembrane region	38	10	0.00269269	AT3G26830, AT5G48400, AT3G47780, AT1G48370, AT1G26130, AT2G19190, AT1G30620, AT3G57100, AT1G01340, AT1G77810, AT1G17500, AT3G63380, AT5G47120, AT5G07340, AT1G29330, AT5G61790, AT3G13100, AT3G06450, AT1G30220, AT1G72220, AT1G02520, AT1G68710, AT2G47800, AT5G62620, AT4G39950, AT1G14080, AT2G38290, AT2G26510, AT2G39530, AT3G45290, AT4G15236, AT1G72700, AT4G31500, AT1G30420, AT4G21400, AT1G32350, AT4…	126	1690	8885	1.58556	0.602334	0.108873	3.60832
GOTERM_CC_FAT	GO:0005215~transporter activity	34	8.94737	0.00561327	AT5G48400, AT3G47780, AT3G23560, AT1G48370, AT1G26130, AT1G50400, AT2G05840, AT2G25520, AT4G28390, AT1G01340, AT2G02810, AT1G17500, AT3G63380, AT3G07680, AT3G13100, AT3G06450, AT1G30220, AT4G23700, AT1G02520, AT1G68710, AT2G47800, AT2G04100, AT2G38290, AT2G26510, AT1G72120, AT1G26690, AT1G72700, AT1G72125, AT1G30420, AT1G75170, AT2G04070, AT4G23030, AT1G14360, AT4G21903	275	1274	16788	1.62921	0.888051	0.114543	7.5217
GOTERM_MF_FAT	GO:0022857~transmembrane transporter activity	30	7.89474	0.00157373	AT5G48400, AT3G47780, AT3G23560, AT1G26130, AT1G50400, AT2G05840, AT2G25520, AT4G28390, AT1G01340, AT2G02810, AT1G17500, AT3G63380, AT3G07680, AT3G13100, AT3G06450, AT1G30220, AT4G23700, AT1G02520, AT1G68710, AT2G47800, AT2G04100, AT2G38290, AT2G26510, AT1G26690, AT1G72700, AT1G30420, AT2G04070, AT4G23030, AT1G14360, AT4G21903	275	987	16788	1.85554	0.458095	0.049774	2.16411
GOTERM_MF_FAT	GO:0005783~endoplasmic reticulum	29	7.63158	5.24048e-11	AT2G25110, AT4G14420, AT3G26830, AT1G56340, AT1G77510, AT1G65820, AT5G03160, AT2G02810, AT3G54960, AT1G52600, AT1G21750, AT5G47120, AT1G51760, AT5G07340, AT1G29330, AT5G28540, AT5G61790, AT3G62600, AT1G09210, AT5G02100, AT2G03120, AT1G21520, AT5G42020, AT5G47420, AT4G29520, AT4G31500, AT2G47470, AT4G24190, AT1G71220	200	446	13779	4.47972	6.96983e-09	3.48492e-09	6.12757e-08
GOTERM_MF_FAT	GO:0005783~endoplasmic reticulum	29	7.63158	7.9998e-11	AT2G25110, AT4G14420, AT3G26830, AT1G56340, AT1G77510, AT1G65820, AT5G03160, AT2G02810, AT3G54960, AT1G52600, AT1G21750, AT5G47120, AT1G51760, AT5G07340, AT1G29330, AT5G28540, AT5G61790, AT3G62600, AT1G09210, AT5G02100, AT2G03120, AT1G21520, AT5G42020, AT5G47420, AT4G29520, AT4G31500, AT2G47470, AT4G24190, AT1G71220	244	446	16687	4.44684	1.20797e-08	6.03985e-09	9.56407e-08
GOTERM_MF_ALL	transport	28	7.36842	0.00263962	AT5G48400, AT3G47780, AT1G48370, AT1G50400, AT4G28390, AT1G01340, AT2G02810, AT3G63380, AT1G29330, AT3G06450, AT3G13100, AT1G30220, AT4G23700, AT1G02520, AT2G47800, AT5G63880, AT2G38290, AT2G26510, AT4G21980, AT1G72120, AT2G44290, AT4G15236, AT1G72125, AT1G30420, AT1G32350, AT3G22600, AT1G14360, AT3G48850	369	1086	26538	1.85426	0.375293	0.0650016	3.19734
GOTERM_MF_ALL	GO:0010035~response to inorganic substance	22	5.78947	5.92409e-05	AT2G41380, AT5G51830, AT5G19880, AT4G33540, AT5G12030, AT3G13235, AT1G56340, AT3G44300, AT5G37780, AT4G08770, AT1G77510, AT3G17790, AT2G29500, AT5G63680, AT5G42020, AT3G60190, AT1G06180, AT2G47470, AT1G29330, AT4G24190, AT3G14990, AT1G72680	210	540	13998	2.71566	0.0326889	0.0164802	0.0866543
GOTERM_MF_ALL	GO:0010035~response to inorganic substance	22	5.78947	0.000223809	AT2G41380, AT5G51830, AT5G19880, AT4G33540, AT5G12030, AT3G13235, AT1G56340, AT3G44300, AT5G37780, AT4G08770, AT1G77510, AT3G17790, AT2G29500, AT5G63680, AT5G42020, AT3G60190, AT1G06180, AT2G47470, AT1G29330, AT4G24190, AT3G14990, AT1G72680	250	540	15221	2.48046	0.13888	0.0720345	0.33488
INTERPRO	GO:0016757~transferase activity, transferring glycosyl groups	21	5.52632	0.000205826	AT4G27480, AT5G62620, AT5G33290, AT1G56600, AT4G11350, AT1G14080, AT4G15270, AT1G06000, AT2G26480, AT1G77810, AT1G53100, AT3G10320, AT4G15280, AT5G59580, AT2G29750, AT1G71220, AT5G12890, AT2G05320, AT3G55700, AT2G30140, AT3G11340	275	498	16788	2.57428	0.0769526	0.0158874	0.285544
GOTERM_MF_ALL	GO:0022804~active transmembrane transporter activity	21	5.52632	0.00235896	AT4G23700, AT1G68710, AT3G23560, AT1G02520, AT3G47780, AT1G26130, AT2G47800, AT2G05840, AT2G04100, AT2G38290, AT4G28390, AT1G72700, AT1G30420, AT1G17500, AT2G04070, AT3G63380, AT4G23030, AT3G06450, AT3G13100, AT4G21903, AT1G30220	275	607	16788	2.11201	0.600971	0.0558026	3.22758
GOTERM_CC_ALL	GO:0016758~transferase activity, transferring hexosyl groups	18	4.73684	0.000263074	AT4G27480, AT5G62620, AT1G56600, AT1G14080, AT4G15270, AT1G06000, AT2G26480, AT1G77810, AT1G53100, AT4G15280, AT5G59580, AT2G29750, AT1G71220, AT5G12890, AT3G55700, AT2G30140, AT2G05320, AT3G11340	275	393	16788	2.79606	0.0972859	0.0169136	0.364829
SP_PIR_KEYWORDS	GO:0030246~carbohydrate binding	17	4.47368	2.96772e-07	AT3G59750, AT1G61370, AT1G09210, AT1G56340, AT1G80110, AT2G26400, AT5G62620, AT2G02230, AT1G61420, AT5G45090, AT3G24090, AT2G02350, AT2G02340, AT2G02360, AT5G07340, AT1G02850, AT5G61790	234	215	14806	5.00302	9.91168e-05	9.91168e-05	0.000403063
UP_SEQ_FEATURE	GO:0030246~carbohydrate binding	17	4.47368	5.04801e-07	AT3G59750, AT1G61370, AT1G09210, AT1G56340, AT1G80110, AT2G26400, AT5G62620, AT2G02230, AT1G61420, AT5G45090, AT3G24090, AT2G02350, AT2G02340, AT2G02360, AT5G07340, AT1G02850, AT5G61790	275	215	16788	4.82699	0.000196348	0.000196348	0.000701239
UP_SEQ_FEATURE	GO:0010038~response to metal ion	16	4.21053	0.000659475	AT2G41380, AT5G51830, AT3G13235, AT1G56340, AT3G44300, AT5G37780, AT1G77510, AT5G63680, AT5G42020, AT3G60190, AT1G06180, AT2G47470, AT1G29330, AT4G24190, AT1G72680, AT3G14990	210	384	13998	2.77738	0.309326	0.0713446	0.960708
GOTERM_MF_FAT	GO:0010038~response to metal ion	16	4.21053	0.0016857	AT2G41380, AT5G51830, AT3G13235, AT1G56340, AT3G44300, AT5G37780, AT1G77510, AT5G63680, AT5G42020, AT3G60190, AT1G06180, AT2G47470, AT1G29330, AT4G24190, AT1G72680, AT3G14990	250	384	15221	2.53683	0.675995	0.131402	2.49665
GOTERM_MF_ALL	GO:0046686~response to cadmium ion	15	3.94737	0.000404995	AT2G41380, AT5G51830, AT3G13235, AT1G56340, AT3G44300, AT1G77510, AT5G63680, AT5G42020, AT3G60190, AT1G06180, AT2G47470, AT1G29330, AT4G24190, AT1G72680, AT3G14990	210	327	13998	3.05767	0.203277	0.0552283	0.59101
GOTERM_MF_ALL	GO:0046686~response to cadmium ion	15	3.94737	0.00101171	AT2G41380, AT5G51830, AT3G13235, AT1G56340, AT3G44300, AT1G77510, AT5G63680, AT5G42020, AT3G60190, AT1G06180, AT2G47470, AT1G29330, AT4G24190, AT1G72680, AT3G14990	250	327	15221	2.79284	0.491435	0.155525	1.50548
GOTERM_CC_FAT	GO:0008194~UDP-glycosyltransferase activity	14	3.68421	0.000117821	AT4G27480, AT5G33290, AT1G06000, AT2G26480, AT1G53100, AT4G15280, AT5G59580, AT2G29750, AT5G12890, AT1G71220, AT3G55700, AT2G30140, AT2G05320, AT3G11340	275	232	16788	3.68389	0.0448005	0.0151622	0.163546
UP_SEQ_FEATURE	GO:0009266~response to temperature stimulus	14	3.68421	0.00259914	AT5G42020, AT1G09560, AT5G52300, AT5G12030, AT4G29810, AT3G46230, AT4G24190, AT1G29330, AT5G28540, AT4G04920, AT5G12020, AT1G53540, AT2G29500, AT2G47730	210	354	13998	2.63616	0.767767	0.166817	3.73676
UP_SEQ_FEATURE	GO:0009266~response to temperature stimulus	14	3.68421	0.00561575	AT5G42020, AT1G09560, AT5G52300, AT5G12030, AT4G29810, AT3G46230, AT4G24190, AT1G29330, AT5G28540, AT4G04920, AT5G12020, AT1G53540, AT2G29500, AT2G47730	250	354	15221	2.40784	0.97676	0.198514	8.09324
UP_SEQ_FEATURE	GO:0009617~response to bacterium	13	3.42105	0.000305617	AT3G26830, AT4G31500, AT1G12210, AT1G33960, AT3G44300, AT5G13320, AT2G19190, AT1G70690, AT4G39950, AT4G21610, AT1G72680, AT2G47730, AT5G40990	210	244	13998	3.55141	0.157581	0.0555562	0.446289
UP_SEQ_FEATURE	GO:0009617~response to bacterium	13	3.42105	0.000701567	AT3G26830, AT4G31500, AT1G12210, AT1G33960, AT3G44300, AT5G13320, AT2G19190, AT1G70690, AT4G39950, AT4G21610, AT1G72680, AT2G47730, AT5G40990	250	244	15221	3.24382	0.374254	0.144672	1.04624
UP_SEQ_FEATURE	GO:0044432~endoplasmic reticulum part	12	3.15789	8.38093e-08	AT5G42020, AT5G03160, AT3G62600, AT1G09210, AT2G02810, AT1G56340, AT1G21750, AT2G47470, AT1G51760, AT4G24190, AT5G28540, AT1G77510	200	92	13779	8.9863	1.11466e-05	3.71554e-06	9.79963e-05
GOTERM_BP_ALL	GO:0044432~endoplasmic reticulum part	12	3.15789	9.48009e-08	AT5G42020, AT5G03160, AT3G62600, AT1G09210, AT2G02810, AT1G56340, AT1G21750, AT2G47470, AT1G51760, AT4G24190, AT5G28540, AT1G77510	244	92	16687	8.92035	1.43148e-05	3.57873e-06	0.000113338
GOTERM_MF_ALL	endoplasmic reticulum	12	3.15789	2.17876e-05	AT5G42020, AT1G09210, AT1G56340, AT1G21750, AT2G47470, AT1G51760, AT5G07340, AT1G29330, AT4G24190, AT5G28540, AT5G61790, AT1G77510	369	166	26538	5.19894	0.00387073	0.00387073	0.0267835
PIR_SUPERFAMILY	GO:0006457~protein folding	12	3.15789	0.00139445	AT5G42020, AT5G22060, AT5G03160, AT3G62600, AT1G09210, AT5G12030, AT1G56340, AT5G07340, AT1G29330, AT4G24190, AT5G28540, AT5G61790	210	251	13998	3.1868	0.54289	0.105806	2.02126
SP_PIR_KEYWORDS	GO:0006457~protein folding	12	3.15789	0.00286651	AT5G42020, AT5G22060, AT5G03160, AT3G62600, AT1G09210, AT5G12030, AT1G56340, AT5G07340, AT1G29330, AT4G24190, AT5G28540, AT5G61790	250	251	15221	2.91079	0.853038	0.159976	4.21074
GOTERM_BP_FAT	GO:0006979~response to oxidative stress	12	3.15789	0.00394483	AT1G21520, AT5G19880, AT1G09210, AT5G12030, AT1G56340, AT1G13340, AT1G27350, AT5G39610, AT5G50350, AT4G08770, AT3G17790, AT2G29500	210	287	13998	2.78706	0.891111	0.168718	5.61993
GOTERM_MF_FAT	calcium	12	3.15789	0.00659001	AT5G19880, AT4G05020, AT1G09210, AT1G56340, AT4G04710, AT3G63380, AT5G07340, AT4G24190, AT5G37780, AT5G61790, AT4G08770, AT1G76040	369	329	26538	2.62317	0.691769	0.0934195	7.80728
GOTERM_CC_ALL	GO:0006979~response to oxidative stress	12	3.15789	0.00777519	AT1G21520, AT5G19880, AT1G09210, AT5G12030, AT1G56340, AT1G13340, AT1G27350, AT5G39610, AT5G50350, AT4G08770, AT3G17790, AT2G29500	250	287	15221	2.54567	0.994561	0.239993	11.0393
GOTERM_BP_FAT	GO:0005788~endoplasmic reticulum lumen	11	2.89474	3.05844e-13	AT5G42020, AT5G03160, AT3G62600, AT1G09210, AT1G56340, AT1G21750, AT2G47470, AT1G51760, AT4G24190, AT5G28540, AT1G77510	200	23	13779	32.9498	4.06802e-11	4.06802e-11	3.57647e-10
GOTERM_MF_ALL	GO:0005788~endoplasmic reticulum lumen	11	2.89474	3.45355e-13	AT5G42020, AT5G03160, AT3G62600, AT1G09210, AT1G56340, AT1G21750, AT2G47470, AT1G51760, AT4G24190, AT5G28540, AT1G77510	244	23	16687	32.7079	5.21539e-11	5.21539e-11	4.12925e-10
SP_PIR_KEYWORDS	GO:0043492~ATPase activity, coupled to movement of substances	11	2.89474	0.000699791	AT1G68710, AT1G02520, AT1G72700, AT3G47780, AT1G26130, AT1G30420, AT1G17500, AT3G63380, AT2G47800, AT2G05840, AT3G13100	234	185	14806	3.76221	0.208489	0.0456859	0.946257
SP_PIR_KEYWORDS	GO:0042626~ATPase activity, coupled to transmembrane movement of substances	11	2.89474	0.000699791	AT1G68710, AT1G02520, AT1G72700, AT3G47780, AT1G26130, AT1G30420, AT1G17500, AT3G63380, AT2G47800, AT2G05840, AT3G13100	234	185	14806	3.76221	0.208489	0.0456859	0.946257
INTERPRO	GO:0016820~hydrolase activity, acting on acid anhydrides, catalyzing transmembrane movement of substances	11	2.89474	0.000900504	AT1G68710, AT1G02520, AT1G72700, AT3G47780, AT1G26130, AT1G30420, AT1G17500, AT3G63380, AT2G47800, AT2G05840, AT3G13100	234	191	14806	3.64402	0.259851	0.0420754	1.21613
UP_SEQ_FEATURE	GO:0043492~ATPase activity, coupled to movement of substances	11	2.89474	0.000939903	AT1G68710, AT1G02520, AT1G72700, AT3G47780, AT1G26130, AT1G30420, AT1G17500, AT3G63380, AT2G47800, AT2G05840, AT3G13100	275	185	16788	3.62984	0.306354	0.0398289	1.29778
UP_SEQ_FEATURE	GO:0042626~ATPase activity, coupled to transmembrane movement of substances	11	2.89474	0.000939903	AT1G68710, AT1G02520, AT1G72700, AT3G47780, AT1G26130, AT1G30420, AT1G17500, AT3G63380, AT2G47800, AT2G05840, AT3G13100	275	185	16788	3.62984	0.306354	0.0398289	1.29778
UP_SEQ_FEATURE	GO:0016820~hydrolase activity, acting on acid anhydrides, catalyzing transmembrane movement of substances	11	2.89474	0.00120189	AT1G68710, AT1G02520, AT1G72700, AT3G47780, AT1G26130, AT1G30420, AT1G17500, AT3G63380, AT2G47800, AT2G05840, AT3G13100	275	191	16788	3.51581	0.373632	0.0457043	1.65673
UP_SEQ_FEATURE	GO:0015405~P-P-bond-hydrolysis-driven transmembrane transporter activity	11	2.89474	0.00437779	AT1G68710, AT1G02520, AT1G72700, AT3G47780, AT1G26130, AT1G30420, AT1G17500, AT3G63380, AT2G47800, AT2G05840, AT3G13100	234	237	14806	2.93674	0.769012	0.124725	5.78473
INTERPRO	GO:0015399~primary active transmembrane transporter activity	11	2.89474	0.00450954	AT1G68710, AT1G02520, AT1G72700, AT3G47780, AT1G26130, AT1G30420, AT1G17500, AT3G63380, AT2G47800, AT2G05840, AT3G13100	234	238	14806	2.92441	0.779	0.118208	5.95393
GOTERM_BP_FAT	GO:0015405~P-P-bond-hydrolysis-driven transmembrane transporter activity	11	2.89474	0.00568594	AT1G68710, AT1G02520, AT1G72700, AT3G47780, AT1G26130, AT1G30420, AT1G17500, AT3G63380, AT2G47800, AT2G05840, AT3G13100	275	237	16788	2.83342	0.891189	0.104978	7.61553
GOTERM_MF_FAT	GO:0015399~primary active transmembrane transporter activity	11	2.89474	0.00583054	AT1G68710, AT1G02520, AT1G72700, AT3G47780, AT1G26130, AT1G30420, AT1G17500, AT3G63380, AT2G47800, AT2G05840, AT3G13100	275	238	16788	2.82151	0.897174	0.102659	7.80199
GOTERM_MF_FAT	IPR002213:UDP-glucuronosyl/UDP-glucosyltransferase	10	2.63158	8.71668e-05	AT4G15270, AT1G06000, AT2G26480, AT4G15280, AT5G59580, AT2G29750, AT5G12890, AT3G55700, AT2G30140, AT3G11340	330	115	20885	5.50329	0.0404769	0.0102765	0.124509
GOTERM_BP_ALL	GO:0005529~sugar binding	10	2.63158	0.000149903	AT3G59750, AT1G61370, AT1G09210, AT1G56340, AT5G07340, AT5G62620, AT1G02850, AT5G61790, AT1G61420, AT3G24090	234	124	14806	5.1027	0.0488385	0.016552	0.203401
INTERPRO	GO:0005529~sugar binding	10	2.63158	0.00019922	AT3G59750, AT1G61370, AT1G09210, AT1G56340, AT5G07340, AT5G62620, AT1G02850, AT5G61790, AT1G61420, AT3G24090	275	124	16788	4.92317	0.0745771	0.0191896	0.276391
GOTERM_MF_FAT	IPR012335:Thioredoxin fold	10	2.63158	0.0058428	AT5G02780, AT1G65970, AT2G29460, AT3G54960, AT1G21750, AT2G47470, AT1G04980, AT1G77510, AT2G47730, AT2G02390	330	208	20885	3.04269	0.937813	0.136007	8.03405
GOTERM_MF_FAT	Isomerase	9	2.36842	0.00339609	AT3G54960, AT1G21750, AT4G10960, AT2G47470, AT1G04980, AT4G20460, AT1G77510, AT1G30620, AT2G02390	369	177	26538	3.65688	0.454216	0.0587564	4.09617
INTERPRO	GO:0034976~response to endoplasmic reticulum stress	8	2.10526	4.69927e-10	AT5G42020, AT2G02810, AT3G54960, AT1G21750, AT2G47470, AT5G47120, AT1G04980, AT1G77510	210	14	13998	38.0898	2.63629e-07	2.63629e-07	6.87661e-07
INTERPRO	GO:0034976~response to endoplasmic reticulum stress	8	2.10526	8.97226e-10	AT5G42020, AT2G02810, AT3G54960, AT1G21750, AT2G47470, AT5G47120, AT1G04980, AT1G77510	250	14	15221	34.7909	5.99347e-07	5.99347e-07	1.3446e-06
INTERPRO	IPR000886:Endoplasmic reticulum, targeting sequence	8	2.10526	2.2878e-09	AT5G42020, AT1G09210, AT1G56340, AT1G21750, AT1G51760, AT4G24190, AT5G28540, AT1G77510	330	16	20885	31.6439	1.08442e-06	1.08442e-06	3.26979e-06
GOTERM_MF_ALL	short sequence motif:Prevents secretion from ER	8	2.10526	1.3189e-08	AT5G42020, AT1G09210, AT1G56340, AT1G21750, AT1G51760, AT4G24190, AT5G28540, AT1G77510	126	22	8885	25.6421	4.51064e-06	4.51064e-06	1.79764e-05
GOTERM_MF_ALL	GO:0015238~drug transporter activity	8	2.10526	0.000328553	AT3G23560, AT1G30420, AT2G04070, AT2G47800, AT4G23030, AT2G04100, AT3G13100, AT4G21903	234	83	14806	6.09865	0.103946	0.0270657	0.445307
GOTERM_MF_FAT	GO:0015238~drug transporter activity	8	2.10526	0.000412119	AT3G23560, AT1G30420, AT2G04070, AT2G47800, AT4G23030, AT2G04100, AT3G13100, AT4G21903	275	83	16788	5.88407	0.148152	0.0226464	0.570975
GOTERM_MF_ALL	GO:0051082~unfolded protein binding	8	2.10526	0.00176161	AT5G22060, AT3G62600, AT1G09210, AT5G12030, AT1G56340, AT5G07340, AT4G24190, AT5G61790	234	110	14806	4.60171	0.445061	0.0633382	2.36622
GOTERM_MF_ALL	GO:0051082~unfolded protein binding	8	2.10526	0.00217797	AT5G22060, AT3G62600, AT1G09210, AT5G12030, AT1G56340, AT5G07340, AT4G24190, AT5G61790	275	110	16788	4.4398	0.571795	0.0549747	2.9834
GOTERM_BP_ALL	Chaperone	8	2.10526	0.00283286	AT5G22060, AT5G51070, AT3G62600, AT1G09210, AT1G56340, AT5G07340, AT4G24190, AT5G61790	369	135	26538	4.26185	0.396473	0.0611697	3.42767
INTERPRO	GO:0009408~response to heat	8	2.10526	0.00295164	AT5G42020, AT5G12030, AT3G46230, AT1G29330, AT5G28540, AT5G12020, AT2G29500, AT1G53540	210	127	13998	4.19888	0.809541	0.168279	4.23341
GOTERM_BP_FAT	GO:0009408~response to heat	8	2.10526	0.00488664	AT5G42020, AT5G12030, AT3G46230, AT1G29330, AT5G28540, AT5G12020, AT2G29500, AT1G53540	250	127	15221	3.83521	0.96208	0.195997	7.07815
GOTERM_BP_ALL	GO:0015297~antiporter activity	8	2.10526	0.00962889	AT4G23700, AT4G28390, AT3G23560, AT2G04070, AT4G23030, AT2G04100, AT3G06450, AT4G21903	234	150	14806	3.37459	0.960507	0.193815	12.3141
GOTERM_MF_ALL	Lectin	7	1.84211	0.000571929	AT3G59750, AT5G60280, AT1G09210, AT1G56340, AT5G65600, AT5G07340, AT5G61790	369	74	26538	6.80312	0.0968192	0.0168289	0.700891
GOTERM_BP_ALL	topological domain:Lumenal	7	1.84211	0.00145388	AT3G63380, AT5G07340, AT1G29330, AT5G61790, AT1G14080, AT4G20460, AT1G30620	126	88	8885	5.60922	0.392005	0.0795857	1.96351
GOTERM_BP_ALL	metal ion-binding site:Magnesium	7	1.84211	0.00204012	AT3G26690, AT1G68710, AT1G72700, AT1G26130, AT1G17500, AT3G63380, AT4G15530	126	94	8885	5.25118	0.502637	0.0949602	2.7451
GOTERM_BP_FAT	Carbohydrate transport and metabolism / Signal transduction mechanisms	7	1.84211	0.00215329	AT1G06000, AT2G26480, AT5G59580, AT2G29750, AT3G55700, AT2G30140, AT3G11340	57	63	2563	4.9961	0.0339018	0.0339018	1.51912
INTERPRO	IPR013320:Concanavalin A-like lectin/glucanase, subgroup	7	1.84211	0.00434614	AT3G59750, AT5G60280, AT1G56340, AT5G65600, AT5G07340, AT5G62620, AT5G61790	330	97	20885	4.56717	0.873126	0.121057	6.03535
UP_SEQ_FEATURE	IPR003441:No apical meristem (NAM) protein	7	1.84211	0.00795677	AT3G04070, AT3G10500, AT3G04060, AT5G39610, AT2G43000, AT5G18270, AT5G61430	330	110	20885	4.02741	0.977327	0.172486	10.7898
GOTERM_MF_ALL	IPR018303:ATPase, P-type phosphorylation site	6	1.57895	0.00083919	AT1G68710, AT1G72700, AT1G26130, AT1G17500, AT3G63380, AT2G05840	330	47	20885	8.0793	0.3283	0.0432526	1.19273
INTERPRO	IPR008250:ATPase, P-type, ATPase-associated region	6	1.57895	0.00083919	AT1G68710, AT1G72700, AT1G26130, AT1G17500, AT3G63380, AT2G05840	330	47	20885	8.0793	0.3283	0.0432526	1.19273
GOTERM_MF_ALL	IPR001757:ATPase, P-type, K/Mg/Cd/Cu/Zn/Na/Ca/Na/H-transporter	6	1.57895	0.00101682	AT1G68710, AT1G72700, AT1G26130, AT1G17500, AT3G63380, AT2G05840	330	49	20885	7.74954	0.382587	0.0470775	1.44348
GOTERM_BP_ALL	GO:0015662~ATPase activity, coupled to transmembrane movement of ions, phosphorylative mechanism	6	1.57895	0.00169545	AT1G68710, AT1G72700, AT1G26130, AT1G17500, AT3G63380, AT2G05840	234	55	14806	6.90256	0.43264	0.0683938	2.2783
GOTERM_MF_FAT	GO:0015662~ATPase activity, coupled to transmembrane movement of ions, phosphorylative mechanism	6	1.57895	0.00199556	AT1G68710, AT1G72700, AT1G26130, AT1G17500, AT3G63380, AT2G05840	275	55	16788	6.6597	0.540239	0.0539913	2.73675
GOTERM_MF_FAT	IPR005834:Haloacid dehalogenase-like hydrolase	6	1.57895	0.00436151	AT1G68710, AT1G26130, AT1G17500, AT3G63380, AT2G05840, AT5G59490	330	68	20885	5.58422	0.874051	0.114741	6.05608
GOTERM_MF_ALL	IPR017936:Thioredoxin-like	6	1.57895	0.00464285	AT1G65970, AT3G54960, AT1G21750, AT2G47470, AT1G04980, AT1G77510	330	69	20885	5.50329	0.889842	0.115335	6.43477
GOTERM_MF_ALL	GO:0006855~multidrug transport	6	1.57895	0.00523899	AT3G23560, AT2G04070, AT2G47800, AT4G23030, AT2G04100, AT4G21903	210	75	13998	5.33257	0.947493	0.202822	7.39857
UP_SEQ_FEATURE	GO:0015893~drug transport	6	1.57895	0.00687452	AT3G23560, AT2G04070, AT2G47800, AT4G23030, AT2G04100, AT4G21903	210	80	13998	4.99929	0.97914	0.241508	9.60169
COG_ONTOLOGY	GO:0042493~response to drug	6	1.57895	0.00723997	AT3G23560, AT2G04070, AT2G47800, AT4G23030, AT2G04100, AT4G21903	210	81	13998	4.93757	0.983031	0.237963	10.0872
GOTERM_MF_ALL	Redox-active center	6	1.57895	0.00729123	AT1G65970, AT3G54960, AT1G21750, AT2G47470, AT1G04980, AT1G77510	369	87	26538	4.95991	0.728174	0.0953431	8.60417
GOTERM_MF_ALL	GO:0006855~multidrug transport	6	1.57895	0.00766732	AT3G23560, AT2G04070, AT2G47800, AT4G23030, AT2G04100, AT4G21903	250	75	15221	4.87072	0.994151	0.248466	10.8942
GOTERM_BP_ALL	GO:0042625~ATPase activity, coupled to transmembrane movement of ions	6	1.57895	0.00899039	AT1G68710, AT1G72700, AT1G26130, AT1G17500, AT3G63380, AT2G05840	234	81	14806	4.68693	0.951021	0.193825	11.5432
GOTERM_BP_FAT	IPR005788:Disulphide isomerase	5	1.31579	2.03879e-06	AT3G54960, AT1G21750, AT2G47470, AT1G04980, AT1G77510	330	7	20885	45.2056	0.000965922	0.000483078	0.00291386
GOTERM_MF_FAT	GO:0016862~intramolecular oxidoreductase activity, interconverting keto- and enol-groups	5	1.31579	7.11847e-05	AT3G54960, AT1G21750, AT2G47470, AT1G04980, AT1G77510	234	15	14806	21.0912	0.0234961	0.0118179	0.0966371
SP_PIR_KEYWORDS	GO:0016864~intramolecular oxidoreductase activity, transposing S-S bonds	5	1.31579	7.11847e-05	AT3G54960, AT1G21750, AT2G47470, AT1G04980, AT1G77510	234	15	14806	21.0912	0.0234961	0.0118179	0.0966371
INTERPRO	GO:0003756~protein disulfide isomerase activity	5	1.31579	7.11847e-05	AT3G54960, AT1G21750, AT2G47470, AT1G04980, AT1G77510	234	15	14806	21.0912	0.0234961	0.0118179	0.0966371
UP_SEQ_FEATURE	GO:0003756~protein disulfide isomerase activity	5	1.31579	8.2228e-05	AT3G54960, AT1G21750, AT2G47470, AT1G04980, AT1G77510	275	15	16788	20.3491	0.0314818	0.0158668	0.114166
GOTERM_BP_ALL	GO:0016864~intramolecular oxidoreductase activity, transposing S-S bonds	5	1.31579	8.2228e-05	AT3G54960, AT1G21750, AT2G47470, AT1G04980, AT1G77510	275	15	16788	20.3491	0.0314818	0.0158668	0.114166
SP_PIR_KEYWORDS	GO:0016862~intramolecular oxidoreductase activity, interconverting keto- and enol-groups	5	1.31579	8.2228e-05	AT3G54960, AT1G21750, AT2G47470, AT1G04980, AT1G77510	275	15	16788	20.3491	0.0314818	0.0158668	0.114166
GOTERM_BP_ALL	IPR006662:Thioredoxin-like subdomain	5	1.31579	0.000588856	AT3G54960, AT1G21750, AT2G47470, AT1G04980, AT1G77510	330	25	20885	12.6576	0.243611	0.0454672	0.838322
INTERPRO	IPR017937:Thioredoxin, conserved site	5	1.31579	0.00292614	AT3G54960, AT1G21750, AT2G47470, AT1G04980, AT1G77510	330	38	20885	8.32735	0.750681	0.0944529	4.10175
GOTERM_MF_ALL	GO:0042434~indole derivative metabolic process	5	1.31579	0.00346739	AT3G26830, AT4G31500, AT3G44300, AT4G39950, AT1G72680	210	42	13998	7.93537	0.857525	0.177049	4.95576
GOTERM_BP_FAT	GO:0042430~indole and derivative metabolic process	5	1.31579	0.00346739	AT3G26830, AT4G31500, AT3G44300, AT4G39950, AT1G72680	210	42	13998	7.93537	0.857525	0.177049	4.95576
GOTERM_BP_ALL	active site:4-aspartylphosphate intermediate	5	1.31579	0.00386023	AT1G68710, AT1G72700, AT1G26130, AT1G17500, AT3G63380	126	46	8885	7.66477	0.733599	0.136682	5.13505
SP_PIR_KEYWORDS	GO:0042430~indole and derivative metabolic process	5	1.31579	0.00480518	AT3G26830, AT4G31500, AT3G44300, AT4G39950, AT1G72680	250	42	15221	7.2481	0.959949	0.20533	6.96409
INTERPRO	GO:0042434~indole derivative metabolic process	5	1.31579	0.00480518	AT3G26830, AT4G31500, AT3G44300, AT4G39950, AT1G72680	250	42	15221	7.2481	0.959949	0.20533	6.96409
PIR_SUPERFAMILY	GO:0016860~intramolecular oxidoreductase activity	5	1.31579	0.00495527	AT3G54960, AT1G21750, AT2G47470, AT1G04980, AT1G77510	234	44	14806	7.19017	0.809704	0.11982	6.52423
SP_PIR_KEYWORDS	GO:0016860~intramolecular oxidoreductase activity	5	1.31579	0.00564433	AT3G54960, AT1G21750, AT2G47470, AT1G04980, AT1G77510	275	44	16788	6.93719	0.889403	0.109425	7.56181
GOTERM_BP_FAT	nucleotide phosphate-binding region:ATP 1	5	1.31579	0.00642419	AT4G15236, AT1G02520, AT1G30420, AT2G47800, AT3G13100	126	53	8885	6.65244	0.889657	0.197815	8.40951
GOTERM_BP_FAT	nucleotide phosphate-binding region:ATP 2	5	1.31579	0.00642419	AT4G15236, AT1G02520, AT1G30420, AT2G47800, AT3G13100	126	53	8885	6.65244	0.889657	0.197815	8.40951
GOTERM_BP_FAT	region of interest:4 X approximate repeats	4	1.05263	2.6633e-05	AT1G09210, AT1G56340, AT5G07340, AT5G61790	126	5	8885	56.4127	0.00906724	0.00454394	0.036294
UP_SEQ_FEATURE	IPR018124:Calreticulin/calnexin, conserved site	4	1.05263	3.78399e-05	AT1G09210, AT1G56340, AT5G07340, AT5G61790	330	5	20885	50.6303	0.0177766	0.00596098	0.0540682
GOTERM_BP_FAT	IPR001580:Calreticulin/calnexin	4	1.05263	3.78399e-05	AT1G09210, AT1G56340, AT5G07340, AT5G61790	330	5	20885	50.6303	0.0177766	0.00596098	0.0540682
INTERPRO	repeat:1-4	4	1.05263	0.000144591	AT1G09210, AT1G56340, AT5G07340, AT5G61790	126	8	8885	35.2579	0.0482507	0.0163494	0.196894
INTERPRO	repeat:1-3	4	1.05263	0.000144591	AT1G09210, AT1G56340, AT5G07340, AT5G61790	126	8	8885	35.2579	0.0482507	0.0163494	0.196894
GOTERM_MF_FAT	repeat:1-1	4	1.05263	0.000214659	AT1G09210, AT1G56340, AT5G07340, AT5G61790	126	9	8885	31.3404	0.0707906	0.0181879	0.292179
GOTERM_MF_FAT	repeat:2-3	4	1.05263	0.000214659	AT1G09210, AT1G56340, AT5G07340, AT5G61790	126	9	8885	31.3404	0.0707906	0.0181879	0.292179
GOTERM_BP_ALL	repeat:1-2	4	1.05263	0.000214659	AT1G09210, AT1G56340, AT5G07340, AT5G61790	126	9	8885	31.3404	0.0707906	0.0181879	0.292179
INTERPRO	repeat:2-2	4	1.05263	0.000214659	AT1G09210, AT1G56340, AT5G07340, AT5G61790	126	9	8885	31.3404	0.0707906	0.0181879	0.292179
GOTERM_BP_ALL	repeat:2-1	4	1.05263	0.000214659	AT1G09210, AT1G56340, AT5G07340, AT5G61790	126	9	8885	31.3404	0.0707906	0.0181879	0.292179
GOTERM_BP_ALL	PIRSF001487:protein disulfide-isomerase	4	1.05263	0.000288355	AT3G54960, AT1G21750, AT2G47470, AT1G77510	153	8	8556	27.9608	0.0376304	0.0376304	0.336647
GOTERM_BP_ALL	IPR013200:HAD superfamily hydrolase-like, type 3	4	1.05263	0.000581901	AT1G68710, AT1G72700, AT1G26130, AT1G17500	330	11	20885	23.0138	0.241112	0.0536855	0.82846
GOTERM_BP_ALL	GO:0004012~phospholipid-translocating ATPase activity	4	1.05263	0.000762034	AT1G68710, AT1G72700, AT1G26130, AT1G17500	234	12	14806	21.0912	0.224786	0.0415482	1.03002
GOTERM_MF_FAT	GO:0015247~aminophospholipid transporter activity	4	1.05263	0.000762034	AT1G68710, AT1G72700, AT1G26130, AT1G17500	234	12	14806	21.0912	0.224786	0.0415482	1.03002
SP_PIR_KEYWORDS	IPR006539:ATPase, P-type, phospholipid-translocating, flippase	4	1.05263	0.000766839	AT1G68710, AT1G72700, AT1G26130, AT1G17500	330	12	20885	21.096	0.304846	0.0444352	1.09042
GOTERM_BP_FAT	GO:0015247~aminophospholipid transporter activity	4	1.05263	0.000848233	AT1G68710, AT1G72700, AT1G26130, AT1G17500	275	12	16788	20.3491	0.28115	0.0404231	1.1719
GOTERM_MF_ALL	GO:0004012~phospholipid-translocating ATPase activity	4	1.05263	0.000848233	AT1G68710, AT1G72700, AT1G26130, AT1G17500	275	12	16788	20.3491	0.28115	0.0404231	1.1719
GOTERM_BP_ALL	GO:0015914~phospholipid transport	4	1.05263	0.00105762	AT1G68710, AT1G72700, AT1G26130, AT1G17500	210	14	13998	19.0449	0.447686	0.0942026	1.53654
GOTERM_MF_ALL	GO:0015914~phospholipid transport	4	1.05263	0.00137772	AT1G68710, AT1G72700, AT1G26130, AT1G17500	250	14	15221	17.3954	0.601859	0.123277	2.04489
GOTERM_MF_ALL	IPR018181:Heat shock protein 70, conserved site	4	1.05263	0.00153132	AT5G42020, AT4G16660, AT1G29330, AT5G28540	330	15	20885	16.8768	0.516354	0.0587377	2.16647
GOTERM_MF_ALL	GO:0005548~phospholipid transporter activity	4	1.05263	0.0026361	AT1G68710, AT1G72700, AT1G26130, AT1G17500	234	18	14806	14.0608	0.585888	0.0843873	3.52147
INTERPRO	IPR001023:Heat shock protein Hsp70	4	1.05263	0.00265187	AT5G42020, AT4G16660, AT1G29330, AT5G28540	330	18	20885	14.064	0.715965	0.0922805	3.72405
UP_SEQ_FEATURE	GO:0005548~phospholipid transporter activity	4	1.05263	0.00292634	AT1G68710, AT1G72700, AT1G26130, AT1G17500	275	18	16788	13.5661	0.680185	0.0648606	3.98931
UP_SEQ_FEATURE	IPR013126:Heat shock protein 70	4	1.05263	0.00311265	AT5G42020, AT4G16660, AT1G29330, AT5G28540	330	19	20885	13.3238	0.771838	0.0938163	4.35782
SP_PIR_KEYWORDS	PIRSF027478:conserved protein with F-box domain, phloem-specific lectin	4	1.05263	0.00311326	AT2G02340, AT2G02350, AT1G80110, AT2G02360	153	17	8556	13.158	0.339468	0.187269	3.58029
GOTERM_BP_FAT	GO:0009851~auxin biosynthetic process	4	1.05263	0.0035782	AT4G31500, AT3G44300, AT4G39950, AT5G20960	210	21	13998	12.6966	0.866141	0.167078	5.11029
GOTERM_BP_FAT	GO:0009851~auxin biosynthetic process	4	1.05263	0.00462632	AT4G31500, AT3G44300, AT4G39950, AT5G20960	250	21	15221	11.597	0.954841	0.212013	6.71321
SP_PIR_KEYWORDS	site:Lowers pKa of C-terminal Cys of second active site	3	0.789474	0.000583659	AT1G21750, AT2G47470, AT1G77510	126	3	8885	70.5159	0.180999	0.0391471	0.792589
GOTERM_BP_ALL	domain:Thioredoxin 2	3	0.789474	0.000583659	AT1G21750, AT2G47470, AT1G77510	126	3	8885	70.5159	0.180999	0.0391471	0.792589
SP_PIR_KEYWORDS	domain:Thioredoxin 1	3	0.789474	0.000583659	AT1G21750, AT2G47470, AT1G77510	126	3	8885	70.5159	0.180999	0.0391471	0.792589
GOTERM_BP_ALL	site:Lowers pKa of C-terminal Cys of first active site	3	0.789474	0.000583659	AT1G21750, AT2G47470, AT1G77510	126	3	8885	70.5159	0.180999	0.0391471	0.792589
INTERPRO	IPR009033:Calreticulin/calnexin, P	3	0.789474	0.000734489	AT1G56340, AT5G07340, AT5G61790	330	3	20885	63.2879	0.294096	0.0485362	1.04464
UP_SEQ_FEATURE	IPR005792:Protein disulphide isomerase	3	0.789474	0.00145366	AT3G54960, AT1G21750, AT1G77510	330	4	20885	47.4659	0.498192	0.0607609	2.05766
GOTERM_MF_FAT	stress-induced protein	3	0.789474	0.005081	AT5G42020, AT5G52300, AT5G12020	369	8	26538	26.9695	0.596155	0.0791236	6.07068
GOTERM_BP_FAT	site:Contributes to redox potential value	3	0.789474	0.00820692	AT1G21750, AT2G47470, AT1G77510	126	10	8885	21.1548	0.940295	0.226023	10.6242
GOTERM_MF_FAT	GO:0009684~indoleacetic acid biosynthetic process	3	0.789474	0.00922655	AT4G31500, AT3G44300, AT4G39950	210	10	13998	19.9971	0.994484	0.277478	12.6845

## Sheet: cluster3_david
Category	Term	Count	%	PValue	Genes	List Total	Pop Hits	Pop Total	Fold Enrichment	Bonferroni	Benjamini	FDR
GOTERM_MF_ALL	GO:0003824~catalytic activity	182	44.0678	6.33808e-06	AT3G04220, AT3G51330, AT4G21850, AT4G38540, AT5G54140, AT2G16530, AT3G49370, AT1G45145, AT3G26170, AT5G64000, AT3G50210, AT1G67980, AT4G13890, AT4G31230, AT1G49050, AT5G11920, AT1G19250, AT4G29900, AT3G28510, AT4G35600, AT3G63010, AT1G02920, AT4G21230, AT3G59700, AT2G40520, AT5G58710, AT4G21840, AT3G28480, AT1G14790, AT5G38250, AT1G63460, AT1G67520, AT3G45330, AT3G16565, AT3G05360, AT4G28490, AT4…	285	8528	16788	1.25712	0.00243087	0.000202799	0.0087875
GOTERM_CC_ALL	GO:0016020~membrane	112	27.1186	0.000611187	AT3G04220, AT3G51330, AT1G72870, AT3G49370, AT2G16530, AT1G45145, AT3G26170, AT4G29900, AT1G19250, AT3G53780, AT4G35600, AT5G61520, AT1G79450, AT4G13510, AT4G21230, AT4G01010, AT2G33110, AT5G54860, AT3G28480, AT1G80130, AT2G32670, AT4G28490, AT4G04500, AT3G63080, AT3G17690, AT4G21940, AT4G21120, AT5G46050, AT5G04930, AT2G01650, AT4G11840, AT5G50460, AT4G37640, AT4G23280, AT1G21900, AT3G20510, AT4…	262	5480	16687	1.30171	0.0747066	0.0154089	0.706506
GOTERM_BP_ALL	GO:0050896~response to stimulus	90	21.7918	0.000634101	AT3G25250, AT1G71390, AT3G04220, AT4G27670, AT5G49570, AT5G59220, AT1G72870, AT3G28210, AT1G45145, AT5G05340, AT5G45440, AT3G50210, AT1G76930, AT4G31230, AT1G19250, AT3G63010, AT5G27830, AT1G02920, AT5G44460, AT3G28580, AT1G12420, AT2G30750, AT1G63460, AT1G14790, AT1G80130, AT4G04695, AT1G47890, AT3G05360, AT1G25580, AT5G66910, AT4G11170, AT4G12720, AT3G63080, AT1G12290, AT2G04450, AT3G51860, AT5…	258	3880	15221	1.36847	0.337452	0.0194121	0.942408
GOTERM_CC_ALL	GO:0044425~membrane part	82	19.8547	2.55549e-06	AT3G26230, AT3G04220, AT3G51330, AT1G35230, AT1G72870, AT2G16530, AT3G26170, AT4G29900, AT1G61250, AT1G19250, AT3G53780, AT5G61520, AT1G79450, AT4G13510, AT1G05570, AT1G30410, AT4G21230, AT4G01010, AT2G33110, AT2G30750, AT4G04695, AT2G32670, AT5G40780, AT4G28490, AT4G04500, AT4G11170, AT4G04540, AT3G17690, AT4G21940, AT5G61250, AT1G79400, AT4G00240, AT3G51860, AT4G21120, AT5G46050, AT5G04930, AT3…	262	3197	16687	1.63361	0.000324494	0.00016226	0.00296357
GOTERM_MF_FAT	GO:0000166~nucleotide binding	79	19.1283	0.00111272	AT3G25250, AT3G04220, AT1G68690, AT1G72870, AT3G49370, AT5G45440, AT4G31230, AT4G29900, AT1G19250, AT3G28510, AT4G35600, AT1G30410, AT4G21230, AT1G02440, AT4G01010, AT3G59700, AT3G28580, AT3G45620, AT5G38250, AT1G67520, AT3G45330, AT4G04695, AT3G16565, AT4G28490, AT4G04500, AT1G66920, AT5G66910, AT4G11170, AT1G61380, AT4G12720, AT4G04540, AT3G17690, AT4G21940, AT1G12290, AT2G43850, AT2G04450, AT5…	253	3333	14806	1.3871	0.304377	0.035644	1.49531
GOTERM_MF_ALL	GO:0000166~nucleotide binding	79	19.1283	0.00111775	AT3G25250, AT3G04220, AT1G68690, AT1G72870, AT3G49370, AT5G45440, AT4G31230, AT4G29900, AT1G19250, AT3G28510, AT4G35600, AT1G30410, AT4G21230, AT1G02440, AT4G01010, AT3G59700, AT3G28580, AT3G45620, AT5G38250, AT1G67520, AT3G45330, AT4G04695, AT3G16565, AT4G28490, AT4G04500, AT1G66920, AT5G66910, AT4G11170, AT1G61380, AT4G12720, AT4G04540, AT3G17690, AT4G21940, AT1G12290, AT2G43850, AT2G04450, AT5…	285	3333	16788	1.39619	0.349136	0.0235762	1.53868
GOTERM_MF_FAT	GO:0017076~purine nucleotide binding	74	17.9177	5.30048e-05	AT3G25250, AT3G04220, AT1G68690, AT1G72870, AT3G49370, AT5G45440, AT4G31230, AT4G29900, AT1G19250, AT3G28510, AT4G35600, AT1G30410, AT4G21230, AT1G02440, AT4G01010, AT3G59700, AT3G28580, AT5G38250, AT1G67520, AT3G45330, AT4G04695, AT3G16565, AT4G28490, AT4G04500, AT1G66920, AT5G66910, AT4G11170, AT1G61380, AT4G04540, AT3G17690, AT4G21940, AT1G12290, AT2G43850, AT5G04930, AT3G13090, AT1G51860, AT5…	253	2785	14806	1.55498	0.0171316	0.00215767	0.0717038
GOTERM_MF_ALL	GO:0017076~purine nucleotide binding	74	17.9177	5.51914e-05	AT3G25250, AT3G04220, AT1G68690, AT1G72870, AT3G49370, AT5G45440, AT4G31230, AT4G29900, AT1G19250, AT3G28510, AT4G35600, AT1G30410, AT4G21230, AT1G02440, AT4G01010, AT3G59700, AT3G28580, AT5G38250, AT1G67520, AT3G45330, AT4G04695, AT3G16565, AT4G28490, AT4G04500, AT1G66920, AT5G66910, AT4G11170, AT1G61380, AT4G04540, AT3G17690, AT4G21940, AT1G12290, AT2G43850, AT5G04930, AT3G13090, AT1G51860, AT5…	285	2785	16788	1.56517	0.0209711	0.00141194	0.0764968
GOTERM_MF_ALL	GO:0016740~transferase activity	74	17.9177	0.000245263	AT3G25250, AT5G49570, AT1G68690, AT3G49370, AT1G67980, AT3G02770, AT4G13890, AT4G31230, AT4G35600, AT1G05570, AT2G25440, AT1G02920, AT4G21230, AT3G59700, AT2G40520, AT5G59530, AT1G10070, AT1G14790, AT5G38250, AT1G67520, AT3G45330, AT4G04695, AT1G47890, AT3G05360, AT4G28490, AT4G04500, AT1G66920, AT1G61380, AT4G04540, AT4G21940, AT2G43850, AT1G56550, AT2G24850, AT1G51860, AT2G21550, AT3G53150, AT3…	285	2918	16788	1.49383	0.0898925	0.00552542	0.339526
GOTERM_CC_ALL	GO:0031224~intrinsic to membrane	73	17.6755	1.03576e-06	AT3G26230, AT3G04220, AT3G51330, AT1G72870, AT2G16530, AT1G35230, AT3G26170, AT4G29900, AT1G61250, AT1G19250, AT3G53780, AT5G61520, AT1G79450, AT4G13510, AT1G05570, AT1G30410, AT4G21230, AT4G01010, AT2G33110, AT2G30750, AT4G04695, AT2G32670, AT5G40780, AT4G28490, AT4G04500, AT4G11170, AT4G04540, AT3G17690, AT4G21940, AT1G79400, AT3G51860, AT4G21120, AT5G46050, AT5G04930, AT3G13090, AT4G15610, AT5…	262	2658	16687	1.74922	0.000131533	0.000131533	0.00120117
GOTERM_MF_FAT	GO:0030554~adenyl nucleotide binding	73	17.6755	3.34297e-06	AT3G25250, AT3G04220, AT1G68690, AT1G72870, AT3G49370, AT5G45440, AT4G31230, AT4G29900, AT1G19250, AT3G28510, AT4G35600, AT1G30410, AT4G21230, AT4G01010, AT3G59700, AT3G28580, AT5G38250, AT1G67520, AT3G45330, AT4G04695, AT3G16565, AT4G28490, AT4G04500, AT1G66920, AT5G66910, AT4G11170, AT1G61380, AT4G04540, AT3G17690, AT4G21940, AT1G12290, AT2G43850, AT5G04930, AT3G13090, AT1G51860, AT5G37600, AT2…	253	2528	14806	1.68991	0.00108922	0.000272416	0.00452371
GOTERM_MF_FAT	GO:0001883~purine nucleoside binding	73	17.6755	3.34297e-06	AT3G25250, AT3G04220, AT1G68690, AT1G72870, AT3G49370, AT5G45440, AT4G31230, AT4G29900, AT1G19250, AT3G28510, AT4G35600, AT1G30410, AT4G21230, AT4G01010, AT3G59700, AT3G28580, AT5G38250, AT1G67520, AT3G45330, AT4G04695, AT3G16565, AT4G28490, AT4G04500, AT1G66920, AT5G66910, AT4G11170, AT1G61380, AT4G04540, AT3G17690, AT4G21940, AT1G12290, AT2G43850, AT5G04930, AT3G13090, AT1G51860, AT5G37600, AT2…	253	2528	14806	1.68991	0.00108922	0.000272416	0.00452371
GOTERM_MF_ALL	GO:0030554~adenyl nucleotide binding	73	17.6755	3.61112e-06	AT3G25250, AT3G04220, AT1G68690, AT1G72870, AT3G49370, AT5G45440, AT4G31230, AT4G29900, AT1G19250, AT3G28510, AT4G35600, AT1G30410, AT4G21230, AT4G01010, AT3G59700, AT3G28580, AT5G38250, AT1G67520, AT3G45330, AT4G04695, AT3G16565, AT4G28490, AT4G04500, AT1G66920, AT5G66910, AT4G11170, AT1G61380, AT4G04540, AT3G17690, AT4G21940, AT1G12290, AT2G43850, AT5G04930, AT3G13090, AT1G51860, AT5G37600, AT2…	285	2528	16788	1.70098	0.00138571	0.000173319	0.00500677
GOTERM_MF_ALL	GO:0001883~purine nucleoside binding	73	17.6755	3.61112e-06	AT3G25250, AT3G04220, AT1G68690, AT1G72870, AT3G49370, AT5G45440, AT4G31230, AT4G29900, AT1G19250, AT3G28510, AT4G35600, AT1G30410, AT4G21230, AT4G01010, AT3G59700, AT3G28580, AT5G38250, AT1G67520, AT3G45330, AT4G04695, AT3G16565, AT4G28490, AT4G04500, AT1G66920, AT5G66910, AT4G11170, AT1G61380, AT4G04540, AT3G17690, AT4G21940, AT1G12290, AT2G43850, AT5G04930, AT3G13090, AT1G51860, AT5G37600, AT2…	285	2528	16788	1.70098	0.00138571	0.000173319	0.00500677
GOTERM_MF_FAT	GO:0001882~nucleoside binding	73	17.6755	3.75501e-06	AT3G25250, AT3G04220, AT1G68690, AT1G72870, AT3G49370, AT5G45440, AT4G31230, AT4G29900, AT1G19250, AT3G28510, AT4G35600, AT1G30410, AT4G21230, AT4G01010, AT3G59700, AT3G28580, AT5G38250, AT1G67520, AT3G45330, AT4G04695, AT3G16565, AT4G28490, AT4G04500, AT1G66920, AT5G66910, AT4G11170, AT1G61380, AT4G04540, AT3G17690, AT4G21940, AT1G12290, AT2G43850, AT5G04930, AT3G13090, AT1G51860, AT5G37600, AT2…	253	2536	14806	1.68458	0.00122339	0.000244797	0.00508127
GOTERM_MF_ALL	GO:0001882~nucleoside binding	73	17.6755	4.04951e-06	AT3G25250, AT3G04220, AT1G68690, AT1G72870, AT3G49370, AT5G45440, AT4G31230, AT4G29900, AT1G19250, AT3G28510, AT4G35600, AT1G30410, AT4G21230, AT4G01010, AT3G59700, AT3G28580, AT5G38250, AT1G67520, AT3G45330, AT4G04695, AT3G16565, AT4G28490, AT4G04500, AT1G66920, AT5G66910, AT4G11170, AT1G61380, AT4G04540, AT3G17690, AT4G21940, AT1G12290, AT2G43850, AT5G04930, AT3G13090, AT1G51860, AT5G37600, AT2…	285	2536	16788	1.69562	0.00155381	0.00015549	0.00561457
GOTERM_CC_FAT	GO:0031224~intrinsic to membrane	73	17.6755	7.97514e-06	AT3G26230, AT3G04220, AT3G51330, AT1G72870, AT2G16530, AT1G35230, AT3G26170, AT4G29900, AT1G61250, AT1G19250, AT3G53780, AT5G61520, AT1G79450, AT4G13510, AT1G05570, AT1G30410, AT4G21230, AT4G01010, AT2G33110, AT2G30750, AT4G04695, AT2G32670, AT5G40780, AT4G28490, AT4G04500, AT4G11170, AT4G04540, AT3G17690, AT4G21940, AT1G79400, AT3G51860, AT4G21120, AT5G46050, AT5G04930, AT3G13090, AT4G15610, AT5…	231	2658	13779	1.63823	0.000868916	0.000868916	0.00899496
GOTERM_MF_FAT	GO:0032553~ribonucleotide binding	70	16.9492	8.1108e-05	AT3G25250, AT3G04220, AT1G68690, AT1G72870, AT3G49370, AT5G45440, AT4G31230, AT4G29900, AT3G28510, AT4G35600, AT1G30410, AT4G21230, AT1G02440, AT4G01010, AT3G59700, AT3G28580, AT5G38250, AT1G67520, AT4G04695, AT3G45330, AT3G16565, AT4G28490, AT4G04500, AT1G66920, AT5G66910, AT4G11170, AT1G61380, AT4G04540, AT3G17690, AT4G21940, AT1G12290, AT2G43850, AT5G04930, AT3G13090, AT1G51860, AT5G37600, AT2…	253	2621	14806	1.56296	0.0260957	0.00293372	0.109702
GOTERM_MF_FAT	GO:0032555~purine ribonucleotide binding	70	16.9492	8.1108e-05	AT3G25250, AT3G04220, AT1G68690, AT1G72870, AT3G49370, AT5G45440, AT4G31230, AT4G29900, AT3G28510, AT4G35600, AT1G30410, AT4G21230, AT1G02440, AT4G01010, AT3G59700, AT3G28580, AT5G38250, AT1G67520, AT4G04695, AT3G45330, AT3G16565, AT4G28490, AT4G04500, AT1G66920, AT5G66910, AT4G11170, AT1G61380, AT4G04540, AT3G17690, AT4G21940, AT1G12290, AT2G43850, AT5G04930, AT3G13090, AT1G51860, AT5G37600, AT2…	253	2621	14806	1.56296	0.0260957	0.00293372	0.109702
GOTERM_MF_ALL	GO:0032553~ribonucleotide binding	70	16.9492	8.30006e-05	AT3G25250, AT3G04220, AT1G68690, AT1G72870, AT3G49370, AT5G45440, AT4G31230, AT4G29900, AT3G28510, AT4G35600, AT1G30410, AT4G21230, AT1G02440, AT4G01010, AT3G59700, AT3G28580, AT5G38250, AT1G67520, AT4G04695, AT3G45330, AT3G16565, AT4G28490, AT4G04500, AT1G66920, AT5G66910, AT4G11170, AT1G61380, AT4G04540, AT3G17690, AT4G21940, AT1G12290, AT2G43850, AT5G04930, AT3G13090, AT1G51860, AT5G37600, AT2…	285	2621	16788	1.5732	0.0313709	0.00199011	0.11502
GOTERM_MF_ALL	GO:0032555~purine ribonucleotide binding	70	16.9492	8.30006e-05	AT3G25250, AT3G04220, AT1G68690, AT1G72870, AT3G49370, AT5G45440, AT4G31230, AT4G29900, AT3G28510, AT4G35600, AT1G30410, AT4G21230, AT1G02440, AT4G01010, AT3G59700, AT3G28580, AT5G38250, AT1G67520, AT4G04695, AT3G45330, AT3G16565, AT4G28490, AT4G04500, AT1G66920, AT5G66910, AT4G11170, AT1G61380, AT4G04540, AT3G17690, AT4G21940, AT1G12290, AT2G43850, AT5G04930, AT3G13090, AT1G51860, AT5G37600, AT2…	285	2621	16788	1.5732	0.0313709	0.00199011	0.11502
GOTERM_MF_FAT	GO:0032559~adenyl ribonucleotide binding	69	16.707	5.29493e-06	AT3G25250, AT3G04220, AT1G68690, AT1G72870, AT3G49370, AT5G45440, AT4G31230, AT4G29900, AT3G28510, AT4G35600, AT1G30410, AT4G21230, AT4G01010, AT3G59700, AT3G28580, AT5G38250, AT1G67520, AT4G04695, AT3G45330, AT3G16565, AT4G28490, AT4G04500, AT1G66920, AT5G66910, AT4G11170, AT1G61380, AT4G04540, AT3G17690, AT4G21940, AT1G12290, AT2G43850, AT5G04930, AT3G13090, AT1G51860, AT5G37600, AT2G16870, AT4…	253	2368	14806	1.70524	0.00172466	0.000287651	0.00716501
GOTERM_MF_ALL	GO:0032559~adenyl ribonucleotide binding	69	16.707	5.59661e-06	AT3G25250, AT3G04220, AT1G68690, AT1G72870, AT3G49370, AT5G45440, AT4G31230, AT4G29900, AT3G28510, AT4G35600, AT1G30410, AT4G21230, AT4G01010, AT3G59700, AT3G28580, AT5G38250, AT1G67520, AT4G04695, AT3G45330, AT3G16565, AT4G28490, AT4G04500, AT1G66920, AT5G66910, AT4G11170, AT1G61380, AT4G04540, AT3G17690, AT4G21940, AT1G12290, AT2G43850, AT5G04930, AT3G13090, AT1G51860, AT5G37600, AT2G16870, AT4…	285	2368	16788	1.71641	0.0021468	0.000195354	0.00775953
GOTERM_MF_FAT	GO:0005524~ATP binding	67	16.2228	1.40117e-05	AT3G25250, AT3G04220, AT1G68690, AT1G72870, AT3G49370, AT5G45440, AT4G31230, AT4G29900, AT3G28510, AT4G35600, AT1G30410, AT4G21230, AT3G59700, AT3G28580, AT5G38250, AT1G67520, AT4G04695, AT3G45330, AT3G16565, AT4G28490, AT4G04500, AT1G66920, AT5G66910, AT4G11170, AT1G61380, AT4G04540, AT4G21940, AT1G12290, AT2G43850, AT5G04930, AT3G13090, AT1G51860, AT5G37600, AT2G16870, AT4G37640, AT4G23280, AT3…	253	2340	14806	1.67562	0.00455743	0.000652337	0.0189594
GOTERM_MF_ALL	GO:0005524~ATP binding	67	16.2228	1.4533e-05	AT3G25250, AT3G04220, AT1G68690, AT1G72870, AT3G49370, AT5G45440, AT4G31230, AT4G29900, AT3G28510, AT4G35600, AT1G30410, AT4G21230, AT3G59700, AT3G28580, AT5G38250, AT1G67520, AT4G04695, AT3G45330, AT3G16565, AT4G28490, AT4G04500, AT1G66920, AT5G66910, AT4G11170, AT1G61380, AT4G04540, AT4G21940, AT1G12290, AT2G43850, AT5G04930, AT3G13090, AT1G51860, AT5G37600, AT2G16870, AT4G37640, AT4G23280, AT3…	285	2340	16788	1.6866	0.00556516	0.000429193	0.0201483
SP_PIR_KEYWORDS	membrane	63	15.2542	8.94729e-06	AT3G26230, AT1G35230, AT3G26170, AT4G29900, AT1G61250, AT5G61520, AT1G79450, AT4G13510, AT1G05570, AT1G30410, AT4G21230, AT4G01010, AT2G33110, AT2G30750, AT4G04695, AT2G32670, AT5G40780, AT4G28490, AT4G04500, AT4G04540, AT3G17690, AT4G21940, AT5G61250, AT4G00240, AT3G51860, AT5G46050, AT5G04930, AT4G15610, AT3G13090, AT4G11840, AT5G50460, AT1G60970, AT1G51860, AT2G29120, AT4G37640, AT1G14010, AT4…	401	2340	26538	1.78176	0.00150202	0.000187876	0.0108932
GOTERM_BP_ALL	GO:0006950~response to stress	63	15.2542	0.000197171	AT3G25250, AT1G71390, AT4G27670, AT3G04220, AT5G59220, AT1G72870, AT1G45145, AT5G05340, AT5G45440, AT3G50210, AT1G76930, AT4G31230, AT1G19250, AT1G02920, AT5G27830, AT1G63460, AT1G80130, AT1G47890, AT1G25580, AT3G05360, AT5G66910, AT4G11170, AT4G12720, AT3G63080, AT1G12290, AT5G46050, AT1G71040, AT2G24850, AT1G08450, AT2G16870, AT3G12040, AT3G05660, AT4G23280, AT5G13080, AT1G51890, AT3G26090, AT1…	258	2365	15221	1.57157	0.120126	0.00671298	0.29393
GOTERM_CC_ALL	GO:0016021~integral to membrane	57	13.8015	0.000122737	AT3G26230, AT2G16530, AT3G26170, AT4G29900, AT1G61250, AT3G53780, AT5G61520, AT1G79450, AT4G13510, AT1G05570, AT1G30410, AT4G21230, AT4G01010, AT2G33110, AT2G30750, AT2G32670, AT5G40780, AT4G28490, AT4G04500, AT4G04540, AT3G17690, AT1G79400, AT3G51860, AT4G21120, AT5G46050, AT5G04930, AT4G15610, AT3G13090, AT5G50460, AT2G29120, AT4G37640, AT1G14010, AT4G23280, AT1G21900, AT4G04510, AT3G13380, AT4…	262	2193	16687	1.65544	0.0154677	0.00388956	0.142247
GOTERM_CC_FAT	GO:0016021~integral to membrane	57	13.8015	0.000556524	AT3G26230, AT2G16530, AT3G26170, AT4G29900, AT1G61250, AT3G53780, AT5G61520, AT1G79450, AT4G13510, AT1G05570, AT1G30410, AT4G21230, AT4G01010, AT2G33110, AT2G30750, AT2G32670, AT5G40780, AT4G28490, AT4G04500, AT4G04540, AT3G17690, AT1G79400, AT3G51860, AT4G21120, AT5G46050, AT5G04930, AT4G15610, AT3G13090, AT5G50460, AT2G29120, AT4G37640, AT1G14010, AT4G23280, AT1G21900, AT4G04510, AT3G13380, AT4…	231	2193	13779	1.55039	0.0588737	0.0200228	0.625923
SP_PIR_KEYWORDS	nucleotide-binding	56	13.5593	4.26375e-06	AT3G25250, AT3G04220, AT1G68690, AT3G49370, AT5G45440, AT4G29900, AT3G28510, AT4G35600, AT1G30410, AT4G01010, AT4G21230, AT3G59700, AT3G28580, AT5G38250, AT4G04695, AT3G45330, AT4G28490, AT4G04500, AT1G66920, AT5G66910, AT4G04540, AT3G17690, AT1G12290, AT4G21940, AT5G04930, AT3G13090, AT1G51860, AT5G37600, AT2G16870, AT4G37640, AT4G23280, AT3G09010, AT1G51890, AT1G33560, AT4G16960, AT4G04510, AT3…	401	1935	26538	1.91527	0.000716056	0.000143252	0.00519119
SP_PIR_KEYWORDS	transmembrane	56	13.5593	7.56154e-06	AT3G26230, AT3G26170, AT4G29900, AT1G61250, AT5G61520, AT1G79450, AT4G13510, AT1G05570, AT1G30410, AT4G01010, AT4G21230, AT2G33110, AT2G30750, AT2G32670, AT5G40780, AT4G28490, AT4G04500, AT4G04540, AT3G17690, AT1G79400, AT3G51860, AT4G21120, AT5G46050, AT5G04930, AT4G15610, AT3G13090, AT5G50460, AT1G51860, AT2G29120, AT4G37640, AT1G14010, AT4G23280, AT1G51890, AT1G21900, AT4G04510, AT3G13380, AT4…	401	1973	26538	1.87839	0.00126954	0.000181461	0.00920613
SP_PIR_KEYWORDS	atp-binding	54	13.0751	5.63812e-07	AT3G25250, AT3G04220, AT1G68690, AT3G49370, AT5G45440, AT4G29900, AT3G28510, AT4G35600, AT1G30410, AT4G21230, AT3G59700, AT3G28580, AT5G38250, AT4G04695, AT3G45330, AT4G28490, AT4G04500, AT1G66920, AT5G66910, AT4G04540, AT1G12290, AT4G21940, AT5G04930, AT3G13090, AT1G51860, AT5G37600, AT2G16870, AT4G37640, AT4G23280, AT3G09010, AT1G51890, AT1G33560, AT4G16960, AT4G04510, AT3G13380, AT4G04490, AT1…	401	1716	26538	2.08257	9.4716e-05	2.36798e-05	0.000686465
GOTERM_MF_ALL	GO:0016772~transferase activity, transferring phosphorus-containing groups	54	13.0751	1.12343e-06	AT3G25250, AT1G68690, AT3G49370, AT4G31230, AT4G35600, AT2G25440, AT4G21230, AT3G59700, AT2G40520, AT5G38250, AT1G14790, AT1G67520, AT4G04695, AT3G45330, AT1G47890, AT3G05360, AT4G28490, AT4G04500, AT1G66920, AT1G61380, AT4G04540, AT4G21940, AT2G43850, AT1G51860, AT4G23280, AT3G09010, AT3G05660, AT1G51890, AT1G33560, AT3G45040, AT3G11010, AT4G04510, AT1G09970, AT1G74350, AT3G13380, AT4G04490, AT1…	285	1589	16788	2.00182	0.000431304	8.62757e-05	0.00155764
GOTERM_BP_ALL	GO:0006464~protein modification process	53	12.8329	3.03103e-06	AT3G25250, AT1G64470, AT1G68690, AT3G49370, AT4G31230, AT4G35600, AT2G17720, AT4G21230, AT3G59700, AT5G38250, AT3G28480, AT1G67520, AT4G04695, AT3G45330, AT4G28490, AT4G04500, AT1G66920, AT1G61380, AT4G04540, AT4G12720, AT4G21940, AT2G43850, AT5G10740, AT5G09800, AT1G51860, AT4G23280, AT3G09010, AT1G51890, AT5G37490, AT2G44180, AT4G04510, AT1G09970, AT5G06750, AT3G13380, AT4G04490, AT1G21250, AT1…	258	1610	15221	1.94211	0.00196521	0.000245863	0.00452459
GOTERM_BP_ALL	GO:0043412~biopolymer modification	53	12.8329	4.05012e-05	AT3G25250, AT1G64470, AT1G68690, AT3G49370, AT4G31230, AT4G35600, AT2G17720, AT4G21230, AT3G59700, AT5G38250, AT3G28480, AT1G67520, AT4G04695, AT3G45330, AT4G28490, AT4G04500, AT1G66920, AT1G61380, AT4G04540, AT4G12720, AT4G21940, AT2G43850, AT5G10740, AT5G09800, AT1G51860, AT4G23280, AT3G09010, AT1G51890, AT5G37490, AT2G44180, AT4G04510, AT1G09970, AT5G06750, AT3G13380, AT4G04490, AT1G21250, AT1…	258	1766	15221	1.77055	0.0259434	0.00201994	0.0604427
GOTERM_CC_ALL	GO:0005886~plasma membrane	52	12.5908	0.00306589	AT3G49370, AT1G35230, AT1G45145, AT1G61250, AT4G29900, AT3G53780, AT4G35600, AT1G79450, AT4G13510, AT1G05570, AT4G01010, AT2G03510, AT3G28480, AT2G32670, AT5G40780, AT4G28490, AT3G63080, AT3G17690, AT4G21120, AT5G04930, AT4G02370, AT3G13090, AT1G60970, AT5G37600, AT4G37640, AT3G26090, AT3G47210, AT1G09970, AT4G37370, AT3G13380, AT3G03560, AT3G49120, AT1G21250, AT2G16600, AT2G17120, AT3G51890, AT1…	262	2228	16687	1.4865	0.32292	0.0629273	3.49834
GOTERM_MF_ALL	GO:0016301~kinase activity	51	12.3487	2.8951e-07	AT3G25250, AT1G68690, AT3G49370, AT4G31230, AT4G35600, AT2G25440, AT4G21230, AT3G59700, AT5G38250, AT1G67520, AT4G04695, AT3G45330, AT1G47890, AT3G05360, AT4G28490, AT4G04500, AT1G66920, AT1G61380, AT4G04540, AT4G21940, AT2G43850, AT1G51860, AT4G23280, AT3G09010, AT3G05660, AT1G51890, AT1G33560, AT3G45040, AT3G11010, AT1G09970, AT4G04510, AT3G13380, AT4G04490, AT1G21250, AT1G67000, AT2G05940, AT1…	285	1395	16788	2.15353	0.000111166	3.70566e-05	0.00040141
UP_SEQ_FEATURE	transmembrane region	51	12.3487	0.000211863	AT3G26230, AT3G26170, AT1G61250, AT4G29900, AT5G61520, AT1G79450, AT4G13510, AT1G05570, AT1G30410, AT4G21230, AT4G01010, AT2G33110, AT2G30750, AT2G32670, AT5G40780, AT4G28490, AT4G04500, AT4G04540, AT3G17690, AT3G51860, AT5G46050, AT5G04930, AT3G13090, AT4G15610, AT5G50460, AT1G51860, AT2G29120, AT4G37640, AT4G23280, AT1G51890, AT4G04510, AT3G13380, AT4G04490, AT4G24920, AT1G21250, AT3G01760, AT5…	164	1690	8885	1.63492	0.0882431	0.0114813	0.298796
GOTERM_BP_ALL	GO:0043687~post-translational protein modification	49	11.8644	1.86449e-06	AT3G25250, AT3G09010, AT4G23280, AT1G68690, AT3G49370, AT1G51890, AT5G37490, AT4G04510, AT1G09970, AT4G31230, AT5G06750, AT4G35600, AT3G13380, AT4G04490, AT4G21230, AT1G67000, AT1G21250, AT3G59700, AT2G05940, AT1G66460, AT4G17660, AT4G23210, AT5G01550, AT4G09570, AT5G38250, AT1G67520, AT4G04695, AT3G45330, AT1G72280, AT3G15355, AT2G25090, AT4G23310, AT1G65250, AT4G28490, AT4G04500, AT1G48210, AT1…	258	1410	15221	2.05022	0.00120932	0.000201656	0.00278325
GOTERM_MF_ALL	GO:0016773~phosphotransferase activity, alcohol group as acceptor	45	10.8959	3.75104e-06	AT3G25250, AT4G23280, AT3G09010, AT1G68690, AT3G49370, AT1G51890, AT3G45040, AT4G04510, AT1G09970, AT4G31230, AT4G35600, AT3G13380, AT4G04490, AT4G21230, AT1G67000, AT1G21250, AT3G59700, AT2G05940, AT1G66460, AT4G17660, AT4G23210, AT5G01550, AT4G09570, AT5G38250, AT1G67520, AT4G04695, AT3G45330, AT2G25090, AT5G43910, AT4G23310, AT1G65250, AT1G16090, AT4G28490, AT4G04500, AT1G48210, AT1G66920, AT2…	285	1266	16788	2.09379	0.00143936	0.000160032	0.00520075
GOTERM_BP_FAT	GO:0006793~phosphorus metabolic process	44	10.6538	5.448e-06	AT3G25250, AT4G23280, AT3G09010, AT1G68690, AT3G49370, AT1G51890, AT4G04510, AT1G09970, AT4G31230, AT5G06750, AT4G35600, AT3G13380, AT4G04490, AT4G21230, AT1G67000, AT1G21250, AT3G59700, AT2G05940, AT1G66460, AT4G17660, AT4G23210, AT5G01550, AT4G09570, AT5G38250, AT1G67520, AT4G04695, AT3G45330, AT2G25090, AT4G23310, AT1G65250, AT4G28490, AT4G04500, AT1G48210, AT1G66920, AT2G17220, AT1G61380, AT4…	234	1274	13998	2.06601	0.00290501	0.000415519	0.0079176
GOTERM_BP_ALL	GO:0006793~phosphorus metabolic process	44	10.6538	8.76891e-06	AT3G25250, AT4G23280, AT3G09010, AT1G68690, AT3G49370, AT1G51890, AT4G04510, AT1G09970, AT4G31230, AT5G06750, AT4G35600, AT3G13380, AT4G04490, AT4G21230, AT1G67000, AT1G21250, AT3G59700, AT2G05940, AT1G66460, AT4G17660, AT4G23210, AT5G01550, AT4G09570, AT5G38250, AT1G67520, AT4G04695, AT3G45330, AT2G25090, AT4G23310, AT1G65250, AT4G28490, AT4G04500, AT1G48210, AT1G66920, AT2G17220, AT1G61380, AT4…	258	1274	15221	2.03754	0.00567489	0.000568943	0.0130893
GOTERM_BP_FAT	GO:0006796~phosphate metabolic process	43	10.4116	1.24948e-05	AT3G25250, AT4G23280, AT3G09010, AT1G68690, AT3G49370, AT1G51890, AT4G04510, AT1G09970, AT4G31230, AT5G06750, AT4G35600, AT3G13380, AT4G04490, AT4G21230, AT1G67000, AT1G21250, AT3G59700, AT2G05940, AT1G66460, AT4G17660, AT4G23210, AT5G01550, AT4G09570, AT5G38250, AT1G67520, AT4G04695, AT3G45330, AT2G25090, AT4G23310, AT1G65250, AT4G28490, AT4G04500, AT1G48210, AT1G66920, AT2G17220, AT1G61380, AT4…	234	1273	13998	2.02065	0.00665005	0.000741088	0.0181579
GOTERM_BP_ALL	GO:0006796~phosphate metabolic process	43	10.4116	1.95926e-05	AT3G25250, AT4G23280, AT3G09010, AT1G68690, AT3G49370, AT1G51890, AT4G04510, AT1G09970, AT4G31230, AT5G06750, AT4G35600, AT3G13380, AT4G04490, AT4G21230, AT1G67000, AT1G21250, AT3G59700, AT2G05940, AT1G66460, AT4G17660, AT4G23210, AT5G01550, AT4G09570, AT5G38250, AT1G67520, AT4G04695, AT3G45330, AT2G25090, AT4G23310, AT1G65250, AT4G28490, AT4G04500, AT1G48210, AT1G66920, AT2G17220, AT1G61380, AT4…	258	1273	15221	1.9928	0.0126352	0.00105908	0.0292436
GOTERM_MF_ALL	GO:0004672~protein kinase activity	42	10.1695	1.89538e-06	AT3G25250, AT4G23280, AT3G09010, AT1G68690, AT3G49370, AT1G51890, AT4G04510, AT1G09970, AT4G31230, AT4G35600, AT3G13380, AT4G04490, AT4G21230, AT1G67000, AT1G21250, AT3G59700, AT2G05940, AT1G66460, AT4G17660, AT4G23210, AT5G01550, AT4G09570, AT5G38250, AT1G67520, AT4G04695, AT3G45330, AT2G25090, AT4G23310, AT1G65250, AT1G16090, AT4G28490, AT4G04500, AT1G48210, AT1G66920, AT2G17220, AT1G61380, AT4…	285	1110	16788	2.22885	0.000727561	0.00010397	0.00262794
GOTERM_MF_FAT	GO:0004672~protein kinase activity	42	10.1695	1.92363e-06	AT3G25250, AT4G23280, AT3G09010, AT1G68690, AT3G49370, AT1G51890, AT4G04510, AT1G09970, AT4G31230, AT4G35600, AT3G13380, AT4G04490, AT4G21230, AT1G67000, AT1G21250, AT3G59700, AT2G05940, AT1G66460, AT4G17660, AT4G23210, AT5G01550, AT4G09570, AT5G38250, AT1G67520, AT4G04695, AT3G45330, AT2G25090, AT4G23310, AT1G65250, AT1G16090, AT4G28490, AT4G04500, AT1G48210, AT1G66920, AT2G17220, AT1G61380, AT4…	253	1110	14806	2.21434	0.000626909	0.000209013	0.00260309
GOTERM_MF_ALL	GO:0004674~protein serine/threonine kinase activity	41	9.92736	1.79678e-07	AT3G25250, AT4G23280, AT3G09010, AT1G68690, AT3G49370, AT1G51890, AT4G04510, AT1G09970, AT4G31230, AT4G35600, AT3G13380, AT4G04490, AT4G21230, AT1G67000, AT1G21250, AT3G59700, AT2G05940, AT1G66460, AT4G17660, AT4G23210, AT5G01550, AT4G09570, AT5G38250, AT1G67520, AT4G04695, AT3G45330, AT2G25090, AT4G23310, AT1G16090, AT4G28490, AT4G04500, AT1G48210, AT1G66920, AT2G17220, AT1G61380, AT4G04540, AT3…	285	975	16788	2.47704	6.89938e-05	3.44975e-05	0.000249126
GOTERM_MF_FAT	GO:0004674~protein serine/threonine kinase activity	41	9.92736	1.80422e-07	AT3G25250, AT4G23280, AT3G09010, AT1G68690, AT3G49370, AT1G51890, AT4G04510, AT1G09970, AT4G31230, AT4G35600, AT3G13380, AT4G04490, AT4G21230, AT1G67000, AT1G21250, AT3G59700, AT2G05940, AT1G66460, AT4G17660, AT4G23210, AT5G01550, AT4G09570, AT5G38250, AT1G67520, AT4G04695, AT3G45330, AT2G25090, AT4G23310, AT1G16090, AT4G28490, AT4G04500, AT1G48210, AT1G66920, AT2G17220, AT1G61380, AT4G04540, AT3…	253	975	14806	2.46091	5.88158e-05	5.88158e-05	0.000244152
GOTERM_BP_FAT	GO:0006468~protein amino acid phosphorylation	41	9.92736	9.02627e-07	AT3G25250, AT4G23280, AT3G09010, AT1G68690, AT3G49370, AT1G51890, AT4G04510, AT1G09970, AT4G31230, AT4G35600, AT3G13380, AT4G04490, AT4G21230, AT1G67000, AT1G21250, AT3G59700, AT2G05940, AT1G66460, AT4G17660, AT4G23210, AT5G01550, AT4G09570, AT5G38250, AT1G67520, AT4G04695, AT3G45330, AT2G25090, AT4G23310, AT1G65250, AT4G28490, AT4G04500, AT1G48210, AT1G66920, AT2G17220, AT1G61380, AT4G04540, AT3…	234	1065	13998	2.30295	0.000481887	0.000160655	0.00131183
GOTERM_BP_ALL	GO:0006468~protein amino acid phosphorylation	41	9.92736	1.45549e-06	AT3G25250, AT4G23280, AT3G09010, AT1G68690, AT3G49370, AT1G51890, AT4G04510, AT1G09970, AT4G31230, AT4G35600, AT3G13380, AT4G04490, AT4G21230, AT1G67000, AT1G21250, AT3G59700, AT2G05940, AT1G66460, AT4G17660, AT4G23210, AT5G01550, AT4G09570, AT5G38250, AT1G67520, AT4G04695, AT3G45330, AT2G25090, AT4G23310, AT1G65250, AT4G28490, AT4G04500, AT1G48210, AT1G66920, AT2G17220, AT1G61380, AT4G04540, AT3…	258	1065	15221	2.27121	0.000944169	0.000236126	0.00217272
GOTERM_BP_FAT	GO:0016310~phosphorylation	41	9.92736	1.06811e-05	AT3G25250, AT4G23280, AT3G09010, AT1G68690, AT3G49370, AT1G51890, AT4G04510, AT1G09970, AT4G31230, AT4G35600, AT3G13380, AT4G04490, AT4G21230, AT1G67000, AT1G21250, AT3G59700, AT2G05940, AT1G66460, AT4G17660, AT4G23210, AT5G01550, AT4G09570, AT5G38250, AT1G67520, AT4G04695, AT3G45330, AT2G25090, AT4G23310, AT1G65250, AT4G28490, AT4G04500, AT1G48210, AT1G66920, AT2G17220, AT1G61380, AT4G04540, AT3…	234	1178	13998	2.08204	0.00568752	0.000712715	0.0155224
GOTERM_BP_ALL	GO:0016310~phosphorylation	41	9.92736	1.64903e-05	AT3G25250, AT4G23280, AT3G09010, AT1G68690, AT3G49370, AT1G51890, AT4G04510, AT1G09970, AT4G31230, AT4G35600, AT3G13380, AT4G04490, AT4G21230, AT1G67000, AT1G21250, AT3G59700, AT2G05940, AT1G66460, AT4G17660, AT4G23210, AT5G01550, AT4G09570, AT5G38250, AT1G67520, AT4G04695, AT3G45330, AT2G25090, AT4G23310, AT1G65250, AT4G28490, AT4G04500, AT1G48210, AT1G66920, AT2G17220, AT1G61380, AT4G04540, AT3…	258	1178	15221	2.05335	0.0106452	0.000972463	0.0246137
GOTERM_BP_FAT	GO:0006952~defense response	40	9.68523	1.0351e-06	AT3G25250, AT1G71390, AT3G05660, AT4G23280, AT3G04220, AT1G72870, AT1G51890, AT1G33560, AT1G45145, AT5G45440, AT4G16960, AT3G11010, AT3G51660, AT3G52430, AT1G19250, AT1G02920, AT3G49120, AT1G57630, AT4G23210, AT5G45510, AT1G22070, AT3G54420, AT1G47890, AT3G05360, AT5G46520, AT4G23310, AT1G02930, AT1G51270, AT5G66910, AT2G25000, AT4G11170, AT5G18350, AT4G12720, AT1G12290, AT2G35980, AT5G01900, AT5…	234	1030	13998	2.32313	0.000552592	0.000138177	0.00150436
GOTERM_BP_ALL	GO:0006952~defense response	40	9.68523	1.64782e-06	AT3G25250, AT1G71390, AT3G05660, AT4G23280, AT3G04220, AT1G72870, AT1G51890, AT1G33560, AT1G45145, AT5G45440, AT4G16960, AT3G11010, AT3G51660, AT3G52430, AT1G19250, AT1G02920, AT3G49120, AT1G57630, AT4G23210, AT5G45510, AT1G22070, AT3G54420, AT1G47890, AT3G05360, AT5G46520, AT4G23310, AT1G02930, AT1G51270, AT5G66910, AT2G25000, AT4G11170, AT5G18350, AT4G12720, AT1G12290, AT2G35980, AT5G01900, AT5…	258	1030	15221	2.29111	0.00106887	0.000213865	0.00245982
SP_PIR_KEYWORDS	hydrolase	40	9.68523	0.000401697	AT4G37640, AT5G59220, AT5G49570, AT3G51330, AT5G54140, AT5G64000, AT1G32960, AT2G44180, AT1G49050, AT5G11920, AT5G06750, AT4G29900, AT3G63010, AT2G43570, AT3G54270, AT4G18990, AT1G30410, AT1G34750, AT3G13080, AT2G31870, AT3G54420, AT4G01610, AT3G10010, AT2G31865, AT1G31550, AT1G65610, AT4G12720, AT1G16420, AT3G47050, AT1G70170, AT5G61250, AT2G04450, AT3G25610, AT5G10740, AT4G00240, AT5G04930, AT3…	401	1459	26538	1.81438	0.065271	0.00672713	0.487988
INTERPRO	IPR000719:Protein kinase, core	39	9.4431	9.00085e-07	AT3G25250, AT4G23280, AT3G09010, AT1G68690, AT3G49370, AT1G51890, AT4G04510, AT1G09970, AT4G31230, AT4G35600, AT3G13380, AT4G04490, AT4G21230, AT1G67000, AT1G21250, AT3G59700, AT2G05940, AT1G66460, AT4G17660, AT4G23210, AT5G01550, AT4G09570, AT5G38250, AT4G04695, AT3G45330, AT2G25090, AT4G23310, AT1G65250, AT4G28490, AT4G04500, AT1G48210, AT1G66920, AT1G61380, AT2G17220, AT4G04540, AT4G21940, AT2…	348	970	20885	2.41295	0.000395959	0.000132004	0.00127284
INTERPRO	IPR008271:Serine/threonine protein kinase, active site	38	9.20097	7.66592e-09	AT3G25250, AT4G23280, AT3G09010, AT1G68690, AT3G49370, AT1G51890, AT4G04510, AT1G09970, AT4G31230, AT4G35600, AT3G13380, AT4G04490, AT4G21230, AT1G67000, AT1G21250, AT3G59700, AT2G05940, AT1G66460, AT4G17660, AT4G23210, AT5G01550, AT4G09570, AT5G38250, AT4G04695, AT3G45330, AT2G25090, AT4G23310, AT4G28490, AT4G04500, AT1G48210, AT1G66920, AT1G61380, AT2G17220, AT4G04540, AT4G21940, AT2G43850, AT1…	348	770	20885	2.96175	3.373e-06	3.373e-06	1.08407e-05
INTERPRO	IPR017442:Serine/threonine protein kinase-related	38	9.20097	3.93387e-08	AT3G25250, AT4G23280, AT3G09010, AT1G68690, AT3G49370, AT1G51890, AT4G04510, AT1G09970, AT4G31230, AT4G35600, AT3G13380, AT4G04490, AT4G21230, AT1G67000, AT1G21250, AT3G59700, AT2G05940, AT1G66460, AT4G17660, AT4G23210, AT5G01550, AT4G09570, AT5G38250, AT4G04695, AT3G45330, AT2G25090, AT4G23310, AT4G28490, AT4G04500, AT1G48210, AT1G66920, AT1G61380, AT2G17220, AT4G04540, AT4G21940, AT2G43850, AT1…	348	820	20885	2.78115	1.73089e-05	8.65447e-06	5.56304e-05
SP_PIR_KEYWORDS	transferase	38	9.20097	0.00258722	AT3G25250, AT3G53150, AT4G23280, AT5G49570, AT1G51890, AT2G03770, AT3G22460, AT1G67980, AT3G02770, AT4G04510, AT4G13890, AT3G13380, AT4G35600, AT4G04490, AT1G02920, AT1G05570, AT4G18990, AT4G21230, AT1G21250, AT1G10070, AT4G23210, AT5G01550, AT4G09570, AT4G04695, AT2G25090, AT5G43910, AT4G23310, AT1G02930, AT4G28490, AT4G04500, AT4G04540, AT3G55950, AT4G21940, AT1G21240, AT4G34131, AT2G24850, AT4…	401	1509	26538	1.66655	0.352876	0.032924	3.10492
UP_SEQ_FEATURE	topological domain:Cytoplasmic	37	8.95884	4.48122e-10	AT4G37640, AT4G23280, AT1G51890, AT4G04510, AT4G29900, AT1G61250, AT3G13380, AT5G61520, AT4G04490, AT4G24920, AT1G05570, AT4G01010, AT4G21230, AT1G21250, AT2G33110, AT4G23210, AT3G01760, AT5G11210, AT1G27980, AT2G32670, AT5G40780, AT4G23310, AT4G28490, AT4G04500, AT1G65610, AT4G04540, AT3G17690, AT3G55950, AT3G25610, AT4G20110, AT3G51860, AT1G21240, AT5G04930, AT1G11310, AT5G50460, AT1G51860, AT2…	164	626	8885	3.20214	1.95381e-07	1.95381e-07	6.32878e-07
SP_PIR_KEYWORDS	signal	37	8.95884	0.0051191	AT4G23280, AT5G54140, AT1G35230, AT1G51890, AT5G05340, AT1G21310, AT1G76930, AT4G04510, AT5G11920, AT3G13380, AT4G04490, AT4G18990, AT3G49120, AT5G26700, AT4G21230, AT1G21250, AT2G18660, AT2G17120, AT4G23210, AT5G11210, AT5G01550, AT5G58710, AT1G72280, AT1G31550, AT2G03450, AT4G23310, AT4G28490, AT4G04500, AT4G04540, AT3G55950, AT5G61250, AT4G20110, AT1G21240, AT1G08450, AT2G05380, AT1G51860, AT2…	401	1518	26538	1.61307	0.577775	0.0597288	6.05752
SP_PIR_KEYWORDS	glycoprotein	36	8.71671	1.14635e-05	AT4G23280, AT1G35230, AT1G51890, AT5G05340, AT1G21310, AT1G76930, AT4G04510, AT5G11920, AT3G13380, AT4G04490, AT1G79450, AT1G05570, AT4G18990, AT3G49120, AT5G26700, AT4G21230, AT1G21250, AT2G18660, AT2G17120, AT4G23210, AT5G11210, AT1G72280, AT1G31550, AT2G03450, AT4G23310, AT4G28490, AT4G04500, AT1G65610, AT4G04540, AT3G55950, AT5G61250, AT4G20110, AT1G21240, AT1G08450, AT1G51860, AT2G29120	401	1051	26538	2.26685	0.00192403	0.000213964	0.0139565
SP_PIR_KEYWORDS	kinase	35	8.47458	5.21927e-06	AT3G25250, AT4G23280, AT3G09010, AT3G49370, AT1G51890, AT4G04510, AT4G31230, AT1G09970, AT3G13380, AT4G35600, AT4G04490, AT4G21230, AT1G21250, AT3G59700, AT1G66460, AT4G17660, AT4G23210, AT5G01550, AT4G09570, AT5G38250, AT3G45330, AT4G04695, AT2G25090, AT5G43910, AT4G23310, AT4G28490, AT4G04500, AT1G48210, AT1G66920, AT4G04540, AT3G55950, AT4G21940, AT2G43850, AT1G21240, AT1G51860	401	970	26538	2.38792	0.000876456	0.000146129	0.00635452
GOTERM_MF_ALL	GO:0004871~signal transducer activity	34	8.23245	9.62797e-07	AT3G04220, AT4G23280, AT3G09010, AT1G72870, AT1G51890, AT3G26090, AT4G16960, AT4G04510, AT1G09970, AT3G13380, AT3G63010, AT4G04490, AT4G21230, AT3G59700, AT1G57630, AT5G11210, AT4G23210, AT5G01550, AT5G38250, AT1G64610, AT3G45330, AT5G46520, AT4G23310, AT4G28490, AT4G04500, AT1G66920, AT1G51270, AT4G11170, AT5G18350, AT4G04540, AT3G55950, AT1G51860, AT2G29120, AT2G16870	285	772	16788	2.59427	0.000369646	9.24243e-05	0.00133493
GOTERM_MF_ALL	GO:0060089~molecular transducer activity	34	8.23245	9.62797e-07	AT3G04220, AT4G23280, AT3G09010, AT1G72870, AT1G51890, AT3G26090, AT4G16960, AT4G04510, AT1G09970, AT3G13380, AT3G63010, AT4G04490, AT4G21230, AT3G59700, AT1G57630, AT5G11210, AT4G23210, AT5G01550, AT5G38250, AT1G64610, AT3G45330, AT5G46520, AT4G23310, AT4G28490, AT4G04500, AT1G66920, AT1G51270, AT4G11170, AT5G18350, AT4G04540, AT3G55950, AT1G51860, AT2G29120, AT2G16870	285	772	16788	2.59427	0.000369646	9.24243e-05	0.00133493
GOTERM_MF_ALL	GO:0004872~receptor activity	33	7.99031	5.40855e-09	AT3G04220, AT4G23280, AT3G09010, AT1G72870, AT1G51890, AT3G26090, AT4G16960, AT4G04510, AT1G09970, AT3G13380, AT3G63010, AT4G04490, AT4G21230, AT3G59700, AT1G57630, AT5G11210, AT4G23210, AT5G01550, AT5G38250, AT3G45330, AT5G46520, AT4G23310, AT4G28490, AT4G04500, AT1G66920, AT1G51270, AT4G11170, AT5G18350, AT4G04540, AT3G55950, AT1G51860, AT2G29120, AT2G16870	285	586	16788	3.31719	2.07688e-06	2.07688e-06	7.49905e-06
UP_SEQ_FEATURE	glycosylation site:N-linked (GlcNAc...)	33	7.99031	0.00113456	AT4G23280, AT1G51890, AT5G05340, AT4G04510, AT5G11920, AT3G13380, AT4G04490, AT1G79450, AT1G05570, AT4G18990, AT3G49120, AT5G26700, AT4G21230, AT1G21250, AT2G18660, AT2G17120, AT4G23210, AT5G11210, AT1G72280, AT1G31550, AT2G03450, AT4G23310, AT4G28490, AT4G04500, AT1G65610, AT4G04540, AT3G55950, AT5G61250, AT4G20110, AT1G21240, AT1G08450, AT1G51860, AT2G29120	164	1001	8885	1.78605	0.390397	0.032458	1.59045
SP_PIR_KEYWORDS	serine/threonine-protein kinase	32	7.74818	1.11022e-07	AT3G25250, AT4G23280, AT3G09010, AT1G68690, AT3G49370, AT1G51890, AT4G04510, AT4G35600, AT3G13380, AT4G04490, AT4G21230, AT1G67000, AT1G21250, AT3G59700, AT4G17660, AT4G23210, AT5G01550, AT4G09570, AT5G38250, AT3G45330, AT4G04695, AT2G25090, AT4G23310, AT4G28490, AT4G04500, AT1G66920, AT2G17220, AT4G04540, AT3G55950, AT4G21940, AT1G21240, AT1G51860	401	701	26538	3.02104	1.86515e-05	9.32579e-06	0.000135174
INTERPRO	IPR017441:Protein kinase, ATP binding site	31	7.50605	3.58822e-06	AT3G25250, AT4G23280, AT3G09010, AT1G68690, AT3G49370, AT1G51890, AT4G04510, AT4G35600, AT3G13380, AT4G04490, AT4G21230, AT1G67000, AT1G21250, AT3G59700, AT4G17660, AT4G23210, AT5G01550, AT4G09570, AT5G38250, AT3G45330, AT4G04695, AT2G25090, AT4G23310, AT4G28490, AT4G04500, AT1G66920, AT2G17220, AT4G04540, AT4G21940, AT1G21240, AT1G51860	348	715	20885	2.60202	0.00157758	0.000394627	0.00507413
UP_SEQ_FEATURE	topological domain:Extracellular	29	7.02179	3.41146e-09	AT4G23280, AT1G51890, AT4G04510, AT3G13380, AT4G04490, AT4G24920, AT1G05570, AT4G01010, AT1G21250, AT4G21230, AT3G01760, AT5G11210, AT4G23210, AT5G40780, AT4G23310, AT4G28490, AT4G04500, AT1G65610, AT4G04540, AT3G17690, AT3G55950, AT3G25610, AT3G51860, AT1G21240, AT5G04930, AT1G11310, AT5G50460, AT1G51860, AT2G29120	164	429	8885	3.6623	1.48739e-06	7.43698e-07	4.81797e-06
UP_SEQ_FEATURE	nucleotide phosphate-binding region:ATP	27	6.53753	0.00173125	AT3G25250, AT4G23280, AT1G51890, AT1G33560, AT5G45440, AT4G04510, AT3G13380, AT4G35600, AT4G04490, AT1G21250, AT4G21230, AT5G45510, AT4G23210, AT5G01550, AT4G09570, AT4G04695, AT2G25090, AT4G23310, AT4G28490, AT4G04500, AT5G66910, AT4G04540, AT3G55950, AT1G12290, AT4G21940, AT1G21240, AT1G51860	164	773	8885	1.89233	0.530214	0.0461199	2.41744
GOTERM_BP_ALL	GO:0051707~response to other organism	25	6.05327	0.00569117	AT2G30750, AT1G14790, AT1G51890, AT1G33560, AT1G45145, AT1G02930, AT3G51660, AT3G52430, AT2G25000, AT1G19250, AT4G12720, AT1G02920, AT2G35980, AT2G04450, AT5G01900, AT3G49120, AT3G28930, AT3G51860, AT5G46050, AT1G11310, AT4G34131, AT4G23210, AT1G08450, AT4G34135, AT1G22070	258	814	15221	1.81192	0.975378	0.132783	8.16711
UP_SEQ_FEATURE	active site:Proton acceptor	24	5.81114	0.00014852	AT3G25250, AT4G23280, AT4G04695, AT1G51890, AT2G25090, AT5G05340, AT4G23310, AT4G28490, AT4G04500, AT4G04510, AT4G04540, AT3G13380, AT4G35600, AT4G04490, AT3G55950, AT4G21940, AT3G49120, AT4G21230, AT1G21250, AT1G21240, AT4G23210, AT5G01550, AT1G51860, AT4G09570	164	546	8885	2.3814	0.0627074	0.00920873	0.20955
SP_PIR_KEYWORDS	receptor	23	5.56901	4.1966e-07	AT5G38250, AT4G23280, AT3G09010, AT3G45330, AT1G51890, AT4G23310, AT4G28490, AT4G04500, AT1G66920, AT4G04510, AT1G09970, AT4G04540, AT3G13380, AT3G63010, AT4G04490, AT3G55950, AT4G21230, AT3G59700, AT5G11210, AT4G23210, AT5G01550, AT1G51860, AT2G29120	401	415	26538	3.66778	7.05005e-05	2.35007e-05	0.000510955
GOTERM_MF_ALL	GO:0005509~calcium ion binding	23	5.56901	1.62746e-06	AT4G37640, AT3G49370, AT4G37010, AT4G04695, AT5G05340, AT5G64000, AT3G47480, AT4G14640, AT4G29900, AT3G50770, AT4G21940, AT4G20110, AT1G21550, AT5G44460, AT3G49120, AT3G22930, AT1G21250, AT1G21240, AT4G00240, AT3G51860, AT4G11840, AT1G08450, AT4G09570	285	405	16788	3.34524	0.000624752	0.000104152	0.00225648
GOTERM_MF_FAT	GO:0005509~calcium ion binding	23	5.56901	1.69563e-06	AT4G37640, AT3G49370, AT4G37010, AT4G04695, AT5G05340, AT5G64000, AT3G47480, AT4G14640, AT4G29900, AT3G50770, AT4G21940, AT4G20110, AT1G21550, AT5G44460, AT3G49120, AT3G22930, AT1G21250, AT1G21240, AT4G00240, AT3G51860, AT4G11840, AT1G08450, AT4G09570	253	405	14806	3.32346	0.000552624	0.00027635	0.00229455
SP_PIR_KEYWORDS	calcium	22	5.32688	3.50324e-08	AT4G37640, AT4G37010, AT4G04695, AT5G05340, AT3G47480, AT5G64000, AT4G14640, AT4G29900, AT3G50770, AT4G21940, AT4G20110, AT1G21550, AT5G44460, AT3G49120, AT3G22930, AT1G21250, AT1G21240, AT4G00240, AT3G51860, AT4G11840, AT1G08450, AT4G09570	401	329	26538	4.42538	5.88543e-06	5.88543e-06	4.26536e-05
UP_SEQ_FEATURE	domain:Protein kinase	22	5.32688	3.29722e-05	AT3G25250, AT4G23280, AT4G04695, AT1G51890, AT2G25090, AT4G23310, AT4G28490, AT4G04500, AT4G04510, AT4G04540, AT3G13380, AT4G35600, AT4G04490, AT3G55950, AT4G21940, AT4G21230, AT1G21250, AT1G21240, AT4G23210, AT5G01550, AT1G51860, AT4G09570	164	427	8885	2.79131	0.0142733	0.00478057	0.0465562
UP_SEQ_FEATURE	binding site:ATP	22	5.32688	7.54193e-05	AT3G25250, AT4G23280, AT4G04695, AT1G51890, AT2G25090, AT4G23310, AT4G28490, AT4G04500, AT4G04510, AT4G04540, AT3G13380, AT4G35600, AT4G04490, AT3G55950, AT4G21940, AT4G21230, AT1G21250, AT1G21240, AT4G23210, AT5G01550, AT1G51860, AT4G09570	164	452	8885	2.63693	0.0323493	0.00655523	0.106461
GOTERM_CC_ALL	GO:0005783~endoplasmic reticulum	21	5.08475	2.5322e-05	AT4G37640, AT1G14010, AT1G27980, AT1G72280, AT2G16530, AT1G19250, AT4G37370, AT3G63080, AT1G23010, AT4G24920, AT1G09080, AT2G45510, AT2G03510, AT3G51440, AT2G33110, AT3G28580, AT1G56550, AT3G51430, AT1G08450, AT5G50460, AT5G58710	262	446	16687	2.9989	0.00321076	0.0010714	0.0293621
GOTERM_CC_FAT	GO:0005783~endoplasmic reticulum	21	5.08475	5.89275e-05	AT4G37640, AT1G14010, AT1G27980, AT1G72280, AT2G16530, AT1G19250, AT4G37370, AT3G63080, AT1G23010, AT4G24920, AT1G09080, AT2G45510, AT2G03510, AT3G51440, AT2G33110, AT3G28580, AT1G56550, AT3G51430, AT1G08450, AT5G50460, AT5G58710	231	446	13779	2.8086	0.00640271	0.00320649	0.0664455
GOTERM_BP_FAT	GO:0008219~cell death	20	4.84262	4.90632e-08	AT3G04220, AT3G54420, AT1G27980, AT1G72870, AT1G33560, AT5G46520, AT5G45440, AT4G16960, AT5G66910, AT4G11170, AT1G19250, AT5G18350, AT1G16420, AT4G12720, AT1G12290, AT1G11310, AT1G08450, AT4G23210, AT1G22070, AT2G16870	234	254	13998	4.71028	2.61994e-05	1.30998e-05	7.13063e-05
GOTERM_BP_FAT	GO:0016265~death	20	4.84262	4.90632e-08	AT3G04220, AT3G54420, AT1G27980, AT1G72870, AT1G33560, AT5G46520, AT5G45440, AT4G16960, AT5G66910, AT4G11170, AT1G19250, AT5G18350, AT1G16420, AT4G12720, AT1G12290, AT1G11310, AT1G08450, AT4G23210, AT1G22070, AT2G16870	234	254	13998	4.71028	2.61994e-05	1.30998e-05	7.13063e-05
GOTERM_BP_ALL	GO:0008219~cell death	20	4.84262	6.38561e-08	AT3G04220, AT3G54420, AT1G27980, AT1G72870, AT1G33560, AT5G46520, AT5G45440, AT4G16960, AT5G66910, AT4G11170, AT1G19250, AT5G18350, AT1G16420, AT4G12720, AT1G12290, AT1G11310, AT1G08450, AT4G23210, AT1G22070, AT2G16870	258	254	15221	4.64536	4.14417e-05	2.07211e-05	9.53235e-05
GOTERM_BP_ALL	GO:0016265~death	20	4.84262	6.38561e-08	AT3G04220, AT3G54420, AT1G27980, AT1G72870, AT1G33560, AT5G46520, AT5G45440, AT4G16960, AT5G66910, AT4G11170, AT1G19250, AT5G18350, AT1G16420, AT4G12720, AT1G12290, AT1G11310, AT1G08450, AT4G23210, AT1G22070, AT2G16870	258	254	15221	4.64536	4.14417e-05	2.07211e-05	9.53235e-05
GOTERM_BP_ALL	GO:0002376~immune system process	20	4.84262	1.07337e-06	AT3G04220, AT3G54420, AT1G72870, AT1G33560, AT3G05360, AT5G46520, AT4G16960, AT3G52430, AT1G51270, AT4G11170, AT1G19250, AT5G18350, AT4G12720, AT2G35980, AT1G57630, AT1G11310, AT1G08450, AT4G23210, AT1G22070, AT2G16870	258	305	15221	3.8686	0.000696377	0.00023218	0.00160231
SP_PIR_KEYWORDS	leucine-rich repeat	20	4.84262	0.000616077	AT1G71390, AT3G04220, AT3G05660, AT1G47890, AT1G51890, AT1G33560, AT3G05360, AT5G46520, AT4G16960, AT4G28490, AT3G11010, AT1G09970, AT5G66910, AT4G11170, AT3G13380, AT1G12290, AT2G25440, AT5G45510, AT1G51860, AT2G16870	401	540	26538	2.45109	0.0983536	0.00936792	0.747525
GOTERM_BP_FAT	GO:0012501~programmed cell death	19	4.60048	3.49097e-08	AT3G04220, AT3G54420, AT1G27980, AT1G72870, AT1G33560, AT5G46520, AT5G45440, AT4G16960, AT5G66910, AT4G11170, AT1G19250, AT5G18350, AT1G16420, AT4G12720, AT1G12290, AT1G08450, AT4G23210, AT1G22070, AT2G16870	234	223	13998	5.09681	1.86416e-05	1.86416e-05	5.07362e-05
GOTERM_BP_ALL	GO:0012501~programmed cell death	19	4.60048	4.50122e-08	AT3G04220, AT3G54420, AT1G27980, AT1G72870, AT1G33560, AT5G46520, AT5G45440, AT4G16960, AT5G66910, AT4G11170, AT1G19250, AT5G18350, AT1G16420, AT4G12720, AT1G12290, AT1G08450, AT4G23210, AT1G22070, AT2G16870	258	223	15221	5.02658	2.92125e-05	2.92125e-05	6.71936e-05
GOTERM_BP_FAT	GO:0006955~immune response	19	4.60048	2.01185e-06	AT3G04220, AT3G54420, AT1G72870, AT1G33560, AT5G46520, AT4G16960, AT3G52430, AT1G51270, AT4G11170, AT1G19250, AT5G18350, AT4G12720, AT2G35980, AT1G57630, AT1G11310, AT1G08450, AT4G23210, AT1G22070, AT2G16870	234	293	13998	3.87915	0.00107375	0.000214843	0.0029239
GOTERM_BP_ALL	GO:0006955~immune response	19	4.60048	2.5407e-06	AT3G04220, AT3G54420, AT1G72870, AT1G33560, AT5G46520, AT4G16960, AT3G52430, AT1G51270, AT4G11170, AT1G19250, AT5G18350, AT4G12720, AT2G35980, AT1G57630, AT1G11310, AT1G08450, AT4G23210, AT1G22070, AT2G16870	258	293	15221	3.82569	0.00164756	0.000235532	0.00379266
GOTERM_BP_FAT	GO:0045087~innate immune response	18	4.35835	3.57976e-06	AT3G04220, AT3G54420, AT1G72870, AT1G33560, AT5G46520, AT4G16960, AT3G52430, AT1G51270, AT1G19250, AT4G11170, AT5G18350, AT4G12720, AT1G57630, AT1G11310, AT1G08450, AT4G23210, AT1G22070, AT2G16870	234	275	13998	3.91552	0.00190977	0.000318548	0.00520255
GOTERM_BP_ALL	GO:0045087~innate immune response	18	4.35835	4.46635e-06	AT3G04220, AT3G54420, AT1G72870, AT1G33560, AT5G46520, AT4G16960, AT3G52430, AT1G51270, AT1G19250, AT4G11170, AT5G18350, AT4G12720, AT1G57630, AT1G11310, AT1G08450, AT4G23210, AT1G22070, AT2G16870	258	275	15221	3.86156	0.00289447	0.000322022	0.00666709
INTERPRO	IPR001611:Leucine-rich repeat	18	4.35835	0.00104246	AT1G71390, AT3G04220, AT3G05660, AT1G47890, AT3G05360, AT5G46520, AT4G16960, AT4G28490, AT3G11010, AT1G09970, AT5G66910, AT4G11170, AT3G13380, AT1G12290, AT2G25440, AT5G45510, AT1G51860, AT2G16870	348	435	20885	2.48335	0.368036	0.040862	1.46413
GOTERM_BP_FAT	GO:0033554~cellular response to stress	16	3.87409	0.00513959	AT3G54420, AT5G13080, AT1G25580, AT1G33560, AT5G05340, AT3G10010, AT3G50210, AT1G19250, AT4G12720, AT1G23010, AT3G49120, AT1G71040, AT1G08450, AT4G23210, AT1G22070, AT3G12040	234	426	13998	2.24678	0.936175	0.14944	7.21537
GOTERM_BP_ALL	GO:0033554~cellular response to stress	16	3.87409	0.00599125	AT3G54420, AT5G13080, AT1G25580, AT1G33560, AT5G05340, AT3G10010, AT3G50210, AT1G19250, AT4G12720, AT1G23010, AT3G49120, AT1G71040, AT1G08450, AT4G23210, AT1G22070, AT3G12040	258	426	15221	2.21582	0.979758	0.134498	8.57997
GOTERM_BP_FAT	GO:0009617~response to bacterium	15	3.63196	5.97849e-05	AT2G30750, AT1G51890, AT1G02930, AT3G52430, AT2G25000, AT1G19250, AT4G12720, AT1G02920, AT5G01900, AT3G49120, AT3G28930, AT5G46050, AT1G08450, AT4G23210, AT1G22070	234	244	13998	3.67749	0.0314218	0.00289816	0.0868537
GOTERM_BP_ALL	GO:0009617~response to bacterium	15	3.63196	7.07052e-05	AT2G30750, AT1G51890, AT1G02930, AT3G52430, AT2G25000, AT1G19250, AT4G12720, AT1G02920, AT5G01900, AT3G49120, AT3G28930, AT5G46050, AT1G08450, AT4G23210, AT1G22070	258	244	15221	3.62681	0.0448523	0.00305461	0.105496
GOTERM_MF_ALL	GO:0004888~transmembrane receptor activity	14	3.38983	3.92754e-05	AT3G04220, AT1G72870, AT3G26090, AT1G57630, AT5G46520, AT4G16960, AT4G28490, AT1G51270, AT5G11210, AT4G11170, AT5G18350, AT3G13380, AT2G29120, AT2G16870	285	201	16788	4.10285	0.0149689	0.00107671	0.0544423
SP_PIR_KEYWORDS	magnesium	14	3.38983	0.00103844	AT4G37640, AT5G59220, AT5G64000, AT4G28490, AT5G06750, AT4G29900, AT4G12720, AT3G54270, AT2G04450, AT3G25610, AT5G10740, AT5G04930, AT2G17130, AT1G34750	401	314	26538	2.95068	0.160164	0.0144405	1.25704
GOTERM_BP_FAT	GO:0042742~defense response to bacterium	13	3.1477	5.97808e-05	AT1G51890, AT1G02930, AT2G25000, AT3G52430, AT1G19250, AT4G12720, AT1G02920, AT5G01900, AT3G49120, AT5G46050, AT1G08450, AT4G23210, AT1G22070	234	184	13998	4.22645	0.0314197	0.0031873	0.0868477
GOTERM_BP_ALL	GO:0042742~defense response to bacterium	13	3.1477	6.94624e-05	AT1G51890, AT1G02930, AT2G25000, AT3G52430, AT1G19250, AT4G12720, AT1G02920, AT5G01900, AT3G49120, AT5G46050, AT1G08450, AT4G23210, AT1G22070	258	184	15221	4.1682	0.0440816	0.00321501	0.103642
GOTERM_BP_FAT	GO:0006915~apoptosis	12	2.90557	0.000144309	AT3G04220, AT1G27980, AT1G12290, AT1G72870, AT1G33560, AT5G46520, AT5G45440, AT4G16960, AT5G66910, AT4G11170, AT5G18350, AT2G16870	234	172	13998	4.17352	0.0741719	0.00548964	0.209528
GOTERM_BP_ALL	GO:0006915~apoptosis	12	2.90557	0.000164953	AT3G04220, AT1G27980, AT1G12290, AT1G72870, AT1G33560, AT5G46520, AT5G45440, AT4G16960, AT5G66910, AT4G11170, AT5G18350, AT2G16870	258	172	15221	4.11601	0.101531	0.00593032	0.245957
GOTERM_BP_FAT	GO:0006979~response to oxidative stress	12	2.90557	0.00874423	AT1G63460, AT4G27670, AT1G80130, AT5G27830, AT3G49120, AT1G45145, AT5G05340, AT1G27330, AT1G02930, AT4G12720, AT1G16420, AT3G63080	234	287	13998	2.50121	0.990813	0.229375	11.9833
GOTERM_BP_ALL	GO:0006979~response to oxidative stress	12	2.90557	0.0097289	AT1G63460, AT4G27670, AT1G80130, AT5G27830, AT3G49120, AT1G45145, AT5G05340, AT1G27330, AT1G02930, AT4G12720, AT1G16420, AT3G63080	258	287	15221	2.46674	0.998244	0.202765	13.5793
INTERPRO	IPR011992:EF-Hand type	11	2.66344	0.0002109	AT4G04695, AT4G21940, AT4G37010, AT3G49370, AT1G21550, AT5G44460, AT3G22930, AT3G47480, AT4G14640, AT3G50770, AT4G09570	348	150	20885	4.40105	0.0886294	0.0153486	0.297829
INTERPRO	IPR018247:EF-HAND 1	11	2.66344	0.00344228	AT4G04695, AT4G21940, AT4G37010, AT1G21550, AT5G44460, AT3G22930, AT3G47480, AT5G40690, AT4G14640, AT3G50770, AT4G09570	348	216	20885	3.05629	0.780679	0.0962005	4.75929
UP_SEQ_FEATURE	calcium-binding region:1	10	2.42131	5.29031e-05	AT4G04695, AT4G21940, AT4G37010, AT1G21550, AT5G44460, AT3G22930, AT3G47480, AT4G14640, AT3G50770, AT4G09570	164	94	8885	5.76349	0.0228024	0.00575	0.0746886
UP_SEQ_FEATURE	calcium-binding region:2	10	2.42131	7.96228e-05	AT4G04695, AT4G21940, AT4G37010, AT1G21550, AT5G44460, AT3G22930, AT3G47480, AT4G14640, AT3G50770, AT4G09570	164	99	8885	5.47241	0.0341212	0.00576945	0.112392
SMART	SM00054:EFh	10	2.42131	8.13564e-05	AT4G04695, AT4G21940, AT4G37010, AT1G21550, AT5G44460, AT3G22930, AT3G47480, AT4G14640, AT3G50770, AT4G09570	109	130	7691	5.42766	0.0050316	0.00251897	0.0820705
UP_SEQ_FEATURE	domain:EF-hand 2	10	2.42131	0.000251964	AT4G04695, AT4G21940, AT4G37010, AT1G21550, AT5G44460, AT3G22930, AT3G47480, AT4G14640, AT3G50770, AT4G09570	164	115	8885	4.71103	0.104049	0.0121336	0.355258
UP_SEQ_FEATURE	domain:EF-hand 1	10	2.42131	0.00026893	AT4G04695, AT4G21940, AT4G37010, AT1G21550, AT5G44460, AT3G22930, AT3G47480, AT4G14640, AT3G50770, AT4G09570	164	116	8885	4.67042	0.110654	0.0116584	0.379137
INTERPRO	IPR002048:Calcium-binding EF-hand	10	2.42131	0.000328707	AT4G04695, AT4G21940, AT4G37010, AT1G21550, AT5G44460, AT3G22930, AT3G47480, AT4G14640, AT3G50770, AT4G09570	348	130	20885	4.61649	0.134679	0.0204529	0.463835
INTERPRO	IPR018248:EF hand	10	2.42131	0.000434127	AT4G04695, AT4G21940, AT4G37010, AT1G21550, AT5G44460, AT3G22930, AT3G47480, AT4G14640, AT3G50770, AT4G09570	348	135	20885	4.44551	0.173915	0.0210048	0.612168
GOTERM_BP_FAT	GO:0009751~response to salicylic acid stimulus	10	2.42131	0.000914215	AT1G14790, AT5G49570, AT4G04695, AT5G01900, AT1G21250, AT5G46050, AT1G76930, AT3G52430, AT2G25000, AT1G22070	234	150	13998	3.98803	0.386401	0.0320365	1.32049
INTERPRO	IPR002182:NB-ARC	10	2.42131	0.000972767	AT3G04220, AT1G12290, AT1G72870, AT1G33560, AT5G46520, AT5G45440, AT4G16960, AT5G66910, AT4G11170, AT2G16870	348	151	20885	3.97446	0.348336	0.0419186	1.36687
GOTERM_BP_ALL	GO:0009751~response to salicylic acid stimulus	10	2.42131	0.00101764	AT1G14790, AT5G49570, AT4G04695, AT5G01900, AT1G21250, AT5G46050, AT1G76930, AT3G52430, AT2G25000, AT1G22070	258	150	15221	3.93307	0.483553	0.029589	1.5084
GOTERM_BP_ALL	GO:0048583~regulation of response to stimulus	10	2.42131	0.00117002	AT3G63010, AT5G13080, AT3G05360, AT1G11310, AT3G52430, AT2G25000, AT1G08450, AT1G19250, AT4G12720, AT4G09570	258	153	15221	3.85596	0.532234	0.0324945	1.73243
INTERPRO	IPR018249:EF-HAND 2	10	2.42131	0.00145919	AT4G04695, AT4G21940, AT4G37010, AT1G21550, AT5G44460, AT3G22930, AT3G47480, AT4G14640, AT3G50770, AT4G09570	348	160	20885	3.7509	0.47403	0.0521345	2.04383
UP_SEQ_FEATURE	domain:EF-hand 3	9	2.17918	0.000272109	AT4G04695, AT4G21940, AT4G37010, AT1G21550, AT5G44460, AT3G22930, AT4G14640, AT3G50770, AT4G09570	164	92	8885	5.29991	0.111887	0.0107289	0.383611
PIR_SUPERFAMILY	PIRSF036788:receptor-like protein kinase	8	1.93705	7.16301e-06	AT4G04490, AT4G23280, AT4G21230, AT4G23310, AT4G04500, AT4G23210, AT4G04510, AT4G04540	159	40	8556	10.7623	0.000923604	0.000923604	0.00832988
SMART	SM00774:WRKY	8	1.93705	6.73567e-05	AT1G69810, AT5G13080, AT5G01900, AT1G66600, AT2G25000, AT4G11070, AT5G07100, AT5G64810	109	73	7691	7.73256	0.00416755	0.00416755	0.0679522
INTERPRO	IPR003657:DNA-binding WRKY	8	1.93705	0.000209312	AT1G69810, AT5G13080, AT5G01900, AT1G66600, AT2G25000, AT4G11070, AT5G07100, AT5G64810	348	73	20885	6.57692	0.0879923	0.0182527	0.29559
UP_SEQ_FEATURE	calcium-binding region:3	8	1.93705	0.000851654	AT4G04695, AT4G21940, AT4G37010, AT5G44460, AT3G22930, AT4G14640, AT3G50770, AT4G09570	164	84	8885	5.1597	0.310287	0.0261853	1.19608
SMART	SM00255:TIR	8	1.93705	0.00173366	AT3G04220, AT1G72870, AT1G57630, AT5G46520, AT4G16960, AT1G51270, AT4G11170, AT2G16870	109	124	7691	4.55223	0.101995	0.0265366	1.7358
INTERPRO	IPR002902:Protein of unknown function DUF26	8	1.93705	0.00176259	AT4G04490, AT4G23280, AT4G21230, AT4G23310, AT4G04500, AT4G23210, AT4G04510, AT4G04540	348	104	20885	4.61649	0.53986	0.0579619	2.46389
UP_SEQ_FEATURE	domain:Gnk2-homologous 1	8	1.93705	0.00294463	AT4G04490, AT4G23280, AT4G21230, AT4G23310, AT4G04500, AT4G23210, AT4G04510, AT4G04540	164	104	8885	4.16745	0.723557	0.0728431	4.07927
UP_SEQ_FEATURE	domain:Gnk2-homologous 2	8	1.93705	0.00294463	AT4G04490, AT4G23280, AT4G21230, AT4G23310, AT4G04500, AT4G23210, AT4G04510, AT4G04540	164	104	8885	4.16745	0.723557	0.0728431	4.07927
INTERPRO	IPR000157:Toll-Interleukin receptor	8	1.93705	0.00471956	AT3G04220, AT1G72870, AT1G57630, AT5G46520, AT4G16960, AT1G51270, AT4G11170, AT2G16870	348	124	20885	3.87189	0.87526	0.115243	6.47106
GOTERM_BP_FAT	GO:0009626~plant-type hypersensitive response	7	1.69492	9.43698e-05	AT3G54420, AT1G33560, AT4G23210, AT1G08450, AT1G22070, AT1G19250, AT4G12720	234	45	13998	9.30541	0.049147	0.00419085	0.137066
GOTERM_BP_ALL	GO:0009626~plant-type hypersensitive response	7	1.69492	0.000102492	AT3G54420, AT1G33560, AT4G23210, AT1G08450, AT1G22070, AT1G19250, AT4G12720	258	45	15221	9.17717	0.0643562	0.0041489	0.152889
GOTERM_BP_FAT	GO:0034050~host programmed cell death induced by symbiont	7	1.69492	0.000107031	AT3G54420, AT1G33560, AT4G23210, AT1G08450, AT1G22070, AT1G19250, AT4G12720	234	46	13998	9.10312	0.0555547	0.00438708	0.155441
GOTERM_BP_ALL	GO:0034050~host programmed cell death induced by symbiont	7	1.69492	0.000116216	AT3G54420, AT1G33560, AT4G23210, AT1G08450, AT1G22070, AT1G19250, AT4G12720	258	46	15221	8.97767	0.0726537	0.00442713	0.173345
GOTERM_BP_ALL	GO:0031347~regulation of defense response	7	1.69492	0.000557885	AT3G05360, AT1G11310, AT3G52430, AT2G25000, AT1G08450, AT1G19250, AT4G12720	258	61	15221	6.77005	0.303835	0.0179454	0.829575
UP_SEQ_FEATURE	DNA-binding region:WRKY	7	1.69492	0.000701374	AT1G69810, AT5G13080, AT5G01900, AT1G66600, AT2G25000, AT4G11070, AT5G64810	164	59	8885	6.42776	0.263544	0.0232566	0.985997
GOTERM_BP_ALL	GO:0080134~regulation of response to stress	7	1.69492	0.00155146	AT3G05360, AT1G11310, AT3G52430, AT2G25000, AT1G08450, AT1G19250, AT4G12720	258	74	15221	5.58071	0.634935	0.0411174	2.29114
UP_SEQ_FEATURE	domain:EF-hand 4	7	1.69492	0.00460808	AT4G04695, AT4G21940, AT4G37010, AT3G22930, AT4G14640, AT3G50770, AT4G09570	164	85	8885	4.46162	0.866515	0.105845	6.31479
GOTERM_BP_FAT	GO:0048584~positive regulation of response to stimulus	6	1.45278	0.00216339	AT3G63010, AT3G05360, AT1G08450, AT1G19250, AT4G12720, AT4G09570	234	55	13998	6.52587	0.685415	0.0697308	3.09856
GOTERM_BP_ALL	GO:0048584~positive regulation of response to stimulus	6	1.45278	0.00230724	AT3G63010, AT3G05360, AT1G08450, AT1G19250, AT4G12720, AT4G09570	258	55	15221	6.43594	0.776675	0.0582026	3.38942
UP_SEQ_FEATURE	calcium-binding region:4	6	1.45278	0.00961206	AT4G04695, AT4G21940, AT4G37010, AT3G22930, AT4G14640, AT4G09570	164	71	8885	4.57832	0.98517	0.189867	12.7512
INTERPRO	IPR015425:Actin-binding FH2	5	1.21065	0.000358411	AT5G07780, AT5G07650, AT5G07760, AT5G07770, AT1G42980	348	21	20885	14.2891	0.145919	0.0195231	0.505652
UP_SEQ_FEATURE	domain:FH2	5	1.21065	0.000512054	AT5G07780, AT5G07650, AT5G07760, AT5G07770, AT1G42980	164	21	8885	12.8992	0.200135	0.0184373	0.720743
SMART	SM00244:PHB	4	0.968523	0.00158666	AT5G64870, AT2G03510, AT1G69840, AT5G25260	109	17	7691	16.6023	0.0937602	0.0322845	1.58968
INTERPRO	IPR001107:Band 7 protein	4	0.968523	0.00260077	AT5G64870, AT2G03510, AT1G69840, AT5G25260	348	17	20885	14.121	0.68204	0.0785852	3.61566
INTERPRO	IPR006706:Extensin-like region	4	0.968523	0.00361615	AT1G21310, AT1G76930, AT1G26250, AT2G43150	348	19	20885	12.6346	0.796887	0.0948227	4.994
UP_SEQ_FEATURE	repeat:1-4	3	0.726392	0.0087103	AT1G21310, AT1G76930, AT1G08450	164	8	8885	20.3163	0.977947	0.181886	11.6226
UP_SEQ_FEATURE	repeat:1-3	3	0.726392	0.0087103	AT1G21310, AT1G76930, AT1G08450	164	8	8885	20.3163	0.977947	0.181886	11.6226

## Sheet: cluster4_david
Category	Term	Count	%	PValue	Genes	List Total	Pop Hits	Pop Total	Fold Enrichment	Bonferroni	Benjamini	FDR
GOTERM_BP_ALL	GO:0050896~response to stimulus	116	30.5263	4.75515e-13	AT5G24530, AT1G31580, AT3G23110, AT2G32680, AT5G25910, AT2G46270, AT3G44400, AT1G64280, AT1G28480, AT3G46090, AT5G41550, AT3G61190, AT1G51660, AT4G33300, AT3G25010, AT1G07520, AT3G48090, AT3G57260, AT4G11850, AT2G35000, AT5G61210, AT1G03850, AT3G56400, AT1G01560, AT4G23170, AT5G26920, AT1G52200, AT5G10380, AT2G16060, AT4G19520, AT1G52770, AT3G11820, AT2G17840, AT2G15080, AT4G31800, AT2G13790, AT1…	248	3880	15221	1.83492	2.84354e-10	9.47847e-11	7.01972e-10
GOTERM_MF_ALL	GO:0005515~protein binding	106	27.8947	2.0917e-10	AT2G42360, AT5G13990, AT3G14840, AT2G32680, AT3G23110, AT5G25910, AT2G46270, AT3G44400, AT1G64280, AT1G28480, AT3G46090, AT3G55150, AT5G41550, AT3G61190, AT4G33300, AT3G25010, AT3G48090, AT1G14370, AT2G35000, AT5G61210, AT3G47090, AT5G61010, AT3G56400, AT1G01560, AT1G04600, AT4G23170, AT2G42350, AT5G26920, AT5G57010, AT3G09790, AT4G19520, AT5G10380, AT1G35710, AT3G11820, AT2G15080, AT4G31800, AT2…	272	3682	16788	1.77686	6.00317e-08	7.50397e-09	2.77625e-07
GOTERM_CC_ALL	GO:0016020~membrane	102	26.8421	0.00158276	AT2G42360, AT3G14840, AT4G38830, AT5G15860, AT3G44400, AT4G23160, AT2G34940, AT1G18390, AT5G26340, AT5G41550, AT3G61190, AT3G28850, AT4G11850, AT4G23230, AT2G35000, AT5G61210, AT2G42350, AT4G15233, AT1G12940, AT1G52200, AT2G16060, AT4G19520, AT5G10380, AT1G11330, AT1G50740, AT3G55450, AT5G47070, AT3G11820, AT2G17840, AT2G13790, AT5G38340, AT5G42010, AT1G14870, AT4G02520, AT1G51850, AT3G25780, AT3…	241	5480	16687	1.28879	0.141068	0.0732143	1.7295
GOTERM_MF_ALL	GO:0016740~transferase activity	83	21.8421	1.12894e-07	AT3G14840, AT2G28940, AT2G32680, AT3G08720, AT3G23110, AT5G25910, AT4G23320, AT2G17290, AT4G38830, AT3G46690, AT5G58940, AT4G23160, AT3G44860, AT1G18390, AT1G51660, AT4G08470, AT3G25010, AT3G50280, AT4G11890, AT3G28890, AT4G26200, AT4G00700, AT4G23230, AT1G14370, AT1G69930, AT2G02930, AT3G01840, AT5G42440, AT3G47090, AT1G01560, AT4G23270, AT4G23170, AT5G42830, AT3G21780, AT5G10440, AT5G25440, AT2…	272	2918	16788	1.75559	3.24e-05	2.9455e-06	0.000149841
GOTERM_BP_ALL	GO:0050789~regulation of biological process	82	21.5789	0.001591	AT2G32680, AT3G08720, AT1G77450, AT3G23110, AT3G01080, AT5G25910, AT2G17290, AT2G46270, AT3G44400, AT1G64280, AT1G18200, AT1G28480, AT3G46090, AT5G41550, AT3G61190, AT1G51660, AT3G25010, AT3G28890, AT1G07520, AT3G48090, AT1G67810, AT3G28850, AT2G43140, AT1G72950, AT3G09940, AT2G47190, AT1G03850, AT1G58190, AT5G22570, AT3G56400, AT4G34390, AT1G01560, AT2G40750, AT5G24110, AT5G10440, AT3G23250, AT4…	248	3709	15221	1.3569	0.614099	0.0276166	2.32317
GOTERM_BP_ALL	GO:0050794~regulation of cellular process	80	21.0526	0.000362408	AT2G32680, AT3G08720, AT1G77450, AT3G23110, AT3G01080, AT5G25910, AT2G17290, AT2G46270, AT3G44400, AT1G64280, AT1G18200, AT1G28480, AT3G46090, AT5G41550, AT1G51660, AT3G25010, AT3G28890, AT1G07520, AT3G48090, AT1G67810, AT3G28850, AT2G43140, AT1G72950, AT2G47190, AT1G03850, AT1G58190, AT5G22570, AT3G56400, AT4G34390, AT1G01560, AT2G40750, AT5G24110, AT5G10440, AT3G23250, AT4G39890, AT5G10380, AT1…	248	3430	15221	1.43149	0.194876	0.00654693	0.533672
GOTERM_MF_FAT	GO:0000166~nucleotide binding	79	20.7895	7.49714e-06	AT3G14840, AT2G28940, AT3G08720, AT4G23320, AT2G17290, AT4G38830, AT3G44400, AT5G58940, AT1G18200, AT4G23160, AT1G18390, AT5G41550, AT1G51660, AT4G08470, AT4G33300, AT3G50930, AT4G11890, AT4G23230, AT1G14370, AT3G01840, AT3G09940, AT5G42440, AT3G47090, AT4G34390, AT1G01560, AT2G46620, AT4G23270, AT1G58390, AT4G15233, AT4G39890, AT5G25440, AT4G19520, AT1G11330, AT5G02290, AT1G16670, AT1G17600, AT4…	221	3333	14806	1.58795	0.00176028	0.000176168	0.00964422
GOTERM_MF_ALL	GO:0000166~nucleotide binding	79	20.7895	0.00024353	AT3G14840, AT2G28940, AT3G08720, AT4G23320, AT2G17290, AT4G38830, AT3G44400, AT5G58940, AT1G18200, AT4G23160, AT1G18390, AT5G41550, AT1G51660, AT4G08470, AT4G33300, AT3G50930, AT4G11890, AT4G23230, AT1G14370, AT3G01840, AT3G09940, AT5G42440, AT3G47090, AT4G34390, AT1G01560, AT2G46620, AT4G23270, AT1G58390, AT4G15233, AT4G39890, AT5G25440, AT4G19520, AT1G11330, AT5G02290, AT1G16670, AT1G17600, AT4…	272	3333	16788	1.46292	0.0675146	0.0038759	0.322749
GOTERM_BP_ALL	GO:0006950~response to stress	78	20.5263	4.19136e-10	AT5G45380, AT1G31580, AT2G32680, AT3G08720, AT3G23110, AT5G25910, AT3G44400, AT1G78410, AT1G64280, AT1G51660, AT3G61190, AT5G41550, AT4G33300, AT3G25010, AT3G48090, AT4G11850, AT3G57260, AT4G02380, AT2G35000, AT3G09940, AT1G72950, AT2G47190, AT5G22570, AT3G56400, AT1G58390, AT5G26920, AT3G21780, AT3G23250, AT1G52200, AT4G19520, AT2G16060, AT4G18880, AT1G17600, AT5G59820, AT2G14560, AT5G45110, AT4…	248	2365	15221	2.02421	2.50643e-07	2.27858e-08	6.18749e-07
GOTERM_MF_FAT	GO:0017076~purine nucleotide binding	78	20.5263	8.12324e-09	AT3G14840, AT2G28940, AT3G08720, AT4G23320, AT2G17290, AT4G38830, AT3G44400, AT5G58940, AT1G18200, AT4G23160, AT1G18390, AT5G41550, AT1G51660, AT4G08470, AT4G33300, AT3G50930, AT4G11890, AT4G23230, AT1G14370, AT3G01840, AT3G09940, AT5G42440, AT3G47090, AT4G34390, AT1G01560, AT2G46620, AT4G23270, AT1G58390, AT4G15233, AT4G39890, AT5G25440, AT4G19520, AT1G11330, AT5G02290, AT1G16670, AT1G17600, AT4…	221	2785	14806	1.87635	1.90896e-06	3.1816e-07	1.04501e-05
GOTERM_MF_ALL	GO:0017076~purine nucleotide binding	78	20.5263	6.40402e-07	AT3G14840, AT2G28940, AT3G08720, AT4G23320, AT2G17290, AT4G38830, AT3G44400, AT5G58940, AT1G18200, AT4G23160, AT1G18390, AT5G41550, AT1G51660, AT4G08470, AT4G33300, AT3G50930, AT4G11890, AT4G23230, AT1G14370, AT3G01840, AT3G09940, AT5G42440, AT3G47090, AT4G34390, AT1G01560, AT2G46620, AT4G23270, AT1G58390, AT4G15233, AT4G39890, AT5G25440, AT4G19520, AT1G11330, AT5G02290, AT1G16670, AT1G17600, AT4…	272	2785	16788	1.72862	0.000183779	1.2253e-05	0.000849984
GOTERM_MF_FAT	GO:0030554~adenyl nucleotide binding	75	19.7368	1.48043e-09	AT3G14840, AT2G28940, AT3G08720, AT4G23320, AT2G17290, AT4G38830, AT3G44400, AT5G58940, AT4G23160, AT1G18390, AT1G51660, AT4G08470, AT5G41550, AT4G33300, AT3G50930, AT4G11890, AT4G23230, AT1G14370, AT3G01840, AT3G09940, AT5G42440, AT3G47090, AT1G01560, AT2G46620, AT4G23270, AT1G58390, AT4G15233, AT5G25440, AT4G19520, AT1G11330, AT5G02290, AT1G16670, AT1G17600, AT4G23140, AT3G55450, AT1G35710, AT2…	221	2528	14806	1.9876	3.47901e-07	8.69752e-08	1.90449e-06
GOTERM_MF_FAT	GO:0001883~purine nucleoside binding	75	19.7368	1.48043e-09	AT3G14840, AT2G28940, AT3G08720, AT4G23320, AT2G17290, AT4G38830, AT3G44400, AT5G58940, AT4G23160, AT1G18390, AT1G51660, AT4G08470, AT5G41550, AT4G33300, AT3G50930, AT4G11890, AT4G23230, AT1G14370, AT3G01840, AT3G09940, AT5G42440, AT3G47090, AT1G01560, AT2G46620, AT4G23270, AT1G58390, AT4G15233, AT5G25440, AT4G19520, AT1G11330, AT5G02290, AT1G16670, AT1G17600, AT4G23140, AT3G55450, AT1G35710, AT2…	221	2528	14806	1.9876	3.47901e-07	8.69752e-08	1.90449e-06
GOTERM_MF_FAT	GO:0001882~nucleoside binding	75	19.7368	1.70967e-09	AT3G14840, AT2G28940, AT3G08720, AT4G23320, AT2G17290, AT4G38830, AT3G44400, AT5G58940, AT4G23160, AT1G18390, AT1G51660, AT4G08470, AT5G41550, AT4G33300, AT3G50930, AT4G11890, AT4G23230, AT1G14370, AT3G01840, AT3G09940, AT5G42440, AT3G47090, AT1G01560, AT2G46620, AT4G23270, AT1G58390, AT4G15233, AT5G25440, AT4G19520, AT1G11330, AT5G02290, AT1G16670, AT1G17600, AT4G23140, AT3G55450, AT1G35710, AT2…	221	2536	14806	1.98133	4.01772e-07	8.03543e-08	2.19939e-06
GOTERM_MF_ALL	GO:0001883~purine nucleoside binding	75	19.7368	1.20839e-07	AT3G14840, AT2G28940, AT3G08720, AT4G23320, AT2G17290, AT4G38830, AT3G44400, AT5G58940, AT4G23160, AT1G18390, AT1G51660, AT4G08470, AT5G41550, AT4G33300, AT3G50930, AT4G11890, AT4G23230, AT1G14370, AT3G01840, AT3G09940, AT5G42440, AT3G47090, AT1G01560, AT2G46620, AT4G23270, AT1G58390, AT4G15233, AT5G25440, AT4G19520, AT1G11330, AT5G02290, AT1G16670, AT1G17600, AT4G23140, AT3G55450, AT1G35710, AT2…	272	2528	16788	1.83111	3.46801e-05	2.89006e-06	0.000160386
GOTERM_MF_ALL	GO:0030554~adenyl nucleotide binding	75	19.7368	1.20839e-07	AT3G14840, AT2G28940, AT3G08720, AT4G23320, AT2G17290, AT4G38830, AT3G44400, AT5G58940, AT4G23160, AT1G18390, AT1G51660, AT4G08470, AT5G41550, AT4G33300, AT3G50930, AT4G11890, AT4G23230, AT1G14370, AT3G01840, AT3G09940, AT5G42440, AT3G47090, AT1G01560, AT2G46620, AT4G23270, AT1G58390, AT4G15233, AT5G25440, AT4G19520, AT1G11330, AT5G02290, AT1G16670, AT1G17600, AT4G23140, AT3G55450, AT1G35710, AT2…	272	2528	16788	1.83111	3.46801e-05	2.89006e-06	0.000160386
GOTERM_MF_ALL	GO:0001882~nucleoside binding	75	19.7368	1.37478e-07	AT3G14840, AT2G28940, AT3G08720, AT4G23320, AT2G17290, AT4G38830, AT3G44400, AT5G58940, AT4G23160, AT1G18390, AT1G51660, AT4G08470, AT5G41550, AT4G33300, AT3G50930, AT4G11890, AT4G23230, AT1G14370, AT3G01840, AT3G09940, AT5G42440, AT3G47090, AT1G01560, AT2G46620, AT4G23270, AT1G58390, AT4G15233, AT5G25440, AT4G19520, AT1G11330, AT5G02290, AT1G16670, AT1G17600, AT4G23140, AT3G55450, AT1G35710, AT2…	272	2536	16788	1.82533	3.94555e-05	3.03509e-06	0.000182471
GOTERM_MF_FAT	GO:0032555~purine ribonucleotide binding	74	19.4737	1.8124e-08	AT3G14840, AT2G28940, AT3G08720, AT4G23320, AT2G17290, AT4G38830, AT3G44400, AT5G58940, AT1G18200, AT4G23160, AT1G18390, AT4G08470, AT1G51660, AT5G41550, AT4G33300, AT3G50930, AT4G11890, AT4G23230, AT1G14370, AT3G01840, AT5G42440, AT3G47090, AT1G01560, AT2G46620, AT4G23270, AT1G58390, AT4G15233, AT4G39890, AT5G25440, AT4G19520, AT1G11330, AT5G02290, AT1G16670, AT1G17600, AT4G23140, AT3G55450, AT1…	221	2621	14806	1.89152	4.25913e-06	5.32392e-07	2.33155e-05
GOTERM_MF_FAT	GO:0032553~ribonucleotide binding	74	19.4737	1.8124e-08	AT3G14840, AT2G28940, AT3G08720, AT4G23320, AT2G17290, AT4G38830, AT3G44400, AT5G58940, AT1G18200, AT4G23160, AT1G18390, AT4G08470, AT1G51660, AT5G41550, AT4G33300, AT3G50930, AT4G11890, AT4G23230, AT1G14370, AT3G01840, AT5G42440, AT3G47090, AT1G01560, AT2G46620, AT4G23270, AT1G58390, AT4G15233, AT4G39890, AT5G25440, AT4G19520, AT1G11330, AT5G02290, AT1G16670, AT1G17600, AT4G23140, AT3G55450, AT1…	221	2621	14806	1.89152	4.25913e-06	5.32392e-07	2.33155e-05
GOTERM_MF_ALL	GO:0032555~purine ribonucleotide binding	74	19.4737	1.07399e-06	AT3G14840, AT2G28940, AT3G08720, AT4G23320, AT2G17290, AT4G38830, AT3G44400, AT5G58940, AT1G18200, AT4G23160, AT1G18390, AT4G08470, AT1G51660, AT5G41550, AT4G33300, AT3G50930, AT4G11890, AT4G23230, AT1G14370, AT3G01840, AT5G42440, AT3G47090, AT1G01560, AT2G46620, AT4G23270, AT1G58390, AT4G15233, AT4G39890, AT5G25440, AT4G19520, AT1G11330, AT5G02290, AT1G16670, AT1G17600, AT4G23140, AT3G55450, AT1…	272	2621	16788	1.74259	0.000308189	1.92646e-05	0.00142547
GOTERM_MF_ALL	GO:0032553~ribonucleotide binding	74	19.4737	1.07399e-06	AT3G14840, AT2G28940, AT3G08720, AT4G23320, AT2G17290, AT4G38830, AT3G44400, AT5G58940, AT1G18200, AT4G23160, AT1G18390, AT4G08470, AT1G51660, AT5G41550, AT4G33300, AT3G50930, AT4G11890, AT4G23230, AT1G14370, AT3G01840, AT5G42440, AT3G47090, AT1G01560, AT2G46620, AT4G23270, AT1G58390, AT4G15233, AT4G39890, AT5G25440, AT4G19520, AT1G11330, AT5G02290, AT1G16670, AT1G17600, AT4G23140, AT3G55450, AT1…	272	2621	16788	1.74259	0.000308189	1.92646e-05	0.00142547
GOTERM_MF_FAT	GO:0032559~adenyl ribonucleotide binding	72	18.9474	1.32764e-09	AT2G28940, AT3G14840, AT3G08720, AT4G23320, AT2G17290, AT4G38830, AT3G44400, AT5G58940, AT4G23160, AT1G18390, AT4G08470, AT1G51660, AT5G41550, AT4G33300, AT3G50930, AT4G11890, AT4G23230, AT1G14370, AT3G01840, AT5G42440, AT3G47090, AT1G01560, AT2G46620, AT4G23270, AT1G58390, AT4G15233, AT5G25440, AT4G19520, AT1G11330, AT5G02290, AT1G16670, AT1G17600, AT4G23140, AT3G55450, AT1G35710, AT2G46440, AT5…	221	2368	14806	2.03702	3.11996e-07	1.03999e-07	1.70794e-06
GOTERM_MF_ALL	GO:0032559~adenyl ribonucleotide binding	72	18.9474	9.37662e-08	AT2G28940, AT3G14840, AT3G08720, AT4G23320, AT2G17290, AT4G38830, AT3G44400, AT5G58940, AT4G23160, AT1G18390, AT4G08470, AT1G51660, AT5G41550, AT4G33300, AT3G50930, AT4G11890, AT4G23230, AT1G14370, AT3G01840, AT5G42440, AT3G47090, AT1G01560, AT2G46620, AT4G23270, AT1G58390, AT4G15233, AT5G25440, AT4G19520, AT1G11330, AT5G02290, AT1G16670, AT1G17600, AT4G23140, AT3G55450, AT1G35710, AT2G46440, AT5…	272	2368	16788	1.87664	2.69105e-05	2.69109e-06	0.000124453
GOTERM_MF_FAT	GO:0005524~ATP binding	69	18.1579	1.29314e-08	AT2G28940, AT3G14840, AT3G08720, AT4G23320, AT2G17290, AT4G38830, AT3G44400, AT5G58940, AT4G23160, AT1G18390, AT4G08470, AT1G51660, AT5G41550, AT4G33300, AT3G50930, AT4G11890, AT4G23230, AT1G14370, AT3G01840, AT5G42440, AT3G47090, AT1G01560, AT2G46620, AT4G23270, AT1G58390, AT4G15233, AT5G25440, AT4G19520, AT1G11330, AT5G02290, AT1G16670, AT1G17600, AT4G23140, AT3G55450, AT1G35710, AT5G47070, AT4…	221	2340	14806	1.97551	3.03888e-06	4.34127e-07	1.66355e-05
GOTERM_MF_ALL	GO:0005524~ATP binding	69	18.1579	6.25929e-07	AT2G28940, AT3G14840, AT3G08720, AT4G23320, AT2G17290, AT4G38830, AT3G44400, AT5G58940, AT4G23160, AT1G18390, AT4G08470, AT1G51660, AT5G41550, AT4G33300, AT3G50930, AT4G11890, AT4G23230, AT1G14370, AT3G01840, AT5G42440, AT3G47090, AT1G01560, AT2G46620, AT4G23270, AT1G58390, AT4G15233, AT5G25440, AT4G19520, AT1G11330, AT5G02290, AT1G16670, AT1G17600, AT4G23140, AT3G55450, AT1G35710, AT5G47070, AT4…	272	2340	16788	1.81997	0.000179626	1.28315e-05	0.000830775
GOTERM_MF_ALL	GO:0016301~kinase activity	68	17.8947	1.45546e-16	AT2G28940, AT3G14840, AT2G32680, AT3G08720, AT3G23110, AT5G25910, AT4G23320, AT2G17290, AT4G38830, AT5G58940, AT4G23160, AT1G18390, AT4G08470, AT1G51660, AT3G25010, AT3G28890, AT4G11890, AT4G23230, AT1G14370, AT3G01840, AT5G42440, AT3G47090, AT1G01560, AT4G23270, AT4G23170, AT5G10440, AT5G25440, AT1G11330, AT5G02290, AT1G16670, AT4G23140, AT3G55450, AT1G35710, AT5G47070, AT4G26070, AT1G65800, AT2…	272	1395	16788	3.0086	3.18634e-14	1.59872e-14	1.44329e-13
GOTERM_MF_ALL	GO:0016772~transferase activity, transferring phosphorus-containing groups	68	17.8947	1.15743e-13	AT2G28940, AT3G14840, AT2G32680, AT3G08720, AT3G23110, AT5G25910, AT4G23320, AT2G17290, AT4G38830, AT5G58940, AT4G23160, AT1G18390, AT4G08470, AT1G51660, AT3G25010, AT3G28890, AT4G11890, AT4G23230, AT1G14370, AT3G01840, AT5G42440, AT3G47090, AT1G01560, AT4G23270, AT4G23170, AT5G10440, AT5G25440, AT1G11330, AT5G02290, AT1G16670, AT4G23140, AT3G55450, AT1G35710, AT5G47070, AT4G26070, AT1G65800, AT2…	272	1589	16788	2.64128	3.32335e-11	8.30835e-12	1.53688e-10
SP_PIR_KEYWORDS	nucleotide-binding	63	16.5789	2.29145e-10	AT2G28940, AT3G08720, AT4G23320, AT2G17290, AT4G38830, AT3G44400, AT5G58940, AT1G18200, AT4G23160, AT1G18390, AT4G08470, AT1G51660, AT5G41550, AT4G33300, AT3G50930, AT4G11890, AT4G23230, AT1G14370, AT5G42440, AT3G47090, AT1G01560, AT4G34390, AT2G46620, AT4G23270, AT1G58390, AT4G15233, AT4G39890, AT5G02290, AT1G16670, AT4G23140, AT3G55450, AT1G35710, AT2G46440, AT5G47070, AT4G26070, AT1G65800, AT1…	362	1935	26538	2.38682	3.43717e-08	6.87434e-09	2.73637e-07
GOTERM_BP_ALL	GO:0006464~protein modification process	58	15.2632	9.03415e-09	AT2G28940, AT3G14840, AT3G08720, AT2G17290, AT4G23320, AT4G38830, AT5G58940, AT4G23160, AT1G18390, AT4G08470, AT1G51660, AT4G11890, AT5G67340, AT4G23230, AT1G14370, AT3G01840, AT5G42440, AT3G47090, AT1G01560, AT4G23270, AT5G56610, AT3G09790, AT5G25440, AT1G11330, AT5G02290, AT1G16670, AT4G23140, AT3G55450, AT1G35710, AT5G47070, AT4G26070, AT1G65800, AT2G37710, AT4G36950, AT1G34420, AT2G13790, AT1…	248	1610	15221	2.21102	5.40241e-06	3.85887e-07	1.33367e-05
GOTERM_BP_ALL	GO:0043412~biopolymer modification	58	15.2632	2.26998e-07	AT2G28940, AT3G14840, AT3G08720, AT2G17290, AT4G23320, AT4G38830, AT5G58940, AT4G23160, AT1G18390, AT4G08470, AT1G51660, AT4G11890, AT5G67340, AT4G23230, AT1G14370, AT3G01840, AT5G42440, AT3G47090, AT1G01560, AT4G23270, AT5G56610, AT3G09790, AT5G25440, AT1G11330, AT5G02290, AT1G16670, AT4G23140, AT3G55450, AT1G35710, AT5G47070, AT4G26070, AT1G65800, AT2G37710, AT4G36950, AT1G34420, AT2G13790, AT1…	248	1766	15221	2.01571	0.000135735	5.90192e-06	0.000335105
GOTERM_BP_ALL	GO:0006796~phosphate metabolic process	57	15	3.40943e-12	AT2G28940, AT3G14840, AT3G08720, AT2G17290, AT4G23320, AT4G38830, AT5G58940, AT4G23160, AT1G18390, AT4G08470, AT1G51660, AT3G02800, AT4G11890, AT4G23230, AT1G14370, AT3G01840, AT5G42440, AT3G47090, AT1G01560, AT4G23270, AT5G56610, AT5G25440, AT1G11330, AT5G02290, AT1G16670, AT4G23140, AT3G55450, AT1G35710, AT5G47070, AT4G26070, AT1G65800, AT2G37710, AT4G36950, AT1G34420, AT2G13790, AT1G65790, AT5…	248	1273	15221	2.74813	2.03881e-09	4.07762e-10	5.0331e-09
GOTERM_BP_ALL	GO:0006793~phosphorus metabolic process	57	15	3.51864e-12	AT2G28940, AT3G14840, AT3G08720, AT2G17290, AT4G23320, AT4G38830, AT5G58940, AT4G23160, AT1G18390, AT4G08470, AT1G51660, AT3G02800, AT4G11890, AT4G23230, AT1G14370, AT3G01840, AT5G42440, AT3G47090, AT1G01560, AT4G23270, AT5G56610, AT5G25440, AT1G11330, AT5G02290, AT1G16670, AT4G23140, AT3G55450, AT1G35710, AT5G47070, AT4G26070, AT1G65800, AT2G37710, AT4G36950, AT1G34420, AT2G13790, AT1G65790, AT5…	248	1274	15221	2.74598	2.10414e-09	3.5069e-10	5.19438e-09
GOTERM_BP_FAT	GO:0006796~phosphate metabolic process	57	15	4.35188e-12	AT2G28940, AT3G14840, AT3G08720, AT2G17290, AT4G23320, AT4G38830, AT5G58940, AT4G23160, AT1G18390, AT4G08470, AT1G51660, AT3G02800, AT4G11890, AT4G23230, AT1G14370, AT3G01840, AT5G42440, AT3G47090, AT1G01560, AT4G23270, AT5G56610, AT5G25440, AT1G11330, AT5G02290, AT1G16670, AT4G23140, AT3G55450, AT1G35710, AT5G47070, AT4G26070, AT1G65800, AT2G37710, AT4G36950, AT1G34420, AT2G13790, AT1G65790, AT5…	231	1273	13998	2.71332	2.11935e-09	5.29838e-10	6.24363e-09
GOTERM_BP_FAT	GO:0006793~phosphorus metabolic process	57	15	4.49139e-12	AT2G28940, AT3G14840, AT3G08720, AT2G17290, AT4G23320, AT4G38830, AT5G58940, AT4G23160, AT1G18390, AT4G08470, AT1G51660, AT3G02800, AT4G11890, AT4G23230, AT1G14370, AT3G01840, AT5G42440, AT3G47090, AT1G01560, AT4G23270, AT5G56610, AT5G25440, AT1G11330, AT5G02290, AT1G16670, AT4G23140, AT3G55450, AT1G35710, AT5G47070, AT4G26070, AT1G65800, AT2G37710, AT4G36950, AT1G34420, AT2G13790, AT1G65790, AT5…	231	1274	13998	2.71119	2.18732e-09	4.37463e-10	6.44386e-09
GOTERM_BP_ALL	GO:0043687~post-translational protein modification	57	15	1.85872e-10	AT2G28940, AT3G14840, AT3G08720, AT2G17290, AT4G23320, AT4G38830, AT5G58940, AT4G23160, AT1G18390, AT4G08470, AT1G51660, AT4G11890, AT5G67340, AT4G23230, AT1G14370, AT3G01840, AT5G42440, AT3G47090, AT1G01560, AT4G23270, AT5G56610, AT5G25440, AT1G11330, AT5G02290, AT1G16670, AT4G23140, AT3G55450, AT1G35710, AT5G47070, AT4G26070, AT1G65800, AT2G37710, AT4G36950, AT1G34420, AT2G13790, AT1G65790, AT5…	248	1410	15221	2.48112	1.11152e-07	1.11152e-08	2.74394e-07
SP_PIR_KEYWORDS	atp-binding	57	15	1.01305e-09	AT2G28940, AT3G08720, AT2G17290, AT4G23320, AT4G38830, AT3G44400, AT5G58940, AT4G23160, AT1G18390, AT4G08470, AT1G51660, AT5G41550, AT4G33300, AT3G50930, AT4G11890, AT4G23230, AT1G14370, AT5G42440, AT3G47090, AT1G01560, AT2G46620, AT4G23270, AT1G58390, AT4G15233, AT5G02290, AT1G16670, AT4G23140, AT3G55450, AT1G35710, AT5G47070, AT4G26070, AT1G65800, AT1G63740, AT2G37710, AT4G36950, AT2G13790, AT5…	362	1716	26538	2.4351	1.51957e-07	2.53262e-08	1.20975e-06
GOTERM_BP_ALL	GO:0042221~response to chemical stimulus	57	15	1.21344e-05	AT5G25910, AT2G17290, AT2G46270, AT1G78410, AT1G64280, AT1G28480, AT3G46090, AT3G61190, AT1G07520, AT3G48090, AT4G02380, AT1G68765, AT2G35000, AT3G09940, AT4G36110, AT2G47190, AT1G03850, AT5G22570, AT3G56400, AT4G34390, AT1G01560, AT4G23170, AT5G26920, AT3G21780, AT5G54610, AT3G23250, AT1G52200, AT5G10380, AT1G62300, AT2G16060, AT4G18880, AT5G59820, AT2G14560, AT4G26070, AT2G37710, AT2G17840, AT3…	248	1953	15221	1.79128	0.00723015	0.00026872	0.0179119
GOTERM_CC_FAT	GO:0031224~intrinsic to membrane	57	15	0.000774458	AT2G42360, AT5G45380, AT4G23320, AT2G17290, AT4G38830, AT1G24150, AT3G44400, AT4G23160, AT2G34940, AT5G26340, AT4G35180, AT5G41550, AT4G23230, AT2G35000, AT2G39518, AT1G72950, AT1G30900, AT4G23270, AT2G42350, AT5G56230, AT4G15233, AT4G39890, AT4G30430, AT5G41160, AT4G19520, AT5G10380, AT5G02290, AT1G17600, AT4G23140, AT2G46440, AT3G26210, AT1G63740, AT5G55930, AT3G11820, AT5G53550, AT1G19230, AT2…	195	2658	13779	1.51532	0.0586414	0.0297637	0.816175
GOTERM_CC_ALL	GO:0031224~intrinsic to membrane	57	15	0.00168121	AT2G42360, AT5G45380, AT4G23320, AT2G17290, AT4G38830, AT1G24150, AT3G44400, AT4G23160, AT2G34940, AT5G26340, AT4G35180, AT5G41550, AT4G23230, AT2G35000, AT2G39518, AT1G72950, AT1G30900, AT4G23270, AT2G42350, AT5G56230, AT4G15233, AT4G39890, AT4G30430, AT5G41160, AT4G19520, AT5G10380, AT5G02290, AT1G17600, AT4G23140, AT2G46440, AT3G26210, AT1G63740, AT5G55930, AT3G11820, AT5G53550, AT1G19230, AT2…	241	2658	16687	1.48484	0.14916	0.05242	1.83617
GOTERM_MF_FAT	GO:0004672~protein kinase activity	55	14.4737	3.0192e-15	AT2G28940, AT3G14840, AT3G08720, AT2G17290, AT4G23320, AT4G38830, AT5G58940, AT4G23160, AT1G18390, AT4G08470, AT1G51660, AT4G11890, AT4G23230, AT1G14370, AT3G01840, AT5G42440, AT3G47090, AT1G01560, AT4G23270, AT4G23170, AT5G10440, AT5G25440, AT1G11330, AT5G02290, AT1G16670, AT3G55450, AT4G23140, AT1G35710, AT5G47070, AT4G26070, AT1G65800, AT2G37710, AT4G36950, AT1G34420, AT2G13790, AT1G65790, AT5…	221	1110	14806	3.3196	7.04437e-13	7.04437e-13	3.85247e-12
GOTERM_MF_ALL	GO:0004672~protein kinase activity	55	14.4737	1.87256e-13	AT2G28940, AT3G14840, AT3G08720, AT2G17290, AT4G23320, AT4G38830, AT5G58940, AT4G23160, AT1G18390, AT4G08470, AT1G51660, AT4G11890, AT4G23230, AT1G14370, AT3G01840, AT5G42440, AT3G47090, AT1G01560, AT4G23270, AT4G23170, AT5G10440, AT5G25440, AT1G11330, AT5G02290, AT1G16670, AT3G55450, AT4G23140, AT1G35710, AT5G47070, AT4G26070, AT1G65800, AT2G37710, AT4G36950, AT1G34420, AT2G13790, AT1G65790, AT5…	272	1110	16788	3.05823	5.37536e-11	1.07507e-11	2.4859e-10
GOTERM_MF_ALL	GO:0016773~phosphotransferase activity, alcohol group as acceptor	55	14.4737	3.1897e-11	AT2G28940, AT3G14840, AT3G08720, AT2G17290, AT4G23320, AT4G38830, AT5G58940, AT4G23160, AT1G18390, AT4G08470, AT1G51660, AT4G11890, AT4G23230, AT1G14370, AT3G01840, AT5G42440, AT3G47090, AT1G01560, AT4G23270, AT4G23170, AT5G10440, AT5G25440, AT1G11330, AT5G02290, AT1G16670, AT3G55450, AT4G23140, AT1G35710, AT5G47070, AT4G26070, AT1G65800, AT2G37710, AT4G36950, AT1G34420, AT2G13790, AT1G65790, AT5…	272	1266	16788	2.68138	9.15445e-09	1.52574e-09	4.2336e-08
GOTERM_BP_ALL	GO:0006468~protein amino acid phosphorylation	54	14.2105	1.22466e-13	AT2G28940, AT3G14840, AT3G08720, AT2G17290, AT4G23320, AT4G38830, AT5G58940, AT4G23160, AT1G18390, AT4G08470, AT1G51660, AT4G11890, AT4G23230, AT1G14370, AT3G01840, AT5G42440, AT3G47090, AT1G01560, AT4G23270, AT5G25440, AT1G11330, AT5G02290, AT1G16670, AT3G55450, AT4G23140, AT1G35710, AT5G47070, AT4G26070, AT1G65800, AT2G37710, AT4G36950, AT1G34420, AT2G13790, AT1G65790, AT5G46080, AT3G16030, AT1…	248	1065	15221	3.11197	7.32296e-11	7.32296e-11	1.80778e-10
GOTERM_BP_FAT	GO:0006468~protein amino acid phosphorylation	54	14.2105	1.56251e-13	AT2G28940, AT3G14840, AT3G08720, AT2G17290, AT4G23320, AT4G38830, AT5G58940, AT4G23160, AT1G18390, AT4G08470, AT1G51660, AT4G11890, AT4G23230, AT1G14370, AT3G01840, AT5G42440, AT3G47090, AT1G01560, AT4G23270, AT5G25440, AT1G11330, AT5G02290, AT1G16670, AT3G55450, AT4G23140, AT1G35710, AT5G47070, AT4G26070, AT1G65800, AT2G37710, AT4G36950, AT1G34420, AT2G13790, AT1G65790, AT5G46080, AT3G16030, AT1…	231	1065	13998	3.07254	7.60735e-11	7.60735e-11	2.2411e-10
GOTERM_BP_ALL	GO:0016310~phosphorylation	54	14.2105	6.35706e-12	AT2G28940, AT3G14840, AT3G08720, AT2G17290, AT4G23320, AT4G38830, AT5G58940, AT4G23160, AT1G18390, AT4G08470, AT1G51660, AT4G11890, AT4G23230, AT1G14370, AT3G01840, AT5G42440, AT3G47090, AT1G01560, AT4G23270, AT5G25440, AT1G11330, AT5G02290, AT1G16670, AT3G55450, AT4G23140, AT1G35710, AT5G47070, AT4G26070, AT1G65800, AT2G37710, AT4G36950, AT1G34420, AT2G13790, AT1G65790, AT5G46080, AT3G16030, AT1…	248	1178	15221	2.81346	3.8015e-09	5.43072e-10	9.38456e-09
GOTERM_BP_FAT	GO:0016310~phosphorylation	54	14.2105	8.12563e-12	AT2G28940, AT3G14840, AT3G08720, AT2G17290, AT4G23320, AT4G38830, AT5G58940, AT4G23160, AT1G18390, AT4G08470, AT1G51660, AT4G11890, AT4G23230, AT1G14370, AT3G01840, AT5G42440, AT3G47090, AT1G01560, AT4G23270, AT5G25440, AT1G11330, AT5G02290, AT1G16670, AT3G55450, AT4G23140, AT1G35710, AT5G47070, AT4G26070, AT1G65800, AT2G37710, AT4G36950, AT1G34420, AT2G13790, AT1G65790, AT5G46080, AT3G16030, AT1…	231	1178	13998	2.77781	3.95717e-09	6.59529e-10	1.16579e-08
SP_PIR_KEYWORDS	membrane	54	14.2105	0.000162142	AT2G42360, AT5G45380, AT2G17290, AT4G23320, AT4G38830, AT1G24150, AT4G23160, AT2G34940, AT5G26340, AT4G35180, AT4G23230, AT4G11850, AT2G35000, AT2G39518, AT5G61210, AT4G23270, AT1G30900, AT2G42350, AT5G56230, AT4G15233, AT4G39890, AT4G30430, AT5G41160, AT5G10380, AT5G02290, AT4G23140, AT3G55450, AT1G35710, AT2G46440, AT3G26210, AT5G47070, AT5G55930, AT3G11820, AT5G53550, AT1G19230, AT2G13790, AT1…	362	2340	26538	1.69176	0.0240299	0.00242937	0.193453
GOTERM_BP_ALL	GO:0006952~defense response	53	13.9474	1.24912e-13	AT1G31580, AT3G23110, AT2G32680, AT5G25910, AT3G44400, AT1G64280, AT1G51660, AT5G41550, AT4G33300, AT3G25010, AT3G48090, AT3G57260, AT4G11850, AT2G35000, AT1G72950, AT5G22570, AT3G56400, AT1G58390, AT5G26920, AT4G19520, AT1G17600, AT5G45110, AT2G14560, AT4G26070, AT1G63740, AT3G11820, AT2G15080, AT4G31800, AT1G19230, AT5G38340, AT5G04720, AT2G20142, AT3G14470, AT4G02520, AT4G27220, AT1G75040, AT2…	248	1030	15221	3.15813	7.46903e-11	3.73451e-11	1.84386e-10
GOTERM_BP_FAT	GO:0006952~defense response	53	13.9474	1.59471e-13	AT1G31580, AT3G23110, AT2G32680, AT5G25910, AT3G44400, AT1G64280, AT1G51660, AT5G41550, AT4G33300, AT3G25010, AT3G48090, AT3G57260, AT4G11850, AT2G35000, AT1G72950, AT5G22570, AT3G56400, AT1G58390, AT5G26920, AT4G19520, AT1G17600, AT5G45110, AT2G14560, AT4G26070, AT1G63740, AT3G11820, AT2G15080, AT4G31800, AT1G19230, AT5G38340, AT5G04720, AT2G20142, AT3G14470, AT4G02520, AT4G27220, AT1G75040, AT2…	231	1030	13998	3.11812	7.76414e-11	3.88207e-11	2.28728e-10
GOTERM_CC_FAT	GO:0005886~plasma membrane	51	13.4211	0.00038672	AT5G45380, AT3G14840, AT4G23140, AT3G55450, AT2G46440, AT3G45060, AT5G47070, AT2G17290, AT1G24150, AT2G41410, AT2G37710, AT3G11820, AT2G17840, AT2G34940, AT1G18390, AT5G26340, AT2G13790, AT3G22231, AT5G42010, AT1G14870, AT4G02520, AT3G28850, AT4G11850, AT1G51850, AT2G02930, AT3G25780, AT1G69270, AT2G39660, AT2G46430, AT5G61210, AT3G27210, AT5G45470, AT5G18310, AT5G35735, AT1G18210, AT1G30900, AT4…	195	2228	13779	1.61748	0.0297194	0.0297194	0.408308
GOTERM_CC_ALL	GO:0005886~plasma membrane	51	13.4211	0.000810632	AT5G45380, AT3G14840, AT4G23140, AT3G55450, AT2G46440, AT3G45060, AT5G47070, AT2G17290, AT1G24150, AT2G41410, AT2G37710, AT3G11820, AT2G17840, AT2G34940, AT1G18390, AT5G26340, AT2G13790, AT3G22231, AT5G42010, AT1G14870, AT4G02520, AT3G28850, AT4G11850, AT1G51850, AT2G02930, AT3G25780, AT1G69270, AT2G39660, AT2G46430, AT5G61210, AT3G27210, AT5G45470, AT5G18310, AT5G35735, AT1G18210, AT1G30900, AT4…	241	2228	16687	1.58495	0.0748989	0.0748989	0.889213
GOTERM_MF_ALL	GO:0060089~molecular transducer activity	50	13.1579	9.12001e-17	AT1G17600, AT3G14840, AT4G23140, AT1G52770, AT4G38830, AT4G23320, AT3G44400, AT1G63740, AT1G65800, AT2G37710, AT4G23160, AT2G34940, AT1G34420, AT5G41550, AT2G13790, AT5G38340, AT2G20142, AT1G65790, AT5G42010, AT3G48090, AT4G23230, AT1G69270, AT3G07520, AT4G23150, AT1G72950, AT1G74360, AT1G17610, AT3G47090, AT3G45860, AT4G34390, AT1G01560, AT3G25510, AT4G23270, AT4G21380, AT4G23170, AT5G61380, AT1…	272	772	16788	3.99745	3.18634e-14	3.18634e-14	1.44329e-13
GOTERM_MF_ALL	GO:0004871~signal transducer activity	50	13.1579	9.12001e-17	AT1G17600, AT3G14840, AT4G23140, AT1G52770, AT4G38830, AT4G23320, AT3G44400, AT1G63740, AT1G65800, AT2G37710, AT4G23160, AT2G34940, AT1G34420, AT5G41550, AT2G13790, AT5G38340, AT2G20142, AT1G65790, AT5G42010, AT3G48090, AT4G23230, AT1G69270, AT3G07520, AT4G23150, AT1G72950, AT1G74360, AT1G17610, AT3G47090, AT3G45860, AT4G34390, AT1G01560, AT3G25510, AT4G23270, AT4G21380, AT4G23170, AT5G61380, AT1…	272	772	16788	3.99745	3.18634e-14	3.18634e-14	1.44329e-13
GOTERM_BP_ALL	GO:0010033~response to organic substance	49	12.8947	2.05687e-09	AT5G25910, AT2G17290, AT2G46270, AT1G64280, AT1G28480, AT3G46090, AT3G61190, AT1G07520, AT3G48090, AT1G68765, AT2G35000, AT3G09940, AT4G36110, AT2G47190, AT1G03850, AT5G22570, AT1G01560, AT4G34390, AT3G56400, AT4G23170, AT3G21780, AT5G26920, AT5G54610, AT3G23250, AT1G62300, AT5G10380, AT4G18880, AT5G59820, AT2G14560, AT4G26070, AT2G37710, AT3G11820, AT4G31800, AT2G13790, AT2G46400, AT1G61120, AT3…	248	1176	15221	2.55729	1.23001e-06	1.02501e-07	3.03645e-06
GOTERM_BP_FAT	GO:0010033~response to organic substance	49	12.8947	2.62063e-09	AT5G25910, AT2G17290, AT2G46270, AT1G64280, AT1G28480, AT3G46090, AT3G61190, AT1G07520, AT3G48090, AT1G68765, AT2G35000, AT3G09940, AT4G36110, AT2G47190, AT1G03850, AT5G22570, AT1G01560, AT4G34390, AT3G56400, AT4G23170, AT3G21780, AT5G26920, AT5G54610, AT3G23250, AT1G62300, AT5G10380, AT4G18880, AT5G59820, AT2G14560, AT4G26070, AT2G37710, AT3G11820, AT4G31800, AT2G13790, AT2G46400, AT1G61120, AT3…	231	1176	13998	2.52489	1.27625e-06	1.41805e-07	3.75983e-06
GOTERM_MF_FAT	GO:0004674~protein serine/threonine kinase activity	47	12.3684	1.6162e-12	AT3G55450, AT3G14840, AT4G23140, AT1G35710, AT3G08720, AT5G47070, AT2G17290, AT4G38830, AT4G23320, AT4G26070, AT1G65800, AT2G37710, AT5G58940, AT4G36950, AT4G23160, AT1G18390, AT2G13790, AT4G08470, AT1G51660, AT1G65790, AT4G11890, AT4G23230, AT5G46080, AT1G14370, AT3G16030, AT1G69270, AT2G39660, AT4G23150, AT1G74360, AT5G42440, AT3G47090, AT1G01560, AT3G45860, AT4G23270, AT4G21380, AT1G51800, AT1…	221	975	14806	3.22953	3.79796e-10	1.89898e-10	2.07908e-09
INTERPRO	IPR000719:Protein kinase, core	47	12.3684	2.04312e-12	AT2G28940, AT3G14840, AT4G23140, AT1G35710, AT3G08720, AT5G47070, AT2G17290, AT4G38830, AT4G23320, AT4G26070, AT1G65800, AT2G37710, AT5G58940, AT4G36950, AT4G23160, AT1G18390, AT2G13790, AT1G34420, AT4G08470, AT1G51660, AT1G65790, AT4G11890, AT4G23230, AT5G46080, AT1G14370, AT2G39660, AT3G01840, AT4G23150, AT1G74360, AT5G42440, AT3G47090, AT1G01560, AT3G45860, AT4G23270, AT4G21380, AT1G51800, AT1…	308	970	20885	3.28556	6.55849e-10	1.63962e-10	2.75842e-09
GOTERM_MF_ALL	GO:0004674~protein serine/threonine kinase activity	47	12.3684	4.44001e-11	AT3G55450, AT3G14840, AT4G23140, AT1G35710, AT3G08720, AT5G47070, AT2G17290, AT4G38830, AT4G23320, AT4G26070, AT1G65800, AT2G37710, AT5G58940, AT4G36950, AT4G23160, AT1G18390, AT2G13790, AT4G08470, AT1G51660, AT1G65790, AT4G11890, AT4G23230, AT5G46080, AT1G14370, AT3G16030, AT1G69270, AT2G39660, AT4G23150, AT1G74360, AT5G42440, AT3G47090, AT1G01560, AT3G45860, AT4G23270, AT4G21380, AT1G51800, AT1…	272	975	16788	2.97525	1.27428e-08	1.82041e-09	5.89311e-08
GOTERM_BP_ALL	GO:0007165~signal transduction	47	12.3684	3.63428e-08	AT1G17600, AT2G32680, AT3G23110, AT5G25910, AT2G17290, AT4G26070, AT1G63740, AT3G44400, AT1G64280, AT3G11820, AT1G18200, AT2G15080, AT1G28480, AT1G51660, AT5G41550, AT5G38340, AT5G42010, AT2G20142, AT3G25010, AT4G02520, AT3G28890, AT3G48090, AT2G33080, AT1G69270, AT1G72950, AT1G58190, AT1G17610, AT5G22570, AT3G56400, AT1G01560, AT4G34390, AT4G18010, AT3G25510, AT3G23120, AT4G04220, AT3G24900, AT5…	248	1204	15221	2.39587	2.17327e-05	1.14384e-06	5.3651e-05
SP_PIR_KEYWORDS	kinase	45	11.8421	2.97065e-12	AT3G55450, AT3G14840, AT4G23140, AT1G35710, AT3G08720, AT5G47070, AT2G17290, AT4G38830, AT4G23320, AT4G26070, AT2G37710, AT5G58940, AT4G23160, AT1G18390, AT2G13790, AT1G34420, AT4G08470, AT1G51660, AT1G65790, AT3G14050, AT4G11890, AT4G23230, AT5G46080, AT1G14370, AT1G69270, AT2G39660, AT4G23150, AT1G74360, AT5G42440, AT3G47090, AT1G01560, AT3G45860, AT5G03350, AT4G23270, AT4G21380, AT1G51800, AT1…	362	970	26538	3.40095	4.45594e-10	1.48531e-10	3.54742e-09
SP_PIR_KEYWORDS	transmembrane	45	11.8421	0.000859966	AT2G42360, AT5G45380, AT4G23140, AT1G35710, AT2G46440, AT3G26210, AT4G38830, AT4G23320, AT1G24150, AT5G55930, AT3G11820, AT5G53550, AT4G23160, AT2G34940, AT1G19230, AT5G26340, AT2G13790, AT4G35180, AT1G14870, AT4G23230, AT2G35000, AT1G69270, AT3G07520, AT2G39518, AT4G23150, AT2G46430, AT1G74360, AT3G45860, AT3G26220, AT1G30900, AT4G23270, AT3G17700, AT2G42350, AT5G56230, AT4G15233, AT4G08850, AT5…	362	1973	26538	1.67203	0.12107	0.00917553	1.02212
GOTERM_MF_ALL	GO:0004872~receptor activity	43	11.3158	3.88862e-16	AT1G17600, AT3G14840, AT4G23140, AT4G38830, AT4G23320, AT1G63740, AT1G65800, AT3G44400, AT2G37710, AT4G23160, AT2G34940, AT2G13790, AT1G34420, AT5G41550, AT5G38340, AT1G65790, AT2G20142, AT4G23230, AT1G69270, AT3G07520, AT4G23150, AT1G72950, AT1G74360, AT1G17610, AT3G47090, AT3G45860, AT3G25510, AT4G23270, AT4G21380, AT4G23170, AT1G51800, AT5G45000, AT1G61460, AT4G08850, AT5G20480, AT2G32140, AT5…	272	586	16788	4.52899	1.27454e-13	4.25215e-14	5.88418e-13
SP_PIR_KEYWORDS	serine/threonine-protein kinase	43	11.3158	9.57434e-16	AT3G55450, AT4G23140, AT1G35710, AT3G08720, AT5G47070, AT2G17290, AT4G23320, AT4G38830, AT4G26070, AT1G65800, AT2G37710, AT5G58940, AT4G36950, AT4G23160, AT1G18390, AT2G13790, AT4G08470, AT1G51660, AT1G65790, AT4G11890, AT4G23230, AT5G46080, AT1G14370, AT1G69270, AT2G39660, AT4G23150, AT1G74360, AT5G42440, AT3G47090, AT1G01560, AT3G45860, AT4G23270, AT4G21380, AT1G51800, AT1G66880, AT1G61460, AT4…	362	701	26538	4.49687	1.4988e-13	1.4988e-13	1.18794e-12
INTERPRO	IPR017442:Serine/threonine protein kinase-related	43	11.3158	1.77267e-12	AT2G28940, AT3G14840, AT4G23140, AT1G35710, AT3G08720, AT5G47070, AT2G17290, AT4G38830, AT4G23320, AT4G26070, AT1G65800, AT2G37710, AT5G58940, AT4G36950, AT4G23160, AT1G18390, AT2G13790, AT4G08470, AT1G51660, AT1G65790, AT4G11890, AT4G23230, AT1G14370, AT2G39660, AT4G23150, AT1G74360, AT5G42440, AT3G47090, AT1G01560, AT3G45860, AT4G23270, AT4G21380, AT1G51800, AT1G66880, AT1G61460, AT5G20480, AT1…	308	820	20885	3.55581	5.69034e-10	1.89678e-10	2.39329e-09
GOTERM_BP_ALL	GO:0051704~multi-organism process	42	11.0526	2.01974e-08	AT5G24530, AT3G57240, AT2G46440, AT5G45110, AT2G14560, AT5G25910, AT4G26070, AT3G50470, AT1G65800, AT3G11820, AT5G53550, AT1G64280, AT4G31800, AT1G51660, AT3G22231, AT1G65790, AT4G02520, AT3G48090, AT4G11850, AT3G57260, AT1G75040, AT5G55450, AT3G25780, AT2G35000, AT2G39660, AT5G61210, AT3G09940, AT3G04720, AT5G22570, AT3G56400, AT1G18570, AT4G21380, AT3G50480, AT3G17700, AT5G08790, AT5G26920, AT1…	248	982	15221	2.625	1.2078e-05	8.05204e-07	2.98164e-05
UP_SEQ_FEATURE	transmembrane region	42	11.0526	0.000105958	AT2G42360, AT4G23140, AT1G35710, AT2G46440, AT3G26210, AT4G38830, AT4G23320, AT1G24150, AT5G55930, AT3G11820, AT5G53550, AT4G23160, AT2G34940, AT1G19230, AT5G26340, AT2G13790, AT4G35180, AT1G14870, AT4G23230, AT2G35000, AT1G69270, AT3G07520, AT2G39518, AT4G23150, AT2G46430, AT1G74360, AT3G45860, AT3G26220, AT1G30900, AT4G23270, AT3G17700, AT2G42350, AT5G56230, AT4G15233, AT4G08850, AT5G20480, AT5…	124	1690	8885	1.78073	0.0310838	0.00350243	0.141355
INTERPRO	IPR017441:Protein kinase, ATP binding site	40	10.5263	1.76068e-12	AT2G28940, AT4G23140, AT1G35710, AT3G08720, AT5G47070, AT2G17290, AT4G23320, AT4G38830, AT4G26070, AT1G65800, AT2G37710, AT5G58940, AT4G36950, AT4G23160, AT1G18390, AT2G13790, AT4G08470, AT1G51660, AT1G65790, AT4G11890, AT4G23230, AT1G14370, AT2G39660, AT4G23150, AT1G74360, AT5G42440, AT3G47090, AT1G01560, AT3G45860, AT4G23270, AT4G21380, AT1G51800, AT1G66880, AT1G61460, AT5G20480, AT1G18890, AT1…	308	715	20885	3.79348	5.65186e-10	2.82593e-10	2.3771e-09
INTERPRO	IPR008271:Serine/threonine protein kinase, active site	40	10.5263	1.66921e-11	AT3G14840, AT4G23140, AT3G08720, AT5G47070, AT2G17290, AT4G38830, AT4G23320, AT4G26070, AT1G65800, AT2G37710, AT5G58940, AT4G36950, AT4G23160, AT1G18390, AT2G13790, AT4G08470, AT1G51660, AT1G65790, AT4G11890, AT4G23230, AT1G14370, AT2G39660, AT4G23150, AT1G74360, AT5G42440, AT3G47090, AT1G01560, AT3G45860, AT4G23270, AT4G21380, AT1G51800, AT1G66880, AT1G61460, AT5G20480, AT1G11330, AT1G18890, AT5…	308	770	20885	3.52252	5.35816e-09	1.07163e-09	2.25357e-08
GOTERM_BP_ALL	GO:0051707~response to other organism	37	9.73684	3.96891e-08	AT5G24530, AT3G57240, AT2G46440, AT5G45110, AT2G14560, AT5G25910, AT4G26070, AT3G50470, AT3G11820, AT5G53550, AT1G64280, AT4G31800, AT1G51660, AT3G22231, AT4G02520, AT3G48090, AT3G57260, AT4G11850, AT1G75040, AT5G55450, AT3G25780, AT2G35000, AT2G39660, AT5G61210, AT3G09940, AT3G04720, AT5G22570, AT3G56400, AT1G18570, AT3G50480, AT5G08790, AT3G17700, AT5G26920, AT5G20480, AT1G02450, AT4G14400, AT1…	248	814	15221	2.78977	2.37338e-05	1.1867e-06	5.8591e-05
GOTERM_BP_ALL	GO:0009607~response to biotic stimulus	37	9.73684	2.06616e-07	AT5G24530, AT3G57240, AT2G46440, AT5G45110, AT2G14560, AT5G25910, AT4G26070, AT3G50470, AT3G11820, AT5G53550, AT1G64280, AT4G31800, AT1G51660, AT3G22231, AT4G02520, AT3G48090, AT3G57260, AT4G11850, AT1G75040, AT5G55450, AT3G25780, AT2G35000, AT2G39660, AT5G61210, AT3G09940, AT3G04720, AT5G22570, AT3G56400, AT1G18570, AT3G50480, AT5G08790, AT3G17700, AT5G26920, AT5G20480, AT1G02450, AT4G14400, AT1…	248	870	15221	2.6102	0.000123549	5.61619e-06	0.000305017
SP_PIR_KEYWORDS	transferase	37	9.73684	0.000801233	AT3G55450, AT4G23140, AT3G61300, AT1G35710, AT3G08720, AT5G47070, AT2G17290, AT4G23320, AT4G38830, AT4G26070, AT3G46690, AT4G23160, AT1G18390, AT2G13790, AT1G51660, AT3G50280, AT4G02520, AT4G00700, AT4G23230, AT1G69930, AT1G14370, AT2G02930, AT1G69270, AT2G39660, AT4G23150, AT1G74360, AT4G01750, AT1G01560, AT3G45860, AT4G23270, AT5G42830, AT3G21780, AT4G08850, AT5G20480, AT1G18890, AT5G02290, AT5…	362	1509	26538	1.79751	0.113286	0.00920606	0.952622
UP_SEQ_FEATURE	nucleotide phosphate-binding region:ATP	35	9.21053	5.95277e-10	AT3G55450, AT4G23140, AT1G35710, AT3G08720, AT5G47070, AT2G17290, AT4G23320, AT4G38830, AT4G26070, AT1G65800, AT4G23160, AT1G18390, AT2G13790, AT1G51660, AT5G04720, AT4G33300, AT3G14470, AT4G23230, AT4G27220, AT1G14370, AT1G69270, AT2G39660, AT4G23150, AT1G74360, AT1G01560, AT3G45860, AT4G23270, AT4G21380, AT1G58390, AT4G08850, AT5G20480, AT5G48380, AT1G18890, AT5G02290, AT5G01540	124	773	8885	3.24432	1.77392e-07	5.91308e-08	7.94658e-07
INTERPRO	IPR001611:Leucine-rich repeat	34	8.94737	1.23726e-14	AT1G17600, AT3G14840, AT1G35710, AT3G23110, AT2G32680, AT5G25910, AT1G63740, AT3G44400, AT2G37710, AT2G15080, AT2G13790, AT1G34420, AT5G41550, AT4G33300, AT5G04720, AT3G14470, AT3G25010, AT3G28890, AT4G27220, AT2G33080, AT1G74360, AT1G58190, AT3G47090, AT1G51800, AT3G23120, AT4G04220, AT3G24900, AT4G13820, AT3G25020, AT3G11080, AT5G20480, AT1G51790, AT4G19520, AT1G56120	308	435	20885	5.29997	3.95584e-12	3.95584e-12	1.66422e-11
UP_SEQ_FEATURE	signal peptide	34	8.94737	0.00408066	AT4G23140, AT1G35710, AT5G60950, AT4G23320, AT4G38830, AT3G49780, AT1G24150, AT4G23160, AT2G34940, AT1G18390, AT2G13790, AT1G13750, AT4G23230, AT3G57260, AT1G75040, AT3G12220, AT1G68765, AT2G35000, AT1G69270, AT3G07520, AT4G23150, AT1G74360, AT3G04720, AT3G45860, AT1G30900, AT4G23270, AT4G23170, AT4G08850, AT5G20480, AT2G44480, AT5G48380, AT2G29100, AT2G26440, AT5G01540	124	1515	8885	1.60806	0.704334	0.0780229	5.31227
SP_PIR_KEYWORDS	signal	34	8.94737	0.005682	AT4G23140, AT1G35710, AT5G60950, AT4G23320, AT4G38830, AT3G49780, AT1G24150, AT4G23160, AT2G34940, AT1G18390, AT2G13790, AT1G13750, AT4G23230, AT3G57260, AT1G75040, AT3G12220, AT1G68765, AT2G35000, AT1G69270, AT3G07520, AT4G23150, AT1G74360, AT3G04720, AT3G45860, AT1G30900, AT4G23270, AT4G23170, AT4G08850, AT5G20480, AT2G44480, AT5G48380, AT2G29100, AT2G26440, AT5G01540	362	1518	26538	1.64198	0.574602	0.0520189	6.57825
SP_PIR_KEYWORDS	leucine-rich repeat	32	8.42105	1.92267e-11	AT1G17600, AT1G35710, AT3G23110, AT2G32680, AT5G25910, AT1G63740, AT3G44400, AT2G37710, AT2G15080, AT2G13790, AT1G34420, AT5G41550, AT5G04720, AT4G33300, AT3G14470, AT3G25010, AT3G28890, AT4G27220, AT1G69270, AT1G74360, AT1G58190, AT3G47090, AT3G23120, AT4G04220, AT4G30640, AT4G13820, AT3G25020, AT3G11080, AT5G20480, AT4G08850, AT5G48380, AT4G19520	362	540	26538	4.34426	2.88401e-09	7.21002e-10	2.29599e-08
SP_PIR_KEYWORDS	receptor	30	7.89474	7.44636e-13	AT3G14840, AT4G23140, AT1G35710, AT4G38830, AT4G23320, AT2G37710, AT4G23160, AT2G34940, AT2G13790, AT1G34420, AT1G65790, AT4G23230, AT3G07520, AT1G69270, AT4G23150, AT1G74360, AT3G47090, AT3G45860, AT4G23270, AT4G21380, AT4G23170, AT1G51800, AT1G61460, AT5G20480, AT4G08850, AT5G48380, AT2G29100, AT1G51790, AT1G11330, AT5G01540	362	415	26538	5.29947	1.11694e-10	5.5847e-11	8.89211e-10
SP_PIR_KEYWORDS	phosphoprotein	30	7.89474	1.19793e-05	AT3G55450, AT3G08720, AT5G47070, AT2G17290, AT4G26070, AT2G41410, AT3G11820, AT1G01480, AT1G18390, AT5G26340, AT2G13790, AT1G51660, AT3G50280, AT4G26200, AT4G11850, AT3G28850, AT2G39660, AT5G61210, AT3G27210, AT2G30250, AT1G01560, AT1G18210, AT4G23170, AT1G67970, AT3G01830, AT5G20480, AT4G08850, AT5G48380, AT1G18890, AT4G18880	362	879	26538	2.50203	0.0017953	0.000224589	0.0143044
UP_SEQ_FEATURE	domain:Protein kinase	28	7.36842	1.7836e-11	AT3G55450, AT4G23140, AT1G35710, AT3G08720, AT5G47070, AT2G17290, AT4G23320, AT4G38830, AT4G26070, AT4G23160, AT1G18390, AT2G13790, AT1G51660, AT4G23230, AT1G14370, AT2G39660, AT1G69270, AT4G23150, AT1G74360, AT1G01560, AT3G45860, AT4G23270, AT5G20480, AT4G08850, AT5G48380, AT5G02290, AT1G18890, AT5G01540	124	427	8885	4.69857	5.31511e-09	5.31511e-09	2.38099e-08
UP_SEQ_FEATURE	binding site:ATP	28	7.36842	6.61386e-11	AT3G55450, AT4G23140, AT1G35710, AT3G08720, AT5G47070, AT2G17290, AT4G23320, AT4G38830, AT4G26070, AT4G23160, AT1G18390, AT2G13790, AT1G51660, AT4G23230, AT1G14370, AT2G39660, AT1G69270, AT4G23150, AT1G74360, AT1G01560, AT3G45860, AT4G23270, AT5G20480, AT4G08850, AT5G48380, AT5G02290, AT1G18890, AT5G01540	124	452	8885	4.4387	1.97093e-08	9.85464e-09	8.82909e-08
UP_SEQ_FEATURE	active site:Proton acceptor	27	7.10526	1.98701e-08	AT3G55450, AT4G23140, AT1G35710, AT3G08720, AT5G47070, AT2G17290, AT4G23320, AT4G38830, AT4G26070, AT4G23160, AT1G18390, AT2G13790, AT1G51660, AT4G23230, AT1G14370, AT2G39660, AT1G69270, AT4G23150, AT1G74360, AT3G45860, AT1G01560, AT4G23270, AT5G20480, AT4G08850, AT5G02290, AT1G18890, AT5G01540	124	546	8885	3.54329	5.92128e-06	1.48032e-06	2.65254e-05
SP_PIR_KEYWORDS	glycoprotein	27	7.10526	0.00263347	AT4G23140, AT1G35710, AT4G23320, AT4G38830, AT5G60950, AT4G23160, AT2G34940, AT1G18390, AT2G13790, AT1G65790, AT1G13750, AT4G23230, AT3G12220, AT3G07520, AT4G23150, AT1G74360, AT3G45860, AT4G23270, AT4G21380, AT1G30900, AT4G23170, AT4G08850, AT5G20480, AT2G44480, AT5G48380, AT2G29100, AT2G26440	362	1051	26538	1.88331	0.326685	0.0260248	3.09989
GOTERM_BP_ALL	GO:0045087~innate immune response	26	6.84211	3.01465e-12	AT1G17600, AT5G45110, AT4G26070, AT3G44400, AT1G63740, AT1G64280, AT5G41550, AT1G51660, AT5G38340, AT2G20142, AT3G48090, AT3G57260, AT4G11850, AT1G75040, AT1G72950, AT3G04720, AT1G17610, AT3G56400, AT3G25510, AT5G26920, AT5G45000, AT5G20480, AT2G32140, AT4G19520, AT4G14400, AT1G61560	248	275	15221	5.80273	1.80279e-09	4.50698e-10	4.45045e-09
GOTERM_BP_FAT	GO:0045087~innate immune response	26	6.84211	3.67765e-12	AT1G17600, AT5G45110, AT4G26070, AT3G44400, AT1G63740, AT1G64280, AT5G41550, AT1G51660, AT5G38340, AT2G20142, AT3G48090, AT3G57260, AT4G11850, AT1G75040, AT1G72950, AT3G04720, AT1G17610, AT3G56400, AT3G25510, AT5G26920, AT5G45000, AT5G20480, AT2G32140, AT4G19520, AT4G14400, AT1G61560	231	275	13998	5.72921	1.791e-09	5.96999e-10	5.2763e-09
GOTERM_BP_ALL	GO:0006955~immune response	26	6.84211	1.22204e-11	AT1G17600, AT5G45110, AT4G26070, AT3G44400, AT1G63740, AT1G64280, AT5G41550, AT1G51660, AT5G38340, AT2G20142, AT3G48090, AT3G57260, AT4G11850, AT1G75040, AT1G72950, AT3G04720, AT1G17610, AT3G56400, AT3G25510, AT5G26920, AT5G45000, AT5G20480, AT2G32140, AT4G19520, AT4G14400, AT1G61560	248	293	15221	5.44625	7.30776e-09	9.1347e-10	1.80403e-08
GOTERM_BP_FAT	GO:0006955~immune response	26	6.84211	1.48879e-11	AT1G17600, AT5G45110, AT4G26070, AT3G44400, AT1G63740, AT1G64280, AT5G41550, AT1G51660, AT5G38340, AT2G20142, AT3G48090, AT3G57260, AT4G11850, AT1G75040, AT1G72950, AT3G04720, AT1G17610, AT3G56400, AT3G25510, AT5G26920, AT5G45000, AT5G20480, AT2G32140, AT4G19520, AT4G14400, AT1G61560	231	293	13998	5.37724	7.25039e-09	1.03577e-09	2.13597e-08
GOTERM_BP_ALL	GO:0002376~immune system process	26	6.84211	2.93023e-11	AT1G17600, AT5G45110, AT4G26070, AT3G44400, AT1G63740, AT1G64280, AT5G41550, AT1G51660, AT5G38340, AT2G20142, AT3G48090, AT3G57260, AT4G11850, AT1G75040, AT1G72950, AT3G04720, AT1G17610, AT3G56400, AT3G25510, AT5G26920, AT5G45000, AT5G20480, AT2G32140, AT4G19520, AT4G14400, AT1G61560	248	305	15221	5.23197	1.75227e-08	1.94697e-09	4.32574e-08
UP_SEQ_FEATURE	topological domain:Cytoplasmic	25	6.57895	3.94027e-06	AT2G46430, AT4G23150, AT1G74360, AT4G23140, AT1G35710, AT2G46440, AT3G45860, AT4G38830, AT4G23320, AT1G30900, AT4G23270, AT3G11820, AT4G23160, AT2G34940, AT1G19230, AT5G26340, AT4G35180, AT4G08850, AT5G20480, AT5G48380, AT2G29100, AT4G23230, AT1G61560, AT1G69270, AT3G07520	124	626	8885	2.86155	0.00117351	0.000195681	0.00525989
UP_SEQ_FEATURE	glycosylation site:N-linked (GlcNAc...)	25	6.57895	0.00485509	AT4G23150, AT4G23140, AT1G74360, AT1G35710, AT5G60950, AT3G45860, AT4G38830, AT4G23320, AT1G30900, AT4G23270, AT4G23170, AT4G23160, AT2G34940, AT1G18390, AT2G13790, AT4G08850, AT5G20480, AT2G44480, AT5G48380, AT1G13750, AT2G29100, AT4G23230, AT3G12220, AT2G26440, AT3G07520	124	1001	8885	1.78954	0.765509	0.0866593	6.29047
UP_SEQ_FEATURE	topological domain:Extracellular	23	6.05263	8.04047e-08	AT2G46430, AT4G23150, AT4G23140, AT1G74360, AT1G35710, AT2G46440, AT4G23320, AT4G38830, AT3G45860, AT4G23270, AT4G23160, AT1G19230, AT5G26340, AT2G13790, AT4G35180, AT5G20480, AT4G08850, AT5G48380, AT2G29100, AT4G23230, AT1G61560, AT1G69270, AT3G07520	124	429	8885	3.84155	2.39603e-05	4.79211e-06	0.000107335
GOTERM_MF_ALL	GO:0004888~transmembrane receptor activity	20	5.26316	6.77663e-10	AT1G72950, AT1G17600, AT1G17610, AT3G25510, AT4G21380, AT3G44400, AT1G63740, AT1G65800, AT5G45000, AT2G13790, AT5G41550, AT5G20480, AT5G38340, AT2G20142, AT1G65790, AT2G32140, AT2G29100, AT4G19520, AT4G18250, AT3G07520	272	201	16788	6.14135	1.94489e-07	2.16099e-08	8.99443e-07
GOTERM_BP_ALL	GO:0008219~cell death	20	5.26316	3.39143e-08	AT1G17600, AT1G17610, AT3G25510, AT3G44400, AT1G58390, AT1G63740, AT1G64280, AT2G13790, AT1G51660, AT5G41550, AT5G20480, AT5G04720, AT5G38340, AT4G33300, AT3G14470, AT3G48090, AT4G19520, AT4G27220, AT4G14400, AT1G61560	248	254	15221	4.83268	2.02806e-05	1.12671e-06	5.0066e-05
GOTERM_BP_ALL	GO:0016265~death	20	5.26316	3.39143e-08	AT1G17600, AT1G17610, AT3G25510, AT3G44400, AT1G58390, AT1G63740, AT1G64280, AT2G13790, AT1G51660, AT5G41550, AT5G20480, AT5G04720, AT5G38340, AT4G33300, AT3G14470, AT3G48090, AT4G19520, AT4G27220, AT4G14400, AT1G61560	248	254	15221	4.83268	2.02806e-05	1.12671e-06	5.0066e-05
GOTERM_BP_FAT	GO:0016265~death	20	5.26316	3.98445e-08	AT1G17600, AT1G17610, AT3G25510, AT3G44400, AT1G58390, AT1G63740, AT1G64280, AT2G13790, AT1G51660, AT5G41550, AT5G20480, AT5G04720, AT5G38340, AT4G33300, AT3G14470, AT3G48090, AT4G19520, AT4G27220, AT4G14400, AT1G61560	231	254	13998	4.77145	1.94041e-05	1.61702e-06	5.71652e-05
GOTERM_BP_FAT	GO:0008219~cell death	20	5.26316	3.98445e-08	AT1G17600, AT1G17610, AT3G25510, AT3G44400, AT1G58390, AT1G63740, AT1G64280, AT2G13790, AT1G51660, AT5G41550, AT5G20480, AT5G04720, AT5G38340, AT4G33300, AT3G14470, AT3G48090, AT4G19520, AT4G27220, AT4G14400, AT1G61560	231	254	13998	4.77145	1.94041e-05	1.61702e-06	5.71652e-05
GOTERM_BP_ALL	GO:0009743~response to carbohydrate stimulus	18	4.73684	2.62365e-08	AT5G59820, AT5G25910, AT4G34390, AT3G56400, AT5G56960, AT5G08790, AT4G31800, AT3G46090, AT2G13790, AT2G46400, AT3G23250, AT1G07520, AT1G62300, AT5G10380, AT3G49530, AT4G33050, AT4G18880, AT2G35000	248	199	15221	5.55151	1.56893e-05	9.22906e-07	3.87316e-05
GOTERM_BP_FAT	GO:0009743~response to carbohydrate stimulus	18	4.73684	3.0473e-08	AT5G59820, AT5G25910, AT4G34390, AT3G56400, AT5G56960, AT5G08790, AT4G31800, AT3G46090, AT2G13790, AT2G46400, AT3G23250, AT1G07520, AT1G62300, AT5G10380, AT3G49530, AT4G33050, AT4G18880, AT2G35000	231	199	13998	5.48117	1.48403e-05	1.34912e-06	4.37199e-05
GOTERM_MF_FAT	GO:0004713~protein tyrosine kinase activity	18	4.73684	4.28971e-06	AT1G74360, AT3G14840, AT1G35710, AT4G23270, AT2G37710, AT1G66880, AT1G61460, AT1G18390, AT2G13790, AT1G34420, AT4G08850, AT1G65790, AT5G25440, AT5G46080, AT1G11330, AT3G16030, AT5G02290, AT3G01840	221	312	14806	3.86512	0.00100758	0.000112003	0.00551833
GOTERM_MF_ALL	GO:0004713~protein tyrosine kinase activity	18	4.73684	1.34044e-05	AT1G74360, AT3G14840, AT1G35710, AT4G23270, AT2G37710, AT1G66880, AT1G61460, AT1G18390, AT2G13790, AT1G34420, AT4G08850, AT1G65790, AT5G25440, AT5G46080, AT1G11330, AT3G16030, AT5G02290, AT3G01840	272	312	16788	3.5608	0.0038397	0.000226274	0.0177899
GOTERM_BP_ALL	GO:0012501~programmed cell death	17	4.47368	7.40636e-07	AT1G17600, AT1G17610, AT3G25510, AT3G44400, AT1G58390, AT1G63740, AT1G64280, AT1G51660, AT5G41550, AT5G20480, AT5G38340, AT4G33300, AT5G04720, AT3G14470, AT3G48090, AT4G19520, AT4G27220	248	223	15221	4.67881	0.000442802	1.8454e-05	0.00109336
GOTERM_BP_FAT	GO:0012501~programmed cell death	17	4.47368	8.53306e-07	AT1G17600, AT1G17610, AT3G25510, AT3G44400, AT1G58390, AT1G63740, AT1G64280, AT1G51660, AT5G41550, AT5G20480, AT5G38340, AT4G33300, AT5G04720, AT3G14470, AT3G48090, AT4G19520, AT4G27220	231	223	13998	4.61953	0.000415474	2.96824e-05	0.00122424
GOTERM_BP_ALL	GO:0009617~response to bacterium	17	4.47368	2.43188e-06	AT5G24530, AT3G04720, AT3G57240, AT5G45110, AT5G22570, AT3G56400, AT4G26070, AT1G18570, AT1G64280, AT4G31800, AT5G26920, AT3G22231, AT5G20480, AT4G02520, AT1G02450, AT4G11850, AT4G14400	248	244	15221	4.27613	0.00145321	5.81689e-05	0.00359
GOTERM_BP_FAT	GO:0009617~response to bacterium	17	4.47368	2.7764e-06	AT5G24530, AT3G04720, AT3G57240, AT5G45110, AT5G22570, AT3G56400, AT4G26070, AT1G18570, AT1G64280, AT4G31800, AT5G26920, AT3G22231, AT5G20480, AT4G02520, AT1G02450, AT4G11850, AT4G14400	231	244	13998	4.22195	0.0013512	9.01366e-05	0.00398325
SP_PIR_KEYWORDS	cell membrane	17	4.47368	0.000197228	AT2G46430, AT3G55450, AT2G46440, AT5G47070, AT2G17290, AT1G24150, AT3G11820, AT5G26340, AT2G13790, AT4G35180, AT4G08850, AT1G14870, AT5G48380, AT5G02290, AT5G01540, AT2G39660, AT1G69270	362	414	26538	3.01029	0.0291537	0.00268613	0.235269
GOTERM_BP_ALL	GO:0009620~response to fungus	17	4.47368	0.00217413	AT3G09940, AT5G24530, AT3G04720, AT2G46440, AT2G14560, AT5G45110, AT5G25910, AT3G56400, AT5G08790, AT1G64280, AT3G11820, AT4G31800, AT3G22231, AT1G61560, AT3G25780, AT2G35000, AT2G39660	248	438	15221	2.38213	0.727889	0.0355083	3.16198
GOTERM_BP_FAT	GO:0009620~response to fungus	17	4.47368	0.00239724	AT3G09940, AT5G24530, AT3G04720, AT2G46440, AT2G14560, AT5G45110, AT5G25910, AT3G56400, AT5G08790, AT1G64280, AT3G11820, AT4G31800, AT3G22231, AT1G61560, AT3G25780, AT2G35000, AT2G39660	231	438	13998	2.35195	0.689278	0.0541392	3.38485
SP_PIR_KEYWORDS	Plant defense	17	4.47368	0.0067799	AT1G17600, AT3G44400, AT1G58390, AT1G63740, AT1G64280, AT1G51660, AT5G41550, AT5G20480, AT5G38340, AT4G33300, AT5G04720, AT3G14470, AT3G57260, AT4G19520, AT4G27220, AT1G75040, AT1G61560	362	585	26538	2.13036	0.639567	0.0551146	7.80267
GOTERM_BP_ALL	GO:0010200~response to chitin	16	4.21053	2.16096e-09	AT5G59820, AT5G25910, AT3G56400, AT5G56960, AT4G31800, AT3G46090, AT2G13790, AT2G46400, AT3G23250, AT1G07520, AT1G62300, AT5G10380, AT3G49530, AT4G33050, AT4G18880, AT2G35000	248	127	15221	7.73228	1.29226e-06	9.94044e-08	3.19012e-06
GOTERM_BP_FAT	GO:0010200~response to chitin	16	4.21053	2.48955e-09	AT5G59820, AT5G25910, AT3G56400, AT5G56960, AT4G31800, AT3G46090, AT2G13790, AT2G46400, AT3G23250, AT1G07520, AT1G62300, AT5G10380, AT3G49530, AT4G33050, AT4G18880, AT2G35000	231	127	13998	7.63432	1.21241e-06	1.51551e-07	3.57178e-06
GOTERM_BP_ALL	GO:0009751~response to salicylic acid stimulus	16	4.21053	2.15946e-08	AT2G47190, AT2G14560, AT5G22570, AT3G56400, AT1G18570, AT5G08790, AT4G23170, AT2G37710, AT1G64280, AT3G11820, AT4G31800, AT1G28480, AT3G61190, AT5G54610, AT3G48090, AT4G14400	248	150	15221	6.54667	1.29135e-05	8.07096e-07	3.18789e-05
GOTERM_BP_FAT	GO:0009751~response to salicylic acid stimulus	16	4.21053	2.48087e-08	AT2G47190, AT2G14560, AT5G22570, AT3G56400, AT1G18570, AT5G08790, AT4G23170, AT2G37710, AT1G64280, AT3G11820, AT4G31800, AT1G28480, AT3G61190, AT5G54610, AT3G48090, AT4G14400	231	150	13998	6.46372	1.20818e-05	1.20818e-06	3.55932e-05
INTERPRO	IPR013210:Leucine-rich repeat, N-terminal	15	3.94737	2.49048e-06	AT1G74360, AT1G35710, AT1G58190, AT3G23110, AT3G47090, AT5G25910, AT2G37710, AT3G23120, AT4G04220, AT2G15080, AT4G13820, AT3G11080, AT1G34420, AT5G20480, AT3G28890	308	207	20885	4.91366	0.000799126	0.0001142	0.0033623
GOTERM_BP_ALL	GO:0009651~response to salt stress	14	3.68421	0.00740958	AT3G09940, AT5G59820, AT2G47190, AT3G04720, AT3G08720, AT2G30250, AT1G48605, AT1G18570, AT2G17840, AT3G21780, AT3G23250, AT4G02520, AT3G25780, AT1G69270	248	369	15221	2.32859	0.988291	0.100477	10.3979
GOTERM_BP_FAT	GO:0009651~response to salt stress	14	3.68421	0.00807489	AT3G09940, AT5G59820, AT2G47190, AT3G04720, AT3G08720, AT2G30250, AT1G48605, AT1G18570, AT2G17840, AT3G21780, AT3G23250, AT4G02520, AT3G25780, AT1G69270	231	369	13998	2.29909	0.980715	0.146097	10.9811
GOTERM_BP_ALL	GO:0009814~defense response, incompatible interaction	13	3.42105	4.77843e-08	AT3G04720, AT5G45110, AT3G56400, AT4G26070, AT1G64280, AT5G26920, AT1G51660, AT3G48090, AT4G11850, AT3G57260, AT4G14400, AT1G75040, AT1G61560	248	96	15221	8.3112	2.85746e-05	1.36071e-06	7.05415e-05
GOTERM_BP_FAT	GO:0009814~defense response, incompatible interaction	13	3.42105	5.37968e-08	AT3G04720, AT5G45110, AT3G56400, AT4G26070, AT1G64280, AT5G26920, AT1G51660, AT3G48090, AT4G11850, AT3G57260, AT4G14400, AT1G75040, AT1G61560	231	96	13998	8.2059	2.61987e-05	2.01531e-06	7.71826e-05
GOTERM_BP_ALL	GO:0006915~apoptosis	13	3.42105	2.43888e-05	AT1G17600, AT1G17610, AT3G25510, AT1G63740, AT1G58390, AT3G44400, AT5G41550, AT4G33300, AT5G04720, AT5G38340, AT3G14470, AT4G19520, AT4G27220	248	172	15221	4.63881	0.0144789	0.000520747	0.035998
GOTERM_BP_FAT	GO:0006915~apoptosis	13	3.42105	2.71832e-05	AT1G17600, AT1G17610, AT3G25510, AT1G63740, AT1G58390, AT3G44400, AT5G41550, AT4G33300, AT5G04720, AT5G38340, AT3G14470, AT4G19520, AT4G27220	231	172	13998	4.58004	0.0131512	0.000827058	0.0389929
GOTERM_BP_ALL	GO:0009737~response to abscisic acid stimulus	13	3.42105	0.00245253	AT2G47190, AT2G17290, AT4G34390, AT1G01560, AT4G18010, AT2G46270, AT1G18570, AT3G11820, AT3G21780, AT3G14050, AT1G18890, AT5G01540, AT1G69270	248	285	15221	2.79956	0.769709	0.0379053	3.56007
GOTERM_BP_FAT	GO:0009737~response to abscisic acid stimulus	13	3.42105	0.00269848	AT2G47190, AT2G17290, AT4G34390, AT1G01560, AT4G18010, AT2G46270, AT1G18570, AT3G11820, AT3G21780, AT3G14050, AT1G18890, AT5G01540, AT1G69270	231	285	13998	2.76409	0.731777	0.0556086	3.80257
SP_PIR_KEYWORDS	phosphotransferase	12	3.15789	2.0234e-06	AT4G23150, AT4G23140, AT1G51660, AT3G08720, AT1G65790, AT4G26070, AT4G23270, AT4G21380, AT1G14370, AT2G37710, AT5G02290, AT1G18890	362	132	26538	6.66449	0.000303464	4.33577e-05	0.00241625
GOTERM_BP_ALL	GO:0042742~defense response to bacterium	12	3.15789	0.000210922	AT3G04720, AT5G45110, AT5G22570, AT3G56400, AT4G02520, AT1G02450, AT4G26070, AT1G18570, AT4G11850, AT4G14400, AT4G31800, AT5G26920	248	184	15221	4.00272	0.118512	0.00393425	0.310921
GOTERM_BP_FAT	GO:0042742~defense response to bacterium	12	3.15789	0.000232465	AT3G04720, AT5G45110, AT5G22570, AT3G56400, AT4G02520, AT1G02450, AT4G26070, AT1G18570, AT4G11850, AT4G14400, AT4G31800, AT5G26920	231	184	13998	3.952	0.107049	0.00594143	0.333003
UP_SEQ_FEATURE	repeat:LRR 2	12	3.15789	0.00336868	AT1G74360, AT2G13790, AT1G35710, AT5G20480, AT4G08850, AT5G04720, AT4G33300, AT3G14470, AT5G48380, AT4G27220, AT4G30640, AT1G69270	124	306	8885	2.80993	0.634161	0.069307	4.40462
UP_SEQ_FEATURE	repeat:LRR 1	12	3.15789	0.00336868	AT1G74360, AT2G13790, AT1G35710, AT5G20480, AT4G08850, AT5G04720, AT4G33300, AT3G14470, AT5G48380, AT4G27220, AT4G30640, AT1G69270	124	306	8885	2.80993	0.634161	0.069307	4.40462
INTERPRO	IPR002182:NB-ARC	11	2.89474	8.21347e-05	AT1G17600, AT5G41550, AT5G38340, AT5G04720, AT4G33300, AT3G14470, AT1G63740, AT3G44400, AT1G58390, AT4G27220, AT4G19520	308	151	20885	4.93969	0.0260218	0.00329037	0.110832
GOTERM_MF_FAT	GO:0030246~carbohydrate binding	11	2.89474	0.00142839	AT1G61460, AT3G04720, AT2G43620, AT1G65790, AT5G18470, AT5G03350, AT4G21380, AT1G65800, AT1G11330, AT3G16030, AT5G01540	221	215	14806	3.42768	0.285313	0.0276044	1.82205
GOTERM_MF_ALL	GO:0030246~carbohydrate binding	11	2.89474	0.00264708	AT1G61460, AT3G04720, AT2G43620, AT1G65790, AT5G18470, AT5G03350, AT4G21380, AT1G65800, AT1G11330, AT3G16030, AT5G01540	272	215	16788	3.1578	0.53267	0.0373217	3.45689
UP_SEQ_FEATURE	repeat:LRR 3	11	2.89474	0.00327629	AT1G74360, AT2G13790, AT1G35710, AT5G20480, AT4G08850, AT5G04720, AT4G33300, AT3G14470, AT5G48380, AT4G27220, AT4G30640	124	261	8885	3.01987	0.623914	0.0724662	4.28626
SMART	SM00774:WRKY	10	2.63158	1.18852e-06	AT5G24110, AT2G46400, AT3G01080, AT5G22570, AT3G56400, AT2G30250, AT1G62300, AT2G40750, AT2G40740, AT4G31800	116	73	7691	9.08243	6.41781e-05	6.41781e-05	0.00116433
INTERPRO	IPR003657:DNA-binding WRKY	10	2.63158	1.21308e-06	AT5G24110, AT2G46400, AT3G01080, AT5G22570, AT3G56400, AT2G30250, AT1G62300, AT2G40750, AT2G40740, AT4G31800	308	73	20885	9.28883	0.000389322	6.48975e-05	0.00163774
UP_SEQ_FEATURE	repeat:LRR 4	10	2.63158	0.00282737	AT1G74360, AT2G13790, AT1G35710, AT5G20480, AT4G08850, AT5G04720, AT4G33300, AT3G14470, AT5G48380, AT4G27220	124	214	8885	3.34828	0.569905	0.0678974	3.70917
GOTERM_BP_ALL	GO:0031347~regulation of defense response	9	2.36842	6.01893e-06	AT3G61190, AT5G20480, AT3G01080, AT3G56400, AT1G02450, AT2G40750, AT3G11820, AT1G64280, AT4G31800	248	61	15221	9.05533	0.00359286	0.000138426	0.00888508
GOTERM_BP_ALL	GO:0080134~regulation of response to stress	9	2.36842	2.56944e-05	AT3G61190, AT5G20480, AT3G01080, AT3G56400, AT1G02450, AT2G40750, AT3G11820, AT1G64280, AT4G31800	248	74	15221	7.46453	0.015248	0.000529703	0.0379247
UP_SEQ_FEATURE	domain:Gnk2-homologous 2	9	2.36842	9.11395e-05	AT4G23150, AT4G23140, AT4G23320, AT3G45860, AT4G38830, AT4G23270, AT4G23230, AT4G23170, AT4G23160	124	104	8885	6.20076	0.0267953	0.00338935	0.121597
UP_SEQ_FEATURE	domain:Gnk2-homologous 1	9	2.36842	9.11395e-05	AT4G23150, AT4G23140, AT4G23320, AT3G45860, AT4G38830, AT4G23270, AT4G23230, AT4G23170, AT4G23160	124	104	8885	6.20076	0.0267953	0.00338935	0.121597
INTERPRO	IPR002902:Protein of unknown function DUF26	9	2.36842	0.000151053	AT4G23150, AT4G23140, AT4G23320, AT3G45860, AT4G38830, AT4G23270, AT4G23230, AT4G23170, AT4G23160	308	104	20885	5.86804	0.0473348	0.00537349	0.203742
INTERPRO	IPR000157:Toll-Interleukin receptor	9	2.36842	0.000501567	AT5G45000, AT1G17600, AT1G72950, AT5G41550, AT5G38340, AT2G20142, AT1G63740, AT3G44400, AT4G19520	308	124	20885	4.92158	0.148745	0.0145336	0.675037
SMART	SM00255:TIR	9	2.36842	0.000509807	AT5G45000, AT1G17600, AT1G72950, AT5G41550, AT5G38340, AT2G20142, AT1G63740, AT3G44400, AT4G19520	116	124	7691	4.81222	0.0271609	0.013674	0.498317
GOTERM_BP_ALL	GO:0048583~regulation of response to stimulus	9	2.36842	0.00353016	AT3G61190, AT5G20480, AT3G01080, AT3G56400, AT1G02450, AT2G40750, AT3G11820, AT1G64280, AT4G31800	248	153	15221	3.61029	0.879339	0.0527809	5.08668
GOTERM_MF_FAT	GO:0005516~calmodulin binding	9	2.36842	0.00466811	AT1G73805, AT2G46430, AT2G47190, AT2G46440, AT5G57010, AT3G17700, AT4G33050, AT1G61560, AT5G26920	221	175	14806	3.44548	0.666987	0.0755358	5.84174
GOTERM_MF_ALL	GO:0005516~calmodulin binding	9	2.36842	0.00759167	AT1G73805, AT2G46430, AT2G47190, AT2G46440, AT5G57010, AT3G17700, AT4G33050, AT1G61560, AT5G26920	272	175	16788	3.1742	0.887761	0.0946328	9.61994
PIR_SUPERFAMILY	PIRSF036784:PIRSF036784	8	2.10526	1.52439e-08	AT3G25020, AT3G11080, AT3G23110, AT3G25010, AT3G28890, AT3G23120, AT2G15080, AT3G24900	124	22	8556	25.0909	1.3567e-06	1.3567e-06	1.65477e-05
PIR_SUPERFAMILY	PIRSF036788:receptor-like protein kinase	8	2.10526	1.3447e-06	AT4G23150, AT4G23140, AT4G23320, AT3G45860, AT4G38830, AT4G23270, AT4G23230, AT4G23160	124	40	8556	13.8	0.000119671	5.98373e-05	0.0014597
UP_SEQ_FEATURE	DNA-binding region:WRKY	8	2.10526	1.54222e-05	AT5G24110, AT2G46400, AT5G22570, AT3G56400, AT1G62300, AT2G40750, AT2G40740, AT4G31800	124	59	8885	9.71569	0.00458531	0.000656335	0.0205857
SP_PIR_KEYWORDS	ank repeat	8	2.10526	0.000366084	AT5G54610, AT1G10340, AT5G45110, AT4G14365, AT5G54720, AT4G14400, AT5G54710, AT1G64280	362	97	26538	6.04614	0.0534417	0.00456643	0.436291
UP_SEQ_FEATURE	domain:EF-hand 2	8	2.10526	0.00104584	AT1G19230, AT3G01830, AT5G42380, AT2G17290, AT1G18210, AT2G41410, AT1G18890, AT5G39670	124	115	8885	4.98457	0.26789	0.0307012	1.38716
UP_SEQ_FEATURE	domain:EF-hand 1	8	2.10526	0.00110043	AT1G19230, AT3G01830, AT5G42380, AT2G17290, AT1G18210, AT2G41410, AT1G18890, AT5G39670	124	116	8885	4.9416	0.279716	0.0293877	1.45907
INTERPRO	IPR002110:Ankyrin	8	2.10526	0.00141726	AT5G54610, AT1G10340, AT5G45110, AT4G14365, AT5G54720, AT4G14400, AT5G54710, AT1G64280	308	113	20885	4.8006	0.365719	0.0372279	1.89656
SMART	SM00248:ANK	8	2.10526	0.00145732	AT5G54610, AT1G10340, AT5G45110, AT4G14365, AT5G54720, AT4G14400, AT5G54710, AT1G64280	116	113	7691	4.69393	0.0757313	0.0259093	1.41855
GOTERM_MF_FAT	GO:0005529~sugar binding	8	2.10526	0.00252024	AT1G65790, AT5G18470, AT5G03350, AT4G21380, AT1G65800, AT1G11330, AT3G16030, AT5G01540	221	124	14806	4.32229	0.447335	0.0445909	3.19411
INTERPRO	IPR018248:EF hand	8	2.10526	0.00386972	AT1G19230, AT3G01830, AT5G42380, AT2G17290, AT1G18210, AT2G41410, AT1G18890, AT5G39670	308	135	20885	4.01828	0.711941	0.0912977	5.09994
GOTERM_MF_ALL	GO:0005529~sugar binding	8	2.10526	0.00400571	AT1G65790, AT5G18470, AT5G03350, AT4G21380, AT1G65800, AT1G11330, AT3G16030, AT5G01540	272	124	16788	3.98197	0.683979	0.0533773	5.18793
INTERPRO	IPR011992:EF-Hand type	8	2.10526	0.00683468	AT1G19230, AT3G01830, AT5G42380, AT2G17290, AT1G18210, AT2G41410, AT1G18890, AT5G39670	308	150	20885	3.61645	0.889359	0.128545	8.84334
INTERPRO	IPR018249:EF-HAND 2	8	2.10526	0.00958311	AT1G19230, AT3G01830, AT5G42380, AT2G17290, AT1G18210, AT2G41410, AT1G18890, AT5G39670	308	160	20885	3.39042	0.954544	0.150141	12.1908
PIR_SUPERFAMILY	PIRSF000564:kinase-related transforming protein	7	1.84211	0.00070008	AT2G28940, AT1G51660, AT4G11890, AT4G26070, AT1G14370, AT5G02290, AT2G39660	124	75	8556	6.44	0.0604262	0.020562	0.757341
GOTERM_BP_ALL	GO:0009863~salicylic acid mediated signaling pathway	6	1.57895	9.33232e-05	AT5G22570, AT3G56400, AT3G48090, AT3G11820, AT1G64280, AT1G28480	248	29	15221	12.6983	0.0542811	0.0018586	0.13768
GOTERM_BP_FAT	GO:0009863~salicylic acid mediated signaling pathway	6	1.57895	9.86739e-05	AT5G22570, AT3G56400, AT3G48090, AT3G11820, AT1G64280, AT1G28480	231	29	13998	12.5374	0.0469201	0.00282287	0.141475
SP_PIR_KEYWORDS	serine/threonine-specific protein kinase	6	1.57895	0.00010515	AT3G08720, AT1G65790, AT4G21380, AT1G14370, AT5G02290, AT1G18890	362	35	26538	12.5673	0.0156496	0.00175106	0.125495
GOTERM_BP_ALL	GO:0009627~systemic acquired resistance	6	1.57895	0.000152094	AT3G04720, AT3G56400, AT3G48090, AT3G57260, AT1G75040, AT1G64280	248	32	15221	11.5078	0.0869449	0.00292986	0.224294
GOTERM_BP_FAT	GO:0009627~systemic acquired resistance	6	1.57895	0.000160743	AT3G04720, AT3G56400, AT3G48090, AT3G57260, AT1G75040, AT1G64280	231	32	13998	11.362	0.0753022	0.00433991	0.230372
INTERPRO	IPR011713:Leucine-rich repeat 3	6	1.57895	0.00758453	AT1G17600, AT5G41550, AT5G38340, AT1G63740, AT3G44400, AT4G19520	308	83	20885	4.90182	0.91318	0.126959	9.76815
UP_SEQ_FEATURE	domain:EF-hand 3	6	1.57895	0.00884183	AT5G42380, AT2G17290, AT1G18210, AT2G41410, AT1G18890, AT5G39670	124	92	8885	4.67304	0.929107	0.130028	11.18
GOTERM_BP_ALL	GO:0016998~cell wall macromolecule catabolic process	5	1.31579	0.00170261	AT4G01700, AT3G04720, AT2G43620, AT5G62150, AT3G01840	248	32	15221	9.58984	0.639055	0.0286954	2.48424
GOTERM_BP_FAT	GO:0016998~cell wall macromolecule catabolic process	5	1.31579	0.00177914	AT4G01700, AT3G04720, AT2G43620, AT5G62150, AT3G01840	231	32	13998	9.46834	0.579879	0.042434	2.52246
GOTERM_BP_ALL	GO:0048544~recognition of pollen	5	1.31579	0.00238667	AT1G61460, AT1G65790, AT4G21380, AT1G65800, AT1G11330	248	35	15221	8.76786	0.760436	0.0378836	3.46604
GOTERM_BP_ALL	GO:0008037~cell recognition	5	1.31579	0.00238667	AT1G61460, AT1G65790, AT4G21380, AT1G65800, AT1G11330	248	35	15221	8.76786	0.760436	0.0378836	3.46604
GOTERM_BP_FAT	GO:0048544~recognition of pollen	5	1.31579	0.00249287	AT1G61460, AT1G65790, AT4G21380, AT1G65800, AT1G11330	231	35	13998	8.65677	0.703451	0.0537533	3.51764
GOTERM_BP_FAT	GO:0008037~cell recognition	5	1.31579	0.00249287	AT1G61460, AT1G65790, AT4G21380, AT1G65800, AT1G11330	231	35	13998	8.65677	0.703451	0.0537533	3.51764
GOTERM_BP_ALL	GO:0050776~regulation of immune response	5	1.31579	0.00391062	AT5G20480, AT3G56400, AT1G02450, AT3G11820, AT4G31800	248	40	15221	7.67188	0.903974	0.0568957	5.62025
GOTERM_BP_ALL	GO:0002682~regulation of immune system process	5	1.31579	0.00391062	AT5G20480, AT3G56400, AT1G02450, AT3G11820, AT4G31800	248	40	15221	7.67188	0.903974	0.0568957	5.62025
GOTERM_BP_ALL	GO:0009875~pollen-pistil interaction	5	1.31579	0.00427905	AT1G61460, AT1G65790, AT4G21380, AT1G65800, AT1G11330	248	41	15221	7.48476	0.923032	0.0606297	6.13429
GOTERM_BP_FAT	GO:0009875~pollen-pistil interaction	5	1.31579	0.00446563	AT1G61460, AT1G65790, AT4G21380, AT1G65800, AT1G11330	231	41	13998	7.38993	0.886917	0.086816	6.2194
SP_PIR_KEYWORDS	myristate	5	1.31579	0.00665576	AT3G55450, AT2G17290, AT5G02290, AT1G18890, AT2G39660	362	55	26538	6.66449	0.632746	0.0572212	7.66497
UP_SEQ_FEATURE	lipid moiety-binding region:N-myristoyl glycine	5	1.31579	0.00692282	AT3G55450, AT2G17290, AT5G02290, AT1G18890, AT2G39660	124	55	8885	6.51393	0.873836	0.114652	8.85667
SP_PIR_KEYWORDS	protein kinase	5	1.31579	0.00754747	AT4G23150, AT4G23140, AT1G51660, AT4G23270, AT2G37710	362	57	26538	6.43065	0.679032	0.0580577	8.64993
GOTERM_BP_ALL	GO:0044036~cell wall macromolecule metabolic process	5	1.31579	0.0086892	AT4G01700, AT3G04720, AT2G43620, AT5G62150, AT3G01840	248	50	15221	6.1375	0.994586	0.111846	12.0881
GOTERM_BP_FAT	GO:0044036~cell wall macromolecule metabolic process	5	1.31579	0.00905648	AT4G01700, AT3G04720, AT2G43620, AT5G62150, AT3G01840	231	50	13998	6.05974	0.988093	0.15134	12.2366
INTERPRO	IPR014011:Disease resistance, plant	4	1.05263	0.000475503	AT5G04720, AT4G33300, AT3G50470, AT3G50480	308	11	20885	24.6576	0.141589	0.0151513	0.640064
GOTERM_MF_FAT	GO:0004675~transmembrane receptor protein serine/threonine kinase activity	4	1.05263	0.000644807	AT2G13790, AT4G21380, AT1G65800, AT4G18250	221	12	14806	22.3318	0.14065	0.0136854	0.826342
GOTERM_MF_ALL	GO:0004675~transmembrane receptor protein serine/threonine kinase activity	4	1.05263	0.000821572	AT2G13790, AT4G21380, AT1G65800, AT4G18250	272	12	16788	20.5735	0.210131	0.0123384	1.08497
INTERPRO	IPR004140:Exo70 exocyst complex subunit	4	1.05263	0.00447945	AT3G55150, AT5G13990, AT3G09520, AT5G61010	308	23	20885	11.7928	0.763341	0.0978172	5.88118
INTERPRO	IPR013227:PAN-2 domain	4	1.05263	0.00636638	AT1G65790, AT4G21380, AT1G65800, AT1G11330	308	26	20885	10.4321	0.871283	0.127747	8.26132
GOTERM_CC_FAT	GO:0000145~exocyst	4	1.05263	0.00767033	AT3G55150, AT5G13990, AT3G09520, AT5G61010	195	29	13779	9.74642	0.451513	0.181431	7.82193
GOTERM_CC_ALL	GO:0000145~exocyst	4	1.05263	0.00814692	AT3G55150, AT5G13990, AT3G09520, AT5G61010	241	29	16687	9.55044	0.544021	0.178256	8.61578
GOTERM_BP_ALL	GO:0009816~defense response to bacterium, incompatible interaction	4	1.05263	0.00833143	AT5G45110, AT4G11850, AT4G14400, AT5G26920	248	26	15221	9.44231	0.993283	0.109837	11.6185
GOTERM_BP_FAT	GO:0009816~defense response to bacterium, incompatible interaction	4	1.05263	0.0086132	AT5G45110, AT4G11850, AT4G14400, AT5G26920	231	26	13998	9.32268	0.985195	0.149585	11.6717
UP_SEQ_FEATURE	repeat:LRR 21	4	1.05263	0.00877265	AT1G74360, AT1G35710, AT5G20480, AT4G08850	124	31	8885	9.24558	0.927617	0.135736	11.0972
INTERPRO	IPR010683:Protein of unknown function DUF1262	3	0.789474	0.00724229	AT1G13470, AT1G13540, AT1G13550	308	9	20885	22.6028	0.903019	0.128247	9.34714

## Sheet: cluster5_david
Category	Term	Count	%	PValue	Genes	List Total	Pop Hits	Pop Total	Fold Enrichment	Bonferroni	Benjamini	FDR
GOTERM_MF_ALL	GO:0005488~binding	176	55.873	3.52571e-05	AT3G52400, AT3G21150, AT4G17500, AT3G23010, AT3G08760, AT3G48520, AT1G42990, AT5G59670, AT1G69490, AT1G52890, AT4G23810, AT2G32800, AT1G21120, AT1G20510, AT4G33920, AT5G49520, AT1G67470, AT1G07000, AT5G22250, AT2G33580, AT2G24240, AT1G27730, AT4G01720, AT2G02220, AT1G73500, AT4G24580, AT3G08870, AT3G04210, AT2G22500, AT1G80840, AT3G56710, AT1G16110, AT4G25000, AT1G63860, AT3G52800, AT1G30730, AT4…	208	12203	16788	1.16408	0.0104518	0.000700208	0.0470559
GOTERM_BP_ALL	GO:0050896~response to stimulus	101	32.0635	1.87541e-14	AT3G21150, AT2G15480, AT4G17500, AT3G52400, AT3G23010, AT1G72060, AT1G42990, AT2G26560, AT1G52890, AT4G23810, AT1G20510, AT5G49520, AT1G27730, AT1G73500, AT2G02220, AT3G04210, AT1G80840, AT1G72910, AT4G25000, AT4G34150, AT1G63860, AT3G52800, AT4G35480, AT1G63350, AT5G67450, AT4G36150, AT4G14370, AT5G44070, AT2G41100, AT1G32920, AT1G72900, AT5G64120, AT1G15010, AT3G05200, AT5G41740, AT4G17230, AT5…	198	3880	15221	2.00109	1.05072e-11	1.75115e-12	2.74447e-11
GOTERM_BP_ALL	GO:0043170~macromolecule metabolic process	100	31.746	0.00334736	AT4G17500, AT1G67880, AT2G27920, AT3G08760, AT5G59670, AT1G42990, AT1G69490, AT1G52890, AT2G32800, AT4G23810, AT5G49520, AT4G33920, AT1G67470, AT2G33580, AT5G22250, AT1G73500, AT2G02220, AT4G01720, AT3G08870, AT1G80840, AT5G15870, AT1G16110, AT4G35480, AT4G23220, AT5G59260, AT2G31880, AT5G66790, AT5G38240, AT4G18170, AT5G65920, AT2G40270, AT3G05200, AT2G40180, AT3G46930, AT4G17230, AT2G19130, AT3…	198	6165	15221	1.24694	0.847053	0.0427269	4.78695
GOTERM_BP_ALL	GO:0044260~cellular macromolecule metabolic process	96	30.4762	0.000636905	AT1G65360, AT4G17500, AT1G67880, AT3G08760, AT5G59670, AT1G42990, AT1G69490, AT4G15417, AT1G52890, AT1G51620, AT2G32800, AT4G23810, AT5G60900, AT3G47570, AT3G11840, AT2G34600, AT5G49520, AT4G33920, AT3G23240, AT1G67470, AT5G22250, AT2G33580, AT4G01720, AT2G02220, AT1G73500, AT5G39020, AT3G08870, AT5G67080, AT5G64660, AT1G79680, AT1G80840, AT5G27420, AT3G16720, AT1G12610, AT2G35930, AT1G19210, AT1…	198	5603	15221	1.31713	0.300074	0.0110875	0.927743
GOTERM_BP_ALL	GO:0006950~response to stress	75	23.8095	3.06855e-14	AT4G20830, AT4G17500, AT3G52400, AT3G23010, AT1G31540, AT1G72060, AT1G42990, AT2G26560, AT1G52890, AT4G23810, AT1G20510, AT3G11840, AT2G34600, AT1G28380, AT3G23240, AT1G27730, AT5G06320, AT2G02220, AT1G73500, AT1G15890, AT3G04210, AT1G80840, AT3G16720, AT1G12610, AT2G35930, AT2G01180, AT1G72910, AT3G11650, AT4G34150, AT1G63860, AT3G19580, AT3G20600, AT1G63350, AT5G67450, AT1G19020, AT4G36150, AT4…	198	2365	15221	2.43786	1.71596e-11	2.45137e-12	4.48308e-11
GOTERM_CC_FAT	GO:0012505~endomembrane system	70	22.2222	0.00373523	AT5G19240, AT5G05300, AT2G15480, AT4G17500, AT1G72060, AT3G48520, AT2G27920, AT5G59670, AT1G42990, AT5G56870, AT5G47960, AT5G42530, AT5G60900, AT5G44568, AT1G30700, AT1G27770, AT3G23510, AT5G52390, AT4G07820, AT2G02220, AT5G39020, AT3G08870, AT3G04210, AT4G37290, AT1G79680, AT2G04495, AT1G29290, AT1G51820, AT1G16110, AT4G11470, AT5G38210, AT1G30730, AT1G09950, AT5G59260, AT5G39030, AT2G15390, AT5…	176	4100	13779	1.33665	0.332463	0.18297	4.1262
GOTERM_MF_ALL	GO:0005515~protein binding	68	21.5873	0.000312966	AT3G56660, AT1G65360, AT3G52400, AT3G23010, AT1G42990, AT5G59670, AT1G52890, AT4G23810, AT1G21120, AT3G47570, AT3G26500, AT1G07000, AT1G27770, AT2G24240, AT3G46620, AT2G02220, AT1G73500, AT4G24580, AT1G15890, AT2G37820, AT1G80840, AT5G27420, AT3G16720, AT1G51820, AT3G56710, AT5G25930, AT2G26190, AT1G63860, AT3G20600, AT4G35480, AT2G31880, AT5G66790, AT1G63350, AT4G36150, AT5G66070, AT1G13210, AT4…	208	3682	16788	1.4906	0.0890602	0.00547194	0.416984
GOTERM_BP_ALL	GO:0050789~regulation of biological process	67	21.2698	0.00228978	AT3G56660, AT1G65360, AT3G21150, AT4G17500, AT3G52400, AT1G31540, AT3G23010, AT1G42990, AT1G69490, AT5G47960, AT1G52890, AT4G23810, AT2G34600, AT5G49520, AT1G28380, AT3G23240, AT5G22250, AT1G73500, AT4G01720, AT4G24580, AT3G04210, AT1G80840, AT1G12610, AT1G19210, AT1G72910, AT1G63860, AT4G36150, AT4G14370, AT4G15670, AT3G15500, AT4G18170, AT1G72900, AT5G47220, AT2G47270, AT5G63790, AT5G18360, AT1…	198	3709	15221	1.38866	0.723002	0.0308257	3.29811
GOTERM_BP_ALL	GO:0050794~regulation of cellular process	66	20.9524	0.000456882	AT3G56660, AT1G65360, AT3G21150, AT4G17500, AT3G52400, AT1G31540, AT3G23010, AT1G42990, AT1G69490, AT5G47960, AT1G52890, AT4G23810, AT2G34600, AT5G49520, AT1G28380, AT3G23240, AT5G22250, AT1G73500, AT4G01720, AT4G24580, AT3G04210, AT1G80840, AT1G12610, AT1G19210, AT1G72910, AT1G63860, AT4G36150, AT4G14370, AT4G15670, AT3G15500, AT4G18170, AT1G72900, AT5G47220, AT2G47270, AT5G63790, AT5G18360, AT1…	198	3430	15221	1.4792	0.22579	0.00822125	0.666329
GOTERM_MF_ALL	GO:0000166~nucleotide binding	65	20.6349	9.50934e-05	AT4G20830, AT1G31540, AT3G08760, AT5G59670, AT5G47960, AT1G51620, AT2G32800, AT1G20510, AT3G47570, AT5G60900, AT1G30700, AT1G67470, AT1G27770, AT2G33580, AT1G73500, AT2G02220, AT5G39020, AT1G15890, AT3G08870, AT5G67080, AT3G04210, AT1G79680, AT1G51820, AT5G25930, AT4G11470, AT5G38210, AT1G16110, AT1G63860, AT1G30730, AT4G23220, AT5G59260, AT2G31880, AT5G39030, AT5G66790, AT1G63350, AT4G36150, AT5…	208	3333	16788	1.57403	0.0279414	0.00176963	0.126869
GOTERM_MF_FAT	GO:0000166~nucleotide binding	65	20.6349	0.000218255	AT4G20830, AT1G31540, AT3G08760, AT5G59670, AT5G47960, AT1G51620, AT2G32800, AT1G20510, AT3G47570, AT5G60900, AT1G30700, AT1G67470, AT1G27770, AT2G33580, AT1G73500, AT2G02220, AT5G39020, AT1G15890, AT3G08870, AT5G67080, AT3G04210, AT1G79680, AT1G51820, AT5G25930, AT4G11470, AT5G38210, AT1G16110, AT1G63860, AT1G30730, AT4G23220, AT5G59260, AT2G31880, AT5G39030, AT5G66790, AT1G63350, AT4G36150, AT5…	190	3333	14806	1.51972	0.0522804	0.00594852	0.282446
GOTERM_MF_ALL	GO:0017076~purine nucleotide binding	64	20.3175	5.03281e-07	AT4G20830, AT1G31540, AT3G08760, AT5G59670, AT5G47960, AT1G51620, AT2G32800, AT1G20510, AT3G47570, AT5G60900, AT1G30700, AT1G67470, AT1G27770, AT2G33580, AT1G73500, AT2G02220, AT5G39020, AT1G15890, AT3G08870, AT5G67080, AT3G04210, AT1G79680, AT1G51820, AT5G25930, AT4G11470, AT5G38210, AT1G16110, AT1G63860, AT1G30730, AT4G23220, AT5G59260, AT2G31880, AT5G39030, AT5G66790, AT1G63350, AT4G36150, AT5…	208	2785	16788	1.85477	0.000149967	1.36343e-05	0.000671848
GOTERM_MF_FAT	GO:0017076~purine nucleotide binding	64	20.3175	1.26832e-06	AT4G20830, AT1G31540, AT3G08760, AT5G59670, AT5G47960, AT1G51620, AT2G32800, AT1G20510, AT3G47570, AT5G60900, AT1G30700, AT1G67470, AT1G27770, AT2G33580, AT1G73500, AT2G02220, AT5G39020, AT1G15890, AT3G08870, AT5G67080, AT3G04210, AT1G79680, AT1G51820, AT5G25930, AT4G11470, AT5G38210, AT1G16110, AT1G63860, AT1G30730, AT4G23220, AT5G59260, AT2G31880, AT5G39030, AT5G66790, AT1G63350, AT4G36150, AT5…	190	2785	14806	1.79077	0.000311958	5.19998e-05	0.00164347
GOTERM_BP_ALL	GO:0042221~response to chemical stimulus	63	20	5.28481e-12	AT4G20830, AT3G21150, AT4G17500, AT3G52400, AT1G72060, AT1G42990, AT2G26560, AT1G52890, AT4G23810, AT3G11840, AT2G34600, AT5G49520, AT3G23240, AT3G46620, AT1G27730, AT1G73500, AT3G02840, AT5G64660, AT5G27420, AT1G80840, AT3G16720, AT2G35930, AT1G19210, AT4G25000, AT3G52800, AT3G19580, AT4G35480, AT5G67450, AT1G19020, AT5G66070, AT5G44070, AT3G15500, AT5G47220, AT5G64120, AT5G63790, AT5G59550, AT3…	198	1953	15221	2.4798	2.95947e-09	3.2883e-10	7.73149e-09
GOTERM_MF_ALL	GO:0030554~adenyl nucleotide binding	62	19.6825	8.39226e-08	AT4G20830, AT1G31540, AT3G08760, AT5G59670, AT1G51620, AT2G32800, AT1G20510, AT3G47570, AT5G60900, AT1G30700, AT1G67470, AT1G27770, AT2G33580, AT5G39020, AT1G73500, AT2G02220, AT1G15890, AT5G67080, AT3G08870, AT3G04210, AT1G79680, AT1G51820, AT5G25930, AT4G11470, AT5G38210, AT1G16110, AT1G63860, AT1G30730, AT4G23220, AT5G59260, AT2G31880, AT5G39030, AT5G66790, AT1G63350, AT4G36150, AT5G38240, AT1…	208	2528	16788	1.97948	2.50086e-05	6.25222e-06	0.000112032
GOTERM_MF_ALL	GO:0001883~purine nucleoside binding	62	19.6825	8.39226e-08	AT4G20830, AT1G31540, AT3G08760, AT5G59670, AT1G51620, AT2G32800, AT1G20510, AT3G47570, AT5G60900, AT1G30700, AT1G67470, AT1G27770, AT2G33580, AT5G39020, AT1G73500, AT2G02220, AT1G15890, AT5G67080, AT3G08870, AT3G04210, AT1G79680, AT1G51820, AT5G25930, AT4G11470, AT5G38210, AT1G16110, AT1G63860, AT1G30730, AT4G23220, AT5G59260, AT2G31880, AT5G39030, AT5G66790, AT1G63350, AT4G36150, AT5G38240, AT1…	208	2528	16788	1.97948	2.50086e-05	6.25222e-06	0.000112032
GOTERM_MF_ALL	GO:0001882~nucleoside binding	62	19.6825	9.41735e-08	AT4G20830, AT1G31540, AT3G08760, AT5G59670, AT1G51620, AT2G32800, AT1G20510, AT3G47570, AT5G60900, AT1G30700, AT1G67470, AT1G27770, AT2G33580, AT5G39020, AT1G73500, AT2G02220, AT1G15890, AT5G67080, AT3G08870, AT3G04210, AT1G79680, AT1G51820, AT5G25930, AT4G11470, AT5G38210, AT1G16110, AT1G63860, AT1G30730, AT4G23220, AT5G59260, AT2G31880, AT5G39030, AT5G66790, AT1G63350, AT4G36150, AT5G38240, AT1…	208	2536	16788	1.97323	2.80633e-05	4.67727e-06	0.000125716
GOTERM_MF_FAT	GO:0001883~purine nucleoside binding	62	19.6825	2.1346e-07	AT4G20830, AT1G31540, AT3G08760, AT5G59670, AT1G51620, AT2G32800, AT1G20510, AT3G47570, AT5G60900, AT1G30700, AT1G67470, AT1G27770, AT2G33580, AT5G39020, AT1G73500, AT2G02220, AT1G15890, AT5G67080, AT3G08870, AT3G04210, AT1G79680, AT1G51820, AT5G25930, AT4G11470, AT5G38210, AT1G16110, AT1G63860, AT1G30730, AT4G23220, AT5G59260, AT2G31880, AT5G39030, AT5G66790, AT1G63350, AT4G36150, AT5G38240, AT1…	190	2528	14806	1.91117	5.25098e-05	2.62552e-05	0.000276601
GOTERM_MF_FAT	GO:0030554~adenyl nucleotide binding	62	19.6825	2.1346e-07	AT4G20830, AT1G31540, AT3G08760, AT5G59670, AT1G51620, AT2G32800, AT1G20510, AT3G47570, AT5G60900, AT1G30700, AT1G67470, AT1G27770, AT2G33580, AT5G39020, AT1G73500, AT2G02220, AT1G15890, AT5G67080, AT3G08870, AT3G04210, AT1G79680, AT1G51820, AT5G25930, AT4G11470, AT5G38210, AT1G16110, AT1G63860, AT1G30730, AT4G23220, AT5G59260, AT2G31880, AT5G39030, AT5G66790, AT1G63350, AT4G36150, AT5G38240, AT1…	190	2528	14806	1.91117	5.25098e-05	2.62552e-05	0.000276601
GOTERM_MF_FAT	GO:0001882~nucleoside binding	62	19.6825	2.39203e-07	AT4G20830, AT1G31540, AT3G08760, AT5G59670, AT1G51620, AT2G32800, AT1G20510, AT3G47570, AT5G60900, AT1G30700, AT1G67470, AT1G27770, AT2G33580, AT5G39020, AT1G73500, AT2G02220, AT1G15890, AT5G67080, AT3G08870, AT3G04210, AT1G79680, AT1G51820, AT5G25930, AT4G11470, AT5G38210, AT1G16110, AT1G63860, AT1G30730, AT4G23220, AT5G59260, AT2G31880, AT5G39030, AT5G66790, AT1G63350, AT4G36150, AT5G38240, AT1…	190	2536	14806	1.90514	5.88422e-05	1.96145e-05	0.000309959
GOTERM_CC_ALL	GO:0044425~membrane part	62	19.6825	0.000936631	AT4G20830, AT5G19240, AT4G17500, AT3G52400, AT1G31540, AT1G42990, AT5G59670, AT5G19230, AT1G27770, AT2G24240, AT2G02220, AT3G04210, AT2G22500, AT1G65730, AT1G79680, AT5G27420, AT3G16720, AT4G11470, AT2G01180, AT1G16110, AT1G72910, AT3G04640, AT4G36670, AT1G63860, AT1G47603, AT4G35480, AT4G23220, AT5G66790, AT2G15390, AT3G16860, AT4G36150, AT4G14370, AT5G66070, AT1G13210, AT4G34380, AT1G72900, AT1…	219	3197	16687	1.47769	0.111367	0.0573266	1.07932
GOTERM_MF_ALL	GO:0032553~ribonucleotide binding	60	19.0476	1.60673e-06	AT1G31540, AT3G08760, AT5G59670, AT5G47960, AT1G51620, AT2G32800, AT1G20510, AT3G47570, AT5G60900, AT1G67470, AT1G27770, AT2G33580, AT5G39020, AT1G73500, AT2G02220, AT1G15890, AT5G67080, AT3G08870, AT3G04210, AT1G79680, AT1G51820, AT5G25930, AT4G11470, AT5G38210, AT1G16110, AT1G63860, AT4G23220, AT5G59260, AT2G31880, AT5G39030, AT5G66790, AT1G63350, AT4G36150, AT5G38240, AT1G13210, AT5G18360, AT2…	208	2621	16788	1.84765	0.000478692	3.68306e-05	0.00214487
GOTERM_MF_ALL	GO:0032555~purine ribonucleotide binding	60	19.0476	1.60673e-06	AT1G31540, AT3G08760, AT5G59670, AT5G47960, AT1G51620, AT2G32800, AT1G20510, AT3G47570, AT5G60900, AT1G67470, AT1G27770, AT2G33580, AT5G39020, AT1G73500, AT2G02220, AT1G15890, AT5G67080, AT3G08870, AT3G04210, AT1G79680, AT1G51820, AT5G25930, AT4G11470, AT5G38210, AT1G16110, AT1G63860, AT4G23220, AT5G59260, AT2G31880, AT5G39030, AT5G66790, AT1G63350, AT4G36150, AT5G38240, AT1G13210, AT5G18360, AT2…	208	2621	16788	1.84765	0.000478692	3.68306e-05	0.00214487
GOTERM_MF_FAT	GO:0032555~purine ribonucleotide binding	60	19.0476	3.86639e-06	AT1G31540, AT3G08760, AT5G59670, AT5G47960, AT1G51620, AT2G32800, AT1G20510, AT3G47570, AT5G60900, AT1G67470, AT1G27770, AT2G33580, AT5G39020, AT1G73500, AT2G02220, AT1G15890, AT5G67080, AT3G08870, AT3G04210, AT1G79680, AT1G51820, AT5G25930, AT4G11470, AT5G38210, AT1G16110, AT1G63860, AT4G23220, AT5G59260, AT2G31880, AT5G39030, AT5G66790, AT1G63350, AT4G36150, AT5G38240, AT1G13210, AT5G18360, AT2…	190	2621	14806	1.78389	0.000950681	0.000118885	0.00500995
GOTERM_MF_FAT	GO:0032553~ribonucleotide binding	60	19.0476	3.86639e-06	AT1G31540, AT3G08760, AT5G59670, AT5G47960, AT1G51620, AT2G32800, AT1G20510, AT3G47570, AT5G60900, AT1G67470, AT1G27770, AT2G33580, AT5G39020, AT1G73500, AT2G02220, AT1G15890, AT5G67080, AT3G08870, AT3G04210, AT1G79680, AT1G51820, AT5G25930, AT4G11470, AT5G38210, AT1G16110, AT1G63860, AT4G23220, AT5G59260, AT2G31880, AT5G39030, AT5G66790, AT1G63350, AT4G36150, AT5G38240, AT1G13210, AT5G18360, AT2…	190	2621	14806	1.78389	0.000950681	0.000118885	0.00500995
GOTERM_MF_ALL	GO:0005524~ATP binding	58	18.4127	1.93137e-07	AT1G31540, AT3G08760, AT5G59670, AT1G51620, AT2G32800, AT1G20510, AT3G47570, AT5G60900, AT1G67470, AT1G27770, AT2G33580, AT1G73500, AT2G02220, AT5G39020, AT1G15890, AT5G67080, AT3G08870, AT3G04210, AT1G79680, AT1G51820, AT5G25930, AT4G11470, AT5G38210, AT1G16110, AT1G63860, AT4G23220, AT5G59260, AT2G31880, AT5G39030, AT5G66790, AT1G63350, AT4G36150, AT5G38240, AT1G13210, AT5G18360, AT2G40270, AT3…	208	2340	16788	2.00054	5.7553e-05	8.22207e-06	0.000257825
GOTERM_MF_ALL	GO:0032559~adenyl ribonucleotide binding	58	18.4127	2.89068e-07	AT1G31540, AT3G08760, AT5G59670, AT1G51620, AT2G32800, AT1G20510, AT3G47570, AT5G60900, AT1G67470, AT1G27770, AT2G33580, AT1G73500, AT2G02220, AT5G39020, AT1G15890, AT5G67080, AT3G08870, AT3G04210, AT1G79680, AT1G51820, AT5G25930, AT4G11470, AT5G38210, AT1G16110, AT1G63860, AT4G23220, AT5G59260, AT2G31880, AT5G39030, AT5G66790, AT1G63350, AT4G36150, AT5G38240, AT1G13210, AT5G18360, AT2G40270, AT3…	208	2368	16788	1.97689	8.61386e-05	9.57132e-06	0.000385888
GOTERM_MF_FAT	GO:0005524~ATP binding	58	18.4127	4.72136e-07	AT1G31540, AT3G08760, AT5G59670, AT1G51620, AT2G32800, AT1G20510, AT3G47570, AT5G60900, AT1G67470, AT1G27770, AT2G33580, AT1G73500, AT2G02220, AT5G39020, AT1G15890, AT5G67080, AT3G08870, AT3G04210, AT1G79680, AT1G51820, AT5G25930, AT4G11470, AT5G38210, AT1G16110, AT1G63860, AT4G23220, AT5G59260, AT2G31880, AT5G39030, AT5G66790, AT1G63350, AT4G36150, AT5G38240, AT1G13210, AT5G18360, AT2G40270, AT3…	190	2340	14806	1.93151	0.000116139	2.9036e-05	0.000611792
GOTERM_MF_FAT	GO:0032559~adenyl ribonucleotide binding	58	18.4127	7.0285e-07	AT1G31540, AT3G08760, AT5G59670, AT1G51620, AT2G32800, AT1G20510, AT3G47570, AT5G60900, AT1G67470, AT1G27770, AT2G33580, AT1G73500, AT2G02220, AT5G39020, AT1G15890, AT5G67080, AT3G08870, AT3G04210, AT1G79680, AT1G51820, AT5G25930, AT4G11470, AT5G38210, AT1G16110, AT1G63860, AT4G23220, AT5G59260, AT2G31880, AT5G39030, AT5G66790, AT1G63350, AT4G36150, AT5G38240, AT1G13210, AT5G18360, AT2G40270, AT3…	190	2368	14806	1.90867	0.000172886	3.45796e-05	0.000910748
GOTERM_CC_FAT	GO:0031224~intrinsic to membrane	58	18.4127	1.90093e-05	AT4G20830, AT5G19240, AT4G17500, AT3G52400, AT1G31540, AT1G42990, AT5G59670, AT5G19230, AT1G27770, AT2G24240, AT2G02220, AT3G04210, AT2G22500, AT1G65730, AT1G79680, AT5G27420, AT3G16720, AT4G11470, AT2G01180, AT1G16110, AT1G72910, AT3G04640, AT4G36670, AT1G63860, AT1G47603, AT4G35480, AT4G23220, AT5G66790, AT2G15390, AT3G16860, AT4G36150, AT4G14370, AT5G66070, AT1G13210, AT1G72900, AT1G71890, AT5…	176	2658	13779	1.70835	0.00205092	0.00205092	0.0214024
GOTERM_CC_ALL	GO:0031224~intrinsic to membrane	58	18.4127	6.98842e-05	AT4G20830, AT5G19240, AT4G17500, AT3G52400, AT1G31540, AT1G42990, AT5G59670, AT5G19230, AT1G27770, AT2G24240, AT2G02220, AT3G04210, AT2G22500, AT1G65730, AT1G79680, AT5G27420, AT3G16720, AT4G11470, AT2G01180, AT1G16110, AT1G72910, AT3G04640, AT4G36670, AT1G63860, AT1G47603, AT4G35480, AT4G23220, AT5G66790, AT2G15390, AT3G16860, AT4G36150, AT4G14370, AT5G66070, AT1G13210, AT1G72900, AT1G71890, AT5…	219	2658	16687	1.66267	0.00876707	0.00876707	0.0809006
GOTERM_MF_ALL	GO:0016740~transferase activity	57	18.0952	0.000318319	AT2G15480, AT1G67880, AT3G08760, AT5G59670, AT1G51620, AT2G32800, AT1G21120, AT3G47570, AT5G60900, AT1G67470, AT2G33580, AT3G23510, AT5G39020, AT1G73500, AT2G02220, AT5G67080, AT3G08870, AT2G36780, AT1G79680, AT2G23210, AT5G25930, AT1G51820, AT4G11470, AT5G38210, AT1G16110, AT4G23220, AT5G59260, AT2G31880, AT5G39030, AT5G66790, AT2G15390, AT5G38240, AT5G57550, AT2G32030, AT5G44070, AT5G62520, AT2…	208	2918	16788	1.57661	0.0905128	0.00525693	0.424103
GOTERM_BP_ALL	GO:0006952~defense response	54	17.1429	7.94244e-19	AT4G17500, AT3G52400, AT3G23010, AT1G31540, AT2G26560, AT4G23810, AT3G11840, AT2G34600, AT1G28380, AT3G23240, AT5G06320, AT1G15890, AT3G04210, AT1G80840, AT3G16720, AT2G35930, AT2G01180, AT3G11650, AT1G72910, AT1G63860, AT3G20600, AT1G63350, AT4G36150, AT4G14370, AT5G44070, AT1G72900, AT5G47220, AT5G64120, AT5G18360, AT1G15010, AT3G05200, AT5G41740, AT3G45640, AT5G24590, AT2G38470, AT1G72520, AT3…	198	1030	15221	4.03027	4.44776e-16	1.48259e-16	1.16196e-15
GOTERM_BP_FAT	GO:0006952~defense response	54	17.1429	3.02298e-18	AT4G17500, AT3G52400, AT3G23010, AT1G31540, AT2G26560, AT4G23810, AT3G11840, AT2G34600, AT1G28380, AT3G23240, AT5G06320, AT1G15890, AT3G04210, AT1G80840, AT3G16720, AT2G35930, AT2G01180, AT3G11650, AT1G72910, AT1G63860, AT3G20600, AT1G63350, AT4G36150, AT4G14370, AT5G44070, AT1G72900, AT5G47220, AT5G64120, AT5G18360, AT1G15010, AT3G05200, AT5G41740, AT3G45640, AT5G24590, AT2G38470, AT1G72520, AT3…	189	1030	13998	3.88294	1.38453e-15	3.46131e-16	4.29949e-15
GOTERM_BP_ALL	GO:0043412~biopolymer modification	53	16.8254	7.07254e-09	AT1G67880, AT3G08760, AT5G59670, AT1G51620, AT2G32800, AT3G47570, AT5G60900, AT3G11840, AT4G33920, AT1G67470, AT5G22250, AT2G33580, AT1G73500, AT2G02220, AT5G39020, AT5G67080, AT3G08870, AT5G64660, AT1G79680, AT2G35930, AT5G25930, AT1G51820, AT4G11470, AT5G38210, AT1G16110, AT2G31880, AT5G59260, AT4G23220, AT5G39030, AT5G66790, AT5G38240, AT5G65920, AT1G61470, AT2G40270, AT2G40180, AT3G46930, AT3…	198	1766	15221	2.30708	3.96062e-06	2.32978e-07	1.0347e-05
GOTERM_BP_ALL	GO:0006464~protein modification process	51	16.1905	2.57748e-09	AT1G67880, AT3G08760, AT5G59670, AT1G51620, AT2G32800, AT3G47570, AT5G60900, AT3G11840, AT4G33920, AT1G67470, AT2G33580, AT1G73500, AT2G02220, AT5G39020, AT5G67080, AT3G08870, AT5G64660, AT1G79680, AT2G35930, AT5G25930, AT1G51820, AT4G11470, AT5G38210, AT1G16110, AT2G31880, AT5G59260, AT4G23220, AT5G39030, AT5G66790, AT5G38240, AT5G65920, AT2G40270, AT2G40180, AT3G46930, AT3G45640, AT4G36550, AT3…	198	1610	15221	2.43513	1.44339e-06	1.03099e-07	3.77079e-06
GOTERM_BP_ALL	GO:0043687~post-translational protein modification	50	15.873	8.42593e-11	AT3G08760, AT5G59670, AT1G51620, AT2G32800, AT3G47570, AT5G60900, AT3G11840, AT4G33920, AT1G67470, AT2G33580, AT1G73500, AT2G02220, AT5G39020, AT5G67080, AT3G08870, AT5G64660, AT1G79680, AT2G35930, AT5G25930, AT1G51820, AT4G11470, AT5G38210, AT1G16110, AT2G31880, AT5G59260, AT4G23220, AT5G39030, AT5G66790, AT5G38240, AT5G65920, AT2G40270, AT2G40180, AT3G46930, AT3G45640, AT4G36550, AT3G57640, AT2…	198	1410	15221	2.72602	4.71852e-08	4.71852e-09	1.23269e-07
SP_PIR_KEYWORDS	membrane	48	15.2381	0.000100562	AT4G20830, AT5G19240, AT5G66070, AT1G13210, AT3G52400, AT1G42990, AT5G59670, AT1G71890, AT3G47570, AT3G05200, AT5G19230, AT1G27770, AT2G29110, AT5G39020, AT2G02220, AT4G37690, AT5G17850, AT2G22500, AT5G20230, AT5G66210, AT1G65730, AT1G79680, AT5G27420, AT5G59680, AT3G16720, AT5G47850, AT1G16150, AT1G51820, AT2G01180, AT4G11470, AT1G16110, AT4G23190, AT1G80820, AT5G45750, AT4G36670, AT5G66675, AT5…	304	2340	26538	1.79069	0.0125915	0.00140695	0.116396
SP_PIR_KEYWORDS	nucleotide-binding	46	14.6032	4.18952e-06	AT1G13210, AT1G31540, AT5G59670, AT5G47960, AT2G32800, AT5G18360, AT1G20510, AT3G47570, AT5G41740, AT1G27770, AT3G45640, AT5G39020, AT1G73500, AT2G02220, AT2G19130, AT3G09830, AT1G15890, AT5G58120, AT3G50950, AT5G67080, AT3G08870, AT1G56540, AT5G66210, AT1G79680, AT5G59680, AT5G47850, AT1G16150, AT1G66090, AT1G51820, AT5G25930, AT5G38210, AT4G11470, AT1G16110, AT4G23190, AT1G80820, AT5G45750, AT1…	304	1935	26538	2.07525	0.000527741	0.000131961	0.00485163
GOTERM_BP_ALL	GO:0010033~response to organic substance	45	14.2857	9.51729e-11	AT5G66070, AT3G21150, AT3G52400, AT4G17500, AT3G15500, AT1G42990, AT5G47220, AT4G23810, AT5G59550, AT3G11840, AT3G05200, AT2G34600, AT5G49520, AT3G23240, AT3G45640, AT4G17230, AT3G46620, AT1G27730, AT1G73500, AT3G50260, AT2G38470, AT4G27410, AT3G44350, AT2G23320, AT2G40000, AT1G17420, AT4G34410, AT2G40140, AT5G64660, AT5G27420, AT1G80840, AT3G16720, AT2G35930, AT1G19210, AT2G17040, AT1G19180, AT1…	198	1176	15221	2.9416	5.32968e-08	4.4414e-09	1.39236e-07
GOTERM_BP_FAT	GO:0010033~response to organic substance	45	14.2857	2.71084e-10	AT5G66070, AT3G21150, AT3G52400, AT4G17500, AT3G15500, AT1G42990, AT5G47220, AT4G23810, AT5G59550, AT3G11840, AT3G05200, AT2G34600, AT5G49520, AT3G23240, AT3G45640, AT4G17230, AT3G46620, AT1G27730, AT1G73500, AT3G50260, AT2G38470, AT4G27410, AT3G44350, AT2G23320, AT2G40000, AT1G17420, AT4G34410, AT2G40140, AT5G64660, AT5G27420, AT1G80840, AT3G16720, AT2G35930, AT1G19210, AT2G17040, AT1G19180, AT1…	189	1176	13998	2.83406	1.24157e-07	1.55196e-08	3.85555e-07
GOTERM_BP_ALL	GO:0006796~phosphate metabolic process	44	13.9683	3.83618e-09	AT5G38240, AT3G08760, AT5G59670, AT1G51620, AT2G32800, AT3G47570, AT5G60900, AT2G40270, AT2G40180, AT4G33920, AT3G46930, AT1G67470, AT3G45640, AT1G05000, AT2G33580, AT3G57640, AT5G39020, AT1G73500, AT2G19130, AT2G02220, AT3G09830, AT5G67080, AT3G08870, AT5G66210, AT1G79680, AT5G59680, AT1G70740, AT5G47850, AT1G22280, AT1G16150, AT5G25930, AT1G51820, AT5G38210, AT4G11470, AT1G16110, AT4G23190, AT1…	198	1273	15221	2.65707	2.14826e-06	1.43217e-07	5.61224e-06
GOTERM_BP_ALL	GO:0006793~phosphorus metabolic process	44	13.9683	3.92787e-09	AT5G38240, AT3G08760, AT5G59670, AT1G51620, AT2G32800, AT3G47570, AT5G60900, AT2G40270, AT2G40180, AT4G33920, AT3G46930, AT1G67470, AT3G45640, AT1G05000, AT2G33580, AT3G57640, AT5G39020, AT1G73500, AT2G19130, AT2G02220, AT3G09830, AT5G67080, AT3G08870, AT5G66210, AT1G79680, AT5G59680, AT1G70740, AT5G47850, AT1G22280, AT1G16150, AT5G25930, AT1G51820, AT5G38210, AT4G11470, AT1G16110, AT4G23190, AT1…	198	1274	15221	2.65498	2.19961e-06	1.37476e-07	5.74638e-06
GOTERM_BP_FAT	GO:0006796~phosphate metabolic process	44	13.9683	1.02606e-08	AT5G38240, AT3G08760, AT5G59670, AT1G51620, AT2G32800, AT3G47570, AT5G60900, AT2G40270, AT2G40180, AT4G33920, AT3G46930, AT1G67470, AT3G45640, AT1G05000, AT2G33580, AT3G57640, AT5G39020, AT1G73500, AT2G19130, AT2G02220, AT3G09830, AT5G67080, AT3G08870, AT5G66210, AT1G79680, AT5G59680, AT1G70740, AT5G47850, AT1G22280, AT1G16150, AT5G25930, AT1G51820, AT5G38210, AT4G11470, AT1G16110, AT4G23190, AT1…	189	1273	13998	2.55993	4.69933e-06	5.22149e-07	1.45933e-05
GOTERM_BP_FAT	GO:0006793~phosphorus metabolic process	44	13.9683	1.05023e-08	AT5G38240, AT3G08760, AT5G59670, AT1G51620, AT2G32800, AT3G47570, AT5G60900, AT2G40270, AT2G40180, AT4G33920, AT3G46930, AT1G67470, AT3G45640, AT1G05000, AT2G33580, AT3G57640, AT5G39020, AT1G73500, AT2G19130, AT2G02220, AT3G09830, AT5G67080, AT3G08870, AT5G66210, AT1G79680, AT5G59680, AT1G70740, AT5G47850, AT1G22280, AT1G16150, AT5G25930, AT1G51820, AT5G38210, AT4G11470, AT1G16110, AT4G23190, AT1…	189	1274	13998	2.55792	4.81002e-06	4.81003e-07	1.4937e-05
SP_PIR_KEYWORDS	atp-binding	44	13.9683	1.04475e-06	AT1G13210, AT1G31540, AT5G59670, AT2G32800, AT5G18360, AT1G20510, AT3G47570, AT5G41740, AT1G27770, AT3G45640, AT5G39020, AT1G73500, AT2G19130, AT2G02220, AT3G09830, AT1G15890, AT5G58120, AT3G50950, AT5G67080, AT3G08870, AT1G56540, AT5G66210, AT1G79680, AT5G59680, AT5G47850, AT1G16150, AT1G66090, AT1G51820, AT5G25930, AT5G38210, AT4G11470, AT1G16110, AT4G23190, AT1G80820, AT1G59870, AT5G41750, AT4…	304	1716	26538	2.23836	0.000131631	4.38788e-05	0.00120989
GOTERM_MF_ALL	GO:0016301~kinase activity	41	13.0159	3.75204e-07	AT5G38240, AT3G08760, AT5G59670, AT1G51620, AT2G32800, AT3G47570, AT5G60900, AT2G40270, AT3G46930, AT1G67470, AT3G45640, AT2G33580, AT3G57640, AT5G39020, AT1G73500, AT2G19130, AT2G02220, AT3G09830, AT5G67080, AT3G08870, AT5G66210, AT1G79680, AT5G59680, AT1G70740, AT5G47850, AT1G16150, AT5G25930, AT1G51820, AT5G38210, AT4G11470, AT1G16110, AT4G23190, AT1G80820, AT1G17240, AT2G33020, AT4G23220, AT5…	208	1395	16788	2.37217	0.000111804	1.1181e-05	0.000500873
GOTERM_MF_ALL	GO:0016772~transferase activity, transferring phosphorus-containing groups	41	13.0159	9.55253e-06	AT5G38240, AT3G08760, AT5G59670, AT1G51620, AT2G32800, AT3G47570, AT5G60900, AT2G40270, AT3G46930, AT1G67470, AT3G45640, AT2G33580, AT3G57640, AT5G39020, AT1G73500, AT2G19130, AT2G02220, AT3G09830, AT5G67080, AT3G08870, AT5G66210, AT1G79680, AT5G59680, AT1G70740, AT5G47850, AT1G16150, AT5G25930, AT1G51820, AT5G38210, AT4G11470, AT1G16110, AT4G23190, AT1G80820, AT1G17240, AT2G33020, AT4G23220, AT5…	208	1589	16788	2.08255	0.00284262	0.000203313	0.0127513
GOTERM_MF_ALL	GO:0004672~protein kinase activity	40	12.6984	2.34904e-09	AT5G38240, AT3G08760, AT5G59670, AT1G51620, AT2G32800, AT3G47570, AT5G60900, AT2G40270, AT3G46930, AT1G67470, AT3G45640, AT2G33580, AT3G57640, AT5G39020, AT1G73500, AT2G19130, AT2G02220, AT3G09830, AT5G67080, AT3G08870, AT5G66210, AT1G79680, AT5G59680, AT1G70740, AT5G47850, AT1G16150, AT5G25930, AT1G51820, AT5G38210, AT4G11470, AT1G16110, AT4G23190, AT1G80820, AT1G17240, AT4G23220, AT5G59260, AT2…	208	1110	16788	2.90852	7.00014e-07	3.50007e-07	3.13583e-06
GOTERM_MF_FAT	GO:0004672~protein kinase activity	40	12.6984	5.12077e-09	AT5G38240, AT3G08760, AT5G59670, AT1G51620, AT2G32800, AT3G47570, AT5G60900, AT2G40270, AT3G46930, AT1G67470, AT3G45640, AT2G33580, AT3G57640, AT5G39020, AT1G73500, AT2G19130, AT2G02220, AT3G09830, AT5G67080, AT3G08870, AT5G66210, AT1G79680, AT5G59680, AT1G70740, AT5G47850, AT1G16150, AT5G25930, AT1G51820, AT5G38210, AT4G11470, AT1G16110, AT4G23190, AT1G80820, AT1G17240, AT4G23220, AT5G59260, AT2…	190	1110	14806	2.80816	1.25971e-06	1.25971e-06	6.63549e-06
GOTERM_MF_ALL	GO:0016773~phosphotransferase activity, alcohol group as acceptor	40	12.6984	8.49063e-08	AT5G38240, AT3G08760, AT5G59670, AT1G51620, AT2G32800, AT3G47570, AT5G60900, AT2G40270, AT3G46930, AT1G67470, AT3G45640, AT2G33580, AT3G57640, AT5G39020, AT1G73500, AT2G19130, AT2G02220, AT3G09830, AT5G67080, AT3G08870, AT5G66210, AT1G79680, AT5G59680, AT1G70740, AT5G47850, AT1G16150, AT5G25930, AT1G51820, AT5G38210, AT4G11470, AT1G16110, AT4G23190, AT1G80820, AT1G17240, AT4G23220, AT5G59260, AT2…	208	1266	16788	2.55013	2.53017e-05	5.0604e-06	0.000113345
GOTERM_BP_ALL	GO:0006468~protein amino acid phosphorylation	39	12.381	8.67542e-09	AT5G38240, AT3G08760, AT5G59670, AT1G51620, AT2G32800, AT3G47570, AT5G60900, AT2G40270, AT3G46930, AT1G67470, AT3G45640, AT2G33580, AT3G57640, AT5G39020, AT1G73500, AT2G19130, AT2G02220, AT3G09830, AT5G67080, AT3G08870, AT5G66210, AT1G79680, AT5G59680, AT1G70740, AT5G47850, AT1G16150, AT5G25930, AT1G51820, AT5G38210, AT4G11470, AT1G16110, AT4G23190, AT1G80820, AT4G23220, AT5G59260, AT2G31880, AT4…	198	1065	15221	2.81509	4.85822e-06	2.69902e-07	1.26919e-05
GOTERM_BP_FAT	GO:0006468~protein amino acid phosphorylation	39	12.381	2.12759e-08	AT5G38240, AT3G08760, AT5G59670, AT1G51620, AT2G32800, AT3G47570, AT5G60900, AT2G40270, AT3G46930, AT1G67470, AT3G45640, AT2G33580, AT3G57640, AT5G39020, AT1G73500, AT2G19130, AT2G02220, AT3G09830, AT5G67080, AT3G08870, AT5G66210, AT1G79680, AT5G59680, AT1G70740, AT5G47850, AT1G16150, AT5G25930, AT1G51820, AT5G38210, AT4G11470, AT1G16110, AT4G23190, AT1G80820, AT4G23220, AT5G59260, AT2G31880, AT4…	189	1065	13998	2.71218	9.74431e-06	8.8585e-07	3.026e-05
GOTERM_BP_ALL	GO:0016310~phosphorylation	39	12.381	1.24701e-07	AT5G38240, AT3G08760, AT5G59670, AT1G51620, AT2G32800, AT3G47570, AT5G60900, AT2G40270, AT3G46930, AT1G67470, AT3G45640, AT2G33580, AT3G57640, AT5G39020, AT1G73500, AT2G19130, AT2G02220, AT3G09830, AT5G67080, AT3G08870, AT5G66210, AT1G79680, AT5G59680, AT1G70740, AT5G47850, AT1G16150, AT5G25930, AT1G51820, AT5G38210, AT4G11470, AT1G16110, AT4G23190, AT1G80820, AT4G23220, AT5G59260, AT2G31880, AT4…	198	1178	15221	2.54506	6.98299e-05	3.49161e-06	0.000182434
GOTERM_BP_FAT	GO:0016310~phosphorylation	39	12.381	2.93876e-07	AT5G38240, AT3G08760, AT5G59670, AT1G51620, AT2G32800, AT3G47570, AT5G60900, AT2G40270, AT3G46930, AT1G67470, AT3G45640, AT2G33580, AT3G57640, AT5G39020, AT1G73500, AT2G19130, AT2G02220, AT3G09830, AT5G67080, AT3G08870, AT5G66210, AT1G79680, AT5G59680, AT1G70740, AT5G47850, AT1G16150, AT5G25930, AT1G51820, AT5G38210, AT4G11470, AT1G16110, AT4G23190, AT1G80820, AT4G23220, AT5G59260, AT2G31880, AT4…	189	1178	13998	2.45202	0.000134586	1.03534e-05	0.00041797
SP_PIR_KEYWORDS	transmembrane	38	12.0635	0.00205024	AT5G66070, AT1G13210, AT3G52400, AT5G59670, AT1G42990, AT1G71890, AT3G47570, AT3G05200, AT1G27770, AT2G29110, AT5G39020, AT2G02220, AT4G37690, AT5G17850, AT2G22500, AT1G65730, AT1G79680, AT5G27420, AT5G59680, AT3G16720, AT5G47850, AT1G16150, AT1G51820, AT1G16110, AT2G01180, AT4G11470, AT4G23190, AT1G80820, AT4G36670, AT5G66675, AT1G59870, AT1G47603, AT4G35480, AT4G23220, AT5G39030, AT2G15390, AT5…	304	1973	26538	1.68132	0.227865	0.0213191	2.34873
SP_PIR_KEYWORDS	nucleus	37	11.746	0.00672029	AT3G56660, AT1G65360, AT4G17500, AT3G15500, AT4G18170, AT1G42990, AT5G47220, AT1G69490, AT2G47270, AT1G52890, AT5G63790, AT4G23810, AT1G61470, AT2G34600, AT5G49520, AT3G23240, AT3G45640, AT4G17230, AT5G22250, AT3G50260, AT2G38470, AT4G27410, AT4G01720, AT3G44350, AT2G23320, AT2G40140, AT4G34410, AT5G22380, AT1G80840, AT1G22280, AT1G12610, AT1G19210, AT1G19180, AT1G17380, AT2G30020, AT1G28370, AT2…	304	2052	26538	1.57405	0.57242	0.048749	7.5117
INTERPRO	IPR000719:Protein kinase, core	35	11.1111	4.40373e-09	AT3G08760, AT1G51620, AT2G32800, AT3G47570, AT2G40270, AT3G46930, AT1G67470, AT3G45640, AT2G33580, AT3G57640, AT5G39020, AT1G73500, AT2G19130, AT2G02220, AT3G09830, AT5G67080, AT3G08870, AT5G66210, AT1G79680, AT1G70740, AT5G47850, AT1G16150, AT5G25930, AT1G51820, AT5G38210, AT4G11470, AT1G16110, AT4G23190, AT1G80820, AT4G23220, AT5G59260, AT2G31880, AT4G02410, AT5G39030, AT5G66790	237	970	20885	3.17967	1.17139e-06	1.17139e-06	5.77667e-06
GOTERM_MF_ALL	GO:0003700~transcription factor activity	35	11.1111	0.00256927	AT3G56660, AT1G65360, AT4G17500, AT3G21150, AT3G15500, AT4G18170, AT1G42990, AT5G47220, AT1G69490, AT1G52890, AT2G47270, AT5G63790, AT4G23810, AT5G49520, AT3G23240, AT4G17230, AT1G27730, AT5G24590, AT3G50260, AT2G38470, AT4G27410, AT4G01720, AT3G44350, AT2G23320, AT2G40140, AT4G34410, AT5G22380, AT1G80840, AT1G12610, AT1G19210, AT2G17040, AT3G19580, AT1G28370, AT2G33710, AT5G67450	208	1678	16788	1.68349	0.535423	0.0395457	3.37594
UP_SEQ_FEATURE	transmembrane region	35	11.1111	0.00342879	AT5G66070, AT1G13210, AT3G52400, AT5G59670, AT1G42990, AT1G71890, AT3G47570, AT3G05200, AT1G27770, AT2G29110, AT5G39020, AT2G02220, AT4G37690, AT1G65730, AT1G79680, AT5G27420, AT5G59680, AT3G16720, AT5G47850, AT1G16150, AT1G51820, AT1G16110, AT2G01180, AT4G11470, AT4G23190, AT1G80820, AT4G36670, AT5G66675, AT1G59870, AT1G47603, AT4G35480, AT4G23220, AT5G39030, AT2G15390, AT5G66790	115	1690	8885	1.60008	0.620379	0.0625314	4.44465
GOTERM_MF_FAT	GO:0003700~transcription factor activity	35	11.1111	0.00423141	AT3G56660, AT1G65360, AT4G17500, AT3G21150, AT3G15500, AT4G18170, AT1G42990, AT5G47220, AT1G69490, AT1G52890, AT2G47270, AT5G63790, AT4G23810, AT5G49520, AT3G23240, AT4G17230, AT1G27730, AT5G24590, AT3G50260, AT2G38470, AT4G27410, AT4G01720, AT3G44350, AT2G23320, AT2G40140, AT4G34410, AT5G22380, AT1G80840, AT1G12610, AT1G19210, AT2G17040, AT3G19580, AT1G28370, AT2G33710, AT5G67450	190	1678	14806	1.6254	0.647652	0.0990572	5.34646
GOTERM_BP_ALL	GO:0007165~signal transduction	34	10.7937	3.03298e-05	AT4G14370, AT4G17500, AT3G52400, AT1G31540, AT3G23010, AT3G15500, AT1G72900, AT5G47220, AT5G47960, AT5G18360, AT3G23240, AT5G41740, AT3G45640, AT1G73500, AT3G50260, AT4G24580, AT5G58120, AT1G56540, AT3G04210, AT4G34410, AT1G22280, AT1G19210, AT1G66090, AT1G19180, AT1G72910, AT5G45750, AT1G17240, AT1G63860, AT1G28370, AT2G33710, AT5G41750, AT2G33020, AT1G65850, AT4G36150	198	1204	15221	2.17085	0.0168415	0.000679167	0.0443626
GOTERM_BP_ALL	GO:0010200~response to chitin	32	10.1587	3.24667e-31	AT5G66070, AT4G17500, AT3G21150, AT1G42990, AT5G47220, AT4G23810, AT5G59550, AT3G11840, AT3G05200, AT2G34600, AT5G49520, AT3G45640, AT4G17230, AT3G46620, AT1G27730, AT3G50260, AT2G38470, AT3G44350, AT2G23320, AT2G40140, AT4G34410, AT5G64660, AT5G27420, AT1G80840, AT3G16720, AT2G35930, AT2G17040, AT3G52800, AT3G19580, AT2G33710, AT4G35480, AT5G67450	198	127	15221	19.3698	1.81813e-28	1.81813e-28	4.74979e-28
GOTERM_BP_FAT	GO:0010200~response to chitin	32	10.1587	8.7582e-31	AT5G66070, AT4G17500, AT3G21150, AT1G42990, AT5G47220, AT4G23810, AT5G59550, AT3G11840, AT3G05200, AT2G34600, AT5G49520, AT3G45640, AT4G17230, AT3G46620, AT1G27730, AT3G50260, AT2G38470, AT3G44350, AT2G23320, AT2G40140, AT4G34410, AT5G64660, AT5G27420, AT1G80840, AT3G16720, AT2G35930, AT2G17040, AT3G52800, AT3G19580, AT2G33710, AT4G35480, AT5G67450	189	127	13998	18.6617	4.01125e-28	4.01125e-28	1.24565e-27
GOTERM_BP_ALL	GO:0009743~response to carbohydrate stimulus	32	10.1587	7.51025e-25	AT5G66070, AT4G17500, AT3G21150, AT1G42990, AT5G47220, AT4G23810, AT5G59550, AT3G11840, AT3G05200, AT2G34600, AT5G49520, AT3G45640, AT4G17230, AT3G46620, AT1G27730, AT3G50260, AT2G38470, AT3G44350, AT2G23320, AT2G40140, AT4G34410, AT5G64660, AT5G27420, AT1G80840, AT3G16720, AT2G35930, AT2G17040, AT3G52800, AT3G19580, AT2G33710, AT4G35480, AT5G67450	198	199	15221	12.3616	4.20574e-22	2.10287e-22	1.09873e-21
GOTERM_BP_FAT	GO:0009743~response to carbohydrate stimulus	32	10.1587	1.97873e-24	AT5G66070, AT4G17500, AT3G21150, AT1G42990, AT5G47220, AT4G23810, AT5G59550, AT3G11840, AT3G05200, AT2G34600, AT5G49520, AT3G45640, AT4G17230, AT3G46620, AT1G27730, AT3G50260, AT2G38470, AT3G44350, AT2G23320, AT2G40140, AT4G34410, AT5G64660, AT5G27420, AT1G80840, AT3G16720, AT2G35930, AT2G17040, AT3G52800, AT3G19580, AT2G33710, AT4G35480, AT5G67450	189	199	13998	11.9097	9.06259e-22	4.5313e-22	2.81429e-21
GOTERM_MF_ALL	GO:0004674~protein serine/threonine kinase activity	32	10.1587	1.13531e-06	AT5G38240, AT5G59670, AT2G32800, AT3G47570, AT5G60900, AT3G46930, AT3G45640, AT5G39020, AT1G73500, AT2G19130, AT2G02220, AT5G67080, AT3G08870, AT5G66210, AT1G79680, AT5G59680, AT1G70740, AT5G47850, AT1G16150, AT5G25930, AT1G51820, AT1G16110, AT5G38210, AT4G11470, AT4G23190, AT1G80820, AT4G02410, AT2G31880, AT5G59260, AT4G23220, AT5G39030, AT5G66790	208	975	16788	2.64899	0.000338266	2.81932e-05	0.00151556
GOTERM_MF_FAT	GO:0004674~protein serine/threonine kinase activity	32	10.1587	2.11617e-06	AT5G38240, AT5G59670, AT2G32800, AT3G47570, AT5G60900, AT3G46930, AT3G45640, AT5G39020, AT1G73500, AT2G19130, AT2G02220, AT5G67080, AT3G08870, AT5G66210, AT1G79680, AT5G59680, AT1G70740, AT5G47850, AT1G16150, AT5G25930, AT1G51820, AT1G16110, AT5G38210, AT4G11470, AT4G23190, AT1G80820, AT4G02410, AT2G31880, AT5G59260, AT4G23220, AT5G39030, AT5G66790	190	975	14806	2.55758	0.000520443	7.43656e-05	0.0027421
SP_PIR_KEYWORDS	transcription regulation	32	10.1587	1.6447e-05	AT1G65360, AT4G17500, AT3G15500, AT4G18170, AT1G42990, AT5G47220, AT1G69490, AT2G47270, AT1G52890, AT5G63790, AT4G23810, AT1G61470, AT2G34600, AT5G49520, AT3G23240, AT4G17230, AT5G22250, AT3G50260, AT2G38470, AT4G27410, AT4G01720, AT3G44350, AT2G23320, AT4G34410, AT5G22380, AT1G80840, AT1G12610, AT1G19210, AT1G19180, AT1G17380, AT1G28370, AT2G33710	304	1184	26538	2.35935	0.00207019	0.000345329	0.019045
SP_PIR_KEYWORDS	Transcription	32	10.1587	2.46437e-05	AT1G65360, AT4G17500, AT3G15500, AT4G18170, AT1G42990, AT5G47220, AT1G69490, AT2G47270, AT1G52890, AT5G63790, AT4G23810, AT1G61470, AT2G34600, AT5G49520, AT3G23240, AT4G17230, AT5G22250, AT3G50260, AT2G38470, AT4G27410, AT4G01720, AT3G44350, AT2G23320, AT4G34410, AT5G22380, AT1G80840, AT1G12610, AT1G19210, AT1G19180, AT1G17380, AT1G28370, AT2G33710	304	1209	26538	2.31057	0.00310033	0.000443493	0.0285353
GOTERM_BP_ALL	GO:0006350~transcription	32	10.1587	0.000742965	AT1G65360, AT4G17500, AT3G15500, AT4G18170, AT1G42990, AT5G47220, AT1G69490, AT2G47270, AT1G52890, AT5G63790, AT4G23810, AT1G61470, AT2G34600, AT5G49520, AT3G23240, AT4G17230, AT5G22250, AT3G50260, AT2G38470, AT4G27410, AT4G01720, AT3G44350, AT2G23320, AT4G34410, AT5G22380, AT1G80840, AT1G12610, AT1G19210, AT1G19180, AT1G17380, AT1G28370, AT2G33710	198	1311	15221	1.8764	0.340461	0.012167	1.08145
GOTERM_BP_FAT	GO:0006350~transcription	32	10.1587	0.00131529	AT1G65360, AT4G17500, AT3G15500, AT4G18170, AT1G42990, AT5G47220, AT1G69490, AT2G47270, AT1G52890, AT5G63790, AT4G23810, AT1G61470, AT2G34600, AT5G49520, AT3G23240, AT4G17230, AT5G22250, AT3G50260, AT2G38470, AT4G27410, AT4G01720, AT3G44350, AT2G23320, AT4G34410, AT5G22380, AT1G80840, AT1G12610, AT1G19210, AT1G19180, AT1G17380, AT1G28370, AT2G33710	189	1311	13998	1.8078	0.452722	0.0282966	1.85451
GOTERM_BP_ALL	GO:0006955~immune response	31	9.84127	1.00796e-18	AT5G44070, AT1G31540, AT1G72900, AT5G47220, AT2G26560, AT4G23810, AT5G18360, AT3G11840, AT1G28380, AT5G41740, AT3G45640, AT5G06320, AT5G24590, AT5G58120, AT1G56540, AT1G29690, AT3G04210, AT2G40000, AT2G35930, AT1G66090, AT2G01180, AT1G72910, AT4G23190, AT3G11650, AT1G80820, AT1G63860, AT3G20600, AT1G59870, AT5G41750, AT4G26090, AT1G65850, AT4G36150	198	293	15221	8.1334	5.64455e-16	1.41114e-16	1.47461e-15
GOTERM_BP_FAT	GO:0006955~immune response	31	9.84127	2.49622e-18	AT5G44070, AT1G31540, AT1G72900, AT5G47220, AT2G26560, AT4G23810, AT5G18360, AT3G11840, AT1G28380, AT5G41740, AT3G45640, AT5G06320, AT5G24590, AT5G58120, AT1G56540, AT1G29690, AT3G04210, AT2G40000, AT2G35930, AT1G66090, AT2G01180, AT1G72910, AT4G23190, AT3G11650, AT1G80820, AT1G63860, AT3G20600, AT1G59870, AT5G41750, AT4G26090, AT1G65850, AT4G36150	189	293	13998	7.83607	1.14327e-15	3.8109e-16	3.5503e-15
GOTERM_BP_ALL	GO:0002376~immune system process	31	9.84127	3.12556e-18	AT5G44070, AT1G31540, AT1G72900, AT5G47220, AT2G26560, AT4G23810, AT5G18360, AT3G11840, AT1G28380, AT5G41740, AT3G45640, AT5G06320, AT5G24590, AT5G58120, AT1G56540, AT1G29690, AT3G04210, AT2G40000, AT2G35930, AT1G66090, AT2G01180, AT1G72910, AT4G23190, AT3G11650, AT1G80820, AT1G63860, AT3G20600, AT1G59870, AT5G41750, AT4G26090, AT1G65850, AT4G36150	198	305	15221	7.8134	1.75031e-15	3.50062e-16	4.57261e-15
GOTERM_MF_ALL	GO:0060089~molecular transducer activity	31	9.84127	2.34952e-08	AT1G31540, AT5G59670, AT1G72900, AT5G18360, AT3G47570, AT5G41740, AT3G45640, AT2G29110, AT5G39020, AT2G19130, AT2G02220, AT5G58120, AT1G56540, AT3G04210, AT5G59680, AT5G47850, AT1G66090, AT5G25930, AT1G51820, AT4G11470, AT4G23190, AT1G72910, AT1G80820, AT1G63860, AT3G20600, AT5G41750, AT2G31880, AT4G23220, AT5G39030, AT1G65850, AT4G36150	208	772	16788	3.24101	7.00156e-06	2.33386e-06	3.13647e-05
GOTERM_MF_ALL	GO:0004871~signal transducer activity	31	9.84127	2.34952e-08	AT1G31540, AT5G59670, AT1G72900, AT5G18360, AT3G47570, AT5G41740, AT3G45640, AT2G29110, AT5G39020, AT2G19130, AT2G02220, AT5G58120, AT1G56540, AT3G04210, AT5G59680, AT5G47850, AT1G66090, AT5G25930, AT1G51820, AT4G11470, AT4G23190, AT1G72910, AT1G80820, AT1G63860, AT3G20600, AT5G41750, AT2G31880, AT4G23220, AT5G39030, AT1G65850, AT4G36150	208	772	16788	3.24101	7.00156e-06	2.33386e-06	3.13647e-05
SP_PIR_KEYWORDS	glycoprotein	31	9.84127	4.37052e-06	AT4G20830, AT5G19240, AT5G57550, AT2G27920, AT5G59670, AT5G56870, AT5G64120, AT3G47570, AT5G19230, AT2G29110, AT5G39020, AT2G19130, AT2G02220, AT1G14540, AT4G37690, AT5G20230, AT1G79680, AT5G59680, AT5G47850, AT1G16150, AT1G51820, AT1G16110, AT4G11470, AT4G23190, AT1G80820, AT5G64310, AT4G23220, AT5G39030, AT2G15390, AT5G66790, AT3G16860	304	1051	26538	2.57486	0.000550535	0.000110131	0.00506123
SP_PIR_KEYWORDS	signal	30	9.52381	0.00489041	AT4G20830, AT5G19240, AT5G57550, AT2G27920, AT5G59670, AT5G56870, AT5G64120, AT3G47570, AT3G05200, AT5G19230, AT2G29110, AT5G39020, AT2G02220, AT1G14540, AT5G20230, AT1G79680, AT5G27420, AT5G59680, AT5G47850, AT1G16150, AT1G51820, AT1G16110, AT4G11470, AT4G23190, AT1G80820, AT5G64310, AT4G23220, AT5G39030, AT5G66790, AT3G16860	304	1518	26538	1.72522	0.460819	0.0403439	5.51916
GOTERM_MF_ALL	GO:0004872~receptor activity	29	9.20635	8.23913e-10	AT1G31540, AT5G59670, AT1G72900, AT5G18360, AT3G47570, AT5G41740, AT2G29110, AT2G19130, AT2G02220, AT5G39020, AT5G58120, AT1G56540, AT3G04210, AT5G59680, AT5G47850, AT1G66090, AT5G25930, AT1G51820, AT4G11470, AT4G23190, AT1G72910, AT1G80820, AT1G63860, AT5G41750, AT2G31880, AT4G23220, AT5G39030, AT1G65850, AT4G36150	208	586	16788	3.99426	2.45526e-07	2.45526e-07	1.09987e-06
INTERPRO	IPR017442:Serine/threonine protein kinase-related	29	9.20635	1.98797e-07	AT1G51620, AT2G32800, AT3G47570, AT3G45640, AT2G33580, AT5G39020, AT1G73500, AT2G19130, AT2G02220, AT3G09830, AT5G67080, AT3G08870, AT5G66210, AT1G79680, AT1G70740, AT5G47850, AT1G16150, AT5G25930, AT1G51820, AT1G16110, AT5G38210, AT4G11470, AT4G23190, AT4G02410, AT2G31880, AT5G59260, AT4G23220, AT5G39030, AT5G66790	237	820	20885	3.11652	5.28785e-05	1.05759e-05	0.000260775
UP_SEQ_FEATURE	glycosylation site:N-linked (GlcNAc...)	29	9.20635	4.62952e-05	AT4G20830, AT5G19240, AT5G57550, AT2G27920, AT5G59670, AT5G56870, AT5G64120, AT3G47570, AT5G19230, AT2G29110, AT5G39020, AT2G02220, AT1G14540, AT4G37690, AT5G20230, AT1G79680, AT5G59680, AT5G47850, AT1G16150, AT1G51820, AT1G16110, AT4G11470, AT4G23190, AT1G80820, AT4G23220, AT5G39030, AT2G15390, AT5G66790, AT3G16860	115	1001	8885	2.23833	0.0129707	0.0026077	0.061263
SP_PIR_KEYWORDS	transferase	29	9.20635	0.00812893	AT5G57550, AT2G32030, AT5G44070, AT2G15480, AT5G59670, AT3G47570, AT3G45640, AT5G39020, AT2G02220, AT1G29690, AT2G36780, AT4G37690, AT5G66210, AT1G79680, AT5G59680, AT5G47850, AT2G23210, AT1G16150, AT3G28340, AT1G51820, AT1G16110, AT4G11470, AT4G23190, AT1G80820, AT1G21110, AT5G67430, AT4G23220, AT5G39030, AT2G15390, AT5G66790	304	1509	26538	1.67766	0.642433	0.0501219	9.01933
INTERPRO	IPR008271:Serine/threonine protein kinase, active site	28	8.88889	1.97632e-07	AT2G32800, AT3G47570, AT3G46930, AT3G45640, AT5G39020, AT2G19130, AT2G02220, AT1G73500, AT3G08870, AT5G67080, AT5G66210, AT1G79680, AT1G70740, AT5G47850, AT1G16150, AT5G25930, AT1G51820, AT1G16110, AT5G38210, AT4G11470, AT4G23190, AT1G80820, AT4G02410, AT2G31880, AT5G59260, AT4G23220, AT5G39030, AT5G66790	237	770	20885	3.20445	5.25687e-05	1.31424e-05	0.000259247
GOTERM_BP_ALL	GO:0051704~multi-organism process	28	8.88889	0.000165754	AT5G44070, AT2G15480, AT3G52400, AT5G47220, AT2G26560, AT5G64120, AT4G23810, AT1G15010, AT3G45640, AT5G06320, AT5G24590, AT2G19130, AT2G38470, AT4G24580, AT1G72520, AT1G29690, AT3G02840, AT2G40000, AT2G40140, AT1G17420, AT4G34410, AT1G80840, AT1G19180, AT4G23190, AT3G11650, AT2G30020, AT3G20600, AT1G59870, AT4G26090	198	982	15221	2.19192	0.0886515	0.00330986	0.24222
SP_PIR_KEYWORDS	dna-binding	28	8.88889	0.00550871	AT3G56660, AT1G65360, AT4G17500, AT3G15500, AT4G18170, AT1G42990, AT5G47220, AT1G69490, AT2G47270, AT1G52890, AT4G23810, AT5G63790, AT5G49520, AT3G23240, AT3G50260, AT2G38470, AT4G27410, AT4G01720, AT3G44350, AT2G23320, AT2G40140, AT4G34410, AT5G22380, AT1G80840, AT1G12610, AT1G19210, AT1G28370, AT2G33710	304	1398	26538	1.74842	0.501433	0.0425685	6.19677
SP_PIR_KEYWORDS	serine/threonine-protein kinase	27	8.57143	1.64955e-07	AT5G59670, AT2G32800, AT3G47570, AT3G45640, AT5G39020, AT2G19130, AT2G02220, AT1G73500, AT3G08870, AT5G67080, AT5G66210, AT1G79680, AT5G59680, AT5G47850, AT1G16150, AT5G25930, AT1G51820, AT1G16110, AT5G38210, AT4G11470, AT4G23190, AT1G80820, AT4G02410, AT5G59260, AT4G23220, AT5G39030, AT5G66790	304	701	26538	3.36233	2.07841e-05	1.03921e-05	0.000191028
SP_PIR_KEYWORDS	kinase	27	8.57143	5.5756e-05	AT5G59670, AT1G51620, AT3G47570, AT3G46930, AT3G45640, AT5G39020, AT2G19130, AT2G02220, AT1G73500, AT3G08870, AT5G67080, AT5G66210, AT1G79680, AT5G59680, AT5G47850, AT1G16150, AT5G25930, AT1G51820, AT1G16110, AT4G11470, AT4G23190, AT1G80820, AT2G31880, AT5G59260, AT4G23220, AT5G39030, AT5G66790	304	970	26538	2.42989	0.00700083	0.000877796	0.0645501
GOTERM_BP_ALL	GO:0009607~response to biotic stimulus	27	8.57143	5.77017e-05	AT5G44070, AT2G15480, AT3G52400, AT1G42990, AT5G47220, AT2G26560, AT5G64120, AT4G23810, AT1G15010, AT3G45640, AT5G06320, AT5G24590, AT2G38470, AT1G72520, AT3G02840, AT1G29690, AT2G40000, AT2G40140, AT1G17420, AT4G34410, AT1G80840, AT1G19180, AT4G23190, AT3G11650, AT3G20600, AT2G30020, AT1G59870, AT4G26090	198	870	15221	2.38574	0.0317974	0.0011961	0.084383
SP_PIR_KEYWORDS	Plant defense	26	8.25397	1.92694e-08	AT3G04210, AT4G17500, AT3G16720, AT1G31540, AT1G66090, AT1G19180, AT5G47220, AT2G01180, AT1G17380, AT5G18360, AT3G05200, AT2G34600, AT5G64905, AT5G41740, AT3G23240, AT3G45640, AT1G59870, AT5G41750, AT4G26090, AT1G15890, AT1G65850, AT1G63350, AT3G50950, AT5G58120, AT1G56540, AT4G36150	304	585	26538	3.87982	2.42794e-06	2.42794e-06	2.23152e-05
INTERPRO	IPR017441:Protein kinase, ATP binding site	26	8.25397	6.1325e-07	AT2G32800, AT3G47570, AT3G45640, AT5G39020, AT2G19130, AT2G02220, AT1G73500, AT3G09830, AT3G08870, AT5G67080, AT5G66210, AT1G79680, AT5G47850, AT1G16150, AT5G25930, AT1G51820, AT1G16110, AT5G38210, AT4G11470, AT4G23190, AT1G80820, AT4G02410, AT5G59260, AT4G23220, AT5G39030, AT5G66790	237	715	20885	3.20445	0.000163111	2.7187e-05	0.000804438
GOTERM_BP_ALL	GO:0051707~response to other organism	26	8.25397	5.22927e-05	AT5G44070, AT2G15480, AT3G52400, AT5G47220, AT2G26560, AT4G23810, AT5G64120, AT1G15010, AT3G45640, AT5G06320, AT5G24590, AT2G38470, AT1G72520, AT3G02840, AT1G29690, AT2G40000, AT2G40140, AT1G17420, AT4G34410, AT1G80840, AT1G19180, AT4G23190, AT3G11650, AT3G20600, AT2G30020, AT1G59870, AT4G26090	198	814	15221	2.45543	0.0288601	0.0011257	0.0764757
GOTERM_BP_ALL	GO:0045087~innate immune response	25	7.93651	1.44571e-13	AT1G31540, AT1G72900, AT5G47220, AT2G26560, AT4G23810, AT5G18360, AT1G28380, AT5G41740, AT3G45640, AT5G58120, AT1G56540, AT3G04210, AT2G40000, AT1G66090, AT2G01180, AT1G72910, AT4G23190, AT1G80820, AT1G63860, AT3G20600, AT1G59870, AT5G41750, AT4G26090, AT1G65850, AT4G36150	198	275	15221	6.98852	8.09486e-11	1.01186e-11	2.11475e-10
GOTERM_BP_FAT	GO:0045087~innate immune response	25	7.93651	2.9939e-13	AT1G31540, AT1G72900, AT5G47220, AT2G26560, AT4G23810, AT5G18360, AT1G28380, AT5G41740, AT3G45640, AT5G58120, AT1G56540, AT3G04210, AT2G40000, AT1G66090, AT2G01180, AT1G72910, AT4G23190, AT1G80820, AT1G63860, AT3G20600, AT1G59870, AT5G41750, AT4G26090, AT1G65850, AT4G36150	189	275	13998	6.73304	1.37138e-10	2.74275e-11	4.2587e-10
GOTERM_BP_ALL	GO:0051716~cellular response to stimulus	25	7.93651	0.00189084	AT5G44070, AT3G52400, AT4G17500, AT3G15500, AT1G42990, AT5G47220, AT2G26560, AT5G64120, AT1G28380, AT3G23240, AT3G45640, AT3G50260, AT1G14540, AT1G73500, AT1G29690, AT4G34410, AT5G27420, AT1G22280, AT1G19210, AT1G19180, AT2G01180, AT3G20600, AT1G28370, AT1G59870, AT2G33710, AT4G26090	198	978	15221	1.96508	0.6535	0.0268102	2.73088
UP_SEQ_FEATURE	nucleotide phosphate-binding region:ATP	23	7.30159	0.000281453	AT5G66210, AT1G79680, AT5G59680, AT5G47850, AT1G16150, AT5G59670, AT1G51820, AT1G16110, AT4G11470, AT4G23190, AT1G80820, AT3G47570, AT1G20510, AT3G45640, AT2G02220, AT5G39020, AT4G26090, AT4G23220, AT5G39030, AT1G15890, AT1G63350, AT5G66790, AT3G50950	115	773	8885	2.29884	0.0763121	0.00790668	0.371916
GOTERM_BP_ALL	GO:0016265~death	21	6.66667	1.12655e-10	AT3G04210, AT5G44070, AT1G31540, AT1G66090, AT2G26560, AT2G01180, AT5G18360, AT1G63860, AT1G28380, AT5G41740, AT3G20600, AT3G45640, AT5G41750, AT4G26090, AT1G15890, AT1G65850, AT1G63350, AT3G50950, AT5G58120, AT1G56540, AT4G36150, AT1G29690	198	254	15221	6.3557	6.30867e-08	4.85282e-09	1.64811e-07
GOTERM_BP_ALL	GO:0008219~cell death	21	6.66667	1.12655e-10	AT3G04210, AT5G44070, AT1G31540, AT1G66090, AT2G26560, AT2G01180, AT5G18360, AT1G63860, AT1G28380, AT5G41740, AT3G20600, AT3G45640, AT5G41750, AT4G26090, AT1G15890, AT1G65850, AT1G63350, AT3G50950, AT5G58120, AT1G56540, AT4G36150, AT1G29690	198	254	15221	6.3557	6.30867e-08	4.85282e-09	1.64811e-07
GOTERM_BP_FAT	GO:0008219~cell death	21	6.66667	2.06692e-10	AT3G04210, AT5G44070, AT1G31540, AT1G66090, AT2G26560, AT2G01180, AT5G18360, AT1G63860, AT1G28380, AT5G41740, AT3G20600, AT3G45640, AT5G41750, AT4G26090, AT1G15890, AT1G65850, AT1G63350, AT3G50950, AT5G58120, AT1G56540, AT4G36150, AT1G29690	189	254	13998	6.12336	9.46648e-08	1.35235e-08	2.93971e-07
GOTERM_BP_FAT	GO:0016265~death	21	6.66667	2.06692e-10	AT3G04210, AT5G44070, AT1G31540, AT1G66090, AT2G26560, AT2G01180, AT5G18360, AT1G63860, AT1G28380, AT5G41740, AT3G20600, AT3G45640, AT5G41750, AT4G26090, AT1G15890, AT1G65850, AT1G63350, AT3G50950, AT5G58120, AT1G56540, AT4G36150, AT1G29690	189	254	13998	6.12336	9.46648e-08	1.35235e-08	2.93971e-07
UP_SEQ_FEATURE	topological domain:Cytoplasmic	21	6.66667	0.000120442	AT4G37690, AT1G13210, AT1G79680, AT5G59680, AT3G52400, AT5G47850, AT1G16150, AT5G59670, AT1G51820, AT1G71890, AT4G11470, AT1G16110, AT4G23190, AT1G80820, AT3G47570, AT2G29110, AT5G39020, AT4G23220, AT5G39030, AT2G15390, AT5G66790	115	626	8885	2.59182	0.0333962	0.00484062	0.15931
GOTERM_BP_ALL	GO:0012501~programmed cell death	20	6.34921	8.70711e-11	AT3G04210, AT1G31540, AT1G66090, AT2G26560, AT2G01180, AT5G18360, AT1G63860, AT1G28380, AT5G41740, AT3G20600, AT3G45640, AT5G41750, AT4G26090, AT1G65850, AT1G15890, AT1G63350, AT3G50950, AT5G58120, AT1G56540, AT4G36150	198	223	15221	6.89451	4.87598e-08	4.43271e-09	1.27383e-07
GOTERM_BP_FAT	GO:0012501~programmed cell death	20	6.34921	1.55976e-10	AT3G04210, AT1G31540, AT1G66090, AT2G26560, AT2G01180, AT5G18360, AT1G63860, AT1G28380, AT5G41740, AT3G20600, AT3G45640, AT5G41750, AT4G26090, AT1G65850, AT1G15890, AT1G63350, AT3G50950, AT5G58120, AT1G56540, AT4G36150	189	223	13998	6.64247	7.14372e-08	1.19062e-08	2.2184e-07
UP_SEQ_FEATURE	active site:Proton acceptor	20	6.34921	5.88418e-05	AT5G66210, AT1G79680, AT5G59680, AT5G47850, AT1G16150, AT5G59670, AT1G51820, AT1G16110, AT4G11470, AT4G23190, AT1G80820, AT5G64120, AT3G47570, AT3G45640, AT2G02220, AT5G39020, AT1G14540, AT4G23220, AT5G39030, AT5G66790	115	546	8885	2.83007	0.016457	0.00276183	0.0778601
INTERPRO	IPR001611:Leucine-rich repeat	19	6.03175	2.48385e-06	AT3G23010, AT1G51820, AT5G25930, AT5G18360, AT2G15880, AT3G47570, AT1G17240, AT1G63860, AT3G26500, AT5G41740, AT2G33020, AT2G02220, AT4G26090, AT2G31880, AT1G15890, AT1G63350, AT5G58120, AT1G56540, AT4G36150	237	435	20885	3.84902	0.000660485	9.43818e-05	0.00325818
UP_SEQ_FEATURE	binding site:ATP	19	6.03175	1.59751e-05	AT5G66210, AT1G79680, AT5G59680, AT5G47850, AT1G16150, AT5G59670, AT1G51820, AT4G11470, AT1G16110, AT4G23190, AT1G80820, AT3G47570, AT1G20510, AT3G45640, AT2G02220, AT5G39020, AT4G23220, AT5G39030, AT5G66790	115	452	8885	3.24769	0.00449488	0.00224997	0.021144
UP_SEQ_FEATURE	domain:Protein kinase	18	5.71429	2.83476e-05	AT5G66210, AT1G79680, AT5G59680, AT5G47850, AT1G16150, AT5G59670, AT1G51820, AT4G11470, AT1G16110, AT4G23190, AT1G80820, AT3G47570, AT3G45640, AT2G02220, AT5G39020, AT4G23220, AT5G39030, AT5G66790	115	427	8885	3.2569	0.00796228	0.00266117	0.0375169
UP_SEQ_FEATURE	topological domain:Extracellular	18	5.71429	3.00895e-05	AT1G13210, AT1G79680, AT5G59680, AT5G47850, AT1G16150, AT5G59670, AT1G51820, AT1G71890, AT4G11470, AT1G16110, AT4G23190, AT1G80820, AT3G47570, AT2G29110, AT5G39020, AT4G23220, AT5G39030, AT5G66790	115	429	8885	3.24171	0.00844947	0.00211909	0.0398218
SP_PIR_KEYWORDS	leucine-rich repeat	17	5.39683	0.000530459	AT5G59680, AT3G23010, AT5G59670, AT1G51820, AT5G25930, AT5G18360, AT3G47570, AT1G17240, AT3G26500, AT2G02220, AT4G26090, AT1G15890, AT1G63350, AT3G50950, AT5G58120, AT1G56540, AT4G36150	304	540	26538	2.74821	0.0646698	0.00666326	0.612586
GOTERM_BP_ALL	GO:0006915~apoptosis	15	4.7619	5.1397e-08	AT3G04210, AT1G31540, AT1G66090, AT5G18360, AT1G63860, AT5G41740, AT5G41750, AT4G26090, AT1G15890, AT1G65850, AT1G63350, AT3G50950, AT5G58120, AT1G56540, AT4G36150	198	172	15221	6.70411	2.87819e-05	1.51486e-06	7.51925e-05
GOTERM_BP_FAT	GO:0006915~apoptosis	15	4.7619	7.92646e-08	AT3G04210, AT1G31540, AT1G66090, AT5G18360, AT1G63860, AT5G41740, AT5G41750, AT4G26090, AT1G15890, AT1G65850, AT1G63350, AT3G50950, AT5G58120, AT1G56540, AT4G36150	189	172	13998	6.45903	3.63025e-05	3.02526e-06	0.000112735
GOTERM_MF_ALL	GO:0004888~transmembrane receptor activity	15	4.7619	2.0278e-07	AT3G04210, AT1G31540, AT5G59670, AT1G72900, AT1G66090, AT1G72910, AT5G18360, AT1G63860, AT5G41740, AT5G41750, AT2G29110, AT1G65850, AT5G58120, AT1G56540, AT4G36150	208	201	16788	6.02325	6.04267e-05	7.55354e-06	0.000270699
INTERPRO	IPR002182:NB-ARC	14	4.44444	1.77843e-08	AT3G04210, AT1G31540, AT1G66090, AT5G18360, AT5G41740, AT5G41750, AT4G26090, AT1G15890, AT1G65850, AT1G63350, AT3G50950, AT5G58120, AT1G56540, AT4G36150	237	151	20885	8.17029	4.73062e-06	2.36531e-06	2.33289e-05
GOTERM_BP_ALL	GO:0009617~response to bacterium	14	4.44444	1.77697e-05	AT2G40000, AT5G44070, AT1G80840, AT1G19180, AT5G47220, AT4G23190, AT4G23810, AT3G45640, AT3G20600, AT1G59870, AT5G06320, AT4G26090, AT2G38470, AT1G72520, AT1G29690	198	244	15221	4.41079	0.00990176	0.000452221	0.0259935
GOTERM_BP_FAT	GO:0009617~response to bacterium	14	4.44444	2.57744e-05	AT2G40000, AT5G44070, AT1G80840, AT1G19180, AT5G47220, AT4G23190, AT4G23810, AT3G45640, AT3G20600, AT1G59870, AT5G06320, AT4G26090, AT2G38470, AT1G72520, AT1G29690	189	244	13998	4.24954	0.0117354	0.000786679	0.0366519
GOTERM_BP_ALL	GO:0009605~response to external stimulus	14	4.44444	0.000684444	AT1G17420, AT5G20230, AT5G27420, AT1G80840, AT2G41100, AT1G32920, AT1G20510, AT3G45640, AT2G30020, AT1G27730, AT2G02220, AT4G26090, AT1G73500, AT1G72520	198	352	15221	3.05748	0.318473	0.0115516	0.996668
SP_PIR_KEYWORDS	receptor	14	4.44444	0.00105445	AT5G59680, AT5G47850, AT5G59670, AT1G51820, AT5G25930, AT4G11470, AT4G23190, AT1G80820, AT3G47570, AT2G29110, AT2G02220, AT2G19130, AT2G31880, AT4G23220	304	415	26538	2.94493	0.124475	0.0120119	1.21434
SP_PIR_KEYWORDS	cell membrane	13	4.12698	0.00307041	AT5G19240, AT4G20830, AT5G20230, AT5G66210, AT5G59670, AT1G71890, AT5G45750, AT3G47570, AT5G19230, AT5G64310, AT1G59870, AT2G02220, AT3G16860	304	414	26538	2.74118	0.321225	0.0272967	3.49854
INTERPRO	IPR000157:Toll-Interleukin receptor	12	3.80952	1.67465e-07	AT3G04210, AT5G41740, AT1G31540, AT5G41750, AT1G66090, AT1G72900, AT1G65850, AT1G72910, AT5G58120, AT1G56540, AT4G36150, AT5G18360	237	124	20885	8.52797	4.45447e-05	1.48485e-05	0.000219675
SMART	SM00255:TIR	12	3.80952	8.47747e-07	AT3G04210, AT5G41740, AT1G31540, AT5G41750, AT1G66090, AT1G72900, AT1G65850, AT1G72910, AT5G58120, AT1G56540, AT4G36150, AT5G18360	106	124	7691	7.02161	4.32342e-05	4.32342e-05	0.000820104
GOTERM_BP_ALL	GO:0042742~defense response to bacterium	12	3.80952	2.78445e-05	AT2G40000, AT5G44070, AT1G80840, AT3G20600, AT1G59870, AT5G06320, AT2G38470, AT4G26090, AT1G19180, AT5G47220, AT4G23190, AT4G23810, AT1G29690	198	184	15221	5.0135	0.0154722	0.000649504	0.0407281
GOTERM_BP_FAT	GO:0042742~defense response to bacterium	12	3.80952	3.87957e-05	AT2G40000, AT5G44070, AT1G80840, AT3G20600, AT1G59870, AT5G06320, AT2G38470, AT4G26090, AT1G19180, AT5G47220, AT4G23190, AT4G23810, AT1G29690	189	184	13998	4.83023	0.0176119	0.00104468	0.0551638
UP_SEQ_FEATURE	compositionally biased region:Poly-Ser	12	3.80952	0.00268732	AT5G05190, AT5G49520, AT2G34600, AT3G29000, AT4G17500, AT1G47603, AT3G15500, AT4G18170, AT4G27410, AT1G19180, AT5G47220, AT1G16110	115	321	8885	2.88826	0.531792	0.0527603	3.49926
SP_PIR_KEYWORDS	ubl conjugation pathway	12	3.80952	0.0073533	AT3G05200, AT3G11840, AT5G64660, AT5G66070, AT3G47820, AT1G60190, AT5G27420, AT3G16720, AT4G36550, AT2G35930, AT4G35480, AT5G65920	304	406	26538	2.58018	0.605422	0.0477657	8.19199
GOTERM_BP_ALL	GO:0009611~response to wounding	11	3.49206	2.14491e-05	AT1G20510, AT1G17420, AT5G20230, AT3G45640, AT1G80840, AT2G30020, AT1G32920, AT1G27730, AT2G02220, AT1G73500, AT1G72520	198	147	15221	5.75246	0.0119398	0.000522109	0.0313749
GOTERM_BP_FAT	GO:0009611~response to wounding	11	3.49206	2.90872e-05	AT1G20510, AT1G17420, AT5G20230, AT3G45640, AT1G80840, AT2G30020, AT1G32920, AT1G27730, AT2G02220, AT1G73500, AT1G72520	189	147	13998	5.54217	0.0132338	0.000832288	0.0413619
GOTERM_MF_ALL	GO:0004713~protein tyrosine kinase activity	11	3.49206	0.00546419	AT5G38240, AT5G60900, AT2G40270, AT5G66210, AT3G46930, AT1G67470, AT3G08760, AT5G59670, AT1G51620, AT2G32800, AT1G80820	208	312	16788	2.8456	0.804617	0.0783961	7.05327
GOTERM_MF_FAT	GO:0004713~protein tyrosine kinase activity	11	3.49206	0.0068005	AT5G38240, AT5G60900, AT2G40270, AT5G66210, AT3G46930, AT1G67470, AT3G08760, AT5G59670, AT1G51620, AT2G32800, AT1G80820	190	312	14806	2.7474	0.813372	0.14153	8.46253
INTERPRO	IPR011713:Leucine-rich repeat 3	9	2.85714	4.49111e-06	AT1G63860, AT5G41740, AT1G31540, AT5G41750, AT1G65850, AT5G58120, AT1G56540, AT4G36150, AT5G18360	237	83	20885	9.55544	0.00119393	0.000149319	0.00589113
INTERPRO	IPR001471:Pathogenesis-related transcriptional factor and ERF, DNA-binding	9	2.85714	0.000273379	AT4G34410, AT3G23240, AT4G17500, AT1G28370, AT2G33710, AT1G12610, AT1G19210, AT3G50260, AT5G47220	237	147	20885	5.39525	0.0701469	0.00604239	0.358016
UP_SEQ_FEATURE	DNA-binding region:AP2/ERF	9	2.85714	0.000296962	AT4G34410, AT3G23240, AT4G17500, AT1G28370, AT2G33710, AT1G12610, AT1G19210, AT3G50260, AT5G47220	115	133	8885	5.22818	0.0803441	0.00758524	0.392371
SMART	SM00380:AP2	9	2.85714	0.000859114	AT4G34410, AT3G23240, AT4G17500, AT1G28370, AT2G33710, AT1G12610, AT1G19210, AT3G50260, AT5G47220	106	147	7691	4.44224	0.0428868	0.0108986	0.828014
GOTERM_BP_ALL	GO:0009873~ethylene mediated signaling pathway	9	2.85714	0.00167787	AT4G34410, AT3G23240, AT4G17500, AT1G28370, AT2G33710, AT1G19210, AT3G50260, AT1G73500, AT5G47220	198	170	15221	4.06979	0.609527	0.0250958	2.42681
GOTERM_BP_FAT	GO:0009873~ethylene mediated signaling pathway	9	2.85714	0.0020981	AT4G34410, AT3G23240, AT4G17500, AT1G28370, AT2G33710, AT1G19210, AT3G50260, AT1G73500, AT5G47220	189	170	13998	3.92101	0.617848	0.0392881	2.94302
GOTERM_BP_ALL	GO:0000160~two-component signal transduction system (phosphorelay)	9	2.85714	0.0075231	AT4G34410, AT3G23240, AT4G17500, AT1G28370, AT2G33710, AT1G19210, AT3G50260, AT1G73500, AT5G47220	198	218	15221	3.17369	0.985431	0.0810994	10.4593
GOTERM_BP_FAT	GO:0000160~two-component signal transduction system (phosphorelay)	9	2.85714	0.00925375	AT4G34410, AT3G23240, AT4G17500, AT1G28370, AT2G33710, AT1G19210, AT3G50260, AT1G73500, AT5G47220	189	218	13998	3.05767	0.985849	0.121051	12.3857
INTERPRO	IPR003441:No apical meristem (NAM) protein	8	2.53968	0.000255268	AT5G22380, AT3G15500, AT5G24590, AT4G27410, AT1G69490, AT3G44350, AT1G52890, AT5G63790	237	110	20885	6.4089	0.0656553	0.0061546	0.334334
SP_PIR_KEYWORDS	Ethylene signaling pathway	8	2.53968	0.00208682	AT4G34410, AT3G23240, AT4G17500, AT1G28370, AT2G33710, AT1G19210, AT3G50260, AT5G47220	304	155	26538	4.5056	0.231422	0.0200436	2.39017
GOTERM_BP_ALL	GO:0009753~response to jasmonic acid stimulus	8	2.53968	0.0042088	AT1G17420, AT2G34600, AT3G23240, AT3G52400, AT3G15500, AT1G19180, AT5G47220, AT1G17380	198	156	15221	3.94224	0.905759	0.0522643	5.98385
GOTERM_BP_FAT	GO:0009753~response to jasmonic acid stimulus	8	2.53968	0.00511444	AT1G17420, AT2G34600, AT3G23240, AT3G52400, AT3G15500, AT1G19180, AT5G47220, AT1G17380	189	156	13998	3.79813	0.90448	0.0804513	7.0332
GOTERM_BP_ALL	GO:0009414~response to water deprivation	8	2.53968	0.0080156	AT3G19580, AT3G15500, AT2G35930, AT1G27730, AT4G27410, AT2G38470, AT1G52890, AT2G41010	198	176	15221	3.49426	0.988967	0.0815193	11.1072
GOTERM_BP_FAT	GO:0009414~response to water deprivation	8	2.53968	0.00967698	AT3G19580, AT3G15500, AT2G35930, AT1G27730, AT4G27410, AT2G38470, AT1G52890, AT2G41010	189	176	13998	3.36652	0.988364	0.122773	12.9165
UP_SEQ_FEATURE	domain:NAC	7	2.22222	1.16995e-06	AT5G22380, AT3G15500, AT4G27410, AT1G69490, AT3G44350, AT1G52890, AT5G63790	115	28	8885	19.3152	0.000329873	0.000329873	0.00154864
INTERPRO	IPR003613:U box domain	7	2.22222	8.47274e-05	AT3G11840, AT5G64660, AT3G47820, AT1G60190, AT4G36550, AT2G35930, AT5G65920	237	64	20885	9.63838	0.0222864	0.00250114	0.111086
UP_SEQ_FEATURE	domain:U-box	7	2.22222	0.000146489	AT3G11840, AT5G64660, AT3G47820, AT1G60190, AT4G36550, AT2G35930, AT5G65920	115	63	8885	8.58454	0.0404711	0.0051508	0.193732
INTERPRO	IPR003657:DNA-binding WRKY	7	2.22222	0.00017679	AT5G49520, AT1G80840, AT4G18170, AT4G01720, AT2G38470, AT2G23320, AT4G23810	237	73	20885	8.45009	0.0459415	0.00469199	0.231659
SMART	SM00504:Ubox	7	2.22222	0.000221415	AT3G11840, AT5G64660, AT3G47820, AT1G60190, AT4G36550, AT2G35930, AT5G65920	106	64	7691	7.93588	0.0112299	0.0056308	0.213991
SMART	SM00774:WRKY	7	2.22222	0.00045531	AT5G49520, AT1G80840, AT4G18170, AT4G01720, AT2G38470, AT2G23320, AT4G23810	106	73	7691	6.95748	0.0229584	0.00771213	0.439596
GOTERM_BP_ALL	GO:0016567~protein ubiquitination	7	2.22222	0.0057232	AT3G11840, AT5G64660, AT3G47820, AT1G60190, AT4G36550, AT2G35930, AT5G65920	198	125	15221	4.30493	0.959812	0.0647697	8.05407
GOTERM_BP_FAT	GO:0016567~protein ubiquitination	7	2.22222	0.00680057	AT3G11840, AT5G64660, AT3G47820, AT1G60190, AT4G36550, AT2G35930, AT5G65920	189	125	13998	4.14756	0.956076	0.0989339	9.24919
GOTERM_BP_ALL	GO:0032446~protein modification by small protein conjugation	7	2.22222	0.00768902	AT3G11840, AT5G64660, AT3G47820, AT1G60190, AT4G36550, AT2G35930, AT5G65920	198	133	15221	4.04599	0.986733	0.0812624	10.6781
GOTERM_BP_FAT	GO:0032446~protein modification by small protein conjugation	7	2.22222	0.00910908	AT3G11840, AT5G64660, AT3G47820, AT1G60190, AT4G36550, AT2G35930, AT5G65920	189	133	13998	3.89808	0.98487	0.122757	12.2036
GOTERM_BP_ALL	GO:0002252~immune effector process	6	1.90476	9.60946e-06	AT3G11840, AT2G35930, AT5G06320, AT5G24590, AT2G26560, AT3G11650	198	23	15221	20.054	0.00536687	0.000256221	0.0140575
GOTERM_BP_FAT	GO:0002252~immune effector process	6	1.90476	1.14546e-05	AT3G11840, AT2G35930, AT5G06320, AT5G24590, AT2G26560, AT3G11650	189	23	13998	19.3209	0.0052325	0.000374661	0.0162903
UP_SEQ_FEATURE	repeat:ARM 2	6	1.90476	0.000232006	AT5G64660, AT3G47820, AT1G60190, AT4G36550, AT2G35930, AT5G65920	115	44	8885	10.5356	0.0633384	0.007244	0.306668
UP_SEQ_FEATURE	repeat:ARM 1	6	1.90476	0.000232006	AT5G64660, AT3G47820, AT1G60190, AT4G36550, AT2G35930, AT5G65920	115	44	8885	10.5356	0.0633384	0.007244	0.306668
GOTERM_BP_ALL	GO:0009626~plant-type hypersensitive response	6	1.90476	0.000276987	AT1G28380, AT3G45640, AT3G20600, AT4G26090, AT2G26560, AT2G01180	198	45	15221	10.2498	0.1437	0.00533518	0.404461
GOTERM_BP_ALL	GO:0034050~host programmed cell death induced by symbiont	6	1.90476	0.000307533	AT1G28380, AT3G45640, AT3G20600, AT4G26090, AT2G26560, AT2G01180	198	46	15221	10.027	0.158227	0.00572504	0.448971
GOTERM_BP_FAT	GO:0009626~plant-type hypersensitive response	6	1.90476	0.000327409	AT1G28380, AT3G45640, AT3G20600, AT4G26090, AT2G26560, AT2G01180	189	45	13998	9.87513	0.139273	0.00829748	0.464657
GOTERM_BP_FAT	GO:0034050~host programmed cell death induced by symbiont	6	1.90476	0.000363377	AT1G28380, AT3G45640, AT3G20600, AT4G26090, AT2G26560, AT2G01180	189	46	13998	9.66046	0.153341	0.00872261	0.515579
UP_SEQ_FEATURE	DNA-binding region:WRKY	6	1.90476	0.000918081	AT5G49520, AT1G80840, AT4G18170, AT4G01720, AT2G23320, AT4G23810	115	59	8885	7.85704	0.228191	0.0213535	1.20845
GOTERM_BP_ALL	GO:0080134~regulation of response to stress	6	1.90476	0.00269983	AT3G45640, AT1G80840, AT3G52400, AT1G59870, AT5G47220, AT4G23810	198	74	15221	6.23301	0.779961	0.0354045	3.87793
SP_PIR_KEYWORDS	gpi-anchor	6	1.90476	0.00688714	AT4G20830, AT5G19240, AT5G19230, AT5G20230, AT5G64310, AT3G16860	304	104	26538	5.03631	0.581376	0.0472252	7.69146
INTERPRO	IPR008889:VQ	5	1.5873	0.000445749	AT5G46780, AT3G56710, AT1G80450, AT2G41010, AT4G20000	237	32	20885	13.7691	0.111833	0.00908126	0.583143
GOTERM_BP_ALL	GO:0009867~jasmonic acid mediated signaling pathway	5	1.5873	0.00104099	AT3G23240, AT3G52400, AT3G15500, AT1G19180, AT5G47220	198	35	15221	10.982	0.441923	0.0165264	1.51219
GOTERM_BP_FAT	GO:0009867~jasmonic acid mediated signaling pathway	5	1.5873	0.00119148	AT3G23240, AT3G52400, AT3G15500, AT1G19180, AT5G47220	189	35	13998	10.5805	0.420752	0.0269319	1.68132
UP_SEQ_FEATURE	repeat:ARM 3	5	1.5873	0.00149564	AT5G64660, AT3G47820, AT1G60190, AT4G36550, AT2G35930	115	39	8885	9.90524	0.344323	0.0319468	1.96175
GOTERM_BP_ALL	GO:0042434~indole derivative metabolic process	5	1.5873	0.00207397	AT5G44070, AT3G45640, AT1G59870, AT2G38470, AT1G73500, AT1G29690	198	42	15221	9.15164	0.687338	0.0286475	2.99166
GOTERM_BP_ALL	GO:0042430~indole and derivative metabolic process	5	1.5873	0.00207397	AT5G44070, AT3G45640, AT1G59870, AT2G38470, AT1G73500, AT1G29690	198	42	15221	9.15164	0.687338	0.0286475	2.99166
GOTERM_BP_FAT	GO:0042430~indole and derivative metabolic process	5	1.5873	0.00236771	AT5G44070, AT3G45640, AT1G59870, AT2G38470, AT1G73500, AT1G29690	189	42	13998	8.81708	0.662334	0.0424985	3.31532
GOTERM_BP_FAT	GO:0042434~indole derivative metabolic process	5	1.5873	0.00236771	AT5G44070, AT3G45640, AT1G59870, AT2G38470, AT1G73500, AT1G29690	189	42	13998	8.81708	0.662334	0.0424985	3.31532
GOTERM_BP_ALL	GO:0031347~regulation of defense response	5	1.5873	0.00799529	AT1G80840, AT3G52400, AT1G59870, AT5G47220, AT4G23810	198	61	15221	6.30113	0.988839	0.0828178	11.0805
GOTERM_BP_ALL	GO:0051607~defense response to virus	4	1.26984	0.00177575	AT5G06320, AT5G24590, AT2G26560, AT3G11650	198	19	15221	16.1839	0.630388	0.0258521	2.56667
GOTERM_BP_FAT	GO:0051607~defense response to virus	4	1.26984	0.0019716	AT5G06320, AT5G24590, AT2G26560, AT3G11650	189	19	13998	15.5923	0.595007	0.0385371	2.76789
INTERPRO	IPR012951:Berberine/berberine-like	4	1.26984	0.00341058	AT4G20830, AT4G20860, AT1G30700, AT1G30730	237	27	20885	13.0552	0.596978	0.0628498	4.38259
GOTERM_BP_ALL	GO:0009816~defense response to bacterium, incompatible interaction	4	1.26984	0.00445823	AT2G40000, AT3G20600, AT4G23190, AT4G23810	198	26	15221	11.8267	0.918094	0.0529424	6.32778
GOTERM_BP_FAT	GO:0009816~defense response to bacterium, incompatible interaction	4	1.26984	0.00493787	AT2G40000, AT3G20600, AT4G23190, AT4G23810	189	26	13998	11.3944	0.896393	0.0805397	6.79826
GOTERM_BP_ALL	GO:0031408~oxylipin biosynthetic process	4	1.26984	0.0067031	AT1G20510, AT1G17420, AT1G72520, AT2G26560	198	30	15221	10.2498	0.976864	0.073985	9.3709
GOTERM_BP_FAT	GO:0031408~oxylipin biosynthetic process	4	1.26984	0.007414	AT1G20510, AT1G17420, AT1G72520, AT2G26560	189	30	13998	9.87513	0.966901	0.104116	10.0431
UP_SEQ_FEATURE	repeat:ARM 4	4	1.26984	0.00921821	AT5G64660, AT3G47820, AT1G60190, AT2G35930	115	34	8885	9.08951	0.926582	0.1506	11.537
GOTERM_BP_ALL	GO:0031407~oxylipin metabolic process	4	1.26984	0.0095136	AT1G20510, AT1G17420, AT1G72520, AT2G26560	198	34	15221	9.04397	0.995267	0.0943767	13.051
GOTERM_BP_ALL	GO:0045730~respiratory burst	3	0.952381	0.00162442	AT3G11840, AT2G35930, AT5G64120	198	5	15221	46.1242	0.597643	0.0249722	2.35036
GOTERM_BP_FAT	GO:0045730~respiratory burst	3	0.952381	0.00174709	AT3G11840, AT2G35930, AT5G64120	189	5	13998	44.4381	0.551061	0.0357485	2.45634
KEGG_PATHWAY	ath00592:alpha-Linolenic acid metabolism	3	0.952381	0.00428888	AT1G20510, AT1G17420, AT1G72520	10	28	2458	26.3357	0.0420704	0.0420704	2.54786
GOTERM_BP_ALL	GO:0052317~camalexin metabolic process	3	0.952381	0.00443329	AT3G45640, AT2G38470, AT1G73500	198	8	15221	28.8277	0.916938	0.0537917	6.29346
GOTERM_BP_ALL	GO:0010120~camalexin biosynthetic process	3	0.952381	0.00443329	AT3G45640, AT2G38470, AT1G73500	198	8	15221	28.8277	0.916938	0.0537917	6.29346
PIR_SUPERFAMILY	PIRSF016002:osmotic stress-induced zinc-finger protein	3	0.952381	0.0044382	AT3G19580, AT1G27730, AT5G67450	112	8	8556	28.6473	0.338782	0.338782	4.75287
GOTERM_BP_FAT	GO:0010120~camalexin biosynthetic process	3	0.952381	0.00476354	AT3G45640, AT2G38470, AT1G73500	189	8	13998	27.7738	0.887737	0.0806717	6.56575
GOTERM_BP_FAT	GO:0052317~camalexin metabolic process	3	0.952381	0.00476354	AT3G45640, AT2G38470, AT1G73500	189	8	13998	27.7738	0.887737	0.0806717	6.56575
GOTERM_BP_ALL	GO:0009700~indole phytoalexin biosynthetic process	3	0.952381	0.00565156	AT3G45640, AT2G38470, AT1G73500	198	9	15221	25.6246	0.958158	0.0652991	7.9571
GOTERM_BP_ALL	GO:0052314~phytoalexin metabolic process	3	0.952381	0.00565156	AT3G45640, AT2G38470, AT1G73500	198	9	15221	25.6246	0.958158	0.0652991	7.9571
GOTERM_BP_ALL	GO:0042431~indole metabolic process	3	0.952381	0.00565156	AT3G45640, AT2G38470, AT1G73500	198	9	15221	25.6246	0.958158	0.0652991	7.9571
GOTERM_BP_ALL	GO:0046217~indole phytoalexin metabolic process	3	0.952381	0.00565156	AT3G45640, AT2G38470, AT1G73500	198	9	15221	25.6246	0.958158	0.0652991	7.9571
GOTERM_BP_ALL	GO:0052315~phytoalexin biosynthetic process	3	0.952381	0.00565156	AT3G45640, AT2G38470, AT1G73500	198	9	15221	25.6246	0.958158	0.0652991	7.9571
GOTERM_BP_FAT	GO:0046217~indole phytoalexin metabolic process	3	0.952381	0.00607063	AT3G45640, AT2G38470, AT1G73500	189	9	13998	24.6878	0.938507	0.0916871	8.29597
GOTERM_BP_FAT	GO:0052315~phytoalexin biosynthetic process	3	0.952381	0.00607063	AT3G45640, AT2G38470, AT1G73500	189	9	13998	24.6878	0.938507	0.0916871	8.29597
GOTERM_BP_FAT	GO:0052314~phytoalexin metabolic process	3	0.952381	0.00607063	AT3G45640, AT2G38470, AT1G73500	189	9	13998	24.6878	0.938507	0.0916871	8.29597
GOTERM_BP_FAT	GO:0009700~indole phytoalexin biosynthetic process	3	0.952381	0.00607063	AT3G45640, AT2G38470, AT1G73500	189	9	13998	24.6878	0.938507	0.0916871	8.29597
GOTERM_BP_FAT	GO:0042431~indole metabolic process	3	0.952381	0.00607063	AT3G45640, AT2G38470, AT1G73500	189	9	13998	24.6878	0.938507	0.0916871	8.29597

## Sheet: cluster6_david
Category	Term	Count	%	PValue	Genes	List Total	Pop Hits	Pop Total	Fold Enrichment	Bonferroni	Benjamini	FDR
GOTERM_BP_ALL	GO:0050896~response to stimulus	61	36.5269	1.95735e-14	AT5G24470, AT3G05370, AT5G51190, AT3G52450, AT1G72920, AT5G64750, AT5G13220, AT2G17660, AT1G76650, AT1G57850, AT5G45340, AT2G23170, AT1G02400, AT1G32640, AT5G57220, AT2G44840, AT3G48360, AT3G57530, AT5G57560, AT5G39580, AT4G01250, AT1G64380, AT4G31550, AT1G13260, AT3G18690, AT5G21960, AT4G25490, AT2G39200, AT1G33760, AT3G22060, AT2G37430, AT1G74650, AT4G11280, AT1G66160, AT1G68840, AT1G51700, AT5…	97	3880	15221	2.467	7.81597e-12	1.56319e-12	2.7256e-11
GOTERM_BP_ALL	GO:0065007~biological regulation	51	30.5389	1.60984e-07	AT5G24470, AT3G05370, AT5G51190, AT1G72920, AT1G25550, AT5G64750, AT2G36400, AT5G13220, AT1G57850, AT2G23170, AT1G32640, AT2G44840, AT3G48360, AT3G57530, AT4G15680, AT4G01250, AT1G64380, AT4G31550, AT1G13260, AT3G18690, AT5G21960, AT4G25490, AT1G33760, AT2G37430, AT1G74650, AT4G11280, AT2G19810, AT3G12910, AT1G68840, AT1G51700, AT3G22961, AT5G61600, AT1G33610, AT3G46600, AT4G37610, AT3G55980, AT3…	97	4116	15221	1.94431	6.43917e-05	2.22047e-06	0.000224542
GOTERM_BP_ALL	GO:0050794~regulation of cellular process	50	29.9401	8.97365e-10	AT5G24470, AT3G05370, AT5G51190, AT1G72920, AT1G25550, AT5G64750, AT2G36400, AT5G13220, AT1G57850, AT1G32640, AT2G44840, AT3G48360, AT3G57530, AT4G15680, AT4G01250, AT1G64380, AT4G31550, AT1G13260, AT3G18690, AT5G21960, AT4G25490, AT1G33760, AT2G37430, AT1G74650, AT4G11280, AT2G19810, AT3G12910, AT1G68840, AT1G51700, AT3G22961, AT5G61600, AT1G33610, AT3G46600, AT4G37610, AT3G55980, AT3G44260, AT1…	97	3430	15221	2.28743	3.58946e-07	1.63157e-08	1.25165e-06
GOTERM_BP_ALL	GO:0050789~regulation of biological process	50	29.9401	1.43168e-08	AT5G24470, AT3G05370, AT5G51190, AT1G72920, AT1G25550, AT5G64750, AT2G36400, AT5G13220, AT1G57850, AT1G32640, AT2G44840, AT3G48360, AT3G57530, AT4G15680, AT4G01250, AT1G64380, AT4G31550, AT1G13260, AT3G18690, AT5G21960, AT4G25490, AT1G33760, AT2G37430, AT1G74650, AT4G11280, AT2G19810, AT3G12910, AT1G68840, AT1G51700, AT3G22961, AT5G61600, AT1G33610, AT3G46600, AT4G37610, AT3G55980, AT3G44260, AT1…	97	3709	15221	2.11536	5.72669e-06	2.29068e-07	1.99691e-05
GOTERM_BP_ALL	GO:0042221~response to chemical stimulus	45	26.9461	1.92651e-15	AT1G74650, AT5G51190, AT4G11280, AT3G52450, AT1G66160, AT1G68840, AT5G64750, AT5G13220, AT1G51700, AT5G61600, AT2G17660, AT4G15975, AT5G45340, AT2G23170, AT1G77760, AT3G46600, AT1G32640, AT3G55980, AT4G37610, AT1G53170, AT2G44840, AT3G48360, AT3G57530, AT5G47230, AT5G57560, AT1G74930, AT3G15210, AT5G39580, AT4G01250, AT5G51990, AT1G22190, AT4G31550, AT1G64380, AT1G13260, AT4G39070, AT4G37260, AT5…	97	1953	15221	3.61561	7.54952e-13	1.88738e-13	2.63123e-12
GOTERM_BP_ALL	GO:0045449~regulation of transcription	40	23.9521	2.48607e-11	AT5G24470, AT1G74650, AT5G51190, AT1G25550, AT2G19810, AT3G12910, AT1G68840, AT5G64750, AT2G36400, AT5G13220, AT1G51700, AT3G22961, AT5G61600, AT3G46600, AT1G32640, AT3G55980, AT4G37610, AT3G44260, AT1G53170, AT2G44840, AT3G48360, AT5G47230, AT1G74930, AT3G15210, AT4G01250, AT5G51990, AT4G31550, AT1G64380, AT1G22190, AT1G13260, AT4G39070, AT4G37260, AT4G25470, AT5G21960, AT4G25490, AT3G48100, AT1…	97	2024	15221	3.10114	9.94427e-09	1.10492e-09	3.46758e-08
GOTERM_BP_FAT	GO:0045449~regulation of transcription	40	23.9521	3.01062e-11	AT5G24470, AT1G74650, AT5G51190, AT1G25550, AT2G19810, AT3G12910, AT1G68840, AT5G64750, AT2G36400, AT5G13220, AT1G51700, AT3G22961, AT5G61600, AT3G46600, AT1G32640, AT3G55980, AT4G37610, AT3G44260, AT1G53170, AT2G44840, AT3G48360, AT5G47230, AT1G74930, AT3G15210, AT4G01250, AT5G51990, AT4G31550, AT1G64380, AT1G22190, AT1G13260, AT4G39070, AT4G37260, AT4G25470, AT5G21960, AT4G25490, AT3G48100, AT1…	91	2024	13998	3.04	9.15227e-09	1.30747e-09	4.03122e-08
GOTERM_BP_ALL	GO:0019219~regulation of nucleobase, nucleoside, nucleotide and nucleic acid metabolic process	40	23.9521	3.74195e-11	AT5G24470, AT1G74650, AT5G51190, AT1G25550, AT2G19810, AT3G12910, AT1G68840, AT5G64750, AT2G36400, AT5G13220, AT1G51700, AT3G22961, AT5G61600, AT3G46600, AT1G32640, AT3G55980, AT4G37610, AT3G44260, AT1G53170, AT2G44840, AT3G48360, AT5G47230, AT1G74930, AT3G15210, AT4G01250, AT5G51990, AT4G31550, AT1G64380, AT1G22190, AT1G13260, AT4G39070, AT4G37260, AT4G25470, AT5G21960, AT4G25490, AT3G48100, AT1…	97	2051	15221	3.06031	1.49678e-08	1.36071e-09	5.2193e-08
GOTERM_BP_ALL	GO:0051171~regulation of nitrogen compound metabolic process	40	23.9521	4.41124e-11	AT5G24470, AT1G74650, AT5G51190, AT1G25550, AT2G19810, AT3G12910, AT1G68840, AT5G64750, AT2G36400, AT5G13220, AT1G51700, AT3G22961, AT5G61600, AT3G46600, AT1G32640, AT3G55980, AT4G37610, AT3G44260, AT1G53170, AT2G44840, AT3G48360, AT5G47230, AT1G74930, AT3G15210, AT4G01250, AT5G51990, AT4G31550, AT1G64380, AT1G22190, AT1G13260, AT4G39070, AT4G37260, AT4G25470, AT5G21960, AT4G25490, AT3G48100, AT1…	97	2062	15221	3.04399	1.7645e-08	1.3573e-09	6.15282e-08
GOTERM_BP_ALL	GO:0010556~regulation of macromolecule biosynthetic process	40	23.9521	4.96837e-11	AT5G24470, AT1G74650, AT5G51190, AT1G25550, AT2G19810, AT3G12910, AT1G68840, AT5G64750, AT2G36400, AT5G13220, AT1G51700, AT3G22961, AT5G61600, AT3G46600, AT1G32640, AT3G55980, AT4G37610, AT3G44260, AT1G53170, AT2G44840, AT3G48360, AT5G47230, AT1G74930, AT3G15210, AT4G01250, AT5G51990, AT4G31550, AT1G64380, AT1G22190, AT1G13260, AT4G39070, AT4G37260, AT4G25470, AT5G21960, AT4G25490, AT3G48100, AT1…	97	2070	15221	3.03222	1.98735e-08	1.41953e-09	6.92991e-08
GOTERM_BP_ALL	GO:0031326~regulation of cellular biosynthetic process	40	23.9521	7.83218e-11	AT5G24470, AT1G74650, AT5G51190, AT1G25550, AT2G19810, AT3G12910, AT1G68840, AT5G64750, AT2G36400, AT5G13220, AT1G51700, AT3G22961, AT5G61600, AT3G46600, AT1G32640, AT3G55980, AT4G37610, AT3G44260, AT1G53170, AT2G44840, AT3G48360, AT5G47230, AT1G74930, AT3G15210, AT4G01250, AT5G51990, AT4G31550, AT1G64380, AT1G22190, AT1G13260, AT4G39070, AT4G37260, AT4G25470, AT5G21960, AT4G25490, AT3G48100, AT1…	97	2101	15221	2.98748	3.13287e-08	1.95804e-09	1.09244e-07
GOTERM_BP_ALL	GO:0009889~regulation of biosynthetic process	40	23.9521	7.83218e-11	AT5G24470, AT1G74650, AT5G51190, AT1G25550, AT2G19810, AT3G12910, AT1G68840, AT5G64750, AT2G36400, AT5G13220, AT1G51700, AT3G22961, AT5G61600, AT3G46600, AT1G32640, AT3G55980, AT4G37610, AT3G44260, AT1G53170, AT2G44840, AT3G48360, AT5G47230, AT1G74930, AT3G15210, AT4G01250, AT5G51990, AT4G31550, AT1G64380, AT1G22190, AT1G13260, AT4G39070, AT4G37260, AT4G25470, AT5G21960, AT4G25490, AT3G48100, AT1…	97	2101	15221	2.98748	3.13287e-08	1.95804e-09	1.09244e-07
GOTERM_BP_ALL	GO:0080090~regulation of primary metabolic process	40	23.9521	2.46805e-10	AT5G24470, AT1G74650, AT5G51190, AT1G25550, AT2G19810, AT3G12910, AT1G68840, AT5G64750, AT2G36400, AT5G13220, AT1G51700, AT3G22961, AT5G61600, AT3G46600, AT1G32640, AT3G55980, AT4G37610, AT3G44260, AT1G53170, AT2G44840, AT3G48360, AT5G47230, AT1G74930, AT3G15210, AT4G01250, AT5G51990, AT4G31550, AT1G64380, AT1G22190, AT1G13260, AT4G39070, AT4G37260, AT4G25470, AT5G21960, AT4G25490, AT3G48100, AT1…	97	2182	15221	2.87658	9.8722e-08	5.1959e-09	3.44245e-07
GOTERM_BP_ALL	GO:0031323~regulation of cellular metabolic process	40	23.9521	2.60806e-10	AT5G24470, AT1G74650, AT5G51190, AT1G25550, AT2G19810, AT3G12910, AT1G68840, AT5G64750, AT2G36400, AT5G13220, AT1G51700, AT3G22961, AT5G61600, AT3G46600, AT1G32640, AT3G55980, AT4G37610, AT3G44260, AT1G53170, AT2G44840, AT3G48360, AT5G47230, AT1G74930, AT3G15210, AT4G01250, AT5G51990, AT4G31550, AT1G64380, AT1G22190, AT1G13260, AT4G39070, AT4G37260, AT4G25470, AT5G21960, AT4G25490, AT3G48100, AT1…	97	2186	15221	2.87132	1.04323e-07	5.21613e-09	3.63774e-07
GOTERM_BP_ALL	GO:0010468~regulation of gene expression	40	23.9521	3.03328e-10	AT5G24470, AT1G74650, AT5G51190, AT1G25550, AT2G19810, AT3G12910, AT1G68840, AT5G64750, AT2G36400, AT5G13220, AT1G51700, AT3G22961, AT5G61600, AT3G46600, AT1G32640, AT3G55980, AT4G37610, AT3G44260, AT1G53170, AT2G44840, AT3G48360, AT5G47230, AT1G74930, AT3G15210, AT4G01250, AT5G51990, AT4G31550, AT1G64380, AT1G22190, AT1G13260, AT4G39070, AT4G37260, AT4G25470, AT5G21960, AT4G25490, AT3G48100, AT1…	97	2197	15221	2.85694	1.21331e-07	5.77767e-09	4.23083e-07
GOTERM_BP_ALL	GO:0060255~regulation of macromolecule metabolic process	40	23.9521	9.79299e-10	AT5G24470, AT1G74650, AT5G51190, AT1G25550, AT2G19810, AT3G12910, AT1G68840, AT5G64750, AT2G36400, AT5G13220, AT1G51700, AT3G22961, AT5G61600, AT3G46600, AT1G32640, AT3G55980, AT4G37610, AT3G44260, AT1G53170, AT2G44840, AT3G48360, AT5G47230, AT1G74930, AT3G15210, AT4G01250, AT5G51990, AT4G31550, AT1G64380, AT1G22190, AT1G13260, AT4G39070, AT4G37260, AT4G25470, AT5G21960, AT4G25490, AT3G48100, AT1…	97	2285	15221	2.74692	3.9172e-07	1.70313e-08	1.36593e-06
GOTERM_BP_ALL	GO:0019222~regulation of metabolic process	40	23.9521	3.12393e-09	AT5G24470, AT1G74650, AT5G51190, AT1G25550, AT2G19810, AT3G12910, AT1G68840, AT5G64750, AT2G36400, AT5G13220, AT1G51700, AT3G22961, AT5G61600, AT3G46600, AT1G32640, AT3G55980, AT4G37610, AT3G44260, AT1G53170, AT2G44840, AT3G48360, AT5G47230, AT1G74930, AT3G15210, AT4G01250, AT5G51990, AT4G31550, AT1G64380, AT1G22190, AT1G13260, AT4G39070, AT4G37260, AT4G25470, AT5G21960, AT4G25490, AT3G48100, AT1…	97	2377	15221	2.6406	1.24957e-06	5.20655e-08	4.35728e-06
GOTERM_CC_ALL	GO:0005634~nucleus	39	23.3533	0.000336449	AT5G24470, AT1G74650, AT5G51190, AT1G25550, AT1G68840, AT5G64750, AT2G36400, AT5G13220, AT1G51700, AT3G22961, AT5G61600, AT3G46600, AT1G32640, AT3G55980, AT4G37610, AT3G44260, AT1G53170, AT2G44840, AT3G48360, AT3G57530, AT5G47230, AT1G11260, AT1G74930, AT3G15210, AT4G01250, AT5G51990, AT4G31550, AT1G64380, AT1G22190, AT1G13260, AT4G37260, AT3G18690, AT4G25470, AT5G21960, AT4G25490, AT3G48100, AT1…	112	3353	16687	1.73297	0.0219645	0.0219645	0.343465
GOTERM_BP_ALL	GO:0010033~response to organic substance	38	22.7545	2.18163e-17	AT1G74650, AT5G51190, AT3G52450, AT4G11280, AT1G66160, AT1G68840, AT5G64750, AT5G13220, AT1G51700, AT5G61600, AT4G15975, AT2G23170, AT3G46600, AT1G32640, AT3G55980, AT4G37610, AT1G53170, AT2G44840, AT3G48360, AT3G57530, AT5G47230, AT5G57560, AT1G74930, AT3G15210, AT4G01250, AT5G51990, AT4G31550, AT1G64380, AT1G22190, AT1G13260, AT4G39070, AT4G37260, AT5G21960, AT3G48100, AT4G17490, AT3G22060, AT1…	97	1176	15221	5.07046	8.72653e-15	2.90884e-15	3.04296e-14
GOTERM_BP_FAT	GO:0010033~response to organic substance	38	22.7545	2.5841e-17	AT1G74650, AT5G51190, AT3G52450, AT4G11280, AT1G66160, AT1G68840, AT5G64750, AT5G13220, AT1G51700, AT5G61600, AT4G15975, AT2G23170, AT3G46600, AT1G32640, AT3G55980, AT4G37610, AT1G53170, AT2G44840, AT3G48360, AT3G57530, AT5G47230, AT5G57560, AT1G74930, AT3G15210, AT4G01250, AT5G51990, AT4G31550, AT1G64380, AT1G22190, AT1G13260, AT4G39070, AT4G37260, AT5G21960, AT3G48100, AT4G17490, AT3G22060, AT1…	91	1176	13998	4.97051	7.85567e-15	2.61856e-15	3.46012e-14
GOTERM_MF_FAT	GO:0030528~transcription regulator activity	37	22.1557	1.54694e-10	AT5G24470, AT1G74650, AT5G51190, AT1G25550, AT2G19810, AT3G12910, AT1G68840, AT5G64750, AT2G36400, AT5G04340, AT1G51700, AT5G61600, AT3G46600, AT1G32640, AT3G55980, AT4G37610, AT1G53170, AT2G44840, AT3G48360, AT5G47230, AT1G74930, AT3G15210, AT4G01250, AT5G51990, AT4G31550, AT1G64380, AT1G22190, AT1G13260, AT4G39070, AT4G37260, AT4G25470, AT5G21960, AT4G25490, AT3G48100, AT4G17490, AT1G33760, AT2…	92	1913	14806	3.1127	2.16571e-08	2.16571e-08	1.82523e-07
GOTERM_MF_ALL	GO:0030528~transcription regulator activity	37	22.1557	1.58452e-09	AT5G24470, AT1G74650, AT5G51190, AT1G25550, AT2G19810, AT3G12910, AT1G68840, AT5G64750, AT2G36400, AT5G04340, AT1G51700, AT5G61600, AT3G46600, AT1G32640, AT3G55980, AT4G37610, AT1G53170, AT2G44840, AT3G48360, AT5G47230, AT1G74930, AT3G15210, AT4G01250, AT5G51990, AT4G31550, AT1G64380, AT1G22190, AT1G13260, AT4G39070, AT4G37260, AT4G25470, AT5G21960, AT4G25490, AT3G48100, AT4G17490, AT1G33760, AT2…	110	1913	16788	2.95184	2.9789e-07	2.9789e-07	1.9659e-06
GOTERM_BP_ALL	GO:0006950~response to stress	37	22.1557	1.25442e-07	AT3G05370, AT3G52450, AT4G11280, AT1G72920, AT5G64750, AT5G13220, AT5G61600, AT1G76650, AT1G57850, AT5G45340, AT1G77760, AT1G32640, AT3G55980, AT3G44260, AT5G57220, AT2G44840, AT3G57530, AT5G47230, AT5G57560, AT1G55450, AT1G74930, AT3G15210, AT5G39580, AT4G01250, AT1G63750, AT5G51990, AT4G31550, AT5G22690, AT4G37260, AT3G18690, AT4G25470, AT4G25490, AT3G14440, AT1G30135, AT4G17490, AT1G11210, AT2…	97	2365	15221	2.45495	5.01757e-05	1.79203e-06	0.000174967
SP_PIR_KEYWORDS	nucleus	34	20.3593	2.37495e-07	AT5G24470, AT1G74650, AT5G51190, AT1G25550, AT1G68840, AT5G64750, AT5G13220, AT1G51700, AT5G61600, AT3G46600, AT1G32640, AT3G55980, AT3G44260, AT1G53170, AT2G44840, AT3G57530, AT5G47230, AT3G15210, AT1G74930, AT4G01250, AT5G51990, AT4G31550, AT1G64380, AT1G22190, AT1G13260, AT4G37260, AT3G18690, AT4G25470, AT5G21960, AT4G25490, AT3G48100, AT1G30135, AT4G17490, AT1G33760	163	2052	26538	2.69763	2.61242e-05	5.22489e-06	0.000268328
GOTERM_MF_FAT	GO:0003677~DNA binding	33	19.7605	1.08407e-05	AT1G74650, AT5G51190, AT1G25550, AT2G19810, AT3G12910, AT1G68840, AT5G64750, AT5G04340, AT1G51700, AT5G61600, AT3G46600, AT1G32640, AT3G55980, AT1G53170, AT2G44840, AT5G47230, AT3G15210, AT1G74930, AT4G01250, AT5G51990, AT3G59080, AT4G31550, AT1G64380, AT1G22190, AT1G13260, AT4G39070, AT4G37260, AT4G25470, AT5G21960, AT4G25490, AT4G17490, AT1G33760, AT2G37430	92	2436	14806	2.18015	0.00151655	0.000505774	0.0127902
GOTERM_MF_ALL	GO:0003677~DNA binding	33	19.7605	4.93676e-05	AT1G74650, AT5G51190, AT1G25550, AT2G19810, AT3G12910, AT1G68840, AT5G64750, AT5G04340, AT1G51700, AT5G61600, AT3G46600, AT1G32640, AT3G55980, AT1G53170, AT2G44840, AT5G47230, AT3G15210, AT1G74930, AT4G01250, AT5G51990, AT3G59080, AT4G31550, AT1G64380, AT1G22190, AT1G13260, AT4G39070, AT4G37260, AT4G25470, AT5G21960, AT4G25490, AT4G17490, AT1G33760, AT2G37430	110	2436	16788	2.06749	0.00923839	0.003089	0.0612326
GOTERM_MF_FAT	GO:0003700~transcription factor activity	32	19.1617	7.98475e-09	AT1G74650, AT5G51190, AT1G25550, AT2G19810, AT3G12910, AT1G68840, AT5G64750, AT5G04340, AT1G51700, AT5G61600, AT3G46600, AT1G32640, AT3G55980, AT1G53170, AT2G44840, AT5G47230, AT3G15210, AT1G74930, AT4G01250, AT5G51990, AT4G31550, AT1G64380, AT1G22190, AT1G13260, AT4G39070, AT4G37260, AT4G25470, AT5G21960, AT4G25490, AT4G17490, AT1G33760, AT2G37430	92	1678	14806	3.06908	1.11786e-06	5.58932e-07	9.42121e-06
GOTERM_MF_ALL	GO:0003700~transcription factor activity	32	19.1617	4.94776e-08	AT1G74650, AT5G51190, AT1G25550, AT2G19810, AT3G12910, AT1G68840, AT5G64750, AT5G04340, AT1G51700, AT5G61600, AT3G46600, AT1G32640, AT3G55980, AT1G53170, AT2G44840, AT5G47230, AT3G15210, AT1G74930, AT4G01250, AT5G51990, AT4G31550, AT1G64380, AT1G22190, AT1G13260, AT4G39070, AT4G37260, AT4G25470, AT5G21960, AT4G25490, AT4G17490, AT1G33760, AT2G37430	110	1678	16788	2.91048	9.30174e-06	4.65088e-06	6.13863e-05
GOTERM_BP_ALL	GO:0006807~nitrogen compound metabolic process	32	19.1617	0.00289743	AT5G24470, AT5G51190, AT4G11280, AT1G68840, AT5G64750, AT5G13220, AT1G51700, AT5G61600, AT1G77760, AT3G46600, AT1G32640, AT3G44260, AT1G53170, AT5G57220, AT2G44840, AT5G47230, AT1G02360, AT3G15210, AT1G74930, AT4G01250, AT5G51990, AT4G31550, AT1G64380, AT1G22190, AT1G13260, AT4G25470, AT5G21960, AT4G25490, AT3G48100, AT1G30135, AT4G17490, AT1G33760	97	3038	15221	1.65285	0.686719	0.0308822	3.96642
GOTERM_BP_ALL	GO:0034641~cellular nitrogen compound metabolic process	30	17.9641	0.00704301	AT5G24470, AT5G51190, AT4G11280, AT1G68840, AT5G64750, AT5G13220, AT1G51700, AT5G61600, AT1G77760, AT3G46600, AT1G32640, AT3G44260, AT1G53170, AT2G44840, AT5G47230, AT3G15210, AT1G74930, AT4G01250, AT5G51990, AT4G31550, AT1G64380, AT1G22190, AT1G13260, AT4G25470, AT5G21960, AT4G25490, AT3G48100, AT4G17490, AT1G30135, AT1G33760	97	2946	15221	1.59794	0.94082	0.065098	9.38803
GOTERM_BP_ALL	GO:0006355~regulation of transcription, DNA-dependent	29	17.3653	7.0095e-11	AT5G24470, AT1G74650, AT5G51190, AT1G68840, AT5G64750, AT3G22961, AT5G61600, AT3G46600, AT1G32640, AT4G37610, AT2G44840, AT1G53170, AT3G48360, AT5G47230, AT3G15210, AT1G74930, AT4G01250, AT5G51990, AT4G31550, AT1G64380, AT1G22190, AT1G13260, AT4G37260, AT4G25470, AT5G21960, AT4G25490, AT3G48100, AT4G17490, AT1G33760	97	1089	15221	4.1787	2.8038e-08	1.8692e-09	9.7769e-08
GOTERM_BP_ALL	GO:0051252~regulation of RNA metabolic process	29	17.3653	7.96757e-11	AT5G24470, AT1G74650, AT5G51190, AT1G68840, AT5G64750, AT3G22961, AT5G61600, AT3G46600, AT1G32640, AT4G37610, AT2G44840, AT1G53170, AT3G48360, AT5G47230, AT3G15210, AT1G74930, AT4G01250, AT5G51990, AT4G31550, AT1G64380, AT1G22190, AT1G13260, AT4G37260, AT4G25470, AT5G21960, AT4G25490, AT3G48100, AT4G17490, AT1G33760	97	1095	15221	4.15581	3.18703e-08	1.87472e-09	1.11132e-07
GOTERM_BP_FAT	GO:0006355~regulation of transcription, DNA-dependent	29	17.3653	8.87682e-11	AT5G24470, AT1G74650, AT5G51190, AT1G68840, AT5G64750, AT3G22961, AT5G61600, AT3G46600, AT1G32640, AT4G37610, AT2G44840, AT1G53170, AT3G48360, AT5G47230, AT3G15210, AT1G74930, AT4G01250, AT5G51990, AT4G31550, AT1G64380, AT1G22190, AT1G13260, AT4G37260, AT4G25470, AT5G21960, AT4G25490, AT3G48100, AT4G17490, AT1G33760	91	1089	13998	4.09633	2.69855e-08	2.69855e-09	1.18861e-07
GOTERM_BP_FAT	GO:0051252~regulation of RNA metabolic process	29	17.3653	1.00907e-10	AT5G24470, AT1G74650, AT5G51190, AT1G68840, AT5G64750, AT3G22961, AT5G61600, AT3G46600, AT1G32640, AT4G37610, AT2G44840, AT1G53170, AT3G48360, AT5G47230, AT3G15210, AT1G74930, AT4G01250, AT5G51990, AT4G31550, AT1G64380, AT1G22190, AT1G13260, AT4G37260, AT4G25470, AT5G21960, AT4G25490, AT3G48100, AT4G17490, AT1G33760	91	1095	13998	4.07388	3.06757e-08	2.7887e-09	1.35115e-07
GOTERM_BP_ALL	GO:0009719~response to endogenous stimulus	28	16.7665	3.14648e-11	AT1G74650, AT5G51190, AT4G11280, AT1G68840, AT5G64750, AT5G13220, AT5G61600, AT2G23170, AT1G32640, AT4G37610, AT2G44840, AT1G53170, AT3G48360, AT3G57530, AT5G47230, AT5G57560, AT3G15210, AT1G74930, AT5G51990, AT1G64380, AT1G22190, AT1G13260, AT4G37260, AT5G21960, AT3G48100, AT4G17490, AT1G33760, AT3G22060	97	975	15221	4.50635	1.25859e-08	1.25859e-09	4.38873e-08
GOTERM_BP_FAT	GO:0009719~response to endogenous stimulus	28	16.7665	3.98536e-11	AT1G74650, AT5G51190, AT4G11280, AT1G68840, AT5G64750, AT5G13220, AT5G61600, AT2G23170, AT1G32640, AT4G37610, AT2G44840, AT1G53170, AT3G48360, AT3G57530, AT5G47230, AT5G57560, AT3G15210, AT1G74930, AT5G51990, AT1G64380, AT1G22190, AT1G13260, AT4G37260, AT5G21960, AT3G48100, AT4G17490, AT1G33760, AT3G22060	91	975	13998	4.41751	1.21155e-08	1.51444e-09	5.3364e-08
SP_PIR_KEYWORDS	transcription regulation	28	16.7665	3.30508e-09	AT5G24470, AT5G51190, AT1G68840, AT5G64750, AT5G13220, AT1G51700, AT5G61600, AT3G46600, AT1G32640, AT3G44260, AT2G44840, AT1G53170, AT5G47230, AT3G15210, AT1G74930, AT4G01250, AT5G51990, AT4G31550, AT1G64380, AT1G22190, AT1G13260, AT4G25470, AT5G21960, AT4G25490, AT3G48100, AT4G17490, AT1G30135, AT1G33760	163	1184	26538	3.85023	3.63559e-07	1.21186e-07	3.73416e-06
SP_PIR_KEYWORDS	Transcription	28	16.7665	5.14782e-09	AT5G24470, AT5G51190, AT1G68840, AT5G64750, AT5G13220, AT1G51700, AT5G61600, AT3G46600, AT1G32640, AT3G44260, AT2G44840, AT1G53170, AT5G47230, AT3G15210, AT1G74930, AT4G01250, AT5G51990, AT4G31550, AT1G64380, AT1G22190, AT1G13260, AT4G25470, AT5G21960, AT4G25490, AT3G48100, AT4G17490, AT1G30135, AT1G33760	163	1209	26538	3.77062	5.6626e-07	1.41565e-07	5.81613e-06
GOTERM_BP_ALL	GO:0006350~transcription	28	16.7665	2.12453e-08	AT5G24470, AT5G51190, AT1G68840, AT5G64750, AT5G13220, AT1G51700, AT5G61600, AT3G46600, AT1G32640, AT3G44260, AT2G44840, AT1G53170, AT5G47230, AT3G15210, AT1G74930, AT4G01250, AT5G51990, AT4G31550, AT1G64380, AT1G22190, AT1G13260, AT4G25470, AT5G21960, AT4G25490, AT3G48100, AT4G17490, AT1G30135, AT1G33760	97	1311	15221	3.3514	8.49809e-06	3.26851e-07	2.96331e-05
GOTERM_BP_FAT	GO:0006350~transcription	28	16.7665	2.69262e-08	AT5G24470, AT5G51190, AT1G68840, AT5G64750, AT5G13220, AT1G51700, AT5G61600, AT3G46600, AT1G32640, AT3G44260, AT2G44840, AT1G53170, AT5G47230, AT3G15210, AT1G74930, AT4G01250, AT5G51990, AT4G31550, AT1G64380, AT1G22190, AT1G13260, AT4G25470, AT5G21960, AT4G25490, AT3G48100, AT4G17490, AT1G30135, AT1G33760	91	1311	13998	3.28534	8.18553e-06	6.29658e-07	3.60542e-05
GOTERM_BP_ALL	GO:0006139~nucleobase, nucleoside, nucleotide and nucleic acid metabolic process	28	16.7665	0.00256722	AT5G24470, AT5G51190, AT1G68840, AT5G64750, AT5G13220, AT1G51700, AT5G61600, AT3G46600, AT1G32640, AT3G44260, AT2G44840, AT1G53170, AT5G47230, AT3G15210, AT1G74930, AT4G01250, AT5G51990, AT4G31550, AT1G64380, AT1G22190, AT1G13260, AT4G25470, AT5G21960, AT4G25490, AT3G48100, AT4G17490, AT1G30135, AT1G33760	97	2493	15221	1.76241	0.642353	0.0281573	3.52186
GOTERM_BP_ALL	GO:0009725~response to hormone stimulus	27	16.1677	3.93582e-11	AT1G74650, AT5G51190, AT4G11280, AT1G68840, AT5G64750, AT5G61600, AT2G23170, AT1G32640, AT4G37610, AT2G44840, AT1G53170, AT3G48360, AT3G57530, AT5G57560, AT5G47230, AT3G15210, AT1G74930, AT5G51990, AT1G64380, AT1G22190, AT1G13260, AT4G37260, AT5G21960, AT3G48100, AT4G17490, AT1G33760, AT3G22060	97	909	15221	4.66092	1.57433e-08	1.31194e-09	5.48972e-08
GOTERM_BP_FAT	GO:0009725~response to hormone stimulus	27	16.1677	4.98524e-11	AT1G74650, AT5G51190, AT4G11280, AT1G68840, AT5G64750, AT5G61600, AT2G23170, AT1G32640, AT4G37610, AT2G44840, AT1G53170, AT3G48360, AT3G57530, AT5G57560, AT5G47230, AT3G15210, AT1G74930, AT5G51990, AT1G64380, AT1G22190, AT1G13260, AT4G37260, AT5G21960, AT3G48100, AT4G17490, AT1G33760, AT3G22060	91	909	13998	4.56903	1.51551e-08	1.6839e-09	6.67523e-08
GOTERM_BP_ALL	GO:0007165~signal transduction	26	15.5689	7.01581e-08	AT3G05370, AT5G51190, AT1G72920, AT1G68840, AT5G64750, AT5G61600, AT1G57850, AT1G33610, AT1G32640, AT2G44840, AT1G53170, AT3G57530, AT5G47230, AT3G15210, AT1G74930, AT1G63750, AT5G51990, AT1G64380, AT1G22190, AT5G22690, AT1G13260, AT3G18690, AT5G21960, AT3G48100, AT4G17490, AT1G33760	97	1204	15221	3.38858	2.80629e-05	1.03938e-06	9.78569e-05
SP_PIR_KEYWORDS	dna-binding	26	15.5689	1.33157e-06	AT1G53170, AT2G44840, AT1G74650, AT5G47230, AT5G51190, AT1G74930, AT3G15210, AT2G19810, AT4G01250, AT1G68840, AT5G51990, AT1G22190, AT4G31550, AT1G64380, AT5G64750, AT1G51700, AT1G13260, AT4G37260, AT5G61600, AT4G25470, AT5G21960, AT4G25490, AT4G17490, AT1G32640, AT1G33760, AT3G55980	163	1398	26538	3.02794	0.000146462	2.44118e-05	0.00150443
GOTERM_BP_ALL	GO:0009743~response to carbohydrate stimulus	22	13.1737	3.0513e-20	AT2G44840, AT3G48360, AT1G74650, AT5G51190, AT5G47230, AT3G15210, AT3G52450, AT1G66160, AT4G01250, AT1G64380, AT4G31550, AT5G64750, AT1G51700, AT4G39070, AT4G37260, AT4G15975, AT4G17490, AT3G46600, AT1G32640, AT3G55980, AT4G37610, AT2G37430	97	199	15221	17.3477	1.22052e-17	6.10261e-18	4.25598e-17
GOTERM_BP_FAT	GO:0009743~response to carbohydrate stimulus	22	13.1737	3.84954e-20	AT2G44840, AT3G48360, AT1G74650, AT5G51190, AT5G47230, AT3G15210, AT3G52450, AT1G66160, AT4G01250, AT1G64380, AT4G31550, AT5G64750, AT1G51700, AT4G39070, AT4G37260, AT4G15975, AT4G17490, AT3G46600, AT1G32640, AT3G55980, AT4G37610, AT2G37430	91	199	13998	17.0057	1.17026e-17	5.8513e-18	5.15454e-17
GOTERM_BP_ALL	GO:0051716~cellular response to stimulus	21	12.5749	2.39076e-06	AT1G53170, AT2G44840, AT5G57220, AT3G57530, AT5G51190, AT5G47230, AT3G15210, AT1G74930, AT5G39580, AT1G68840, AT5G51990, AT1G64380, AT1G22190, AT5G64750, AT1G13260, AT5G61600, AT5G21960, AT3G48100, AT4G17490, AT1G32640, AT1G33760	97	978	15221	3.36939	0.000955846	3.0848e-05	0.00333459
GOTERM_BP_ALL	GO:0006952~defense response	21	12.5749	5.24384e-06	AT2G44840, AT5G57220, AT3G05370, AT5G47230, AT3G15210, AT3G52450, AT4G11280, AT1G72920, AT5G39580, AT1G63750, AT4G01250, AT4G31550, AT5G64750, AT5G22690, AT5G13220, AT3G18690, AT5G61600, AT1G57850, AT4G17490, AT1G30135, AT2G39200	97	1030	15221	3.19929	0.00209534	6.5546e-05	0.00731389
GOTERM_BP_FAT	GO:0006952~defense response	21	12.5749	6.46479e-06	AT2G44840, AT5G57220, AT3G05370, AT5G47230, AT3G15210, AT3G52450, AT4G11280, AT1G72920, AT5G39580, AT1G63750, AT4G01250, AT4G31550, AT5G64750, AT5G22690, AT5G13220, AT3G18690, AT5G61600, AT1G57850, AT4G17490, AT1G30135, AT2G39200	91	1030	13998	3.13622	0.00196337	0.000131012	0.00865602
GOTERM_BP_ALL	GO:0010200~response to chitin	20	11.976	2.54478e-21	AT2G44840, AT1G74650, AT5G51190, AT5G47230, AT3G15210, AT3G52450, AT1G66160, AT4G01250, AT1G64380, AT4G31550, AT1G51700, AT4G39070, AT4G37260, AT4G15975, AT4G17490, AT3G46600, AT1G32640, AT3G55980, AT4G37610, AT2G37430	97	127	15221	24.7114	1.01791e-18	1.01791e-18	3.54948e-18
GOTERM_BP_FAT	GO:0010200~response to chitin	20	11.976	3.19395e-21	AT2G44840, AT1G74650, AT5G51190, AT5G47230, AT3G15210, AT3G52450, AT1G66160, AT4G01250, AT1G64380, AT4G31550, AT1G51700, AT4G39070, AT4G37260, AT4G15975, AT4G17490, AT3G46600, AT1G32640, AT3G55980, AT4G37610, AT2G37430	91	127	13998	24.2243	9.70962e-19	9.70962e-19	4.27671e-18
GOTERM_BP_ALL	GO:0007242~intracellular signaling cascade	20	11.976	3.99833e-07	AT2G44840, AT1G53170, AT3G57530, AT5G51190, AT5G47230, AT3G15210, AT1G74930, AT1G68840, AT5G51990, AT1G64380, AT1G22190, AT5G64750, AT1G13260, AT3G18690, AT5G61600, AT5G21960, AT3G48100, AT4G17490, AT1G32640, AT1G33760	97	790	15221	3.9726	0.00015992	5.33109e-06	0.000557688
GOTERM_BP_FAT	GO:0007242~intracellular signaling cascade	20	11.976	4.93398e-07	AT2G44840, AT1G53170, AT3G57530, AT5G51190, AT5G47230, AT3G15210, AT1G74930, AT1G68840, AT5G51990, AT1G64380, AT1G22190, AT5G64750, AT1G13260, AT3G18690, AT5G61600, AT5G21960, AT3G48100, AT4G17490, AT1G32640, AT1G33760	91	790	13998	3.89428	0.000149982	1.07137e-05	0.000660658
GOTERM_BP_ALL	GO:0032870~cellular response to hormone stimulus	19	11.3772	1.79625e-10	AT2G44840, AT1G53170, AT3G57530, AT5G51190, AT5G47230, AT3G15210, AT1G74930, AT1G68840, AT5G51990, AT1G64380, AT1G22190, AT5G64750, AT1G13260, AT5G61600, AT5G21960, AT3G48100, AT4G17490, AT1G32640, AT1G33760	97	432	15221	6.90147	7.18498e-08	3.99166e-09	2.50541e-07
GOTERM_BP_ALL	GO:0009755~hormone-mediated signaling	19	11.3772	1.79625e-10	AT2G44840, AT1G53170, AT3G57530, AT5G51190, AT5G47230, AT3G15210, AT1G74930, AT1G68840, AT5G51990, AT1G64380, AT1G22190, AT5G64750, AT1G13260, AT5G61600, AT5G21960, AT3G48100, AT4G17490, AT1G32640, AT1G33760	97	432	15221	6.90147	7.18498e-08	3.99166e-09	2.50541e-07
GOTERM_BP_FAT	GO:0032870~cellular response to hormone stimulus	19	11.3772	2.22696e-10	AT2G44840, AT1G53170, AT3G57530, AT5G51190, AT5G47230, AT3G15210, AT1G74930, AT1G68840, AT5G51990, AT1G64380, AT1G22190, AT5G64750, AT1G13260, AT5G61600, AT5G21960, AT3G48100, AT4G17490, AT1G32640, AT1G33760	91	432	13998	6.76542	6.76995e-08	5.64163e-09	2.9819e-07
GOTERM_BP_FAT	GO:0009755~hormone-mediated signaling	19	11.3772	2.22696e-10	AT2G44840, AT1G53170, AT3G57530, AT5G51190, AT5G47230, AT3G15210, AT1G74930, AT1G68840, AT5G51990, AT1G64380, AT1G22190, AT5G64750, AT1G13260, AT5G61600, AT5G21960, AT3G48100, AT4G17490, AT1G32640, AT1G33760	91	432	13998	6.76542	6.76995e-08	5.64163e-09	2.9819e-07
SMART	SM00380:AP2	18	10.7784	2.84249e-17	AT2G44840, AT1G53170, AT5G51190, AT5G47230, AT3G15210, AT1G74930, AT1G68840, AT5G51990, AT1G64380, AT1G22190, AT5G64750, AT1G13260, AT5G61600, AT4G25470, AT5G21960, AT4G25490, AT4G17490, AT1G33760	53	147	7691	17.769	7.39048e-16	7.39048e-16	2.33107e-14
UP_SEQ_FEATURE	DNA-binding region:AP2/ERF	18	10.7784	5.78571e-17	AT2G44840, AT1G53170, AT5G51190, AT5G47230, AT3G15210, AT1G74930, AT1G68840, AT5G51990, AT1G64380, AT1G22190, AT5G64750, AT1G13260, AT5G61600, AT4G25470, AT5G21960, AT4G25490, AT4G17490, AT1G33760	68	133	8885	17.6835	1.74305e-14	1.74305e-14	1.33227e-13
INTERPRO	IPR001471:Pathogenesis-related transcriptional factor and ERF, DNA-binding	18	10.7784	6.66077e-17	AT2G44840, AT1G53170, AT5G51190, AT5G47230, AT3G15210, AT1G74930, AT1G68840, AT5G51990, AT1G64380, AT1G22190, AT5G64750, AT1G13260, AT5G61600, AT4G25470, AT5G21960, AT4G25490, AT4G17490, AT1G33760	135	147	20885	18.9433	1.9873e-14	1.9873e-14	1.33227e-13
GOTERM_BP_ALL	GO:0000160~two-component signal transduction system (phosphorelay)	17	10.1796	4.34763e-13	AT2G44840, AT1G53170, AT5G24470, AT5G51190, AT5G47230, AT3G15210, AT1G74930, AT1G68840, AT1G64380, AT1G22190, AT5G64750, AT1G13260, AT5G61600, AT5G21960, AT3G48100, AT4G17490, AT1G33760	97	218	15221	12.2367	1.73905e-10	2.89843e-11	6.06415e-10
GOTERM_BP_FAT	GO:0000160~two-component signal transduction system (phosphorelay)	17	10.1796	5.35245e-13	AT2G44840, AT1G53170, AT5G24470, AT5G51190, AT5G47230, AT3G15210, AT1G74930, AT1G68840, AT1G64380, AT1G22190, AT5G64750, AT1G13260, AT5G61600, AT5G21960, AT3G48100, AT4G17490, AT1G33760	91	218	13998	11.9955	1.62713e-10	4.06781e-11	7.16682e-10
GOTERM_BP_ALL	GO:0009723~response to ethylene stimulus	17	10.1796	5.11934e-12	AT2G44840, AT1G53170, AT5G51190, AT5G47230, AT3G15210, AT4G11280, AT1G74930, AT1G68840, AT1G64380, AT1G22190, AT5G64750, AT1G13260, AT4G37260, AT5G61600, AT5G21960, AT4G17490, AT1G33760	97	256	15221	10.4203	2.04774e-09	2.55967e-10	7.1405e-09
GOTERM_BP_FAT	GO:0009723~response to ethylene stimulus	17	10.1796	6.29329e-12	AT2G44840, AT1G53170, AT5G51190, AT5G47230, AT3G15210, AT4G11280, AT1G74930, AT1G68840, AT1G64380, AT1G22190, AT5G64750, AT1G13260, AT4G37260, AT5G61600, AT5G21960, AT4G17490, AT1G33760	91	256	13998	10.2149	1.91316e-09	3.1886e-10	8.42674e-09
SP_PIR_KEYWORDS	activator	17	10.1796	1.61487e-10	AT2G44840, AT5G51190, AT5G47230, AT1G74930, AT4G01250, AT1G68840, AT5G51990, AT1G64380, AT1G22190, AT5G64750, AT5G61600, AT4G25470, AT5G21960, AT4G25490, AT4G17490, AT1G32640, AT1G33760	163	323	26538	8.56894	1.77635e-08	8.88176e-09	1.82452e-07
GOTERM_BP_ALL	GO:0009628~response to abiotic stimulus	17	10.1796	0.00319386	AT3G57530, AT5G24470, AT5G47230, AT1G55450, AT5G57560, AT4G11280, AT3G52450, AT5G64750, AT4G37260, AT4G25470, AT5G45340, AT4G25490, AT3G48100, AT3G14440, AT1G77760, AT1G02400, AT1G32640	97	1197	15221	2.22857	0.721848	0.0322776	4.36386
GOTERM_BP_FAT	GO:0009628~response to abiotic stimulus	17	10.1796	0.0037466	AT3G57530, AT5G24470, AT5G47230, AT1G55450, AT5G57560, AT4G11280, AT3G52450, AT5G64750, AT4G37260, AT4G25470, AT5G45340, AT4G25490, AT3G48100, AT3G14440, AT1G77760, AT1G02400, AT1G32640	91	1197	13998	2.18464	0.680534	0.0582902	4.9019
SP_PIR_KEYWORDS	Ethylene signaling pathway	15	8.98204	7.77996e-13	AT2G44840, AT1G53170, AT5G51190, AT5G47230, AT3G15210, AT1G74930, AT1G68840, AT1G64380, AT1G22190, AT5G64750, AT1G13260, AT5G61600, AT5G21960, AT4G17490, AT1G33760	163	155	26538	15.7558	8.55849e-11	8.55849e-11	8.79052e-10
GOTERM_BP_ALL	GO:0009873~ethylene mediated signaling pathway	15	8.98204	2.96404e-12	AT2G44840, AT1G53170, AT5G51190, AT5G47230, AT3G15210, AT1G74930, AT1G68840, AT1G64380, AT1G22190, AT5G64750, AT1G13260, AT5G61600, AT5G21960, AT4G17490, AT1G33760	97	170	15221	13.8457	1.18563e-09	1.69376e-10	4.1343e-09
GOTERM_BP_FAT	GO:0009873~ethylene mediated signaling pathway	15	8.98204	3.59503e-12	AT2G44840, AT1G53170, AT5G51190, AT5G47230, AT3G15210, AT1G74930, AT1G68840, AT1G64380, AT1G22190, AT5G64750, AT1G13260, AT5G61600, AT5G21960, AT4G17490, AT1G33760	91	170	13998	13.5727	1.09288e-09	2.18577e-10	4.81373e-09
SP_PIR_KEYWORDS	Plant defense	12	7.18563	0.000972261	AT2G44840, AT3G18690, AT5G47230, AT3G15210, AT4G11280, AT4G01250, AT1G63750, AT4G17490, AT1G30135, AT2G39200, AT5G22690, AT5G13220	163	585	26538	3.33969	0.101475	0.013286	1.093
GOTERM_BP_ALL	GO:0002376~immune system process	8	4.79042	0.0031539	AT3G18690, AT3G15210, AT3G52450, AT1G57850, AT1G72920, AT1G63750, AT2G39200, AT5G22690	97	305	15221	4.11587	0.717352	0.0327046	4.31037
GOTERM_BP_ALL	GO:0009605~response to external stimulus	8	4.79042	0.00684214	AT3G44260, AT1G76650, AT5G57560, AT1G74930, AT4G11280, AT1G72920, AT1G32640, AT5G13220	97	352	15221	3.56631	0.935833	0.064788	9.13203
GOTERM_MF_FAT	GO:0016563~transcription activator activity	7	4.19162	0.00025778	AT5G61600, AT4G25470, AT5G47230, AT4G25490, AT5G51990, AT1G32640, AT2G36400	92	144	14806	7.82322	0.0354502	0.00898286	0.303731
GOTERM_BP_ALL	GO:0009611~response to wounding	7	4.19162	0.000332528	AT3G44260, AT1G76650, AT1G74930, AT4G11280, AT1G72920, AT1G32640, AT5G13220	97	147	15221	7.47226	0.124564	0.0040232	0.462815
GOTERM_MF_ALL	GO:0016563~transcription activator activity	7	4.19162	0.000351924	AT5G61600, AT4G25470, AT5G47230, AT4G25490, AT5G51990, AT1G32640, AT2G36400	110	144	16788	7.41894	0.0640313	0.0164072	0.435753
GOTERM_BP_FAT	GO:0009611~response to wounding	7	4.19162	0.000365207	AT3G44260, AT1G76650, AT1G74930, AT4G11280, AT1G72920, AT1G32640, AT5G13220	91	147	13998	7.32496	0.1051	0.00691618	0.487908
SP_PIR_KEYWORDS	stress response	7	4.19162	0.000760805	AT4G25470, AT4G25490, AT5G45340, AT3G14440, AT5G51990, AT5G64750, AT3G55980	163	176	26538	6.47539	0.0803117	0.0118888	0.856217
GOTERM_BP_ALL	GO:0009737~response to abscisic acid stimulus	7	4.19162	0.00929595	AT3G57530, AT4G37260, AT3G15210, AT5G51990, AT1G32640, AT3G22060, AT5G64750	97	285	15221	3.85411	0.976145	0.0832114	12.2139
INTERPRO	IPR008889:VQ	5	2.99401	5.06795e-05	AT3G18690, AT2G22880, AT1G17147, AT3G56880, AT1G21326	135	32	20885	24.1725	0.00903083	0.00452566	0.0623484
INTERPRO	IPR004853:Protein of unknown function DUF250	5	2.99401	0.000525622	AT4G18210, AT4G18205, AT4G18195, AT1G57990, AT4G18197	135	58	20885	13.3365	0.0898183	0.0308834	0.644913
GOTERM_BP_ALL	GO:0006863~purine transport	4	2.39521	0.00039291	AT4G18210, AT4G18195, AT1G57990, AT4G18197	97	23	15221	27.29	0.145462	0.0046127	0.546641
GOTERM_BP_FAT	GO:0006863~purine transport	4	2.39521	0.000414703	AT4G18210, AT4G18195, AT1G57990, AT4G18197	91	23	13998	26.752	0.11847	0.00738996	0.553863
GOTERM_BP_ALL	GO:0015851~nucleobase transport	4	2.39521	0.000446992	AT4G18210, AT4G18195, AT1G57990, AT4G18197	97	24	15221	26.1529	0.163758	0.00509659	0.621666
GOTERM_MF_FAT	GO:0005345~purine transmembrane transporter activity	4	2.39521	0.000468374	AT4G18210, AT4G18195, AT1G57990, AT4G18197	92	25	14806	25.7496	0.0634832	0.0130319	0.55124
GOTERM_BP_FAT	GO:0015851~nucleobase transport	4	2.39521	0.000471748	AT4G18210, AT4G18195, AT1G57990, AT4G18197	91	24	13998	25.6374	0.133632	0.0079375	0.629828
GOTERM_MF_ALL	GO:0005345~purine transmembrane transporter activity	4	2.39521	0.000551838	AT4G18210, AT4G18195, AT1G57990, AT4G18197	110	25	16788	24.4189	0.0985712	0.0205409	0.682509
GOTERM_MF_FAT	GO:0015205~nucleobase transmembrane transporter activity	4	2.39521	0.000730999	AT4G18210, AT4G18195, AT1G57990, AT4G18197	92	29	14806	22.1979	0.0973111	0.0169181	0.85911
GOTERM_MF_ALL	GO:0015205~nucleobase transmembrane transporter activity	4	2.39521	0.000860316	AT4G18210, AT4G18195, AT1G57990, AT4G18197	110	29	16788	21.0508	0.149396	0.0266078	1.06216
GOTERM_MF_FAT	GO:0015932~nucleobase, nucleoside, nucleotide and nucleic acid transmembrane transporter activity	4	2.39521	0.00281651	AT4G18210, AT4G18195, AT1G57990, AT4G18197	92	46	14806	13.9943	0.326231	0.0548481	3.27312
GOTERM_MF_ALL	GO:0015932~nucleobase, nucleoside, nucleotide and nucleic acid transmembrane transporter activity	4	2.39521	0.00329944	AT4G18210, AT4G18195, AT1G57990, AT4G18197	110	46	16788	13.2711	0.462765	0.0849348	4.01742
GOTERM_BP_ALL	GO:0015931~nucleobase, nucleoside, nucleotide and nucleic acid transport	4	2.39521	0.00384527	AT4G18210, AT4G18195, AT1G57990, AT4G18197	97	50	15221	12.5534	0.785849	0.0377941	5.23191
GOTERM_BP_FAT	GO:0015931~nucleobase, nucleoside, nucleotide and nucleic acid transport	4	2.39521	0.00404996	AT4G18210, AT4G18195, AT1G57990, AT4G18197	91	50	13998	12.3059	0.708783	0.0598204	5.28891
GOTERM_MF_FAT	GO:0016564~transcription repressor activity	4	2.39521	0.00467802	AT1G53170, AT1G13260, AT3G15210, AT1G68840	92	55	14806	11.7043	0.481316	0.078781	5.38229
GOTERM_MF_ALL	GO:0016564~transcription repressor activity	4	2.39521	0.00546684	AT1G53170, AT1G13260, AT3G15210, AT1G68840	110	55	16788	11.0995	0.643202	0.120871	6.57513
INTERPRO	IPR007679:Protein of unknown function DUF569	3	1.79641	0.000602655	AT1G69900, AT1G27100, AT1G69890	135	6	20885	77.3519	0.10229	0.0266163	0.739108

## Sheet: cluster7_david
Category	Term	Count	%	PValue	Genes	List Total	Pop Hits	Pop Total	Fold Enrichment	Bonferroni	Benjamini	FDR
GOTERM_BP_ALL	GO:0006355~regulation of transcription, DNA-dependent	6	16.6667	0.00725227	AT1G19050, AT1G22810, AT3G23230, AT4G25480, AT5G63160, AT3G24520	19	1089	15221	4.4138	0.69246	0.69246	8.43086
GOTERM_BP_ALL	GO:0051252~regulation of RNA metabolic process	6	16.6667	0.00742169	AT1G19050, AT1G22810, AT3G23230, AT4G25480, AT5G63160, AT3G24520	19	1095	15221	4.38962	0.700846	0.45305	8.61977
INTERPRO	IPR008579:Protein of unknown function DUF861, cupin-3	2	5.55556	0.00868315	AT3G04300, AT4G28703	27	7	20885	221.005	0.391708	0.391708	8.2814
GOTERM_BP_ALL	GO:0010200~response to chitin	3	8.33333	0.00968366	AT3G18710, AT1G19050, AT3G23230	19	127	15221	18.9237	0.793282	0.40872	11.108

## Sheet: cluster8_david
Category	Term	Count	%	PValue	Genes	List Total	Pop Hits	Pop Total	Fold Enrichment	Bonferroni	Benjamini	FDR
GOTERM_MF_ALL	GO:0003824~catalytic activity	208	40.625	7.91734e-07	AT1G75780, AT5G62230, AT1G52400, AT4G39510, AT1G53520, AT1G31710, AT3G44990, AT4G09500, AT3G63200, AT5G24155, AT3G16150, AT5G60890, AT3G50440, AT1G77490, AT1G23205, AT3G45430, AT5G23860, AT3G48460, AT5G47500, AT3G23730, AT5G35360, AT3G05180, AT3G16950, AT4G13990, AT2G22230, AT4G30020, AT2G25880, AT5G13930, AT5G22460, AT3G48260, AT3G18070, AT2G43360, AT5G04530, AT1G14250, AT3G18890, AT2G34560, AT1…	324	8528	16788	1.26378	0.000294482	0.000294482	0.00109264
GOTERM_MF_ALL	GO:0016787~hydrolase activity	80	15.625	0.00499198	AT1G75780, AT1G52400, AT5G51750, AT4G30250, AT3G44990, AT1G60270, AT4G27370, AT3G63200, AT5G02760, AT4G01970, AT3G16150, AT4G21270, AT5G07030, AT5G01075, AT5G45960, AT3G51470, AT3G50440, AT1G45191, AT1G23205, AT4G21760, AT2G23560, AT1G04160, AT5G23860, AT3G54400, AT3G48460, AT5G47500, AT3G23730, AT1G68560, AT1G60590, AT4G27360, AT4G23940, AT3G04290, AT5G26670, AT2G23000, AT3G45940, AT5G24770, AT5…	324	3125	16788	1.32646	0.844587	0.266757	6.67343
SP_PIR_KEYWORDS	signal	76	14.8438	8.80253e-15	AT5G62230, AT4G25240, AT1G52400, AT2G14890, AT1G80080, AT2G04032, AT3G44990, AT1G60270, AT1G66100, AT1G71830, AT2G27130, AT3G07540, AT5G10430, AT5G45960, AT1G45191, AT1G18250, AT4G21760, AT1G55330, AT5G20630, AT5G40150, AT4G26540, AT3G48460, AT5G47500, AT5G65390, AT5G08000, AT3G23730, AT1G68560, AT1G63570, AT2G45470, AT3G04290, AT2G23000, AT5G24770, AT3G05180, AT4G28250, AT5G48360, AT4G28890, AT3…	494	1518	26538	2.68957	1.53488e-12	1.53488e-12	1.07581e-11
UP_SEQ_FEATURE	signal peptide	75	14.6484	3.02993e-17	AT5G62230, AT4G25240, AT1G52400, AT2G14890, AT1G80080, AT2G04032, AT3G44990, AT1G60270, AT1G66100, AT1G71830, AT2G27130, AT3G07540, AT5G10430, AT5G45960, AT1G45191, AT1G18250, AT4G21760, AT1G55330, AT5G20630, AT5G40150, AT4G26540, AT3G48460, AT5G47500, AT5G65390, AT5G08000, AT3G23730, AT1G68560, AT1G63570, AT2G45470, AT3G04290, AT2G23000, AT5G24770, AT3G05180, AT4G28250, AT5G48360, AT4G28890, AT3…	166	1515	8885	2.64971	1.05441e-14	1.05441e-14	4.14044e-14
SP_PIR_KEYWORDS	membrane	63	12.3047	0.00284759	AT5G62230, AT1G33480, AT2G36590, AT4G25240, AT2G14890, AT1G80080, AT2G04032, AT5G05580, AT5G55950, AT1G71830, AT2G27130, AT3G07540, AT5G10430, AT1G77490, AT1G55330, AT4G26540, AT5G65390, AT5G08000, AT5G44550, AT3G18850, AT2G45470, AT4G28250, AT5G48360, AT1G24070, AT4G28890, AT2G25880, AT5G37300, AT5G23270, AT4G10150, AT4G30650, AT3G60220, AT2G39180, AT4G12730, AT4G09160, AT3G61550, AT5G04530, AT1…	494	2340	26538	1.44633	0.392886	0.0443535	3.43558
SP_PIR_KEYWORDS	glycoprotein	58	11.3281	4.9221e-13	AT5G62230, AT1G52400, AT4G25240, AT2G14890, AT1G80080, AT1G60270, AT1G71830, AT2G27130, AT5G10430, AT5G45960, AT1G45191, AT4G21760, AT1G55330, AT5G20630, AT5G40150, AT4G26540, AT5G47500, AT3G48460, AT5G65390, AT5G08000, AT3G23730, AT2G45470, AT3G04290, AT2G23000, AT5G24770, AT3G05180, AT3G18070, AT4G28780, AT2G39180, AT4G12730, AT1G11130, AT1G67750, AT1G11820, AT3G52370, AT4G30610, AT2G34060, AT5…	494	1051	26538	2.9646	8.61283e-11	4.30642e-11	6.03362e-10
UP_SEQ_FEATURE	glycosylation site:N-linked (GlcNAc...)	51	9.96094	2.01764e-11	AT5G62230, AT1G52400, AT4G25240, AT1G80080, AT1G60270, AT1G71830, AT2G27130, AT5G45960, AT1G45191, AT4G21760, AT5G20630, AT5G40150, AT4G26540, AT5G47500, AT3G48460, AT5G08000, AT3G23730, AT2G45470, AT3G04290, AT2G23000, AT3G05180, AT5G24770, AT3G18070, AT4G28780, AT2G39180, AT4G12730, AT1G11130, AT1G67750, AT1G11820, AT4G30610, AT3G52370, AT2G34060, AT5G40380, AT5G60490, AT3G09780, AT4G26790, AT4…	166	1001	8885	2.727	7.02139e-09	3.5107e-09	2.75713e-08
GOTERM_CC_ALL	GO:0005576~extracellular region	43	8.39844	0.00132091	AT2G36870, AT4G28780, AT5G51750, AT3G44990, AT2G10940, AT1G66100, AT2G19170, AT3G20820, AT3G52370, AT1G04520, AT4G30610, AT5G45960, AT2G34060, AT4G26790, AT5G20630, AT5G40150, AT1G21880, AT3G54400, AT3G48460, AT5G47500, AT5G44420, AT1G63580, AT3G23730, AT1G68560, AT4G12880, AT1G02800, AT2G33330, AT2G32990, AT4G02290, AT2G45470, AT1G63570, AT3G04290, AT2G23000, AT3G05180, AT5G65730, AT4G28250, AT5…	354	1225	16687	1.65465	0.170035	0.0365881	1.54939
SP_PIR_KEYWORDS	hydrolase	43	8.39844	0.0034336	AT2G36870, AT4G28780, AT3G14240, AT1G52400, AT5G51750, AT1G60270, AT3G44990, AT3G63200, AT5G02760, AT3G16150, AT2G19170, AT1G11820, AT4G30610, AT5G45960, AT3G51470, AT1G45191, AT4G21760, AT4G26790, AT4G15210, AT3G49670, AT5G47500, AT3G48460, AT4G21650, AT3G23810, AT3G23730, AT1G68560, AT1G60590, AT1G02800, AT2G32990, AT4G02290, AT4G29700, AT3G04290, AT2G23000, AT5G65730, AT3G05180, AT5G02190, AT3…	494	1459	26538	1.58327	0.452238	0.0489223	4.129
GOTERM_CC_FAT	GO:0005576~extracellular region	43	8.39844	0.00388498	AT2G36870, AT4G28780, AT5G51750, AT3G44990, AT2G10940, AT1G66100, AT2G19170, AT3G20820, AT3G52370, AT1G04520, AT4G30610, AT5G45960, AT2G34060, AT4G26790, AT5G20630, AT5G40150, AT1G21880, AT3G54400, AT3G48460, AT5G47500, AT5G44420, AT1G63580, AT3G23730, AT1G68560, AT4G12880, AT1G02800, AT2G33330, AT2G32990, AT4G02290, AT2G45470, AT1G63570, AT3G04290, AT2G23000, AT3G05180, AT5G65730, AT4G28250, AT5…	311	1225	13779	1.55521	0.380463	0.0766965	4.38912
GOTERM_MF_ALL	GO:0016491~oxidoreductase activity	43	8.39844	0.00905394	AT3G46490, AT4G25240, AT4G39510, AT2G05990, AT1G31710, AT4G22010, AT2G39180, AT2G44040, AT5G24155, AT5G05580, AT4G34900, AT3G59890, AT5G18660, AT3G61750, AT3G63510, AT1G57770, AT2G29170, AT1G77490, AT5G39320, AT2G34060, AT3G09780, AT3G26060, AT5G20630, AT2G29290, AT5G40150, AT1G04180, AT1G68540, AT4G03070, AT1G02205, AT2G45970, AT1G26100, AT1G07450, AT3G55290, AT4G19380, AT3G19820, AT3G26310, AT1…	324	1503	16788	1.48239	0.966068	0.383282	11.7962
SP_PIR_KEYWORDS	Secreted	35	6.83594	0.000177286	AT2G36870, AT4G28780, AT3G44990, AT1G66100, AT3G52370, AT1G04520, AT4G30610, AT5G45960, AT2G34060, AT4G26790, AT5G20630, AT5G40150, AT1G21880, AT3G48460, AT5G47500, AT5G44420, AT1G63580, AT3G23730, AT1G68560, AT1G02800, AT2G33330, AT2G32990, AT4G02290, AT1G63570, AT3G04290, AT2G23000, AT3G05180, AT5G65730, AT4G28250, AT5G45950, AT5G36910, AT2G43535, AT1G65310, AT4G29360, AT3G10150	494	936	26538	2.00878	0.0305513	0.00344159	0.217127
GOTERM_CC_ALL	GO:0044434~chloroplast part	34	6.64062	0.00379714	AT2G36145, AT1G53520, AT2G05990, AT3G27690, AT2G10940, AT5G05580, AT3G18890, AT2G36830, AT5G18660, AT1G77490, AT3G15520, AT3G26060, AT3G28220, AT1G51100, AT5G43745, AT5G51720, AT3G10840, AT1G66430, AT5G35360, AT3G63160, AT2G46910, AT2G42540, AT5G63310, AT3G52720, AT3G16950, AT3G44890, AT5G45040, AT1G52510, AT4G16155, AT3G52960, AT1G17650, AT1G60690, AT2G42220, AT2G30790	354	954	16687	1.67999	0.415159	0.0648534	4.39488
GOTERM_CC_ALL	GO:0044435~plastid part	34	6.64062	0.00600025	AT2G36145, AT1G53520, AT2G05990, AT3G27690, AT2G10940, AT5G05580, AT3G18890, AT2G36830, AT5G18660, AT1G77490, AT3G15520, AT3G26060, AT3G28220, AT1G51100, AT5G43745, AT5G51720, AT3G10840, AT1G66430, AT5G35360, AT3G63160, AT2G46910, AT2G42540, AT5G63310, AT3G52720, AT3G16950, AT3G44890, AT5G45040, AT1G52510, AT4G16155, AT3G52960, AT1G17650, AT1G60690, AT2G42220, AT2G30790	354	984	16687	1.62877	0.571979	0.0813576	6.86302
GOTERM_CC_FAT	GO:0044434~chloroplast part	34	6.64062	0.00899626	AT2G36145, AT1G53520, AT2G05990, AT3G27690, AT2G10940, AT5G05580, AT3G18890, AT2G36830, AT5G18660, AT1G77490, AT3G15520, AT3G26060, AT3G28220, AT1G51100, AT5G43745, AT5G51720, AT3G10840, AT1G66430, AT5G35360, AT3G63160, AT2G46910, AT2G42540, AT5G63310, AT3G52720, AT3G16950, AT3G44890, AT5G45040, AT1G52510, AT4G16155, AT3G52960, AT1G17650, AT1G60690, AT2G42220, AT2G30790	311	954	13779	1.57902	0.670951	0.116183	9.89566
GOTERM_CC_ALL	GO:0031225~anchored to membrane	29	5.66406	2.23845e-10	AT4G25240, AT2G14890, AT1G72230, AT1G80080, AT1G64640, AT4G12730, AT2G27130, AT1G11820, AT5G10430, AT1G29980, AT4G38660, AT5G60490, AT1G55330, AT4G16140, AT2G20700, AT1G21880, AT1G63580, AT5G65390, AT5G08000, AT2G23130, AT3G13520, AT2G45470, AT1G70985, AT2G47930, AT1G18650, AT2G04780, AT3G53190, AT4G29360, AT5G55730	354	320	16687	4.27192	3.15621e-08	3.15621e-08	2.64444e-07
GOTERM_CC_FAT	GO:0031225~anchored to membrane	29	5.66406	8.05628e-10	AT4G25240, AT2G14890, AT1G72230, AT1G80080, AT1G64640, AT4G12730, AT2G27130, AT1G11820, AT5G10430, AT1G29980, AT4G38660, AT5G60490, AT1G55330, AT4G16140, AT2G20700, AT1G21880, AT1G63580, AT5G65390, AT5G08000, AT2G23130, AT3G13520, AT2G45470, AT1G70985, AT2G47930, AT1G18650, AT2G04780, AT3G53190, AT4G29360, AT5G55730	311	320	13779	4.01518	9.90922e-08	9.90922e-08	9.28939e-07
GOTERM_CC_ALL	GO:0005618~cell wall	29	5.66406	0.000110574	AT2G36870, AT4G22010, AT3G44990, AT2G19170, AT5G07030, AT3G20820, AT5G20630, AT2G21140, AT3G54400, AT5G47500, AT5G44420, AT4G21650, AT3G23730, AT1G68560, AT5G62700, AT4G24350, AT2G45470, AT2G29550, AT5G65730, AT4G28250, AT5G10160, AT4G13990, AT2G22230, AT1G65310, AT3G52960, AT4G30020, AT4G29360, AT5G22460, AT5G55730	354	611	16687	2.23734	0.0154709	0.00518378	0.130551
GOTERM_CC_ALL	GO:0030312~external encapsulating structure	29	5.66406	0.000141909	AT2G36870, AT4G22010, AT3G44990, AT2G19170, AT5G07030, AT3G20820, AT5G20630, AT2G21140, AT3G54400, AT5G47500, AT5G44420, AT4G21650, AT3G23730, AT1G68560, AT5G62700, AT4G24350, AT2G45470, AT2G29550, AT5G65730, AT4G28250, AT5G10160, AT4G13990, AT2G22230, AT1G65310, AT3G52960, AT4G30020, AT4G29360, AT5G22460, AT5G55730	354	620	16687	2.20486	0.0198116	0.00499014	0.167518
GOTERM_CC_FAT	GO:0005618~cell wall	29	5.66406	0.000287162	AT2G36870, AT4G22010, AT3G44990, AT2G19170, AT5G07030, AT3G20820, AT5G20630, AT2G21140, AT3G54400, AT5G47500, AT5G44420, AT4G21650, AT3G23730, AT1G68560, AT5G62700, AT4G24350, AT2G45470, AT2G29550, AT5G65730, AT4G28250, AT5G10160, AT4G13990, AT2G22230, AT1G65310, AT3G52960, AT4G30020, AT4G29360, AT5G22460, AT5G55730	311	611	13779	2.10288	0.0347093	0.0117063	0.330615
GOTERM_CC_FAT	GO:0030312~external encapsulating structure	29	5.66406	0.000365377	AT2G36870, AT4G22010, AT3G44990, AT2G19170, AT5G07030, AT3G20820, AT5G20630, AT2G21140, AT3G54400, AT5G47500, AT5G44420, AT4G21650, AT3G23730, AT1G68560, AT5G62700, AT4G24350, AT2G45470, AT2G29550, AT5G65730, AT4G28250, AT5G10160, AT4G13990, AT2G22230, AT1G65310, AT3G52960, AT4G30020, AT4G29360, AT5G22460, AT5G55730	311	620	13779	2.07235	0.0439544	0.0111745	0.420493
GOTERM_BP_ALL	GO:0042180~cellular ketone metabolic process	26	5.07812	0.00515554	AT5G37300, AT1G18870, AT2G05990, AT2G44040, AT2G43360, AT5G04530, AT5G05580, AT5G60890, AT3G59890, AT3G61750, AT5G50950, AT2G23560, AT3G56300, AT4G27030, AT1G02205, AT5G35360, AT5G03860, AT2G45970, AT1G50110, AT3G16950, AT1G06360, AT5G10160, AT1G15410, AT4G24670, AT2G22230, AT5G13930	282	779	15221	1.80148	0.976785	0.528854	7.53676
SP_PIR_KEYWORDS	disulfide bond	26	5.07812	0.00687142	AT2G36870, AT1G52400, AT3G44990, AT1G60270, AT2G39180, AT1G66100, AT2G27130, AT4G30610, AT1G45191, AT1G18250, AT2G34060, AT4G21760, AT3G09780, AT5G20630, AT3G26060, AT5G40150, AT5G44420, AT3G23730, AT2G23000, AT5G65730, AT4G28250, AT5G36910, AT1G65310, AT2G43535, AT3G52960, AT3G18070	494	787	26538	1.77476	0.700802	0.0772928	8.10569
SP_PIR_KEYWORDS	cell membrane	24	4.6875	3.64105e-06	AT5G23270, AT4G25240, AT4G26540, AT1G21880, AT2G14890, AT5G65390, AT5G08000, AT2G04032, AT2G23130, AT4G12730, AT3G13520, AT2G45470, AT1G71830, AT3G53420, AT2G27130, AT1G12460, AT2G47930, AT1G11820, AT2G04780, AT5G10430, AT4G29360, AT5G60490, AT5G55730, AT1G55330	494	414	26538	3.11424	0.000636983	0.000106192	0.00446367
GOTERM_MF_ALL	GO:0016798~hydrolase activity, acting on glycosyl bonds	24	4.6875	2.19107e-05	AT2G36870, AT4G15210, AT5G44680, AT3G49670, AT1G52400, AT3G23730, AT1G60270, AT3G44990, AT1G60590, AT1G68560, AT1G02800, AT4G02290, AT2G32990, AT4G01970, AT5G65730, AT3G45940, AT1G11820, AT1G65310, AT5G01075, AT1G45191, AT4G29360, AT4G21760, AT1G10640, AT3G18070	324	450	16788	2.76346	0.00811775	0.00406714	0.030234
GOTERM_MF_ALL	GO:0004553~hydrolase activity, hydrolyzing O-glycosyl compounds	23	4.49219	3.0314e-05	AT2G36870, AT4G15210, AT3G49670, AT1G52400, AT3G23730, AT1G60270, AT3G44990, AT1G60590, AT1G68560, AT1G02800, AT4G02290, AT2G32990, AT4G01970, AT5G65730, AT3G45940, AT1G11820, AT1G65310, AT5G01075, AT1G45191, AT4G29360, AT4G21760, AT1G10640, AT3G18070	324	428	16788	2.78444	0.0112136	0.00375193	0.0418272
SP_PIR_KEYWORDS	glycosidase	20	3.90625	4.83778e-06	AT2G36870, AT4G15210, AT3G49670, AT1G52400, AT3G23730, AT1G60270, AT3G44990, AT1G60590, AT1G68560, AT1G02800, AT4G02290, AT2G32990, AT5G65730, AT1G11820, AT1G65310, AT1G45191, AT4G29360, AT4G21760, AT1G10640, AT3G18070	494	304	26538	3.53425	0.000846255	0.000120938	0.00593072
GOTERM_CC_ALL	GO:0009941~chloroplast envelope	19	3.71094	0.00607287	AT3G28220, AT3G26060, AT5G43745, AT3G27690, AT2G05990, AT3G10840, AT5G35360, AT3G63160, AT2G42540, AT5G05580, AT5G63310, AT3G18890, AT3G16950, AT3G52720, AT2G36830, AT1G52510, AT5G18660, AT4G16155, AT1G60690	354	440	16687	2.03552	0.576366	0.0690724	6.94338
GOTERM_CC_ALL	GO:0009526~plastid envelope	19	3.71094	0.00956217	AT3G28220, AT3G26060, AT5G43745, AT3G27690, AT2G05990, AT3G10840, AT5G35360, AT3G63160, AT2G42540, AT5G05580, AT5G63310, AT3G18890, AT3G16950, AT3G52720, AT2G36830, AT1G52510, AT5G18660, AT4G16155, AT1G60690	354	461	16687	1.9428	0.741989	0.0922336	10.7303
SP_PIR_KEYWORDS	gpi-anchor	18	3.51562	8.83533e-12	AT4G25240, AT1G21880, AT2G14890, AT5G65390, AT5G08000, AT2G23130, AT4G12730, AT3G13520, AT2G45470, AT2G27130, AT2G47930, AT1G11820, AT2G04780, AT5G10430, AT4G29360, AT5G60490, AT5G55730, AT1G55330	494	104	26538	9.2978	1.54619e-09	5.15397e-10	1.08317e-08
UP_SEQ_FEATURE	propeptide:Removed in mature form	18	3.51562	5.00205e-10	AT4G25240, AT1G21880, AT2G14890, AT5G65390, AT5G08000, AT2G23130, AT4G12730, AT3G13520, AT2G45470, AT2G27130, AT2G47930, AT1G11820, AT2G04780, AT5G10430, AT4G29360, AT5G60490, AT5G55730, AT1G55330	166	137	8885	7.03236	1.74071e-07	5.80238e-08	6.83538e-07
SP_PIR_KEYWORDS	lipoprotein	18	3.51562	4.58113e-07	AT4G25240, AT1G21880, AT2G14890, AT5G65390, AT5G08000, AT2G23130, AT4G12730, AT3G13520, AT2G45470, AT2G27130, AT2G47930, AT1G11820, AT2G04780, AT5G10430, AT4G29360, AT5G60490, AT5G55730, AT1G55330	494	210	26538	4.60463	8.01666e-05	1.60338e-05	0.000561623
UP_SEQ_FEATURE	binding site:ATP	18	3.51562	0.00428853	AT5G62230, AT2G34180, AT4G23290, AT4G26540, AT2G39180, AT1G11130, AT5G27450, AT1G20480, AT5G45820, AT1G71830, AT1G65060, AT5G63310, AT1G12460, AT2G25880, AT5G40380, AT4G39110, AT3G48260, AT3G09780	166	452	8885	2.13149	0.77589	0.138915	5.7038
GOTERM_BP_FAT	GO:0045229~external encapsulating structure organization	17	3.32031	9.56453e-05	AT2G36870, AT5G47500, AT3G23730, AT3G44990, AT1G60590, AT1G02800, AT2G32990, AT4G02290, AT4G13410, AT1G65060, AT5G65730, AT5G03760, AT4G28250, AT1G65310, AT1G24070, AT4G29360, AT1G10640	256	293	13998	3.17254	0.0579392	0.0579392	0.141925
GOTERM_BP_ALL	GO:0045229~external encapsulating structure organization	17	3.32031	0.000113801	AT2G36870, AT5G47500, AT3G23730, AT3G44990, AT1G60590, AT1G02800, AT2G32990, AT4G02290, AT4G13410, AT1G65060, AT5G65730, AT5G03760, AT4G28250, AT1G65310, AT1G24070, AT4G29360, AT1G10640	282	293	15221	3.13167	0.0795122	0.0795122	0.17238
SP_PIR_KEYWORDS	receptor	17	3.32031	0.00506045	AT3G45430, AT5G62230, AT4G23290, AT3G49670, AT2G36570, AT4G26540, AT5G03250, AT5G16000, AT2G39180, AT3G57830, AT1G11130, AT1G71830, AT3G53380, AT1G12460, AT2G41820, AT5G40380, AT3G09780	494	415	26538	2.2006	0.588451	0.0614473	6.03015
GOTERM_BP_FAT	GO:0007047~cell wall organization	16	3.125	0.000173766	AT2G36870, AT5G47500, AT3G23730, AT3G44990, AT1G60590, AT1G02800, AT2G32990, AT4G02290, AT4G13410, AT5G65730, AT5G03760, AT4G28250, AT1G65310, AT1G24070, AT4G29360, AT1G10640	256	277	13998	3.15839	0.102767	0.0527759	0.257706
SP_PIR_KEYWORDS	cell wall biogenesis/degradation	16	3.125	0.000176745	AT2G36870, AT5G47500, AT3G23730, AT3G44990, AT1G60590, AT1G02800, AT2G32990, AT4G02290, AT4G13410, AT5G65730, AT5G03760, AT4G28250, AT1G65310, AT1G24070, AT4G29360, AT1G10640	494	270	26538	3.18345	0.0304595	0.00385917	0.216465
GOTERM_BP_ALL	GO:0007047~cell wall organization	16	3.125	0.000201694	AT2G36870, AT5G47500, AT3G23730, AT3G44990, AT1G60590, AT1G02800, AT2G32990, AT4G02290, AT4G13410, AT5G65730, AT5G03760, AT4G28250, AT1G65310, AT1G24070, AT4G29360, AT1G10640	282	277	15221	3.1177	0.136575	0.0707932	0.305327
GOTERM_BP_ALL	GO:0032787~monocarboxylic acid metabolic process	16	3.125	0.00283802	AT5G37300, AT2G23560, AT4G27030, AT2G05990, AT1G02205, AT5G35360, AT5G03860, AT2G43360, AT2G45970, AT5G04530, AT5G05580, AT3G16950, AT1G06360, AT5G10160, AT2G22230, AT4G24670	282	359	15221	2.40558	0.87369	0.403845	4.217
GOTERM_BP_FAT	GO:0016053~organic acid biosynthetic process	16	3.125	0.00794447	AT5G37300, AT4G27030, AT2G05990, AT1G02205, AT2G43360, AT5G35360, AT2G44040, AT5G04530, AT5G05580, AT1G50110, AT1G06360, AT5G10160, AT5G60890, AT3G59890, AT2G22230, AT4G24670	256	408	13998	2.1443	0.993106	0.508857	11.169
GOTERM_BP_FAT	GO:0046394~carboxylic acid biosynthetic process	16	3.125	0.00794447	AT5G37300, AT4G27030, AT2G05990, AT1G02205, AT2G43360, AT5G35360, AT2G44040, AT5G04530, AT5G05580, AT1G50110, AT1G06360, AT5G10160, AT5G60890, AT3G59890, AT2G22230, AT4G24670	256	408	13998	2.1443	0.993106	0.508857	11.169
GOTERM_BP_ALL	GO:0016053~organic acid biosynthetic process	16	3.125	0.0090037	AT5G37300, AT4G27030, AT2G05990, AT1G02205, AT2G43360, AT5G35360, AT2G44040, AT5G04530, AT5G05580, AT1G50110, AT1G06360, AT5G10160, AT5G60890, AT3G59890, AT2G22230, AT4G24670	282	408	15221	2.11667	0.998618	0.51886	12.8128
GOTERM_BP_ALL	GO:0046394~carboxylic acid biosynthetic process	16	3.125	0.0090037	AT5G37300, AT4G27030, AT2G05990, AT1G02205, AT2G43360, AT5G35360, AT2G44040, AT5G04530, AT5G05580, AT1G50110, AT1G06360, AT5G10160, AT5G60890, AT3G59890, AT2G22230, AT4G24670	282	408	15221	2.11667	0.998618	0.51886	12.8128
UP_SEQ_FEATURE	active site:Nucleophile	14	2.73438	0.000168449	AT2G36870, AT1G52400, AT3G16150, AT5G65730, AT5G47500, AT1G11820, AT1G65310, AT3G23730, AT3G44990, AT1G45191, AT4G29360, AT5G39320, AT4G21760, AT3G18070	166	214	8885	3.50158	0.0569398	0.0116566	0.229942
SP_PIR_KEYWORDS	proteoglycan	13	2.53906	4.28595e-11	AT2G14890, AT5G65390, AT2G23130, AT4G12730, AT3G13520, AT2G45470, AT2G47930, AT2G04780, AT3G52370, AT5G10430, AT5G60490, AT5G55730, AT1G55330	494	47	26538	14.8589	7.50041e-09	1.8751e-09	5.25437e-08
UP_SEQ_FEATURE	active site:Proton donor	13	2.53906	0.000762196	AT2G36870, AT1G52400, AT5G65730, AT5G47500, AT1G11820, AT1G65310, AT3G23730, AT3G44990, AT1G45191, AT1G60270, AT1G68560, AT4G21760, AT3G18070	166	219	8885	3.17723	0.233059	0.037197	1.03654
GOTERM_CC_ALL	GO:0005856~cytoskeleton	13	2.53906	0.00572847	AT1G75780, AT2G29550, AT1G04160, AT4G21270, AT5G23860, AT1G67400, AT4G27370, AT4G27360, AT2G25880, AT2G42170, AT3G60840, AT5G62700, AT2G20290	354	243	16687	2.52181	0.555158	0.0860725	6.56173
GOTERM_CC_FAT	GO:0005856~cytoskeleton	13	2.53906	0.00905824	AT1G75780, AT2G29550, AT1G04160, AT4G21270, AT5G23860, AT1G67400, AT4G27370, AT4G27360, AT2G25880, AT2G42170, AT3G60840, AT5G62700, AT2G20290	311	243	13779	2.37025	0.673472	0.105888	9.96063
UP_SEQ_FEATURE	compositionally biased region:Pro-rich	12	2.34375	2.80201e-05	AT2G45470, AT1G63570, AT1G71830, AT3G07540, AT2G14890, AT2G47930, AT5G48360, AT5G65390, AT3G52370, AT4G00180, AT2G23130, AT1G11130	166	130	8885	4.94069	0.00970374	0.00243481	0.038283
UP_SEQ_FEATURE	binding site:Substrate	12	2.34375	0.00722766	AT1G52400, AT5G03760, AT5G47500, AT1G24070, AT5G50950, AT3G23810, AT1G45191, AT1G60270, AT5G39320, AT4G21760, AT4G13410, AT3G18070	166	252	8885	2.54877	0.91989	0.18971	9.43711
GOTERM_MF_FAT	GO:0042802~identical protein binding	11	2.14844	0.00143422	AT1G71830, AT5G63310, AT3G14240, AT1G13600, AT2G19170, AT5G51750, AT1G02340, AT4G21650, AT2G39180, AT4G30020, AT3G09780	278	171	14806	3.42602	0.364623	0.364623	1.91455
GOTERM_MF_ALL	GO:0042802~identical protein binding	11	2.14844	0.00178093	AT1G71830, AT5G63310, AT3G14240, AT1G13600, AT2G19170, AT5G51750, AT1G02340, AT4G21650, AT2G39180, AT4G30020, AT3G09780	324	171	16788	3.33312	0.484746	0.152762	2.42998
KEGG_PATHWAY	ath01061:Biosynthesis of phenylpropanoids	11	2.14844	0.00399362	AT1G20480, AT1G18870, AT1G65060, AT5G40150, AT3G16950, AT5G50950, AT2G39180, AT4G16155, AT2G34060, AT5G13930, AT3G09780	40	247	2458	2.73664	0.171448	0.171448	3.7295
GOTERM_BP_FAT	GO:0006631~fatty acid metabolic process	11	2.14844	0.00591969	AT5G37300, AT5G05580, AT1G06360, AT5G10160, AT4G27030, AT2G05990, AT2G22230, AT1G02205, AT5G35360, AT2G45970, AT5G04530	256	214	13998	2.81064	0.975396	0.603951	8.43855
GOTERM_BP_ALL	GO:0006631~fatty acid metabolic process	11	2.14844	0.00651689	AT5G37300, AT5G05580, AT1G06360, AT5G10160, AT4G27030, AT2G05990, AT2G22230, AT1G02205, AT5G35360, AT2G45970, AT5G04530	282	214	15221	2.77443	0.991433	0.547652	9.43641
GOTERM_BP_FAT	GO:0005976~polysaccharide metabolic process	11	2.14844	0.00691192	AT2G36870, AT4G15210, AT3G49670, AT5G65730, AT1G65310, AT3G23730, AT3G44990, AT1G68560, AT1G02800, AT4G02290, AT2G32990	256	219	13998	2.74647	0.986806	0.513897	9.78622
INTERPRO	IPR013210:Leucine-rich repeat, N-terminal	11	2.14844	0.00736787	AT3G17640, AT5G62230, AT4G29240, AT3G49670, AT2G36570, AT4G26540, AT1G12460, AT3G20820, AT5G16000, AT2G19780, AT3G57830	406	207	20885	2.73357	0.978305	0.294074	10.1495
GOTERM_CC_ALL	GO:0044430~cytoskeletal part	11	2.14844	0.00758816	AT1G75780, AT2G29550, AT1G04160, AT4G21270, AT5G23860, AT4G27370, AT4G27360, AT2G25880, AT3G60840, AT5G62700, AT2G20290	354	191	16687	2.71478	0.658364	0.0792956	8.60563
GOTERM_BP_ALL	GO:0005976~polysaccharide metabolic process	11	2.14844	0.00764589	AT2G36870, AT4G15210, AT3G49670, AT5G65730, AT1G65310, AT3G23730, AT3G44990, AT1G68560, AT1G02800, AT4G02290, AT2G32990	282	219	15221	2.71108	0.996256	0.502644	10.9841
INTERPRO	IPR003676:Auxin responsive SAUR protein	10	1.95312	1.98576e-05	AT1G29440, AT5G18020, AT1G20470, AT4G38860, AT4G38840, AT1G29430, AT1G29420, AT1G29500, AT1G29450, AT1G29510	406	78	20885	6.59499	0.0102336	0.0102336	0.0287341
GOTERM_BP_FAT	GO:0006633~fatty acid biosynthetic process	10	1.95312	0.00254856	AT5G37300, AT5G05580, AT1G06360, AT5G10160, AT4G27030, AT2G05990, AT2G22230, AT1G02205, AT5G35360, AT5G04530	256	159	13998	3.43897	0.796549	0.411852	3.71817
GOTERM_BP_ALL	GO:0006633~fatty acid biosynthetic process	10	1.95312	0.00280122	AT5G37300, AT5G05580, AT1G06360, AT5G10160, AT4G27030, AT2G05990, AT2G22230, AT1G02205, AT5G35360, AT5G04530	282	159	15221	3.39467	0.870251	0.493746	4.1634
GOTERM_CC_ALL	GO:0046658~anchored to plasma membrane	9	1.75781	7.30407e-05	AT2G45470, AT2G27130, AT4G25240, AT1G21880, AT2G04780, AT5G08000, AT4G29360, AT4G12730, AT5G55730	354	66	16687	6.42797	0.0102463	0.00513632	0.0862543
GOTERM_CC_FAT	GO:0046658~anchored to plasma membrane	9	1.75781	0.00011083	AT2G45470, AT2G27130, AT4G25240, AT1G21880, AT2G04780, AT5G08000, AT4G29360, AT4G12730, AT5G55730	311	66	13779	6.04165	0.0135403	0.00679325	0.127719
INTERPRO	IPR013320:Concanavalin A-like lectin/glucanase, subgroup	9	1.75781	0.000599699	AT2G36870, AT1G27120, AT3G45430, AT5G65730, AT3G53380, AT5G55830, AT1G65310, AT3G23730, AT3G44990	406	97	20885	4.77287	0.267094	0.0747435	0.864388
INTERPRO	IPR000073:Alpha/beta hydrolase fold-1	9	1.75781	0.000642167	AT2G23560, AT1G18360, AT2G23590, AT1G52510, AT1G72620, AT3G10840, AT3G50440, AT5G58310, AT5G22460	406	98	20885	4.72416	0.28305	0.0643837	0.925335
GOTERM_CC_ALL	GO:0031226~intrinsic to plasma membrane	9	1.75781	0.00153879	AT2G45470, AT2G27130, AT4G25240, AT1G21880, AT2G04780, AT5G08000, AT4G29360, AT4G12730, AT5G55730	354	103	16687	4.11889	0.19518	0.0355424	1.80283
GOTERM_CC_FAT	GO:0031226~intrinsic to plasma membrane	9	1.75781	0.00224193	AT2G45470, AT2G27130, AT4G25240, AT1G21880, AT2G04780, AT5G08000, AT4G29360, AT4G12730, AT5G55730	311	103	13779	3.87135	0.241238	0.0537169	2.55479
GOTERM_BP_FAT	GO:0044042~glucan metabolic process	9	1.75781	0.00645817	AT2G36870, AT4G15210, AT5G65730, AT1G65310, AT3G23730, AT3G44990, AT1G02800, AT4G02290, AT2G32990	256	151	13998	3.25905	0.982455	0.554516	9.17224
GOTERM_BP_ALL	GO:0044042~glucan metabolic process	9	1.75781	0.00700567	AT2G36870, AT4G15210, AT5G65730, AT1G65310, AT3G23730, AT3G44990, AT1G02800, AT4G02290, AT2G32990	282	151	15221	3.21706	0.994012	0.518647	10.1095
SP_PIR_KEYWORDS	cell wall	9	1.75781	0.00994667	AT2G36870, AT5G65730, AT4G28250, AT5G47500, AT1G65310, AT3G23730, AT3G44990, AT1G68560, AT4G29360	494	159	26538	3.04079	0.826119	0.103571	11.534
UP_SEQ_FEATURE	lipid moiety-binding region:GPI-anchor amidated serine	8	1.5625	0.000328636	AT4G25240, AT2G47930, AT5G10430, AT5G08000, AT4G29360, AT2G23130, AT1G55330, AT3G13520	166	71	8885	6.03088	0.108085	0.0188835	0.448152
SMART	SM00353:HLH	8	1.5625	0.00929542	AT3G61950, AT5G39860, AT2G46810, AT1G12860, AT1G02340, AT5G46830, AT5G46690, AT5G65640	116	158	7691	3.35705	0.460097	0.265219	9.10675
PIR_SUPERFAMILY	PIRSF002706:auxin-induced protein 10A	7	1.36719	0.000341885	AT1G29440, AT5G18020, AT4G38860, AT4G38840, AT1G29430, AT1G29500, AT1G29510	206	40	8556	7.26845	0.0545353	0.0545353	0.413775
SMART	SM00554:FAS1	6	1.17188	3.50595e-05	AT2G45470, AT2G04780, AT3G52370, AT4G12730, AT5G60490, AT5G55730	116	26	7691	15.3004	0.00231129	0.00231129	0.0358404
INTERPRO	IPR000782:FAS1 domain	6	1.17188	0.000125751	AT2G45470, AT2G04780, AT3G52370, AT4G12730, AT5G60490, AT5G55730	406	26	20885	11.871	0.0630665	0.0320467	0.181832
SP_PIR_KEYWORDS	Pyrrolidone carboxylic acid	6	1.17188	0.00274744	AT2G14890, AT5G44420, AT5G65390, AT5G10430, AT2G23130, AT3G13520	494	52	26538	6.19854	0.382121	0.0470057	3.31662
GOTERM_MF_FAT	GO:0016762~xyloglucan:xyloglucosyl transferase activity	5	0.976562	0.00320015	AT2G36870, AT5G65730, AT1G65310, AT3G23730, AT3G44990	278	33	14806	8.06954	0.636824	0.39736	4.22529
INTERPRO	IPR016455:Xyloglucan endotransglucosylase/hydrolase	5	0.976562	0.00326075	AT2G36870, AT5G65730, AT1G65310, AT3G23730, AT3G44990	406	32	20885	8.03764	0.815818	0.245705	4.61671
GOTERM_MF_ALL	GO:0016762~xyloglucan:xyloglucosyl transferase activity	5	0.976562	0.00354414	AT2G36870, AT5G65730, AT1G65310, AT3G23730, AT3G44990	324	33	16788	7.85073	0.733069	0.232144	4.78174
INTERPRO	IPR000757:Glycoside hydrolase, family 16	5	0.976562	0.00365453	AT2G36870, AT5G65730, AT1G65310, AT3G23730, AT3G44990	406	33	20885	7.79407	0.849909	0.237331	5.16061
INTERPRO	IPR010713:Xyloglucan endo-transglycosylase, C-terminal	5	0.976562	0.00365453	AT2G36870, AT5G65730, AT1G65310, AT3G23730, AT3G44990	406	33	20885	7.79407	0.849909	0.237331	5.16061
INTERPRO	IPR008263:Glycoside hydrolase, family 16, active site	5	0.976562	0.00407936	AT2G36870, AT5G65730, AT1G65310, AT3G23730, AT3G44990	406	34	20885	7.56484	0.879659	0.209643	5.74415
PIR_SUPERFAMILY	PIRSF005604:XET	5	0.976562	0.00680391	AT2G36870, AT5G65730, AT1G65310, AT3G23730, AT3G44990	206	32	8556	6.48968	0.673608	0.244151	7.94508
PIR_SUPERFAMILY	PIRSF005604:xyloglucan endotransglucosylase/hydrolase	5	0.976562	0.00759987	AT2G36870, AT5G65730, AT1G65310, AT3G23730, AT3G44990	206	33	8556	6.29303	0.713821	0.188218	8.83567
INTERPRO	IPR002453:Beta tubulin	4	0.78125	0.000557407	AT1G75780, AT2G29550, AT5G23860, AT5G62700	406	9	20885	22.8626	0.250851	0.0917835	0.803659
UP_SEQ_FEATURE	domain:FAS1 2	4	0.78125	0.000929952	AT2G45470, AT3G52370, AT4G12730, AT5G55730	166	11	8885	19.4633	0.276586	0.0396637	1.26334
UP_SEQ_FEATURE	domain:FAS1 1	4	0.78125	0.000929952	AT2G45470, AT3G52370, AT4G12730, AT5G55730	166	11	8885	19.4633	0.276586	0.0396637	1.26334
UP_SEQ_FEATURE	glycosylation site:O-linked (Ara...)	4	0.78125	0.00156843	AT2G14890, AT5G65390, AT5G10430, AT3G13520	166	13	8885	16.469	0.420878	0.0588885	2.12213
UP_SEQ_FEATURE	lipid moiety-binding region:GPI-anchor amidated asparagine	4	0.78125	0.00156843	AT2G45470, AT2G27130, AT2G04780, AT5G65390	166	13	8885	16.469	0.420878	0.0588885	2.12213
GOTERM_CC_ALL	GO:0009506~plasmodesma	4	0.78125	0.00353511	AT1G18650, AT5G08000, AT1G04520, AT2G33330	354	15	16687	12.5702	0.393065	0.0688487	4.09738
GOTERM_CC_ALL	GO:0055044~symplast	4	0.78125	0.00353511	AT1G18650, AT5G08000, AT1G04520, AT2G33330	354	15	16687	12.5702	0.393065	0.0688487	4.09738
SP_PIR_KEYWORDS	hydroxylation	4	0.78125	0.00356912	AT2G14890, AT5G65390, AT5G10430, AT3G13520	494	17	26538	12.6402	0.46512	0.0469918	4.28871
INTERPRO	IPR017975:Tubulin, conserved site	4	0.78125	0.004021	AT1G75780, AT2G29550, AT5G23860, AT5G62700	406	17	20885	12.1037	0.875951	0.22963	5.66418
INTERPRO	IPR000217:Tubulin	4	0.78125	0.004021	AT1G75780, AT2G29550, AT5G23860, AT5G62700	406	17	20885	12.1037	0.875951	0.22963	5.66418
PIR_SUPERFAMILY	PIRSF037175:esterase/lyase	4	0.78125	0.00405908	AT2G23560, AT2G23590, AT3G50440, AT5G58310	206	14	8556	11.8669	0.486777	0.199363	4.81233
GOTERM_CC_FAT	GO:0009506~plasmodesma	4	0.78125	0.00419773	AT1G18650, AT5G08000, AT1G04520, AT2G33330	311	15	13779	11.8148	0.403936	0.0712496	4.73467
GOTERM_CC_FAT	GO:0055044~symplast	4	0.78125	0.00419773	AT1G18650, AT5G08000, AT1G04520, AT2G33330	311	15	13779	11.8148	0.403936	0.0712496	4.73467
GOTERM_CC_ALL	GO:0005911~cell-cell junction	4	0.78125	0.00604926	AT1G18650, AT5G08000, AT1G04520, AT2G33330	354	18	16687	10.4752	0.574945	0.0748283	6.91726
INTERPRO	IPR003008:Tubulin/FtsZ, GTPase domain	4	0.78125	0.00645739	AT1G75780, AT2G29550, AT5G23860, AT5G62700	406	20	20885	10.2882	0.965118	0.285075	8.94937
INTERPRO	IPR018316:Tubulin/FtsZ, 2-layer sandwich domain	4	0.78125	0.00645739	AT1G75780, AT2G29550, AT5G23860, AT5G62700	406	20	20885	10.2882	0.965118	0.285075	8.94937
GOTERM_CC_FAT	GO:0005911~cell-cell junction	4	0.78125	0.00716226	AT1G18650, AT5G08000, AT1G04520, AT2G33330	311	18	13779	9.84566	0.586926	0.104628	7.95407
PIR_SUPERFAMILY	PIRSF002306:tubulin	4	0.78125	0.00719236	AT1G75780, AT2G29550, AT5G23860, AT5G62700	206	17	8556	9.7727	0.69389	0.210821	8.3807
PIR_SUPERFAMILY	PIRSF016983:Arabidopsis thaliana hypothetical protein F21F14.120	3	0.585938	0.00332052	AT3G61950, AT2G46810, AT5G46690	206	4	8556	31.1505	0.420431	0.238706	3.95285
UP_SEQ_FEATURE	lipid moiety-binding region:GPI-anchor amidated alanine	3	0.585938	0.00489574	AT1G21880, AT1G11820, AT4G12730	166	6	8885	26.762	0.818754	0.143811	6.48658

## Sheet: cluster9_david
Category	Term	Count	%	PValue	Genes	List Total	Pop Hits	Pop Total	Fold Enrichment	Bonferroni	Benjamini	FDR
GOTERM_MF_ALL	GO:0003824~catalytic activity	178	37.7119	0.0010504	AT3G02870, AT3G02110, AT2G22980, AT3G46650, AT5G38120, AT1G10550, AT4G26530, AT5G66920, AT3G62750, AT4G07960, AT5G38520, AT4G33790, AT1G55370, AT5G20740, AT4G18440, AT1G64670, AT5G48900, AT4G24780, AT2G45560, AT4G13710, AT1G09340, AT2G05790, AT4G30290, AT3G21870, AT1G32780, AT1G29670, AT3G02410, AT5G14740, AT2G15090, AT1G12244, AT1G11545, AT3G14210, AT5G45930, AT1G68460, AT1G04680, AT4G00400, AT2…	297	8528	16788	1.17982	0.32359	0.0752124	1.43993
GOTERM_CC_ALL	GO:0009507~chloroplast	105	22.2458	1.12341e-06	AT2G16270, AT3G52150, AT3G08920, AT1G19150, AT1G51080, AT4G26530, AT4G28660, AT5G47190, AT5G38520, AT1G55370, AT1G59840, AT4G18440, AT1G09340, AT5G12900, AT5G02160, AT1G29670, AT5G27390, AT5G14740, AT3G14210, AT5G45930, AT2G01590, AT1G68460, AT2G29180, AT4G39710, AT5G45680, AT5G44020, AT1G49380, AT1G60600, AT5G06790, AT1G64355, AT1G44575, AT1G14150, AT5G06690, AT1G30520, AT5G24000, AT3G04550, AT1…	352	3192	16687	1.55942	0.000158388	3.16797e-05	0.00132716
GOTERM_CC_FAT	GO:0009507~chloroplast	105	22.2458	2.34863e-06	AT2G16270, AT3G52150, AT3G08920, AT1G19150, AT1G51080, AT4G26530, AT4G28660, AT5G47190, AT5G38520, AT1G55370, AT1G59840, AT4G18440, AT1G09340, AT5G12900, AT5G02160, AT1G29670, AT5G27390, AT5G14740, AT3G14210, AT5G45930, AT2G01590, AT1G68460, AT2G29180, AT4G39710, AT5G45680, AT5G44020, AT1G49380, AT1G60600, AT5G06790, AT1G64355, AT1G44575, AT1G14150, AT5G06690, AT1G30520, AT5G24000, AT3G04550, AT1…	299	3192	13779	1.51591	0.00028884	4.12679e-05	0.00270808
GOTERM_CC_ALL	GO:0009536~plastid	105	22.2458	3.01094e-06	AT2G16270, AT3G52150, AT3G08920, AT1G19150, AT1G51080, AT4G26530, AT4G28660, AT5G47190, AT5G38520, AT1G55370, AT1G59840, AT4G18440, AT1G09340, AT5G12900, AT5G02160, AT1G29670, AT5G27390, AT5G14740, AT3G14210, AT5G45930, AT2G01590, AT1G68460, AT2G29180, AT4G39710, AT5G45680, AT5G44020, AT1G49380, AT1G60600, AT5G06790, AT1G64355, AT1G44575, AT1G14150, AT5G06690, AT1G30520, AT5G24000, AT3G04550, AT1…	352	3259	16687	1.52736	0.000424453	4.24534e-05	0.00355699
GOTERM_CC_FAT	GO:0009536~plastid	105	22.2458	6.29027e-06	AT2G16270, AT3G52150, AT3G08920, AT1G19150, AT1G51080, AT4G26530, AT4G28660, AT5G47190, AT5G38520, AT1G55370, AT1G59840, AT4G18440, AT1G09340, AT5G12900, AT5G02160, AT1G29670, AT5G27390, AT5G14740, AT3G14210, AT5G45930, AT2G01590, AT1G68460, AT2G29180, AT4G39710, AT5G45680, AT5G44020, AT1G49380, AT1G60600, AT5G06790, AT1G64355, AT1G44575, AT1G14150, AT5G06690, AT1G30520, AT5G24000, AT3G04550, AT1…	299	3259	13779	1.48474	0.000773406	7.73676e-05	0.00725283
GOTERM_MF_ALL	GO:0016787~hydrolase activity	76	16.1017	0.0023623	AT3G02870, AT3G02110, AT2G22980, AT2G01890, AT1G47510, AT5G58480, AT2G27420, AT1G10550, AT1G52750, AT3G62750, AT4G34260, AT5G08030, AT3G51300, AT5G38520, AT5G20740, AT4G18970, AT1G64670, AT3G13750, AT2G05790, AT5G05740, AT5G06670, AT5G64380, AT4G30290, AT3G49650, AT1G29670, AT5G19730, AT4G03210, AT3G02410, AT1G12244, AT3G52840, AT1G11545, AT3G14210, AT5G45930, AT3G06980, AT1G29660, AT3G43960, AT1…	297	3125	16788	1.37469	0.58514	0.11811	3.2113
SP_PIR_KEYWORDS	signal	74	15.678	1.48588e-15	AT4G11460, AT3G02110, AT2G22980, AT2G38540, AT2G35860, AT2G01890, AT5G58480, AT4G38400, AT3G29030, AT1G10550, AT4G20140, AT4G12420, AT3G62750, AT4G34260, AT1G03870, AT4G18970, AT5G48900, AT4G24780, AT4G37450, AT3G13750, AT4G13710, AT1G10460, AT1G72970, AT4G30290, AT1G20190, AT2G43550, AT1G29670, AT2G38530, AT5G19730, AT4G03210, AT3G12610, AT3G52840, AT1G11545, AT3G14210, AT4G34250, AT1G04680, AT4…	458	1518	26538	2.82464	2.52576e-13	2.52576e-13	1.76525e-12
UP_SEQ_FEATURE	signal peptide	74	15.678	1.46531e-12	AT4G11460, AT3G02110, AT2G22980, AT2G38540, AT2G35860, AT2G01890, AT5G58480, AT4G38400, AT3G29030, AT1G10550, AT4G20140, AT4G12420, AT3G62750, AT4G34260, AT1G03870, AT4G18970, AT5G48900, AT4G24780, AT4G37450, AT3G13750, AT4G13710, AT1G10460, AT1G72970, AT4G30290, AT1G20190, AT2G43550, AT1G29670, AT2G38530, AT5G19730, AT4G03210, AT3G12610, AT3G52840, AT1G11545, AT3G14210, AT4G34250, AT1G04680, AT4…	192	1515	8885	2.26035	5.93435e-10	5.93435e-10	2.04746e-09
GOTERM_CC_ALL	GO:0005576~extracellular region	64	13.5593	2.55967e-11	AT3G02110, AT2G22980, AT2G01890, AT2G35860, AT2G38540, AT5G58480, AT4G38400, AT3G29030, AT1G10550, AT4G12420, AT4G34260, AT4G18970, AT1G64670, AT3G13750, AT1G09340, AT1G72970, AT1G10460, AT4G30290, AT1G20190, AT2G43550, AT1G29670, AT5G19730, AT4G03210, AT5G14740, AT3G52840, AT1G11545, AT3G14210, AT5G38420, AT3G01500, AT1G12900, AT1G29660, AT5G09805, AT1G14700, AT1G75680, AT4G39330, AT3G16370, AT2…	352	1225	16687	2.47673	3.60914e-09	1.80457e-09	3.02393e-08
GOTERM_CC_FAT	GO:0005576~extracellular region	64	13.5593	5.17396e-11	AT3G02110, AT2G22980, AT2G01890, AT2G35860, AT2G38540, AT5G58480, AT4G38400, AT3G29030, AT1G10550, AT4G12420, AT4G34260, AT4G18970, AT1G64670, AT3G13750, AT1G09340, AT1G72970, AT1G10460, AT4G30290, AT1G20190, AT2G43550, AT1G29670, AT5G19730, AT4G03210, AT5G14740, AT3G52840, AT1G11545, AT3G14210, AT5G38420, AT3G01500, AT1G12900, AT1G29660, AT5G09805, AT1G14700, AT1G75680, AT4G39330, AT3G16370, AT2…	299	1225	13779	2.40763	6.36397e-09	3.18199e-09	5.9659e-08
SP_PIR_KEYWORDS	membrane	58	12.2881	0.0048364	AT4G11460, AT5G58480, AT1G35180, AT4G35100, AT3G29030, AT4G12420, AT4G20140, AT4G28660, AT3G51300, AT1G01120, AT4G07960, AT1G03870, AT2G45560, AT4G37450, AT2G21050, AT1G20190, AT2G38120, AT5G14740, AT2G15090, AT4G34250, AT4G00400, AT2G02780, AT4G23740, AT2G26640, AT1G34065, AT1G25450, AT4G34220, AT4G15230, AT1G49380, AT4G20940, AT4G23400, AT5G61350, AT1G44575, AT1G01590, AT2G38480, AT5G44130, AT3…	458	2340	26538	1.4362	0.57191	0.0549916	5.77039
SP_PIR_KEYWORDS	glycoprotein	55	11.6525	8.58547e-13	AT4G11460, AT3G02110, AT2G22980, AT2G01890, AT2G35860, AT5G58480, AT4G38400, AT4G12420, AT4G20140, AT1G10550, AT3G62750, AT4G34260, AT1G03870, AT5G48900, AT4G24780, AT4G37450, AT3G13750, AT4G13710, AT1G10460, AT2G21050, AT4G30290, AT5G19730, AT4G03210, AT1G11545, AT3G52840, AT3G14210, AT1G04680, AT2G02780, AT3G43960, AT1G14700, AT1G75680, AT4G20940, AT5G61350, AT3G16370, AT2G06850, AT5G44130, AT5…	458	1051	26538	3.03223	1.50244e-10	7.51219e-11	1.05252e-09
UP_SEQ_FEATURE	glycosylation site:N-linked (GlcNAc...)	54	11.4407	1.98638e-10	AT4G11460, AT3G02110, AT2G22980, AT2G01890, AT2G35860, AT5G58480, AT4G38400, AT4G12420, AT4G20140, AT1G10550, AT3G62750, AT4G34260, AT1G03870, AT5G48900, AT4G24780, AT3G13750, AT4G13710, AT1G10460, AT2G21050, AT4G30290, AT5G19730, AT4G03210, AT1G11545, AT3G52840, AT3G14210, AT1G04680, AT2G02780, AT3G43960, AT1G14700, AT1G75680, AT4G20940, AT5G61350, AT3G16370, AT2G06850, AT5G44130, AT5G63140, AT3…	192	1001	8885	2.49641	8.04483e-08	4.02242e-08	2.77562e-07
SP_PIR_KEYWORDS	Secreted	48	10.1695	6.36622e-11	AT3G02110, AT2G22980, AT2G35860, AT2G01890, AT2G38540, AT5G58480, AT3G16370, AT2G06850, AT5G63140, AT4G38400, AT2G37640, AT3G29030, AT1G10550, AT4G12420, AT4G34260, AT1G76952, AT5G45670, AT5G58390, AT4G18970, AT4G14130, AT1G64390, AT3G13750, AT1G10460, AT4G30290, AT1G20190, AT2G43530, AT1G02640, AT2G43550, AT2G28950, AT1G29670, AT5G19730, AT4G03210, AT2G03090, AT1G45130, AT1G11545, AT3G52840, AT3…	458	936	26538	2.97145	1.11409e-08	3.71363e-09	7.80469e-08
SP_PIR_KEYWORDS	hydrolase	48	10.1695	2.95375e-05	AT3G02870, AT3G02110, AT2G22980, AT1G47510, AT2G01890, AT5G58480, AT3G16370, AT2G06850, AT2G27420, AT1G10550, AT3G62750, AT4G34260, AT5G45670, AT1G26560, AT1G64670, AT4G18970, AT1G64390, AT4G14130, AT3G13750, AT2G05790, AT5G64380, AT4G30290, AT1G02640, AT1G29670, AT5G66080, AT5G19730, AT4G03210, AT3G02410, AT1G45130, AT1G11545, AT3G06770, AT3G52840, AT3G14210, AT3G06980, AT1G25230, AT5G62670, AT4…	458	1459	26538	1.90629	0.0051558	0.000645933	0.0362055
GOTERM_CC_ALL	GO:0044434~chloroplast part	45	9.5339	7.95434e-07	AT3G52150, AT1G44575, AT1G14150, AT5G06690, AT4G01310, AT3G04550, AT3G01440, AT5G52970, AT4G28660, AT5G47190, AT3G16250, AT5G38520, AT4G09010, AT5G55220, AT3G25920, AT4G18440, AT1G01080, AT4G17560, AT1G11860, AT1G09340, AT4G25080, AT5G05740, AT5G02160, AT1G75690, AT5G52100, AT5G21430, AT1G77060, AT3G16240, AT1G64510, AT5G14740, AT1G55490, AT2G21330, AT4G27440, AT3G14210, AT5G38420, AT5G45930, AT1…	352	954	16687	2.23614	0.00011215	2.80387e-05	0.0009397
GOTERM_CC_FAT	GO:0044434~chloroplast part	45	9.5339	1.39638e-06	AT3G52150, AT1G44575, AT1G14150, AT5G06690, AT4G01310, AT3G04550, AT3G01440, AT5G52970, AT4G28660, AT5G47190, AT3G16250, AT5G38520, AT4G09010, AT5G55220, AT3G25920, AT4G18440, AT1G01080, AT4G17560, AT1G11860, AT1G09340, AT4G25080, AT5G05740, AT5G02160, AT1G75690, AT5G52100, AT5G21430, AT1G77060, AT3G16240, AT1G64510, AT5G14740, AT1G55490, AT2G21330, AT4G27440, AT3G14210, AT5G38420, AT5G45930, AT1…	299	954	13779	2.17376	0.00017174	4.29378e-05	0.0016101
GOTERM_CC_ALL	GO:0044435~plastid part	45	9.5339	1.80467e-06	AT3G52150, AT1G44575, AT1G14150, AT5G06690, AT4G01310, AT3G04550, AT3G01440, AT5G52970, AT4G28660, AT5G47190, AT3G16250, AT5G38520, AT4G09010, AT5G55220, AT3G25920, AT4G18440, AT1G01080, AT4G17560, AT1G11860, AT1G09340, AT4G25080, AT5G05740, AT5G02160, AT1G75690, AT5G52100, AT5G21430, AT1G77060, AT3G16240, AT1G64510, AT5G14740, AT1G55490, AT2G21330, AT4G27440, AT3G14210, AT5G38420, AT5G45930, AT1…	352	984	16687	2.16797	0.000254427	3.18069e-05	0.00213197
GOTERM_CC_FAT	GO:0044435~plastid part	45	9.5339	3.17507e-06	AT3G52150, AT1G44575, AT1G14150, AT5G06690, AT4G01310, AT3G04550, AT3G01440, AT5G52970, AT4G28660, AT5G47190, AT3G16250, AT5G38520, AT4G09010, AT5G55220, AT3G25920, AT4G18440, AT1G01080, AT4G17560, AT1G11860, AT1G09340, AT4G25080, AT5G05740, AT5G02160, AT1G75690, AT5G52100, AT5G21430, AT1G77060, AT3G16240, AT1G64510, AT5G14740, AT1G55490, AT2G21330, AT4G27440, AT3G14210, AT5G38420, AT5G45930, AT1…	299	984	13779	2.10748	0.000390458	4.88156e-05	0.00366099
GOTERM_BP_FAT	GO:0010033~response to organic substance	41	8.68644	0.000168822	AT3G03830, AT5G18010, AT1G47510, AT2G06850, AT2G38210, AT5G57390, AT5G10990, AT2G37640, AT1G74670, AT5G25190, AT5G13360, AT3G57040, AT4G32280, AT4G23750, AT2G21210, AT5G14920, AT3G16280, AT1G74890, AT3G09870, AT3G59220, AT5G18060, AT1G04240, AT2G21050, AT1G52830, AT3G20470, AT2G38120, AT2G01760, AT5G62920, AT4G14550, AT1G29490, AT3G03840, AT3G03820, AT5G11590, AT5G20270, AT1G18710, AT1G13740, AT4…	264	1176	13998	1.84858	0.100754	0.00755688	0.250654
GOTERM_BP_ALL	GO:0010033~response to organic substance	41	8.68644	0.000425026	AT3G03830, AT5G18010, AT1G47510, AT2G06850, AT2G38210, AT5G57390, AT5G10990, AT2G37640, AT1G74670, AT5G25190, AT5G13360, AT3G57040, AT4G32280, AT4G23750, AT2G21210, AT5G14920, AT3G16280, AT1G74890, AT3G09870, AT3G59220, AT5G18060, AT1G04240, AT2G21050, AT1G52830, AT3G20470, AT2G38120, AT2G01760, AT5G62920, AT4G14550, AT1G29490, AT3G03840, AT3G03820, AT5G11590, AT5G20270, AT1G18710, AT1G13740, AT4…	299	1176	15221	1.7748	0.269288	0.0172788	0.643558
GOTERM_BP_FAT	GO:0009719~response to endogenous stimulus	40	8.47458	5.73099e-06	AT3G03830, AT5G18010, AT1G47510, AT2G06850, AT2G38210, AT5G57390, AT5G10990, AT2G37640, AT1G74670, AT5G25190, AT5G13360, AT3G57040, AT4G32280, AT4G23750, AT2G21210, AT5G14920, AT3G16280, AT1G74890, AT3G09870, AT3G59220, AT5G18060, AT1G04240, AT2G21050, AT1G52830, AT3G20470, AT2G38120, AT2G01760, AT5G62920, AT4G14550, AT1G29490, AT3G03840, AT3G03820, AT5G11590, AT5G20270, AT1G18710, AT1G13740, AT4…	264	975	13998	2.17529	0.00359831	0.000450499	0.00851857
GOTERM_BP_ALL	GO:0009719~response to endogenous stimulus	40	8.47458	1.63874e-05	AT3G03830, AT5G18010, AT1G47510, AT2G06850, AT2G38210, AT5G57390, AT5G10990, AT2G37640, AT1G74670, AT5G25190, AT5G13360, AT3G57040, AT4G32280, AT4G23750, AT2G21210, AT5G14920, AT3G16280, AT1G74890, AT3G09870, AT3G59220, AT5G18060, AT1G04240, AT2G21050, AT1G52830, AT3G20470, AT2G38120, AT2G01760, AT5G62920, AT4G14550, AT1G29490, AT3G03840, AT3G03820, AT5G11590, AT5G20270, AT1G18710, AT1G13740, AT4…	299	975	15221	2.08847	0.0120212	0.00120867	0.0248851
GOTERM_BP_FAT	GO:0009725~response to hormone stimulus	39	8.26271	2.74265e-06	AT3G03830, AT5G18010, AT1G47510, AT2G06850, AT2G38210, AT5G57390, AT5G10990, AT2G37640, AT1G74670, AT5G25190, AT5G13360, AT3G57040, AT4G32280, AT4G23750, AT2G21210, AT5G14920, AT3G16280, AT1G74890, AT3G09870, AT3G59220, AT5G18060, AT1G04240, AT2G21050, AT1G52830, AT3G20470, AT2G38120, AT2G01760, AT5G62920, AT4G14550, AT1G29490, AT3G03840, AT3G03820, AT5G11590, AT5G20270, AT1G13740, AT4G34790, AT4…	264	909	13998	2.2749	0.00172364	0.000344966	0.00407677
GOTERM_BP_ALL	GO:0009725~response to hormone stimulus	39	8.26271	7.96504e-06	AT3G03830, AT5G18010, AT1G47510, AT2G06850, AT2G38210, AT5G57390, AT5G10990, AT2G37640, AT1G74670, AT5G25190, AT5G13360, AT3G57040, AT4G32280, AT4G23750, AT2G21210, AT5G14920, AT3G16280, AT1G74890, AT3G09870, AT3G59220, AT5G18060, AT1G04240, AT2G21050, AT1G52830, AT3G20470, AT2G38120, AT2G01760, AT5G62920, AT4G14550, AT1G29490, AT3G03840, AT3G03820, AT5G11590, AT5G20270, AT1G13740, AT4G34790, AT4…	299	909	15221	2.1841	0.00586098	0.000839394	0.0120961
GOTERM_BP_ALL	GO:0016043~cellular component organization	39	8.26271	0.00499277	AT2G38540, AT5G58480, AT2G06850, AT4G38400, AT3G45970, AT2G37640, AT3G29030, AT1G10550, AT4G12420, AT3G15950, AT3G51300, AT4G07960, AT1G59840, AT1G64390, AT4G14130, AT5G13730, AT1G09340, AT4G30290, AT1G20190, AT2G28950, AT2G38530, AT5G19730, AT4G03210, AT2G03090, AT1G54385, AT5G43990, AT1G11545, AT5G39210, AT1G19940, AT1G62440, AT1G20010, AT3G12110, AT4G19020, AT3G62910, AT5G55480, AT1G75680, AT3…	299	1260	15221	1.57567	0.975125	0.112332	7.31992
GOTERM_BP_ALL	GO:0005975~carbohydrate metabolic process	36	7.62712	0.000270055	AT3G02870, AT5G58480, AT2G06850, AT1G10550, AT1G13250, AT4G26530, AT3G62750, AT5G08030, AT1G55370, AT1G26560, AT1G64390, AT4G14130, AT3G13750, AT2G05790, AT5G64380, AT4G30290, AT1G02640, AT5G40610, AT4G03210, AT4G26520, AT2G21330, AT2G41540, AT1G45130, AT1G11545, AT3G06770, AT3G52840, AT5G38420, AT3G14210, AT4G36360, AT2G37585, AT1G19940, AT4G23820, AT1G12900, AT5G24420, AT5G55480, AT1G75680	299	958	15221	1.91297	0.180718	0.0132006	0.409356
GOTERM_CC_ALL	GO:0048046~apoplast	34	7.20339	6.19245e-12	AT4G39330, AT2G38540, AT3G16370, AT2G06850, AT4G12420, AT1G10550, AT4G34260, AT3G23805, AT1G26560, AT4G14130, AT3G13750, AT1G11860, AT1G10460, AT1G09340, AT4G30290, AT1G09310, AT1G29670, AT4G03210, AT5G14740, AT1G55490, AT2G21330, AT1G45130, AT1G11545, AT3G52840, AT5G38420, AT3G14210, AT4G36360, AT2G46570, AT3G01500, AT1G09750, AT1G12900, AT5G09805, AT1G29660, AT1G78820	352	382	16687	4.2194	8.73141e-10	8.73141e-10	7.31565e-09
GOTERM_CC_FAT	GO:0048046~apoplast	34	7.20339	1.07542e-11	AT4G39330, AT2G38540, AT3G16370, AT2G06850, AT4G12420, AT1G10550, AT4G34260, AT3G23805, AT1G26560, AT4G14130, AT3G13750, AT1G11860, AT1G10460, AT1G09340, AT4G30290, AT1G09310, AT1G29670, AT4G03210, AT5G14740, AT1G55490, AT2G21330, AT1G45130, AT1G11545, AT3G52840, AT5G38420, AT3G14210, AT4G36360, AT2G46570, AT3G01500, AT1G09750, AT1G12900, AT5G09805, AT1G29660, AT1G78820	299	382	13779	4.10168	1.32276e-09	1.32276e-09	1.24002e-08
GOTERM_CC_ALL	GO:0030312~external encapsulating structure	33	6.99153	2.90136e-06	AT2G38540, AT5G58480, AT2G06850, AT5G44130, AT3G45970, AT2G37640, AT3G29030, AT4G12420, AT1G10550, AT5G66920, AT1G64670, AT4G14130, AT3G13750, AT4G30290, AT1G20190, AT3G20470, AT1G02640, AT3G16240, AT2G28950, AT1G29670, AT5G19730, AT4G03210, AT2G03090, AT1G04040, AT1G11545, AT5G25460, AT4G38770, AT1G62440, AT1G20010, AT5G51550, AT1G09750, AT3G47400, AT2G20750	352	620	16687	2.52324	0.000409009	4.54537e-05	0.00342754
GOTERM_CC_FAT	GO:0030312~external encapsulating structure	33	6.99153	4.64172e-06	AT2G38540, AT5G58480, AT2G06850, AT5G44130, AT3G45970, AT2G37640, AT3G29030, AT4G12420, AT1G10550, AT5G66920, AT1G64670, AT4G14130, AT3G13750, AT4G30290, AT1G20190, AT3G20470, AT1G02640, AT3G16240, AT2G28950, AT1G29670, AT5G19730, AT4G03210, AT2G03090, AT1G04040, AT1G11545, AT5G25460, AT4G38770, AT1G62440, AT1G20010, AT5G51550, AT1G09750, AT3G47400, AT2G20750	299	620	13779	2.45284	0.00057077	6.34349e-05	0.00535206
GOTERM_CC_ALL	GO:0005618~cell wall	32	6.77966	5.88794e-06	AT2G38540, AT5G58480, AT5G44130, AT2G06850, AT3G45970, AT2G37640, AT3G29030, AT4G12420, AT1G10550, AT5G66920, AT4G14130, AT3G13750, AT4G30290, AT1G20190, AT3G20470, AT1G02640, AT3G16240, AT2G28950, AT1G29670, AT5G19730, AT4G03210, AT2G03090, AT1G04040, AT1G11545, AT5G25460, AT1G62440, AT4G38770, AT1G20010, AT5G51550, AT1G09750, AT3G47400, AT2G20750	352	611	16687	2.48282	0.000829858	6.91812e-05	0.00695564
GOTERM_CC_FAT	GO:0005618~cell wall	32	6.77966	9.19936e-06	AT2G38540, AT5G58480, AT5G44130, AT2G06850, AT3G45970, AT2G37640, AT3G29030, AT4G12420, AT1G10550, AT5G66920, AT4G14130, AT3G13750, AT4G30290, AT1G20190, AT3G20470, AT1G02640, AT3G16240, AT2G28950, AT1G29670, AT5G19730, AT4G03210, AT2G03090, AT1G04040, AT1G11545, AT5G25460, AT1G62440, AT4G38770, AT1G20010, AT5G51550, AT1G09750, AT3G47400, AT2G20750	299	611	13779	2.41354	0.00113089	9.42894e-05	0.0106069
SP_PIR_KEYWORDS	chloroplast	30	6.35593	0.000100006	AT3G18110, AT1G44575, AT1G19150, AT5G06690, AT4G01310, AT5G52970, AT4G28660, AT5G47190, AT4G09010, AT3G25920, AT5G55740, AT4G17560, AT1G09340, AT5G52100, AT1G64510, AT5G40610, AT5G14740, AT3G12610, AT2G21330, AT1G55490, AT4G27440, AT5G38420, AT1G68460, AT3G01500, AT4G39710, AT5G54190, AT1G03600, AT5G09820, AT5G45680, AT1G49380	458	780	26538	2.22859	0.0173496	0.00174866	0.122533
SP_PIR_KEYWORDS	transit peptide	29	6.14407	0.00635612	AT3G18110, AT1G44575, AT5G06690, AT4G01310, AT5G52970, AT4G28660, AT5G47190, AT4G09010, AT3G25920, AT5G55740, AT4G17560, AT1G11860, AT1G09340, AT5G52100, AT1G64510, AT5G40610, AT2G21330, AT1G55490, AT4G27440, AT5G38420, AT1G68460, AT1G32470, AT3G01500, AT4G39710, AT5G54190, AT1G03600, AT5G09820, AT5G45680, AT1G49380	458	978	26538	1.71815	0.672371	0.0635316	7.51944
GOTERM_CC_ALL	GO:0009579~thylakoid	28	5.9322	5.60566e-06	AT3G52150, AT1G44575, AT1G14150, AT5G06690, AT5G52970, AT3G01440, AT4G28660, AT3G16250, AT4G09010, AT4G25080, AT5G02160, AT5G05740, AT1G75690, AT5G21430, AT1G64510, AT5G14740, AT2G21330, AT4G27440, AT5G38420, AT1G18730, AT3G01500, AT4G39710, AT2G29180, AT1G74070, AT1G03600, AT5G45680, AT1G49380, AT2G01918	352	491	16687	2.70341	0.000790088	7.1852e-05	0.00662218
GOTERM_CC_FAT	GO:0009579~thylakoid	28	5.9322	8.59249e-06	AT3G52150, AT1G44575, AT1G14150, AT5G06690, AT5G52970, AT3G01440, AT4G28660, AT3G16250, AT4G09010, AT4G25080, AT5G02160, AT5G05740, AT1G75690, AT5G21430, AT1G64510, AT5G14740, AT2G21330, AT4G27440, AT5G38420, AT1G18730, AT3G01500, AT4G39710, AT2G29180, AT1G74070, AT1G03600, AT5G45680, AT1G49380, AT2G01918	299	491	13779	2.62799	0.00105632	9.60755e-05	0.00990723
SP_PIR_KEYWORDS	plastid	28	5.9322	0.000314231	AT3G18110, AT1G44575, AT5G06690, AT4G01310, AT5G52970, AT4G28660, AT5G47190, AT4G09010, AT3G25920, AT5G55740, AT4G17560, AT1G09340, AT5G52100, AT1G64510, AT5G40610, AT5G14740, AT2G21330, AT1G55490, AT4G27440, AT5G38420, AT1G68460, AT3G01500, AT4G39710, AT5G54190, AT1G03600, AT5G09820, AT5G45680, AT1G49380	458	755	26538	2.14889	0.053514	0.00498744	0.384552
UP_SEQ_FEATURE	transit peptide:Chloroplast	27	5.72034	0.000824909	AT3G18110, AT1G44575, AT5G06690, AT4G01310, AT5G52970, AT4G28660, AT5G47190, AT4G09010, AT3G25920, AT5G55740, AT4G17560, AT1G09340, AT5G52100, AT1G64510, AT5G40610, AT2G21330, AT1G55490, AT4G27440, AT5G38420, AT1G68460, AT3G01500, AT4G39710, AT5G54190, AT1G03600, AT5G09820, AT5G45680, AT1G49380	192	624	8885	2.00233	0.284108	0.0364551	1.14652
GOTERM_CC_ALL	GO:0044436~thylakoid part	25	5.29661	5.09741e-07	AT5G21430, AT3G52150, AT1G64510, AT1G44575, AT1G14150, AT5G14740, AT2G21330, AT3G01440, AT5G52970, AT4G27440, AT4G28660, AT3G16250, AT1G18730, AT4G09010, AT3G01500, AT4G39710, AT2G29180, AT1G74070, AT5G45680, AT1G03600, AT4G25080, AT5G05740, AT5G02160, AT1G75690, AT2G01918	352	354	16687	3.3479	7.18709e-05	2.39575e-05	0.000602193
GOTERM_CC_FAT	GO:0044436~thylakoid part	25	5.29661	7.75943e-07	AT5G21430, AT3G52150, AT1G64510, AT1G44575, AT1G14150, AT5G14740, AT2G21330, AT3G01440, AT5G52970, AT4G27440, AT4G28660, AT3G16250, AT1G18730, AT4G09010, AT3G01500, AT4G39710, AT2G29180, AT1G74070, AT5G45680, AT1G03600, AT4G25080, AT5G05740, AT5G02160, AT1G75690, AT2G01918	299	354	13779	3.25449	9.54365e-05	3.18132e-05	0.000894707
SP_PIR_KEYWORDS	disulfide bond	25	5.29661	0.00522327	AT3G02110, AT2G43530, AT2G22980, AT2G43550, AT2G38540, AT2G28950, AT2G38530, AT2G06850, AT5G06690, AT4G03210, AT2G37640, AT3G29030, AT1G11545, AT1G10550, AT5G58390, AT1G26560, AT3G63470, AT4G14130, AT3G43960, AT4G39710, AT5G45680, AT1G10460, AT3G47400, AT2G20750, AT4G30290	458	787	26538	1.84064	0.600071	0.0556697	6.21851
GOTERM_CC_ALL	GO:0009534~chloroplast thylakoid	24	5.08475	1.30791e-06	AT5G21430, AT3G52150, AT1G64510, AT1G44575, AT1G14150, AT5G06690, AT5G14740, AT3G01440, AT5G52970, AT4G27440, AT4G28660, AT3G16250, AT1G18730, AT4G09010, AT3G01500, AT4G39710, AT2G29180, AT1G74070, AT5G45680, AT1G03600, AT4G25080, AT5G05740, AT5G02160, AT1G75690	352	347	16687	3.27882	0.000184398	3.07354e-05	0.00154512
GOTERM_CC_ALL	GO:0031976~plastid thylakoid	24	5.08475	1.30791e-06	AT5G21430, AT3G52150, AT1G64510, AT1G44575, AT1G14150, AT5G06690, AT5G14740, AT3G01440, AT5G52970, AT4G27440, AT4G28660, AT3G16250, AT1G18730, AT4G09010, AT3G01500, AT4G39710, AT2G29180, AT1G74070, AT5G45680, AT1G03600, AT4G25080, AT5G05740, AT5G02160, AT1G75690	352	347	16687	3.27882	0.000184398	3.07354e-05	0.00154512
GOTERM_CC_ALL	GO:0031984~organelle subcompartment	24	5.08475	1.4473e-06	AT5G21430, AT3G52150, AT1G64510, AT1G44575, AT1G14150, AT5G06690, AT5G14740, AT3G01440, AT5G52970, AT4G27440, AT4G28660, AT3G16250, AT1G18730, AT4G09010, AT3G01500, AT4G39710, AT2G29180, AT1G74070, AT5G45680, AT1G03600, AT4G25080, AT5G05740, AT5G02160, AT1G75690	352	349	16687	3.26003	0.000204049	2.91524e-05	0.00170979
GOTERM_CC_FAT	GO:0031976~plastid thylakoid	24	5.08475	1.9538e-06	AT5G21430, AT3G52150, AT1G64510, AT1G44575, AT1G14150, AT5G06690, AT5G14740, AT3G01440, AT5G52970, AT4G27440, AT4G28660, AT3G16250, AT1G18730, AT4G09010, AT3G01500, AT4G39710, AT2G29180, AT1G74070, AT5G45680, AT1G03600, AT4G25080, AT5G05740, AT5G02160, AT1G75690	299	347	13779	3.18734	0.000240289	4.80624e-05	0.00225283
GOTERM_CC_FAT	GO:0009534~chloroplast thylakoid	24	5.08475	1.9538e-06	AT5G21430, AT3G52150, AT1G64510, AT1G44575, AT1G14150, AT5G06690, AT5G14740, AT3G01440, AT5G52970, AT4G27440, AT4G28660, AT3G16250, AT1G18730, AT4G09010, AT3G01500, AT4G39710, AT2G29180, AT1G74070, AT5G45680, AT1G03600, AT4G25080, AT5G05740, AT5G02160, AT1G75690	299	347	13779	3.18734	0.000240289	4.80624e-05	0.00225283
GOTERM_CC_FAT	GO:0031984~organelle subcompartment	24	5.08475	2.16054e-06	AT5G21430, AT3G52150, AT1G64510, AT1G44575, AT1G14150, AT5G06690, AT5G14740, AT3G01440, AT5G52970, AT4G27440, AT4G28660, AT3G16250, AT1G18730, AT4G09010, AT3G01500, AT4G39710, AT2G29180, AT1G74070, AT5G45680, AT1G03600, AT4G25080, AT5G05740, AT5G02160, AT1G75690	299	349	13779	3.16907	0.000265711	4.42902e-05	0.00249121
GOTERM_CC_ALL	GO:0009570~chloroplast stroma	23	4.87288	8.61963e-05	AT5G52100, AT1G77060, AT3G52150, AT4G01310, AT5G06690, AT5G14740, AT1G55490, AT2G21330, AT3G04550, AT4G28660, AT5G38420, AT5G45930, AT5G47190, AT3G01500, AT5G55220, AT3G25920, AT4G18440, AT1G01080, AT1G12900, AT4G17560, AT3G48420, AT1G09340, AT1G75690	352	420	16687	2.59606	0.0120806	0.000714697	0.101783
GOTERM_CC_FAT	GO:0009570~chloroplast stroma	23	4.87288	0.000122775	AT5G52100, AT1G77060, AT3G52150, AT4G01310, AT5G06690, AT5G14740, AT1G55490, AT2G21330, AT3G04550, AT4G28660, AT5G38420, AT5G45930, AT5G47190, AT3G01500, AT5G55220, AT3G25920, AT4G18440, AT1G01080, AT1G12900, AT4G17560, AT3G48420, AT1G09340, AT1G75690	299	420	13779	2.52363	0.0149888	0.000887972	0.141476
GOTERM_CC_ALL	GO:0009532~plastid stroma	23	4.87288	0.000175663	AT5G52100, AT1G77060, AT3G52150, AT4G01310, AT5G06690, AT5G14740, AT1G55490, AT2G21330, AT3G04550, AT4G28660, AT5G38420, AT5G45930, AT5G47190, AT3G01500, AT5G55220, AT3G25920, AT4G18440, AT1G01080, AT1G12900, AT4G17560, AT3G48420, AT1G09340, AT1G75690	352	442	16687	2.46684	0.0244664	0.00137521	0.207327
GOTERM_CC_FAT	GO:0009532~plastid stroma	23	4.87288	0.000250854	AT5G52100, AT1G77060, AT3G52150, AT4G01310, AT5G06690, AT5G14740, AT1G55490, AT2G21330, AT3G04550, AT4G28660, AT5G38420, AT5G45930, AT5G47190, AT3G01500, AT5G55220, AT3G25920, AT4G18440, AT1G01080, AT1G12900, AT4G17560, AT3G48420, AT1G09340, AT1G75690	299	442	13779	2.39802	0.0303876	0.00171291	0.288868
SP_PIR_KEYWORDS	glycosidase	22	4.66102	8.6862e-08	AT1G02640, AT5G58480, AT2G06850, AT4G03210, AT1G45130, AT1G11545, AT3G06770, AT1G10550, AT3G52840, AT3G62750, AT4G34260, AT4G36360, AT1G19940, AT1G26560, AT4G23820, AT1G64390, AT4G14130, AT3G13750, AT2G05790, AT1G75680, AT3G12710, AT4G30290	458	304	26538	4.19326	1.52007e-05	3.04017e-06	0.000106489
GOTERM_MF_ALL	GO:0016798~hydrolase activity, acting on glycosyl bonds	22	4.66102	5.24492e-05	AT1G02640, AT5G58480, AT2G06850, AT4G03210, AT1G45130, AT1G11545, AT3G06770, AT1G10550, AT3G52840, AT3G62750, AT4G34260, AT4G36360, AT1G19940, AT1G26560, AT4G23820, AT1G64390, AT4G14130, AT3G13750, AT2G05790, AT1G75680, AT3G12710, AT4G30290	297	450	16788	2.76346	0.0193225	0.0193225	0.0723592
GOTERM_BP_FAT	GO:0009733~response to auxin stimulus	21	4.44915	5.91493e-06	AT2G38120, AT3G03830, AT5G18010, AT4G14550, AT1G29490, AT1G47510, AT3G03840, AT2G06850, AT3G03820, AT5G10990, AT5G13360, AT4G32280, AT2G21210, AT4G34790, AT3G09870, AT5G18060, AT1G04240, AT4G34770, AT1G52830, AT2G21050, AT5G18050	264	337	13998	3.30409	0.00371359	0.000413304	0.00879196
GOTERM_BP_ALL	GO:0009733~response to auxin stimulus	21	4.44915	1.12477e-05	AT2G38120, AT3G03830, AT5G18010, AT4G14550, AT1G29490, AT1G47510, AT3G03840, AT2G06850, AT3G03820, AT5G10990, AT5G13360, AT4G32280, AT2G21210, AT4G34790, AT3G09870, AT5G18060, AT1G04240, AT4G34770, AT1G52830, AT2G21050, AT5G18050	299	337	15221	3.17221	0.00826651	0.00103707	0.0170809
GOTERM_CC_ALL	GO:0034357~photosynthetic membrane	21	4.44915	2.41657e-05	AT5G21430, AT3G52150, AT1G64510, AT1G44575, AT1G14150, AT5G14740, AT3G01440, AT4G27440, AT4G28660, AT3G16250, AT1G18730, AT4G09010, AT3G01500, AT4G39710, AT2G29180, AT1G03600, AT4G25080, AT5G02160, AT5G05740, AT1G75690, AT2G01918	352	330	16687	3.01676	0.0034016	0.000243356	0.028545
GOTERM_CC_FAT	GO:0034357~photosynthetic membrane	21	4.44915	3.38348e-05	AT5G21430, AT3G52150, AT1G64510, AT1G44575, AT1G14150, AT5G14740, AT3G01440, AT4G27440, AT4G28660, AT3G16250, AT1G18730, AT4G09010, AT3G01500, AT4G39710, AT2G29180, AT1G03600, AT4G25080, AT5G02160, AT5G05740, AT1G75690, AT2G01918	299	330	13779	2.93259	0.00415311	0.000297224	0.0390067
GOTERM_MF_ALL	GO:0004553~hydrolase activity, hydrolyzing O-glycosyl compounds	21	4.44915	7.72809e-05	AT1G02640, AT5G58480, AT2G06850, AT4G03210, AT1G45130, AT1G11545, AT3G06770, AT1G10550, AT3G52840, AT3G62750, AT4G34260, AT4G36360, AT1G19940, AT1G26560, AT4G23820, AT1G64390, AT4G14130, AT3G13750, AT1G75680, AT2G05790, AT4G30290	297	428	16788	2.77344	0.0283403	0.014272	0.1066
SP_PIR_KEYWORDS	cell wall biogenesis/degradation	20	4.23729	2.6837e-07	AT2G38540, AT2G28950, AT5G58480, AT2G06850, AT5G19730, AT4G03210, AT2G03090, AT2G37640, AT3G29030, AT1G10550, AT1G11545, AT4G07960, AT1G19940, AT1G64390, AT4G14130, AT1G75680, AT3G47400, AT2G20750, AT4G30290, AT1G20190	458	270	26538	4.29209	4.69636e-05	7.82743e-06	0.000329008
GOTERM_BP_FAT	GO:0007047~cell wall organization	20	4.23729	1.22937e-06	AT2G38540, AT2G28950, AT5G58480, AT2G06850, AT5G19730, AT4G03210, AT2G03090, AT2G37640, AT3G29030, AT1G10550, AT1G11545, AT4G07960, AT1G19940, AT1G64390, AT4G14130, AT1G75680, AT3G47400, AT2G20750, AT4G30290, AT1G20190	264	277	13998	3.82836	0.000772972	0.000386561	0.00182739
GOTERM_BP_ALL	GO:0007047~cell wall organization	20	4.23729	2.33535e-06	AT2G38540, AT2G28950, AT5G58480, AT2G06850, AT5G19730, AT4G03210, AT2G03090, AT2G37640, AT3G29030, AT1G10550, AT1G11545, AT4G07960, AT1G19940, AT1G64390, AT4G14130, AT1G75680, AT3G47400, AT2G20750, AT4G30290, AT1G20190	299	277	15221	3.67555	0.00172201	0.000574332	0.00354671
GOTERM_BP_FAT	GO:0045229~external encapsulating structure organization	20	4.23729	2.82524e-06	AT2G38540, AT2G28950, AT5G58480, AT2G06850, AT5G19730, AT4G03210, AT2G03090, AT2G37640, AT3G29030, AT1G10550, AT1G11545, AT4G07960, AT1G19940, AT1G64390, AT4G14130, AT1G75680, AT3G47400, AT2G20750, AT4G30290, AT1G20190	264	293	13998	3.6193	0.0017755	0.000296136	0.00419953
GOTERM_BP_ALL	GO:0045229~external encapsulating structure organization	20	4.23729	5.30441e-06	AT2G38540, AT2G28950, AT5G58480, AT2G06850, AT5G19730, AT4G03210, AT2G03090, AT2G37640, AT3G29030, AT1G10550, AT1G11545, AT4G07960, AT1G19940, AT1G64390, AT4G14130, AT1G75680, AT3G47400, AT2G20750, AT4G30290, AT1G20190	299	293	15221	3.47484	0.00390701	0.000652232	0.00805567
GOTERM_CC_ALL	GO:0009535~chloroplast thylakoid membrane	20	4.23729	1.30645e-05	AT5G21430, AT3G52150, AT1G64510, AT1G44575, AT1G14150, AT5G14740, AT3G01440, AT4G27440, AT4G28660, AT3G16250, AT1G18730, AT4G09010, AT3G01500, AT2G29180, AT4G39710, AT1G03600, AT4G25080, AT5G02160, AT5G05740, AT1G75690	352	290	16687	3.2694	0.00184041	0.00014169	0.0154329
GOTERM_CC_ALL	GO:0055035~plastid thylakoid membrane	20	4.23729	1.30645e-05	AT5G21430, AT3G52150, AT1G64510, AT1G44575, AT1G14150, AT5G14740, AT3G01440, AT4G27440, AT4G28660, AT3G16250, AT1G18730, AT4G09010, AT3G01500, AT2G29180, AT4G39710, AT1G03600, AT4G25080, AT5G02160, AT5G05740, AT1G75690	352	290	16687	3.2694	0.00184041	0.00014169	0.0154329
GOTERM_CC_FAT	GO:0055035~plastid thylakoid membrane	20	4.23729	1.83297e-05	AT5G21430, AT3G52150, AT1G64510, AT1G44575, AT1G14150, AT5G14740, AT3G01440, AT4G27440, AT4G28660, AT3G16250, AT1G18730, AT4G09010, AT3G01500, AT2G29180, AT4G39710, AT1G03600, AT4G25080, AT5G02160, AT5G05740, AT1G75690	299	290	13779	3.17818	0.00225204	0.000173414	0.0211333
GOTERM_CC_FAT	GO:0009535~chloroplast thylakoid membrane	20	4.23729	1.83297e-05	AT5G21430, AT3G52150, AT1G64510, AT1G44575, AT1G14150, AT5G14740, AT3G01440, AT4G27440, AT4G28660, AT3G16250, AT1G18730, AT4G09010, AT3G01500, AT2G29180, AT4G39710, AT1G03600, AT4G25080, AT5G02160, AT5G05740, AT1G75690	299	290	13779	3.17818	0.00225204	0.000173414	0.0211333
GOTERM_CC_ALL	GO:0042651~thylakoid membrane	20	4.23729	2.63314e-05	AT5G21430, AT3G52150, AT1G64510, AT1G44575, AT1G14150, AT5G14740, AT3G01440, AT4G27440, AT4G28660, AT3G16250, AT1G18730, AT4G09010, AT3G01500, AT2G29180, AT4G39710, AT1G03600, AT4G25080, AT5G02160, AT5G05740, AT1G75690	352	305	16687	3.10861	0.00370589	0.000247488	0.0311028
GOTERM_CC_FAT	GO:0042651~thylakoid membrane	20	4.23729	3.67006e-05	AT5G21430, AT3G52150, AT1G64510, AT1G44575, AT1G14150, AT5G14740, AT3G01440, AT4G27440, AT4G28660, AT3G16250, AT1G18730, AT4G09010, AT3G01500, AT2G29180, AT4G39710, AT1G03600, AT4G25080, AT5G02160, AT5G05740, AT1G75690	299	305	13779	3.02188	0.00450408	0.000300905	0.0423099
GOTERM_CC_ALL	GO:0009941~chloroplast envelope	20	4.23729	0.00255241	AT3G52150, AT3G16240, AT4G01310, AT5G14740, AT1G55490, AT2G21330, AT4G27440, AT5G38420, AT3G14210, AT5G47190, AT5G38520, AT3G01500, AT5G55220, AT1G01080, AT1G12900, AT4G17560, AT3G48420, AT1G11860, AT4G25080, AT1G09340	352	440	16687	2.15483	0.302568	0.0149024	2.97409
GOTERM_CC_FAT	GO:0009941~chloroplast envelope	20	4.23729	0.00334594	AT3G52150, AT3G16240, AT4G01310, AT5G14740, AT1G55490, AT2G21330, AT4G27440, AT5G38420, AT3G14210, AT5G47190, AT5G38520, AT3G01500, AT5G55220, AT1G01080, AT1G12900, AT4G17560, AT3G48420, AT1G11860, AT4G25080, AT1G09340	299	440	13779	2.09471	0.337835	0.01703	3.79082
GOTERM_CC_ALL	GO:0009526~plastid envelope	20	4.23729	0.00423898	AT3G52150, AT3G16240, AT4G01310, AT5G14740, AT1G55490, AT2G21330, AT4G27440, AT5G38420, AT3G14210, AT5G47190, AT5G38520, AT3G01500, AT5G55220, AT1G01080, AT1G12900, AT4G17560, AT3G48420, AT1G11860, AT4G25080, AT1G09340	352	461	16687	2.05667	0.450621	0.0236739	4.89462
GOTERM_CC_FAT	GO:0009526~plastid envelope	20	4.23729	0.00556315	AT3G52150, AT3G16240, AT4G01310, AT5G14740, AT1G55490, AT2G21330, AT4G27440, AT5G38420, AT3G14210, AT5G47190, AT5G38520, AT3G01500, AT5G55220, AT1G01080, AT1G12900, AT4G17560, AT3G48420, AT1G11860, AT4G25080, AT1G09340	299	461	13779	1.99929	0.496503	0.0260462	6.23004
GOTERM_CC_ALL	GO:0009505~plant-type cell wall	18	3.81356	6.10642e-05	AT3G20470, AT1G02640, AT3G16240, AT2G38540, AT2G28950, AT5G44130, AT2G06850, AT5G19730, AT3G45970, AT1G04040, AT4G12420, AT5G66920, AT5G25460, AT1G62440, AT5G51550, AT1G09750, AT3G13750, AT3G47400	352	270	16687	3.16042	0.00857336	0.000538	0.0721158
GOTERM_CC_FAT	GO:0009505~plant-type cell wall	18	3.81356	8.28511e-05	AT3G20470, AT1G02640, AT3G16240, AT2G38540, AT2G28950, AT5G44130, AT2G06850, AT5G19730, AT3G45970, AT1G04040, AT4G12420, AT5G66920, AT5G25460, AT1G62440, AT5G51550, AT1G09750, AT3G13750, AT3G47400	299	270	13779	3.07224	0.0101393	0.000636741	0.0954908
GOTERM_BP_FAT	GO:0009416~response to light stimulus	18	3.81356	0.0071141	AT1G14290, AT2G42870, AT1G44575, AT1G19150, AT2G06850, AT3G58850, AT2G37640, AT3G12610, AT5G38420, AT4G34250, AT1G01120, AT4G32280, AT2G26640, AT3G59220, AT3G15570, AT1G25450, AT3G47340, AT1G52830	264	466	13998	2.04809	0.988788	0.12723	10.0689
GOTERM_BP_FAT	GO:0009314~response to radiation	18	3.81356	0.00968776	AT1G14290, AT2G42870, AT1G44575, AT1G19150, AT2G06850, AT3G58850, AT2G37640, AT3G12610, AT5G38420, AT4G34250, AT1G01120, AT4G32280, AT2G26640, AT3G59220, AT3G15570, AT1G25450, AT3G47340, AT1G52830	264	482	13998	1.9801	0.997809	0.156413	13.4724
SP_PIR_KEYWORDS	cell wall	17	3.60169	1.77122e-08	AT2G38540, AT2G28950, AT5G58480, AT2G06850, AT5G19730, AT4G03210, AT2G03090, AT2G37640, AT3G29030, AT1G10550, AT4G12420, AT1G11545, AT4G14130, AT3G47400, AT2G20750, AT4G30290, AT1G20190	458	159	26538	6.19519	3.09963e-06	7.74908e-07	2.17143e-05
GOTERM_BP_FAT	GO:0015979~photosynthesis	17	3.60169	1.93561e-07	AT5G52100, AT1G44575, AT1G14150, AT1G19150, AT3G01440, AT4G27440, AT5G38420, AT4G28660, AT3G16250, AT2G01590, AT5G45930, AT1G18730, AT1G55370, AT5G54190, AT4G25080, AT1G60600, AT2G01918	264	175	13998	5.15078	0.000121743	0.000121743	0.000287721
GOTERM_BP_ALL	GO:0015979~photosynthesis	17	3.60169	3.46305e-07	AT5G52100, AT1G44575, AT1G14150, AT1G19150, AT3G01440, AT4G27440, AT5G38420, AT4G28660, AT3G16250, AT2G01590, AT5G45930, AT1G18730, AT1G55370, AT5G54190, AT4G25080, AT1G60600, AT2G01918	299	175	15221	4.94519	0.000255541	0.000255541	0.000525943
GOTERM_BP_FAT	GO:0032870~cellular response to hormone stimulus	17	3.60169	0.00778227	AT2G01760, AT5G62920, AT2G38120, AT4G14550, AT5G57390, AT5G11590, AT1G74670, AT5G25190, AT3G57040, AT4G32280, AT4G23750, AT3G16280, AT1G74890, AT3G59220, AT1G04240, AT1G52830, AT2G21050	264	432	13998	2.08654	0.992658	0.130994	10.9643
GOTERM_BP_FAT	GO:0009755~hormone-mediated signaling	17	3.60169	0.00778227	AT2G01760, AT5G62920, AT2G38120, AT4G14550, AT5G57390, AT5G11590, AT1G74670, AT5G25190, AT3G57040, AT4G32280, AT4G23750, AT3G16280, AT1G74890, AT3G59220, AT1G04240, AT1G52830, AT2G21050	264	432	13998	2.08654	0.992658	0.130994	10.9643
UP_SEQ_FEATURE	active site:Proton donor	16	3.38983	7.1812e-05	AT2G01890, AT2G06850, AT5G19730, AT4G03210, AT1G45130, AT1G10550, AT3G52840, AT1G11545, AT3G62750, AT1G25230, AT4G36360, AT1G26560, AT4G14130, AT1G14700, AT3G13750, AT4G30290	192	219	8885	3.3809	0.028666	0.00483575	0.100298
GOTERM_BP_FAT	GO:0040007~growth	15	3.17797	0.000234414	AT5G25810, AT2G28950, AT2G06850, AT4G38400, AT2G03090, AT3G45970, AT2G37640, AT3G29030, AT1G10550, AT4G12420, AT3G54920, AT3G51300, AT1G68460, AT2G20750, AT1G20190	264	246	13998	3.23309	0.137106	0.00863681	0.347881
GOTERM_BP_ALL	GO:0040007~growth	15	3.17797	0.00036057	AT5G25810, AT2G28950, AT2G06850, AT4G38400, AT2G03090, AT3G45970, AT2G37640, AT3G29030, AT1G10550, AT4G12420, AT3G54920, AT3G51300, AT1G68460, AT2G20750, AT1G20190	299	246	15221	3.10405	0.233675	0.0155339	0.546211
GOTERM_CC_ALL	GO:0031225~anchored to membrane	15	3.17797	0.00805997	AT1G21090, AT5G58480, AT5G44130, AT4G35100, AT3G43720, AT1G27950, AT4G12420, AT3G54920, AT2G34510, AT1G03870, AT3G43960, AT3G06750, AT4G37450, AT5G55480, AT1G55260	352	320	16687	2.22217	0.68052	0.039933	9.11763
GOTERM_CC_FAT	GO:0031225~anchored to membrane	15	3.17797	0.00999441	AT1G21090, AT5G58480, AT5G44130, AT4G35100, AT3G43720, AT1G27950, AT4G12420, AT3G54920, AT2G34510, AT1G03870, AT3G43960, AT3G06750, AT4G37450, AT5G55480, AT1G55260	299	320	13779	2.16017	0.70931	0.0431656	10.9366
GOTERM_BP_FAT	GO:0016049~cell growth	14	2.9661	0.000207053	AT5G25810, AT2G28950, AT2G06850, AT4G38400, AT2G03090, AT3G45970, AT2G37640, AT3G29030, AT1G10550, AT4G12420, AT3G54920, AT3G51300, AT2G20750, AT1G20190	264	214	13998	3.46878	0.122124	0.00810757	0.307335
GOTERM_BP_FAT	GO:0006631~fatty acid metabolic process	14	2.9661	0.000207053	AT1G14290, AT4G24510, AT4G14440, AT2G15090, AT4G34250, AT1G01120, AT4G00360, AT4G33790, AT4G00400, AT1G04220, AT2G26640, AT1G25450, AT1G72970, AT1G49430	264	214	13998	3.46878	0.122124	0.00810757	0.307335
GOTERM_BP_ALL	GO:0016049~cell growth	14	2.9661	0.000311999	AT5G25810, AT2G28950, AT2G06850, AT4G38400, AT2G03090, AT3G45970, AT2G37640, AT3G29030, AT1G10550, AT4G12420, AT3G54920, AT3G51300, AT2G20750, AT1G20190	299	214	15221	3.33032	0.205698	0.0142901	0.472795
GOTERM_BP_ALL	GO:0006631~fatty acid metabolic process	14	2.9661	0.000311999	AT1G14290, AT4G24510, AT4G14440, AT2G15090, AT4G34250, AT1G01120, AT4G00360, AT4G33790, AT4G00400, AT1G04220, AT2G26640, AT1G25450, AT1G72970, AT1G49430	299	214	15221	3.33032	0.205698	0.0142901	0.472795
GOTERM_BP_FAT	GO:0008361~regulation of cell size	14	2.9661	0.000351749	AT5G25810, AT2G28950, AT2G06850, AT4G38400, AT2G03090, AT3G45970, AT2G37640, AT3G29030, AT1G10550, AT4G12420, AT3G54920, AT3G51300, AT2G20750, AT1G20190	264	226	13998	3.28459	0.198515	0.0122186	0.521589
GOTERM_BP_ALL	GO:0008361~regulation of cell size	14	2.9661	0.000525579	AT5G25810, AT2G28950, AT2G06850, AT4G38400, AT2G03090, AT3G45970, AT2G37640, AT3G29030, AT1G10550, AT4G12420, AT3G54920, AT3G51300, AT2G20750, AT1G20190	299	226	15221	3.15349	0.321574	0.0202129	0.795244
GOTERM_BP_FAT	GO:0032535~regulation of cellular component size	14	2.9661	0.000575401	AT5G25810, AT2G28950, AT2G06850, AT4G38400, AT2G03090, AT3G45970, AT2G37640, AT3G29030, AT1G10550, AT4G12420, AT3G54920, AT3G51300, AT2G20750, AT1G20190	264	238	13998	3.11898	0.303739	0.0179387	0.851908
UP_SEQ_FEATURE	active site:Nucleophile	14	2.9661	0.000694623	AT5G58480, AT2G06850, AT5G19730, AT4G03210, AT1G45130, AT1G11545, AT1G10550, AT3G52840, AT4G36360, AT3G62750, AT1G26560, AT4G14130, AT3G13750, AT4G30290	192	214	8885	3.0274	0.245289	0.034566	0.966254
GOTERM_BP_ALL	GO:0032535~regulation of cellular component size	14	2.9661	0.000855171	AT5G25810, AT2G28950, AT2G06850, AT4G38400, AT2G03090, AT3G45970, AT2G37640, AT3G29030, AT1G10550, AT4G12420, AT3G54920, AT3G51300, AT2G20750, AT1G20190	299	238	15221	2.99449	0.468146	0.0296185	1.29093
SP_PIR_KEYWORDS	apoplast	13	2.75424	8.04216e-07	AT4G14130, AT2G06850, AT4G03210, AT3G13750, AT1G10460, AT1G45130, AT3G52840, AT1G10550, AT1G11545, AT4G36360, AT4G30290, AT2G46570, AT4G34260	458	116	26538	6.49364	0.000140728	2.01052e-05	0.000985926
SP_PIR_KEYWORDS	lyase	13	2.75424	6.83574e-05	AT1G04680, AT3G01500, AT4G18440, AT5G48900, AT4G24780, AT4G26520, AT5G14740, AT4G13710, AT2G21330, AT3G07010, AT5G38420, AT4G26530, AT3G54920	458	179	26538	4.20817	0.0118917	0.00132833	0.0837706
GOTERM_BP_FAT	GO:0000902~cell morphogenesis	13	2.75424	0.000574673	AT1G62440, AT2G28950, AT2G06850, AT4G38400, AT2G03090, AT3G45970, AT2G37640, AT3G29030, AT5G55480, AT4G12420, AT2G20750, AT1G20190, AT3G51300	264	208	13998	3.31392	0.30342	0.0188502	0.850835
GOTERM_BP_ALL	GO:0000902~cell morphogenesis	13	2.75424	0.000832473	AT1G62440, AT2G28950, AT2G06850, AT4G38400, AT2G03090, AT3G45970, AT2G37640, AT3G29030, AT5G55480, AT4G12420, AT2G20750, AT1G20190, AT3G51300	299	208	15221	3.18165	0.459154	0.0302636	1.25686
GOTERM_BP_FAT	GO:0032989~cellular component morphogenesis	13	2.75424	0.00143105	AT1G62440, AT2G28950, AT2G06850, AT4G38400, AT2G03090, AT3G45970, AT2G37640, AT3G29030, AT5G55480, AT4G12420, AT2G20750, AT1G20190, AT3G51300	264	231	13998	2.98396	0.593746	0.0384072	2.10623
GOTERM_BP_ALL	GO:0032989~cellular component morphogenesis	13	2.75424	0.00203754	AT1G62440, AT2G28950, AT2G06850, AT4G38400, AT2G03090, AT3G45970, AT2G37640, AT3G29030, AT5G55480, AT4G12420, AT2G20750, AT1G20190, AT3G51300	299	231	15221	2.86486	0.778036	0.0607919	3.05015
INTERPRO	IPR003676:Auxin responsive SAUR protein	12	2.54237	1.72475e-07	AT2G21210, AT3G03830, AT5G18010, AT1G29490, AT3G03840, AT4G34790, AT3G03820, AT3G09870, AT5G18060, AT5G10990, AT4G34770, AT5G18050	383	78	20885	8.38923	8.08874e-05	8.08874e-05	0.000246135
GOTERM_BP_FAT	GO:0042545~cell wall modification	12	2.54237	4.78646e-05	AT2G28950, AT4G38400, AT5G19730, AT2G03090, AT3G45970, AT2G37640, AT3G29030, AT1G10550, AT3G47400, AT2G20750, AT3G54920, AT1G20190	264	135	13998	4.71313	0.0296589	0.00250582	0.0711254
GOTERM_BP_ALL	GO:0042545~cell wall modification	12	2.54237	7.00827e-05	AT2G28950, AT4G38400, AT5G19730, AT2G03090, AT3G45970, AT2G37640, AT3G29030, AT1G10550, AT3G47400, AT2G20750, AT3G54920, AT1G20190	299	135	15221	4.52501	0.050408	0.00430096	0.106384
GOTERM_CC_ALL	GO:0019898~extrinsic to membrane	12	2.54237	0.00936358	AT1G30690, AT2G28950, AT1G14150, AT2G03090, AT5G14740, AT2G37640, AT3G29030, AT3G01440, AT2G20750, AT1G20190, AT3G51300, AT2G01918	352	229	16687	2.48417	0.734591	0.0447105	10.5187
GOTERM_BP_FAT	GO:0009664~plant-type cell wall organization	11	2.33051	1.89062e-06	AT1G62440, AT2G28950, AT4G38400, AT2G03090, AT3G45970, AT2G37640, AT3G29030, AT5G55480, AT1G10550, AT2G20750, AT1G20190	264	78	13998	7.47756	0.00118849	0.000297256	0.00281029
GOTERM_BP_ALL	GO:0009664~plant-type cell wall organization	11	2.33051	2.76323e-06	AT1G62440, AT2G28950, AT4G38400, AT2G03090, AT3G45970, AT2G37640, AT3G29030, AT5G55480, AT1G10550, AT2G20750, AT1G20190	299	78	15221	7.1791	0.00203719	0.000509687	0.00419652
GOTERM_BP_FAT	GO:0060560~developmental growth involved in morphogenesis	11	2.33051	0.000732139	AT2G28950, AT2G06850, AT4G38400, AT2G03090, AT3G45970, AT2G37640, AT3G29030, AT4G12420, AT2G20750, AT1G20190, AT3G51300	264	156	13998	3.73878	0.369148	0.0216985	1.08279
GOTERM_BP_FAT	GO:0009826~unidimensional cell growth	11	2.33051	0.000732139	AT2G28950, AT2G06850, AT4G38400, AT2G03090, AT3G45970, AT2G37640, AT3G29030, AT4G12420, AT2G20750, AT1G20190, AT3G51300	264	156	13998	3.73878	0.369148	0.0216985	1.08279
GOTERM_BP_FAT	GO:0006633~fatty acid biosynthetic process	11	2.33051	0.000848236	AT1G14290, AT4G33790, AT4G24510, AT4G00400, AT1G04220, AT2G26640, AT1G25450, AT2G15090, AT4G34250, AT1G01120, AT1G49430	264	159	13998	3.66824	0.413608	0.0239702	1.25348
GOTERM_BP_ALL	GO:0009826~unidimensional cell growth	11	2.33051	0.00100935	AT2G28950, AT2G06850, AT4G38400, AT2G03090, AT3G45970, AT2G37640, AT3G29030, AT4G12420, AT2G20750, AT1G20190, AT3G51300	299	156	15221	3.58955	0.525397	0.0333088	1.522
GOTERM_BP_ALL	GO:0060560~developmental growth involved in morphogenesis	11	2.33051	0.00100935	AT2G28950, AT2G06850, AT4G38400, AT2G03090, AT3G45970, AT2G37640, AT3G29030, AT4G12420, AT2G20750, AT1G20190, AT3G51300	299	156	15221	3.58955	0.525397	0.0333088	1.522
GOTERM_BP_ALL	GO:0006633~fatty acid biosynthetic process	11	2.33051	0.00116684	AT1G14290, AT4G33790, AT4G24510, AT4G00400, AT1G04220, AT2G26640, AT1G25450, AT2G15090, AT4G34250, AT1G01120, AT1G49430	299	159	15221	3.52182	0.577526	0.0367691	1.75752
GOTERM_BP_FAT	GO:0048589~developmental growth	11	2.33051	0.00215574	AT2G28950, AT2G06850, AT4G38400, AT2G03090, AT3G45970, AT2G37640, AT3G29030, AT4G12420, AT2G20750, AT1G20190, AT3G51300	264	180	13998	3.24028	0.742678	0.0508692	3.15698
GOTERM_BP_ALL	GO:0048589~developmental growth	11	2.33051	0.00291527	AT2G28950, AT2G06850, AT4G38400, AT2G03090, AT3G45970, AT2G37640, AT3G29030, AT4G12420, AT2G20750, AT1G20190, AT3G51300	299	180	15221	3.11094	0.884052	0.0766995	4.33712
INTERPRO	IPR013210:Leucine-rich repeat, N-terminal	11	2.33051	0.00495831	AT1G62440, AT4G23740, AT1G49490, AT4G18670, AT1G68400, AT2G45340, AT1G45616, AT3G12610, AT4G34220, AT4G20140, AT4G20940	383	207	20885	2.89773	0.902824	0.143941	6.84775
GOTERM_BP_FAT	GO:0016052~carbohydrate catabolic process	11	2.33051	0.00526193	AT1G19940, AT5G40610, AT1G64390, AT1G12900, AT4G26520, AT5G24420, AT2G21330, AT2G41540, AT1G75680, AT4G26530, AT3G14210	264	204	13998	2.85907	0.963793	0.104718	7.54268
GOTERM_BP_ALL	GO:0016052~carbohydrate catabolic process	11	2.33051	0.00703268	AT1G19940, AT5G40610, AT1G64390, AT1G12900, AT4G26520, AT5G24420, AT2G21330, AT2G41540, AT1G75680, AT4G26530, AT3G14210	299	204	15221	2.74495	0.99453	0.146007	10.164
GOTERM_BP_FAT	GO:0044042~glucan metabolic process	10	2.11864	0.00221108	AT1G19940, AT4G14130, AT1G64390, AT2G06850, AT4G03210, AT5G55480, AT1G75680, AT1G10550, AT1G11545, AT4G30290	264	151	13998	3.51144	0.7515	0.05026	3.23679
INTERPRO	IPR012334:Pectin lyase fold	10	2.11864	0.00245865	AT1G04680, AT4G23820, AT5G48900, AT4G24780, AT5G19730, AT4G13710, AT3G07010, AT3G47400, AT3G06770, AT3G54920	383	157	20885	3.47325	0.684794	0.0849805	3.45202
GOTERM_BP_ALL	GO:0044042~glucan metabolic process	10	2.11864	0.0029289	AT1G19940, AT4G14130, AT1G64390, AT2G06850, AT4G03210, AT5G55480, AT1G75680, AT1G10550, AT1G11545, AT4G30290	299	151	15221	3.37128	0.885215	0.0743977	4.35697
GOTERM_BP_FAT	GO:0009827~plant-type cell wall modification	9	1.90678	1.64849e-06	AT2G28950, AT4G38400, AT2G03090, AT3G45970, AT2G37640, AT3G29030, AT1G10550, AT2G20750, AT1G20190	264	45	13998	10.6045	0.00103636	0.000345574	0.00245039
PIR_SUPERFAMILY	PIRSF002706:auxin-induced protein 10A	9	1.90678	1.67721e-06	AT2G21210, AT3G03830, AT5G18010, AT3G03840, AT3G03820, AT3G09870, AT5G18060, AT5G10990, AT5G18050	185	40	8556	10.4059	0.000229752	0.000229752	0.0019714
GOTERM_BP_ALL	GO:0009827~plant-type cell wall modification	9	1.90678	2.25731e-06	AT2G28950, AT4G38400, AT2G03090, AT3G45970, AT2G37640, AT3G29030, AT1G10550, AT2G20750, AT1G20190	299	45	15221	10.1813	0.00166451	0.0008326	0.00342818
GOTERM_BP_FAT	GO:0019684~photosynthesis, light reaction	9	1.90678	0.000192631	AT5G52100, AT1G18730, AT1G55370, AT1G44575, AT1G19150, AT3G01440, AT1G60600, AT2G01590, AT3G16250	264	85	13998	5.61417	0.114122	0.00804588	0.285956
GOTERM_BP_ALL	GO:0019684~photosynthesis, light reaction	9	1.90678	0.000256159	AT5G52100, AT1G18730, AT1G55370, AT1G44575, AT1G19150, AT3G01440, AT1G60600, AT2G01590, AT3G16250	299	85	15221	5.39008	0.172271	0.0134142	0.38833
GOTERM_CC_ALL	GO:0031977~thylakoid lumen	9	1.90678	0.000612392	AT4G09010, AT1G14150, AT4G39710, AT1G74070, AT1G03600, AT5G45680, AT2G21330, AT5G52970, AT3G01440	352	90	16687	4.74062	0.0827486	0.00430937	0.721072
GOTERM_CC_FAT	GO:0031977~thylakoid lumen	9	1.90678	0.000727053	AT4G09010, AT1G14150, AT4G39710, AT1G74070, AT1G03600, AT5G45680, AT2G21330, AT5G52970, AT3G01440	299	90	13779	4.60836	0.0855752	0.00446301	0.835135
GOTERM_CC_ALL	GO:0031226~intrinsic to plasma membrane	9	1.90678	0.00148461	AT1G03870, AT5G58480, AT5G44130, AT4G35100, AT5G55480, AT1G27950, AT4G12420, AT1G10550, AT3G54920	352	103	16687	4.14229	0.188999	0.00906674	1.73987
GOTERM_CC_FAT	GO:0031226~intrinsic to plasma membrane	9	1.90678	0.00175244	AT1G03870, AT5G58480, AT5G44130, AT4G35100, AT5G55480, AT1G27950, AT4G12420, AT1G10550, AT3G54920	299	103	13779	4.02672	0.194055	0.00933611	2.00213
UP_SEQ_FEATURE	propeptide:Removed in mature form	9	1.90678	0.00931003	AT1G03870, AT5G58480, AT5G44130, AT4G37450, AT5G55480, AT1G27950, AT4G12420, AT3G54920, AT3G51300	192	137	8885	3.04003	0.977364	0.291343	12.252
INTERPRO	IPR007117:Pollen allergen/expansin, C-terminal	8	1.69492	2.27801e-06	AT2G28950, AT4G38400, AT2G03090, AT3G45970, AT2G37640, AT3G29030, AT2G20750, AT1G20190	383	34	20885	12.8306	0.00106782	0.000534051	0.00325085
INTERPRO	IPR007118:Expansin/Lol pI	8	1.69492	2.27801e-06	AT2G28950, AT4G38400, AT2G03090, AT3G45970, AT2G37640, AT3G29030, AT2G20750, AT1G20190	383	34	20885	12.8306	0.00106782	0.000534051	0.00325085
GOTERM_BP_FAT	GO:0009828~plant-type cell wall loosening	8	1.69492	3.27227e-06	AT2G28950, AT4G38400, AT2G03090, AT3G45970, AT2G37640, AT3G29030, AT2G20750, AT1G20190	264	35	13998	12.1195	0.00205615	0.000293994	0.004864
INTERPRO	IPR005132:Rare lipoprotein A	8	1.69492	3.42527e-06	AT2G28950, AT4G38400, AT2G03090, AT3G45970, AT2G37640, AT3G29030, AT2G20750, AT1G20190	383	36	20885	12.1178	0.00160517	0.000535342	0.00488802
INTERPRO	IPR014734:Pollen allergen, N-terminal	8	1.69492	3.42527e-06	AT2G28950, AT4G38400, AT2G03090, AT3G45970, AT2G37640, AT3G29030, AT2G20750, AT1G20190	383	36	20885	12.1178	0.00160517	0.000535342	0.00488802
INTERPRO	IPR007112:Expansin 45, endoglucanase-like	8	1.69492	3.42527e-06	AT2G28950, AT4G38400, AT2G03090, AT3G45970, AT2G37640, AT3G29030, AT2G20750, AT1G20190	383	36	20885	12.1178	0.00160517	0.000535342	0.00488802
GOTERM_BP_ALL	GO:0009828~plant-type cell wall loosening	8	1.69492	4.31735e-06	AT2G28950, AT4G38400, AT2G03090, AT3G45970, AT2G37640, AT3G29030, AT2G20750, AT1G20190	299	35	15221	11.6357	0.00318114	0.000637039	0.00655669
PIR_SUPERFAMILY	PIRSF019642:major pollen allergen/expansion	8	1.69492	6.24694e-06	AT2G28950, AT4G38400, AT2G03090, AT3G45970, AT2G37640, AT3G29030, AT2G20750, AT1G20190	185	34	8556	10.882	0.000855467	0.000427825	0.00734251
UP_SEQ_FEATURE	domain:Expansin-like CBD	8	1.69492	6.25288e-06	AT2G28950, AT4G38400, AT2G03090, AT3G45970, AT2G37640, AT3G29030, AT2G20750, AT1G20190	192	34	8885	10.8885	0.00252922	0.000843785	0.00873697
UP_SEQ_FEATURE	domain:Expansin-like EG45	8	1.69492	9.356e-06	AT2G28950, AT4G38400, AT2G03090, AT3G45970, AT2G37640, AT3G29030, AT2G20750, AT1G20190	192	36	8885	10.2836	0.00378203	0.000946851	0.0130726
GOTERM_BP_FAT	GO:0009825~multidimensional cell growth	8	1.69492	2.1836e-05	AT5G25810, AT2G28950, AT2G03090, AT2G37640, AT3G29030, AT1G10550, AT3G54920, AT1G20190	264	46	13998	9.22134	0.0136411	0.00124785	0.0324534
GOTERM_BP_ALL	GO:0009825~multidimensional cell growth	8	1.69492	2.85817e-05	AT5G25810, AT2G28950, AT2G03090, AT2G37640, AT3G29030, AT1G10550, AT3G54920, AT1G20190	299	46	15221	8.85328	0.0208727	0.00191576	0.0433991
GOTERM_CC_ALL	GO:0046658~anchored to plasma membrane	8	1.69492	0.000460512	AT1G03870, AT5G58480, AT5G44130, AT4G35100, AT5G55480, AT1G27950, AT4G12420, AT3G54920	352	66	16687	5.74621	0.062883	0.00341243	0.542684
GOTERM_CC_FAT	GO:0046658~anchored to plasma membrane	8	1.69492	0.000539074	AT1G03870, AT5G58480, AT5G44130, AT4G35100, AT5G55480, AT1G27950, AT4G12420, AT3G54920	299	66	13779	5.58589	0.0641724	0.00348465	0.619825
GOTERM_CC_ALL	GO:0009543~chloroplast thylakoid lumen	8	1.69492	0.00116798	AT4G09010, AT1G14150, AT4G39710, AT1G74070, AT1G03600, AT5G45680, AT5G52970, AT3G01440	352	77	16687	4.92532	0.151921	0.00746209	1.37114
GOTERM_CC_ALL	GO:0031978~plastid thylakoid lumen	8	1.69492	0.00116798	AT4G09010, AT1G14150, AT4G39710, AT1G74070, AT1G03600, AT5G45680, AT5G52970, AT3G01440	352	77	16687	4.92532	0.151921	0.00746209	1.37114
GOTERM_CC_FAT	GO:0031978~plastid thylakoid lumen	8	1.69492	0.00136056	AT4G09010, AT1G14150, AT4G39710, AT1G74070, AT1G03600, AT5G45680, AT5G52970, AT3G01440	299	77	13779	4.78791	0.154192	0.00758303	1.55762
GOTERM_CC_FAT	GO:0009543~chloroplast thylakoid lumen	8	1.69492	0.00136056	AT4G09010, AT1G14150, AT4G39710, AT1G74070, AT1G03600, AT5G45680, AT5G52970, AT3G01440	299	77	13779	4.78791	0.154192	0.00758303	1.55762
SP_PIR_KEYWORDS	gpi-anchor	8	1.69492	0.00217221	AT1G03870, AT5G58480, AT5G44130, AT4G37450, AT5G55480, AT1G27950, AT4G12420, AT3G54920	458	104	26538	4.45717	0.316515	0.031215	2.6307
GOTERM_MF_ALL	GO:0016835~carbon-oxygen lyase activity	8	1.69492	0.00700796	AT1G04680, AT3G01500, AT5G48900, AT4G24780, AT5G14740, AT4G13710, AT3G07010, AT3G54920	297	126	16788	3.5889	0.926916	0.211664	9.24941
GOTERM_BP_FAT	GO:0042547~cell wall modification during multidimensional cell growth	7	1.48305	1.10593e-05	AT2G28950, AT2G03090, AT2G37640, AT3G29030, AT1G10550, AT3G54920, AT1G20190	264	28	13998	13.2557	0.00693221	0.000695394	0.016438
GOTERM_BP_ALL	GO:0042547~cell wall modification during multidimensional cell growth	7	1.48305	1.40325e-05	AT2G28950, AT2G03090, AT2G37640, AT3G29030, AT1G10550, AT3G54920, AT1G20190	299	28	15221	12.7266	0.0103026	0.00115001	0.0213095
COG_ONTOLOGY	Lipid metabolism	7	1.48305	0.00115677	AT5G38520, AT4G00400, AT5G41900, AT3G02410, AT1G49650, AT5G23530, AT1G49430	39	83	2563	5.54248	0.0137932	0.0137932	0.741892
SMART	SM00656:Amb_all	6	1.27119	2.25689e-05	AT1G04680, AT5G48900, AT4G24780, AT4G13710, AT3G07010, AT3G54920	106	26	7691	16.7438	0.00162366	0.00162366	0.0234889
INTERPRO	IPR013601:FAE1/Type III polyketide synthase-like protein	6	1.27119	3.18753e-05	AT1G04220, AT2G26640, AT1G25450, AT2G15090, AT4G34250, AT1G01120	383	21	20885	15.58	0.0148386	0.00373047	0.045479
INTERPRO	IPR012392:Very-long-chain 3-ketoacyl-CoA synthase	6	1.27119	3.18753e-05	AT1G04220, AT2G26640, AT1G25450, AT2G15090, AT4G34250, AT1G01120	383	21	20885	15.58	0.0148386	0.00373047	0.045479
UP_SEQ_FEATURE	domain:FAE	6	1.27119	6.69919e-05	AT1G04220, AT2G26640, AT1G25450, AT2G15090, AT4G34250, AT1G01120	192	21	8885	13.2217	0.0267678	0.00541183	0.0935689
PIR_SUPERFAMILY	PIRSF036417:3-ktacl-CoA_syn	6	1.27119	6.70021e-05	AT1G04220, AT2G26640, AT1G25450, AT2G15090, AT4G34250, AT1G01120	185	21	8556	13.2139	0.00913759	0.00305519	0.078727
GOTERM_MF_FAT	GO:0030570~pectate lyase activity	6	1.27119	6.8667e-05	AT1G04680, AT5G48900, AT4G24780, AT4G13710, AT3G07010, AT3G54920	254	26	14806	13.4518	0.0216673	0.0216673	0.0925791
GOTERM_MF_FAT	GO:0016837~carbon-oxygen lyase activity, acting on polysaccharides	6	1.27119	6.8667e-05	AT1G04680, AT5G48900, AT4G24780, AT4G13710, AT3G07010, AT3G54920	254	26	14806	13.4518	0.0216673	0.0216673	0.0925791
GOTERM_MF_ALL	GO:0030570~pectate lyase activity	6	1.27119	7.99526e-05	AT1G04680, AT5G48900, AT4G24780, AT4G13710, AT3G07010, AT3G54920	297	26	16788	13.0443	0.0293056	0.00986553	0.110284
GOTERM_MF_ALL	GO:0016837~carbon-oxygen lyase activity, acting on polysaccharides	6	1.27119	7.99526e-05	AT1G04680, AT5G48900, AT4G24780, AT4G13710, AT3G07010, AT3G54920	297	26	16788	13.0443	0.0293056	0.00986553	0.110284
INTERPRO	IPR018082:AmbAllergen	6	1.27119	9.55715e-05	AT1G04680, AT5G48900, AT4G24780, AT4G13710, AT3G07010, AT3G54920	383	26	20885	12.5839	0.0438354	0.00892497	0.136301
INTERPRO	IPR002022:Pectate lyase/Amb allergen	6	1.27119	9.55715e-05	AT1G04680, AT5G48900, AT4G24780, AT4G13710, AT3G07010, AT3G54920	383	26	20885	12.5839	0.0438354	0.00892497	0.136301
GOTERM_BP_FAT	GO:0009831~plant-type cell wall modification during multidimensional cell growth	6	1.27119	0.000107297	AT2G28950, AT2G03090, AT2G37640, AT3G29030, AT1G10550, AT1G20190	264	26	13998	12.236	0.0652663	0.00517836	0.159375
GOTERM_BP_ALL	GO:0009831~plant-type cell wall modification during multidimensional cell growth	6	1.27119	0.000130523	AT2G28950, AT2G03090, AT2G37640, AT3G29030, AT1G10550, AT1G20190	299	26	15221	11.7476	0.0918377	0.00738278	0.198046
[truncated: 58 more rows]
