# Supplementary material for: Dual impact of elevated temperature on plant defence and bacterial virulence in Arabidopsis
Source: Nat Commun. 2017 Nov 27;8:1808. doi: 10.1038/s41467-017-01674-2 (PMC5704021; doi:10.1038/s41467-017-01674-2)
Supplement: Supplementary file 7 — Supplementary Data 4 [file 41467_2017_1674_MOESM7_ESM.xlsx]

## Sheet: Top10_group
Group	Category	Term	Count	%	PValue	Genes	List Total	Pop Hits	Pop Total	Fold Enrichment	Bonferroni	Benjamini	FDR
A	GOTERM_CC_ALL	GO:0005788~endoplasmic reticulum lumen	14	1.51351	1.06836e-13	AT3G62600, AT1G09210, AT1G56340, AT1G77510, AT5G42020, AT5G03160, AT1G09080, AT1G21750, AT2G47470, AT3G08970, AT1G51760, AT4G24190, AT5G28540, AT1G08450	595	23	16687	17.0711	2.16811e-11	2.16811e-11	1.34193e-10
A	GOTERM_CC_FAT	GO:0005783~endoplasmic reticulum	52	5.62162	3.56491e-13	AT4G14420, AT2G16530, AT1G19250, AT1G77510, AT1G65820, AT5G03160, AT3G54960, AT1G52600, AT2G03510, AT2G33110, AT3G28580, AT1G51760, AT3G08970, AT5G07340, AT5G58710, AT2G03120, AT3G63080, AT1G21520, AT4G29520, AT2G47470, AT1G56550, AT5G50460, AT1G08450, AT4G37640, AT1G14010, AT2G25110, AT3G26830, AT1G56340, AT2G32920, AT4G37370, AT1G23010, AT4G24920, AT2G02810, AT1G21750, AT5G47120, AT1G29330, AT5…	505	446	13779	3.18123	6.59511e-11	3.29756e-11	4.41114e-10
A	GOTERM_BP_FAT	GO:0009617~response to bacterium	35	3.78378	2.63792e-11	AT1G33950, AT3G26830, AT1G51890, AT1G12210, AT3G44300, AT5G13320, AT2G19190, AT3G52430, AT1G19250, AT4G21610, AT2G47730, AT1G02920, AT5G52640, AT3G49120, AT1G74710, AT4G23210, AT1G22070, AT1G72680, AT2G30750, AT5G02490, AT1G33960, AT1G02930, AT1G70690, AT4G39950, AT2G25000, AT4G12720, AT4G31500, AT5G01900, AT3G54640, AT3G28930, AT5G46050, AT2G30770, AT1G08450, AT5G40990, AT3G12580	521	244	13998	3.85395	2.29498e-08	2.29498e-08	4.09382e-08
A	SP_PIR_KEYWORDS	calcium	39	4.21622	5.16358e-11	AT4G37640, AT1G56340, AT5G05340, AT4G04710, AT5G64000, AT5G04170, AT4G08770, AT4G29900, AT4G36430, AT5G44460, AT3G49120, AT1G21550, AT1G21250, AT3G63380, AT5G07340, AT4G26470, AT5G61790, AT1G76040, AT4G09570, AT5G19880, AT4G05020, AT4G37010, AT4G04695, AT1G09210, AT3G22910, AT3G47480, AT4G14640, AT4G37530, AT5G37780, AT3G50770, AT4G21940, AT4G20110, AT3G22930, AT3G51860, AT4G00240, AT1G21240, AT4…	901	329	26538	3.4915	1.2341e-08	1.2341e-08	6.66048e-08
A	GOTERM_BP_ALL	GO:0009617~response to bacterium	35	3.78378	8.69908e-11	AT1G33950, AT3G26830, AT1G51890, AT1G12210, AT3G44300, AT5G13320, AT2G19190, AT3G52430, AT1G19250, AT4G21610, AT2G47730, AT1G02920, AT5G52640, AT3G49120, AT1G74710, AT4G23210, AT1G22070, AT1G72680, AT2G30750, AT5G02490, AT1G33960, AT1G02930, AT1G70690, AT4G39950, AT2G25000, AT4G12720, AT4G31500, AT5G01900, AT3G54640, AT3G28930, AT5G46050, AT2G30770, AT1G08450, AT5G40990, AT3G12580	591	244	15221	3.69431	8.5947e-08	8.5947e-08	1.37232e-07
A	GOTERM_CC_ALL	GO:0031224~intrinsic to membrane	155	16.7568	1.45947e-10	AT5G22060, AT3G04220, AT3G51330, AT2G16530, AT1G72870, AT3G47780, AT4G04710, AT3G26170, AT2G19190, AT4G24000, AT1G19250, AT4G29900, AT3G53780, AT5G61520, AT1G79450, AT5G64790, AT4G13510, AT1G77810, AT4G01010, AT4G21230, AT2G33110, AT4G27860, AT3G63380, AT3G07680, AT2G05320, AT4G23700, AT1G02520, AT1G68710, AT2G32670, AT2G03120, AT4G28490, AT4G04500, AT3G17690, AT4G15236, AT4G21940, AT4G21120, AT5…	595	2658	16687	1.63545	2.96272e-08	9.87573e-09	1.83375e-07
A	SP_PIR_KEYWORDS	nucleotide-binding	119	12.8649	3.1903e-10	AT1G60890, AT1G30640, AT3G04220, AT3G49370, AT5G60280, AT3G47780, AT4G04710, AT2G19190, AT4G29900, AT3G28510, AT4G35600, AT5G52640, AT1G61490, AT3G60190, AT1G72540, AT4G21230, AT4G01010, AT3G59700, AT3G63380, AT4G04910, AT4G26270, AT5G38250, AT5G40010, AT3G45330, AT1G02520, AT1G68710, AT1G33960, AT4G28490, AT4G04500, AT5G17760, AT5G66910, AT3G17690, AT4G18430, AT4G21940, AT4G15236, AT5G55560, AT5…	901	1935	26538	1.81138	7.62481e-08	3.8124e-08	4.11515e-07
A	GOTERM_CC_FAT	GO:0031224~intrinsic to membrane	155	16.7568	4.63477e-10	AT5G22060, AT3G04220, AT3G51330, AT2G16530, AT1G72870, AT3G47780, AT4G04710, AT3G26170, AT2G19190, AT4G24000, AT1G19250, AT4G29900, AT3G53780, AT5G61520, AT1G79450, AT5G64790, AT4G13510, AT1G77810, AT4G01010, AT4G21230, AT2G33110, AT4G27860, AT3G63380, AT3G07680, AT2G05320, AT4G23700, AT1G02520, AT1G68710, AT2G32670, AT2G03120, AT4G28490, AT4G04500, AT3G17690, AT4G15236, AT4G21940, AT4G21120, AT5…	505	2658	13779	1.59112	8.57432e-08	2.85811e-08	5.73498e-07
A	SP_PIR_KEYWORDS	transmembrane	120	12.973	5.2138e-10	AT3G47780, AT3G26170, AT2G19190, AT4G24000, AT4G29900, AT5G61520, AT1G79450, AT4G13510, AT1G77810, AT4G21230, AT4G01010, AT2G33110, AT3G63380, AT3G07680, AT4G23700, AT1G02520, AT1G68710, AT2G32670, AT4G28490, AT4G04500, AT3G17690, AT4G15236, AT4G21120, AT5G46050, AT5G04930, AT5G50460, AT1G51860, AT3G48850, AT4G37640, AT4G23280, AT3G26830, AT1G48370, AT1G26130, AT1G21900, AT2G05840, AT4G04510, AT4…	901	1973	26538	1.79142	1.2461e-07	4.15366e-08	6.72525e-07
A	SP_PIR_KEYWORDS	atp-binding	108	11.6757	7.12669e-10	AT1G60890, AT3G04220, AT1G30640, AT3G49370, AT5G60280, AT3G47780, AT4G04710, AT2G19190, AT4G29900, AT3G28510, AT4G35600, AT1G61490, AT5G52640, AT1G72540, AT4G21230, AT3G59700, AT3G63380, AT4G04910, AT5G38250, AT4G26270, AT5G40010, AT3G45330, AT1G02520, AT1G68710, AT4G28490, AT4G04500, AT5G17760, AT5G66910, AT4G21940, AT4G15236, AT5G55560, AT5G04930, AT5G01850, AT1G51860, AT4G37640, AT3G09010, AT4…	901	1716	26538	1.85374	1.70328e-07	4.2582e-08	9.19269e-07
Group	Category	Term	Count	%	PValue	Genes	List Total	Pop Hits	Pop Total	Fold Enrichment	Bonferroni	Benjamini	FDR
B	GOTERM_MF_ALL	GO:0060089~molecular transducer activity	50	13.1579	9.12001e-17	AT1G17600, AT3G14840, AT4G23140, AT1G52770, AT4G38830, AT4G23320, AT3G44400, AT1G63740, AT1G65800, AT2G37710, AT4G23160, AT2G34940, AT1G34420, AT5G41550, AT2G13790, AT5G38340, AT2G20142, AT1G65790, AT5G42010, AT3G48090, AT4G23230, AT1G69270, AT3G07520, AT4G23150, AT1G72950, AT1G74360, AT1G17610, AT3G47090, AT3G45860, AT4G34390, AT1G01560, AT3G25510, AT4G23270, AT4G21380, AT4G23170, AT5G61380, AT1…	272	772	16788	3.99745	3.18634e-14	3.18634e-14	1.44329e-13
B	GOTERM_MF_ALL	GO:0004871~signal transducer activity	50	13.1579	9.12001e-17	AT1G17600, AT3G14840, AT4G23140, AT1G52770, AT4G38830, AT4G23320, AT3G44400, AT1G63740, AT1G65800, AT2G37710, AT4G23160, AT2G34940, AT1G34420, AT5G41550, AT2G13790, AT5G38340, AT2G20142, AT1G65790, AT5G42010, AT3G48090, AT4G23230, AT1G69270, AT3G07520, AT4G23150, AT1G72950, AT1G74360, AT1G17610, AT3G47090, AT3G45860, AT4G34390, AT1G01560, AT3G25510, AT4G23270, AT4G21380, AT4G23170, AT5G61380, AT1…	272	772	16788	3.99745	3.18634e-14	3.18634e-14	1.44329e-13
B	GOTERM_MF_ALL	GO:0016301~kinase activity	68	17.8947	1.45546e-16	AT2G28940, AT3G14840, AT2G32680, AT3G08720, AT3G23110, AT5G25910, AT4G23320, AT2G17290, AT4G38830, AT5G58940, AT4G23160, AT1G18390, AT4G08470, AT1G51660, AT3G25010, AT3G28890, AT4G11890, AT4G23230, AT1G14370, AT3G01840, AT5G42440, AT3G47090, AT1G01560, AT4G23270, AT4G23170, AT5G10440, AT5G25440, AT1G11330, AT5G02290, AT1G16670, AT4G23140, AT3G55450, AT1G35710, AT5G47070, AT4G26070, AT1G65800, AT2…	272	1395	16788	3.0086	3.18634e-14	1.59872e-14	1.44329e-13
B	GOTERM_MF_ALL	GO:0004872~receptor activity	43	11.3158	3.88862e-16	AT1G17600, AT3G14840, AT4G23140, AT4G38830, AT4G23320, AT1G63740, AT1G65800, AT3G44400, AT2G37710, AT4G23160, AT2G34940, AT2G13790, AT1G34420, AT5G41550, AT5G38340, AT1G65790, AT2G20142, AT4G23230, AT1G69270, AT3G07520, AT4G23150, AT1G72950, AT1G74360, AT1G17610, AT3G47090, AT3G45860, AT3G25510, AT4G23270, AT4G21380, AT4G23170, AT1G51800, AT5G45000, AT1G61460, AT4G08850, AT5G20480, AT2G32140, AT5…	272	586	16788	4.52899	1.27454e-13	4.25215e-14	5.88418e-13
B	SP_PIR_KEYWORDS	serine/threonine-protein kinase	43	11.3158	9.57434e-16	AT3G55450, AT4G23140, AT1G35710, AT3G08720, AT5G47070, AT2G17290, AT4G23320, AT4G38830, AT4G26070, AT1G65800, AT2G37710, AT5G58940, AT4G36950, AT4G23160, AT1G18390, AT2G13790, AT4G08470, AT1G51660, AT1G65790, AT4G11890, AT4G23230, AT5G46080, AT1G14370, AT1G69270, AT2G39660, AT4G23150, AT1G74360, AT5G42440, AT3G47090, AT1G01560, AT3G45860, AT4G23270, AT4G21380, AT1G51800, AT1G66880, AT1G61460, AT4…	362	701	26538	4.49687	1.4988e-13	1.4988e-13	1.18794e-12
B	GOTERM_MF_FAT	GO:0004672~protein kinase activity	55	14.4737	3.0192e-15	AT2G28940, AT3G14840, AT3G08720, AT2G17290, AT4G23320, AT4G38830, AT5G58940, AT4G23160, AT1G18390, AT4G08470, AT1G51660, AT4G11890, AT4G23230, AT1G14370, AT3G01840, AT5G42440, AT3G47090, AT1G01560, AT4G23270, AT4G23170, AT5G10440, AT5G25440, AT1G11330, AT5G02290, AT1G16670, AT3G55450, AT4G23140, AT1G35710, AT5G47070, AT4G26070, AT1G65800, AT2G37710, AT4G36950, AT1G34420, AT2G13790, AT1G65790, AT5…	221	1110	14806	3.3196	7.04437e-13	7.04437e-13	3.85247e-12
B	INTERPRO	IPR001611:Leucine-rich repeat	34	8.94737	1.23726e-14	AT1G17600, AT3G14840, AT1G35710, AT3G23110, AT2G32680, AT5G25910, AT1G63740, AT3G44400, AT2G37710, AT2G15080, AT2G13790, AT1G34420, AT5G41550, AT4G33300, AT5G04720, AT3G14470, AT3G25010, AT3G28890, AT4G27220, AT2G33080, AT1G74360, AT1G58190, AT3G47090, AT1G51800, AT3G23120, AT4G04220, AT3G24900, AT4G13820, AT3G25020, AT3G11080, AT5G20480, AT1G51790, AT4G19520, AT1G56120	308	435	20885	5.29997	3.95584e-12	3.95584e-12	1.66422e-11
B	GOTERM_MF_ALL	GO:0016772~transferase activity, transferring phosphorus-containing groups	68	17.8947	1.15743e-13	AT2G28940, AT3G14840, AT2G32680, AT3G08720, AT3G23110, AT5G25910, AT4G23320, AT2G17290, AT4G38830, AT5G58940, AT4G23160, AT1G18390, AT4G08470, AT1G51660, AT3G25010, AT3G28890, AT4G11890, AT4G23230, AT1G14370, AT3G01840, AT5G42440, AT3G47090, AT1G01560, AT4G23270, AT4G23170, AT5G10440, AT5G25440, AT1G11330, AT5G02290, AT1G16670, AT4G23140, AT3G55450, AT1G35710, AT5G47070, AT4G26070, AT1G65800, AT2…	272	1589	16788	2.64128	3.32335e-11	8.30835e-12	1.53688e-10
B	GOTERM_BP_ALL	GO:0006468~protein amino acid phosphorylation	54	14.2105	1.22466e-13	AT2G28940, AT3G14840, AT3G08720, AT2G17290, AT4G23320, AT4G38830, AT5G58940, AT4G23160, AT1G18390, AT4G08470, AT1G51660, AT4G11890, AT4G23230, AT1G14370, AT3G01840, AT5G42440, AT3G47090, AT1G01560, AT4G23270, AT5G25440, AT1G11330, AT5G02290, AT1G16670, AT3G55450, AT4G23140, AT1G35710, AT5G47070, AT4G26070, AT1G65800, AT2G37710, AT4G36950, AT1G34420, AT2G13790, AT1G65790, AT5G46080, AT3G16030, AT1…	248	1065	15221	3.11197	7.32296e-11	7.32296e-11	1.80778e-10
B	GOTERM_BP_ALL	GO:0006952~defense response	53	13.9474	1.24912e-13	AT1G31580, AT3G23110, AT2G32680, AT5G25910, AT3G44400, AT1G64280, AT1G51660, AT5G41550, AT4G33300, AT3G25010, AT3G48090, AT3G57260, AT4G11850, AT2G35000, AT1G72950, AT5G22570, AT3G56400, AT1G58390, AT5G26920, AT4G19520, AT1G17600, AT5G45110, AT2G14560, AT4G26070, AT1G63740, AT3G11820, AT2G15080, AT4G31800, AT1G19230, AT5G38340, AT5G04720, AT2G20142, AT3G14470, AT4G02520, AT4G27220, AT1G75040, AT2…	248	1030	15221	3.15813	7.46903e-11	3.73451e-11	1.84386e-10
Group	Category	Term	Count	%	PValue	Genes	List Total	Pop Hits	Pop Total	Fold Enrichment	Bonferroni	Benjamini	FDR
C	GOTERM_BP_ALL	GO:0010200~response to chitin	55	10.6178	5.71243e-58	AT4G17500, AT3G21150, AT5G51190, AT3G52450, AT1G42990, AT4G23810, AT3G11840, AT2G34600, AT5G49520, AT1G19050, AT3G46620, AT1G27730, AT1G32640, AT2G44840, AT5G64660, AT5G27420, AT1G80840, AT3G16720, AT2G35930, AT4G01250, AT1G64380, AT4G31550, AT3G18710, AT3G52800, AT3G19580, AT4G35480, AT5G67450, AT2G37430, AT5G66070, AT1G74650, AT1G66160, AT5G47220, AT1G51700, AT5G59550, AT3G05200, AT3G45640, AT4…	314	127	15221	20.9929	4.06154e-55	4.06154e-55	8.63267e-55
C	GOTERM_BP_FAT	GO:0009743~response to carbohydrate stimulus	57	11.0039	1.23289e-47	AT4G17500, AT3G21150, AT5G51190, AT3G52450, AT1G42990, AT5G64750, AT4G23810, AT3G11840, AT2G34600, AT5G49520, AT1G19050, AT3G46620, AT1G27730, AT1G32640, AT2G44840, AT3G48360, AT5G64660, AT5G27420, AT1G80840, AT3G16720, AT2G35930, AT4G01250, AT1G64380, AT4G31550, AT3G18710, AT3G52800, AT3G19580, AT4G35480, AT5G67450, AT2G37430, AT5G66070, AT1G74650, AT1G66160, AT5G47220, AT1G51700, AT5G59550, AT3…	299	199	13998	13.4096	7.40964e-45	3.70482e-45	1.82129e-44
C	GOTERM_BP_ALL	GO:0050896~response to stimulus	172	33.2046	1.01472e-28	AT3G52400, AT3G05370, AT3G21150, AT2G15480, AT4G17500, AT5G51190, AT3G23010, AT3G52450, AT1G72920, AT1G72060, AT1G42990, AT2G26560, AT1G52890, AT4G23810, AT5G63160, AT5G13220, AT1G20510, AT1G19050, AT5G49520, AT4G25480, AT2G17660, AT1G76650, AT1G57850, AT5G45340, AT1G27730, AT2G23170, AT2G02220, AT1G73500, AT1G02400, AT1G32640, AT2G44840, AT3G04210, AT3G57530, AT1G80840, AT5G39580, AT1G64380, AT1…	314	3880	15221	2.14887	7.21468e-26	2.40489e-26	1.53346e-25
C	GOTERM_BP_ALL	GO:0010033~response to organic substance	88	16.9884	3.94834e-27	AT3G21150, AT3G52400, AT4G17500, AT5G51190, AT3G52450, AT1G42990, AT5G63160, AT4G23810, AT5G64750, AT5G13220, AT3G11840, AT2G34600, AT1G19050, AT5G49520, AT3G23240, AT3G46620, AT1G27730, AT2G23170, AT1G73500, AT1G32640, AT2G44840, AT3G48360, AT5G64660, AT3G57530, AT1G80840, AT5G27420, AT5G57560, AT3G16720, AT2G35930, AT1G19210, AT4G01250, AT1G64380, AT4G31550, AT1G13260, AT3G18710, AT4G25000, AT3…	314	1176	15221	3.62735	2.80727e-24	7.01818e-25	5.96677e-24
C	GOTERM_BP_ALL	GO:0042221~response to chemical stimulus	114	22.0077	1.55468e-26	AT3G21150, AT4G17500, AT3G52400, AT5G51190, AT3G52450, AT1G72060, AT1G42990, AT2G26560, AT1G52890, AT4G23810, AT5G63160, AT5G13220, AT5G49520, AT1G19050, AT4G25480, AT2G17660, AT5G45340, AT1G27730, AT2G23170, AT1G73500, AT1G32640, AT2G44840, AT3G57530, AT1G80840, AT5G39580, AT4G31550, AT1G64380, AT1G13260, AT3G18710, AT4G25000, AT3G52800, AT4G25490, AT4G35480, AT3G22060, AT1G33760, AT5G67450, AT1…	314	1953	15221	2.82954	1.10538e-23	2.21075e-24	2.34944e-23
C	GOTERM_BP_FAT	GO:0010033~response to organic substance	88	16.9884	2.80732e-26	AT3G21150, AT3G52400, AT4G17500, AT5G51190, AT3G52450, AT1G42990, AT5G63160, AT4G23810, AT5G64750, AT5G13220, AT3G11840, AT2G34600, AT1G19050, AT5G49520, AT3G23240, AT3G46620, AT1G27730, AT2G23170, AT1G73500, AT1G32640, AT2G44840, AT3G48360, AT5G64660, AT3G57530, AT1G80840, AT5G27420, AT5G57560, AT3G16720, AT2G35930, AT1G19210, AT4G01250, AT1G64380, AT4G31550, AT1G13260, AT3G18710, AT4G25000, AT3…	299	1176	13998	3.50324	1.6872e-23	5.62401e-24	4.14715e-23
C	GOTERM_BP_ALL	GO:0006952~defense response	77	14.8649	1.89043e-23	AT3G05370, AT4G17500, AT3G52400, AT3G23010, AT1G31540, AT3G52450, AT1G72920, AT2G26560, AT4G23810, AT5G64750, AT5G13220, AT3G11840, AT2G34600, AT1G28380, AT3G23240, AT1G57850, AT5G06320, AT1G15890, AT5G57220, AT3G04210, AT2G44840, AT1G80840, AT3G16720, AT2G35930, AT5G39580, AT4G01250, AT2G01180, AT1G72910, AT4G31550, AT3G11650, AT1G63860, AT3G18690, AT3G20600, AT2G39200, AT1G63350, AT4G36150, AT4…	314	1030	15221	3.62382	1.3441e-20	2.24017e-21	2.85684e-20
C	INTERPRO	IPR001471:Pathogenesis-related transcriptional factor and ERF, DNA-binding	30	5.79151	2.39111e-21	AT1G22810, AT4G17500, AT5G51190, AT5G47220, AT1G68840, AT5G64750, AT4G25480, AT3G23240, AT5G61600, AT3G50260, AT2G44840, AT1G53170, AT4G34410, AT5G47230, AT3G15210, AT1G12610, AT1G74930, AT1G19210, AT5G51990, AT1G64380, AT1G22190, AT1G13260, AT3G23230, AT4G25470, AT1G28370, AT5G21960, AT2G33710, AT4G25490, AT4G17490, AT1G33760	399	147	20885	10.6823	9.03839e-19	9.03839e-19	3.30767e-18
C	UP_SEQ_FEATURE	DNA-binding region:AP2/ERF	30	5.79151	2.81566e-21	AT1G22810, AT4G17500, AT5G51190, AT5G47220, AT1G68840, AT5G64750, AT4G25480, AT3G23240, AT5G61600, AT3G50260, AT2G44840, AT1G53170, AT4G34410, AT5G47230, AT3G15210, AT1G12610, AT1G74930, AT1G19210, AT5G51990, AT1G64380, AT1G22190, AT1G13260, AT3G23230, AT4G25470, AT1G28370, AT5G21960, AT2G33710, AT4G25490, AT4G17490, AT1G33760	198	133	8885	10.1219	1.10937e-18	1.10937e-18	3.91866e-18
C	GOTERM_BP_ALL	GO:0006950~response to stress	117	22.5869	3.48983e-21	AT4G17500, AT3G05370, AT3G52400, AT3G23010, AT3G52450, AT1G72920, AT1G72060, AT1G42990, AT2G26560, AT1G52890, AT4G23810, AT5G13220, AT1G20510, AT4G25480, AT1G76650, AT1G57850, AT5G45340, AT1G27730, AT1G73500, AT2G02220, AT1G32640, AT3G04210, AT2G44840, AT3G57530, AT1G80840, AT5G39580, AT4G31550, AT1G72910, AT4G34150, AT1G63860, AT3G18690, AT4G25490, AT1G63350, AT5G67450, AT4G36150, AT4G14370, AT5…	314	2365	15221	2.39811	2.48127e-18	3.54467e-19	5.27387e-18
Group	Category	Term	Count	%	PValue	Genes	List Total	Pop Hits	Pop Total	Fold Enrichment	Bonferroni	Benjamini	FDR
D	SP_PIR_KEYWORDS	signal	150	15.2439	5.87723e-30	AT5G62230, AT3G02110, AT1G52400, AT2G22980, AT2G14890, AT2G35860, AT2G38540, AT3G44990, AT1G60270, AT1G10550, AT3G62750, AT3G07540, AT4G24780, AT5G48900, AT1G18250, AT4G13710, AT4G30290, AT4G26540, AT3G48460, AT5G47500, AT2G38530, AT1G29670, AT5G08000, AT3G23730, AT1G11545, AT3G14210, AT2G45470, AT2G23000, AT1G04680, AT3G05180, AT4G28250, AT2G02780, AT1G29660, AT4G34220, AT3G18070, AT2G36870, AT4…	952	1518	26538	2.75455	1.34588e-27	1.34588e-27	7.52961e-27
D	UP_SEQ_FEATURE	signal peptide	149	15.1423	6.11905e-29	AT5G62230, AT3G02110, AT1G52400, AT2G22980, AT2G14890, AT2G35860, AT2G38540, AT3G44990, AT1G60270, AT1G10550, AT3G62750, AT3G07540, AT4G24780, AT5G48900, AT1G18250, AT4G13710, AT4G30290, AT4G26540, AT3G48460, AT5G47500, AT2G38530, AT1G29670, AT5G08000, AT3G23730, AT1G11545, AT3G14210, AT2G45470, AT2G23000, AT1G04680, AT3G05180, AT4G28250, AT2G02780, AT1G29660, AT4G34220, AT3G18070, AT2G36870, AT4…	358	1515	8885	2.44089	3.91007e-26	3.91007e-26	9.11524e-26
D	SP_PIR_KEYWORDS	glycoprotein	113	11.4837	1.93736e-25	AT5G62230, AT1G52400, AT3G02110, AT2G22980, AT2G14890, AT2G35860, AT1G60270, AT1G10550, AT3G62750, AT4G24780, AT5G48900, AT4G13710, AT2G21050, AT4G30290, AT4G26540, AT5G47500, AT3G48460, AT5G08000, AT3G23730, AT1G11545, AT3G14210, AT2G45470, AT1G04680, AT2G23000, AT3G05180, AT2G02780, AT4G20940, AT3G18070, AT4G28780, AT5G61350, AT5G63140, AT3G45970, AT2G39180, AT5G58390, AT1G11820, AT5G60490, AT3…	952	1051	26538	2.99714	4.43656e-23	2.21828e-23	2.48205e-22
D	UP_SEQ_FEATURE	glycosylation site:N-linked (GlcNAc...)	105	10.6707	2.65991e-21	AT5G62230, AT1G52400, AT3G02110, AT2G22980, AT2G35860, AT1G60270, AT1G10550, AT3G62750, AT4G24780, AT5G48900, AT4G13710, AT2G21050, AT4G30290, AT4G26540, AT5G47500, AT3G48460, AT5G08000, AT3G23730, AT1G11545, AT3G14210, AT2G45470, AT1G04680, AT2G23000, AT3G05180, AT2G02780, AT4G20940, AT3G18070, AT4G28780, AT5G61350, AT5G63140, AT3G45970, AT2G39180, AT5G58390, AT1G11820, AT5G60490, AT3G09780, AT4…	358	1001	8885	2.60333	1.69968e-18	8.49842e-19	3.96234e-18
D	SP_PIR_KEYWORDS	gpi-anchor	26	2.64228	2.65179e-14	AT4G25240, AT2G14890, AT5G58480, AT5G44130, AT4G12730, AT1G27950, AT4G12420, AT2G27130, AT1G03870, AT1G11820, AT5G10430, AT4G37450, AT5G60490, AT1G55330, AT1G21880, AT5G65390, AT5G08000, AT2G23130, AT3G54920, AT3G13520, AT2G45470, AT2G47930, AT2G04780, AT4G29360, AT5G55480, AT5G55730	952	104	26538	6.96901	6.07636e-12	2.02549e-12	3.3995e-11
D	SP_PIR_KEYWORDS	Secreted	83	8.43496	8.39514e-14	AT3G02110, AT2G22980, AT2G38540, AT2G35860, AT2G01890, AT5G58480, AT4G38400, AT3G44990, AT3G29030, AT1G10550, AT4G12420, AT4G34260, AT1G66100, AT4G18970, AT5G45960, AT3G13750, AT1G10460, AT4G30290, AT1G20190, AT5G20630, AT5G40150, AT2G43550, AT3G48460, AT5G47500, AT1G29670, AT3G23730, AT5G19730, AT4G03210, AT1G68560, AT3G52840, AT1G11545, AT3G14210, AT1G63570, AT3G04290, AT2G23000, AT3G05180, AT4…	952	936	26538	2.47191	1.92206e-11	4.80516e-12	1.07525e-10
D	SP_PIR_KEYWORDS	glycosidase	42	4.26829	3.19592e-13	AT2G36870, AT1G52400, AT5G58480, AT2G06850, AT1G60270, AT3G44990, AT1G10550, AT3G62750, AT4G34260, AT1G26560, AT1G11820, AT4G14130, AT1G64390, AT1G45191, AT3G13750, AT2G05790, AT4G21760, AT4G30290, AT4G15210, AT3G49670, AT1G02640, AT3G23730, AT4G03210, AT1G68560, AT1G60590, AT1G02800, AT1G45130, AT1G11545, AT3G06770, AT3G52840, AT2G32990, AT4G36360, AT4G02290, AT1G19940, AT5G65730, AT4G23820, AT1…	952	304	26538	3.8513	7.3196e-11	1.46392e-11	4.09495e-10
D	GOTERM_CC_ALL	GO:0005576~extracellular region	107	10.874	6.76156e-13	AT3G02110, AT2G22980, AT2G38540, AT2G35860, AT3G44990, AT1G10550, AT1G64670, AT1G09340, AT4G30290, AT5G47500, AT3G48460, AT1G29670, AT3G23730, AT5G14740, AT1G11545, AT3G14210, AT2G45470, AT2G23000, AT3G05180, AT4G28250, AT1G29660, AT2G36870, AT4G39330, AT4G28780, AT5G63140, AT3G45970, AT2G37640, AT3G23805, AT5G58390, AT1G04520, AT4G26790, AT2G28950, AT1G63580, AT5G44420, AT2G03090, AT2G21330, AT1…	706	1225	16687	2.06453	1.14941e-10	1.14941e-10	8.24862e-10
D	INTERPRO	IPR003676:Auxin responsive SAUR protein	22	2.23577	7.12278e-13	AT5G18020, AT3G03830, AT5G18010, AT1G29490, AT3G03840, AT4G38840, AT3G03820, AT1G29430, AT1G29420, AT5G10990, AT1G29450, AT1G29440, AT1G20470, AT2G21210, AT4G38860, AT4G34790, AT3G09870, AT5G18060, AT4G34770, AT1G29500, AT5G18050, AT1G29510	789	78	20885	7.46596	5.48486e-10	5.48486e-10	1.08792e-09
D	SP_PIR_KEYWORDS	proteoglycan	17	1.72764	3.46106e-12	AT2G14890, AT2G35860, AT5G65390, AT5G44130, AT2G23130, AT4G12730, AT3G13520, AT2G45470, AT1G03870, AT2G47930, AT2G04780, AT5G10430, AT3G52370, AT4G37450, AT5G60490, AT5G55730, AT1G55330	952	47	26538	10.0828	7.92571e-10	1.32095e-10	4.43408e-09

## Sheet: groupA_david
Category	Term	Count	%	PValue	Genes	List Total	Pop Hits	Pop Total	Fold Enrichment	Bonferroni	Benjamini	FDR
GOTERM_MF_ALL	GO:0003824~catalytic activity	406	43.8919	5.81848e-09	AT1G60890, AT2G41380, AT3G04220, AT4G38540, AT5G54140, AT3G47780, AT3G26170, AT2G19190, AT4G31230, AT5G11920, AT1G02920, AT1G61490, AT2G40520, AT1G63460, AT1G62730, AT4G16260, AT1G02520, AT1G68710, AT3G16565, AT3G05360, AT5G20960, AT3G63080, AT5G63990, AT2G04450, AT3G54640, AT2G47470, AT4G11840, AT3G26830, AT5G37490, AT4G37370, AT2G28110, AT5G56350, AT1G27980, AT3G26840, AT1G72280, AT3G45410, AT3…	657	8528	16788	1.2165	3.26416e-06	3.26416e-06	8.51438e-06
GOTERM_CC_ALL	GO:0016020~membrane	265	28.6486	1.30932e-09	AT1G60890, AT5G22060, AT3G04220, AT3G47780, AT4G04710, AT3G26170, AT2G19190, AT1G19250, AT3G53780, AT4G35600, AT1G65820, AT5G64790, AT5G52640, AT1G53100, AT4G01010, AT4G27860, AT1G51760, AT3G13910, AT2G05320, AT4G23700, AT3G28480, AT1G80130, AT1G68710, AT1G02520, AT4G16260, AT2G32670, AT4G28490, AT5G33290, AT4G04500, AT3G63080, AT4G21940, AT3G54640, AT5G04930, AT2G47470, AT5G46050, AT3G22600, AT2…	595	5480	16687	1.35621	2.65792e-07	6.6448e-08	1.6451e-06
GOTERM_BP_ALL	GO:0050896~response to stimulus	205	22.1622	3.42511e-07	AT2G41380, AT3G04220, AT5G12030, AT2G19190, AT4G31230, AT1G19250, AT5G52640, AT1G02920, AT1G51760, AT1G72680, AT1G63460, AT1G14790, AT1G80130, AT4G16260, AT3G13235, AT3G05360, AT1G27350, AT1G33960, AT5G66910, AT3G63080, AT3G13782, AT2G04450, AT1G06180, AT3G54640, AT5G46050, AT4G23570, AT2G47470, AT4G23030, AT4G04920, AT4G23280, AT1G33950, AT3G26830, AT3G22460, AT4G16960, AT5G37490, AT3G11010, AT3…	591	3880	15221	1.36075	0.000338344	6.7678e-05	0.000540324
GOTERM_CC_ALL	GO:0044425~membrane part	173	18.7027	2.84092e-09	AT5G22060, AT3G04220, AT3G51330, AT2G16530, AT1G72870, AT3G47780, AT4G04710, AT3G44300, AT3G26170, AT2G19190, AT4G24000, AT3G50390, AT1G19250, AT4G29900, AT3G53780, AT5G61520, AT1G79450, AT5G64790, AT4G13510, AT1G77810, AT4G01010, AT4G21230, AT2G33110, AT4G27860, AT3G63380, AT3G07680, AT2G05320, AT4G23700, AT1G02520, AT1G68710, AT2G32670, AT4G28490, AT2G03120, AT4G04500, AT3G17690, AT4G15236, AT4…	595	3197	16687	1.51763	5.76706e-07	1.15341e-07	3.56947e-06
GOTERM_MF_FAT	GO:0043169~cation binding	167	18.0541	0.00367307	AT5G22060, AT3G49370, AT3G28210, AT4G04710, AT3G26170, AT5G64000, AT3G50210, AT1G67980, AT4G29900, AT1G68200, AT5G24090, AT5G64790, AT1G02920, AT1G77810, AT3G63380, AT1G51760, AT4G26470, AT4G04910, AT1G72680, AT3G10815, AT3G28480, AT5G19880, AT4G37010, AT4G16260, AT1G68710, AT5G61190, AT4G37530, AT3G13610, AT3G50770, AT5G20960, AT3G22400, AT3G14620, AT5G63990, AT3G46080, AT4G21940, AT2G04450, AT5…	575	3564	14806	1.20656	0.842334	0.0638449	5.16398
GOTERM_MF_FAT	GO:0043167~ion binding	167	18.0541	0.00406361	AT5G22060, AT3G49370, AT3G28210, AT4G04710, AT3G26170, AT5G64000, AT3G50210, AT1G67980, AT4G29900, AT1G68200, AT5G24090, AT5G64790, AT1G02920, AT1G77810, AT3G63380, AT1G51760, AT4G26470, AT4G04910, AT1G72680, AT3G10815, AT3G28480, AT5G19880, AT4G37010, AT4G16260, AT1G68710, AT5G61190, AT4G37530, AT3G13610, AT3G50770, AT5G20960, AT3G22400, AT3G14620, AT5G63990, AT3G46080, AT4G21940, AT2G04450, AT5…	575	3572	14806	1.20386	0.870502	0.068059	5.69819
GOTERM_MF_ALL	GO:0043169~cation binding	167	18.0541	0.00601915	AT5G22060, AT3G49370, AT3G28210, AT4G04710, AT3G26170, AT5G64000, AT3G50210, AT1G67980, AT4G29900, AT1G68200, AT5G24090, AT5G64790, AT1G02920, AT1G77810, AT3G63380, AT1G51760, AT4G26470, AT4G04910, AT1G72680, AT3G10815, AT3G28480, AT5G19880, AT4G37010, AT4G16260, AT1G68710, AT5G61190, AT4G37530, AT3G13610, AT3G50770, AT5G20960, AT3G22400, AT3G14620, AT5G63990, AT3G46080, AT4G21940, AT2G04450, AT5…	657	3564	16788	1.19733	0.966188	0.074088	8.45565
GOTERM_MF_ALL	GO:0043167~ion binding	167	18.0541	0.00664324	AT5G22060, AT3G49370, AT3G28210, AT4G04710, AT3G26170, AT5G64000, AT3G50210, AT1G67980, AT4G29900, AT1G68200, AT5G24090, AT5G64790, AT1G02920, AT1G77810, AT3G63380, AT1G51760, AT4G26470, AT4G04910, AT1G72680, AT3G10815, AT3G28480, AT5G19880, AT4G37010, AT4G16260, AT1G68710, AT5G61190, AT4G37530, AT3G13610, AT3G50770, AT5G20960, AT3G22400, AT3G14620, AT5G63990, AT3G46080, AT4G21940, AT2G04450, AT5…	657	3572	16788	1.19464	0.976229	0.0764769	9.29315
GOTERM_MF_ALL	GO:0016740~transferase activity	162	17.5135	1.4237e-06	AT2G41380, AT1G60890, AT1G30640, AT5G53120, AT3G49370, AT5G60280, AT4G04710, AT1G22400, AT2G19190, AT4G24000, AT1G67980, AT4G13890, AT4G31230, AT4G35600, AT1G06000, AT1G65820, AT1G02920, AT1G77810, AT1G61490, AT1G02580, AT1G53100, AT1G72540, AT4G21230, AT3G59700, AT2G40520, AT2G29750, AT2G05320, AT1G72680, AT4G26270, AT1G14790, AT5G38250, AT1G67520, AT1G62730, AT3G45330, AT1G69520, AT3G05360, AT4…	657	2918	16788	1.41861	0.000798378	0.000199654	0.00208333
GOTERM_MF_FAT	GO:0000166~nucleotide binding	161	17.4054	0.00123979	AT1G60890, AT1G30640, AT3G04220, AT1G72870, AT3G49370, AT5G60280, AT3G47780, AT4G04710, AT2G19190, AT3G50390, AT4G31230, AT1G19250, AT4G29900, AT3G28510, AT4G35600, AT5G52640, AT1G61490, AT3G60190, AT1G72540, AT4G01010, AT4G21230, AT3G59700, AT3G63380, AT4G04910, AT3G45620, AT4G26270, AT5G38250, AT1G67520, AT5G40010, AT3G45330, AT1G02520, AT1G68710, AT3G16565, AT1G33960, AT4G28490, AT4G04500, AT5…	575	3333	14806	1.24383	0.463539	0.0246027	1.77158
GOTERM_MF_ALL	GO:0000166~nucleotide binding	161	17.4054	0.00212835	AT1G60890, AT1G30640, AT3G04220, AT1G72870, AT3G49370, AT5G60280, AT3G47780, AT4G04710, AT2G19190, AT3G50390, AT4G31230, AT1G19250, AT4G29900, AT3G28510, AT4G35600, AT5G52640, AT1G61490, AT3G60190, AT1G72540, AT4G01010, AT4G21230, AT3G59700, AT3G63380, AT4G04910, AT3G45620, AT4G26270, AT5G38250, AT1G67520, AT5G40010, AT3G45330, AT1G02520, AT1G68710, AT3G16565, AT1G33960, AT4G28490, AT4G04500, AT5…	657	3333	16788	1.23431	0.697379	0.0294398	3.0697
GOTERM_MF_FAT	GO:0046872~metal ion binding	159	17.1892	0.00463278	AT5G22060, AT3G49370, AT3G28210, AT4G04710, AT3G26170, AT5G64000, AT3G50210, AT1G67980, AT4G29900, AT1G68200, AT1G02920, AT1G77810, AT3G63380, AT1G51760, AT4G26470, AT4G04910, AT1G72680, AT3G10815, AT3G28480, AT5G19880, AT4G37010, AT1G68710, AT5G61190, AT4G37530, AT3G13610, AT3G50770, AT5G20960, AT3G22400, AT5G63990, AT3G14620, AT3G46080, AT4G21940, AT2G04450, AT5G10740, AT3G02610, AT3G54640, AT3…	575	3390	14806	1.20772	0.902807	0.0747598	6.47173
GOTERM_MF_ALL	GO:0046872~metal ion binding	159	17.1892	0.00725801	AT5G22060, AT3G49370, AT3G28210, AT4G04710, AT3G26170, AT5G64000, AT3G50210, AT1G67980, AT4G29900, AT1G68200, AT1G02920, AT1G77810, AT3G63380, AT1G51760, AT4G26470, AT4G04910, AT1G72680, AT3G10815, AT3G28480, AT5G19880, AT4G37010, AT1G68710, AT5G61190, AT4G37530, AT3G13610, AT3G50770, AT5G20960, AT3G22400, AT5G63990, AT3G14620, AT3G46080, AT4G21940, AT2G04450, AT5G10740, AT3G02610, AT3G54640, AT3…	657	3390	16788	1.19848	0.983204	0.0800168	10.1112
GOTERM_CC_ALL	GO:0031224~intrinsic to membrane	155	16.7568	1.45947e-10	AT5G22060, AT3G04220, AT3G51330, AT2G16530, AT1G72870, AT3G47780, AT4G04710, AT3G26170, AT2G19190, AT4G24000, AT1G19250, AT4G29900, AT3G53780, AT5G61520, AT1G79450, AT5G64790, AT4G13510, AT1G77810, AT4G01010, AT4G21230, AT2G33110, AT4G27860, AT3G63380, AT3G07680, AT2G05320, AT4G23700, AT1G02520, AT1G68710, AT2G32670, AT2G03120, AT4G28490, AT4G04500, AT3G17690, AT4G15236, AT4G21940, AT4G21120, AT5…	595	2658	16687	1.63545	2.96272e-08	9.87573e-09	1.83375e-07
GOTERM_CC_FAT	GO:0031224~intrinsic to membrane	155	16.7568	4.63477e-10	AT5G22060, AT3G04220, AT3G51330, AT2G16530, AT1G72870, AT3G47780, AT4G04710, AT3G26170, AT2G19190, AT4G24000, AT1G19250, AT4G29900, AT3G53780, AT5G61520, AT1G79450, AT5G64790, AT4G13510, AT1G77810, AT4G01010, AT4G21230, AT2G33110, AT4G27860, AT3G63380, AT3G07680, AT2G05320, AT4G23700, AT1G02520, AT1G68710, AT2G32670, AT2G03120, AT4G28490, AT4G04500, AT3G17690, AT4G15236, AT4G21940, AT4G21120, AT5…	505	2658	13779	1.59112	8.57432e-08	2.85811e-08	5.73498e-07
GOTERM_MF_FAT	GO:0017076~purine nucleotide binding	150	16.2162	1.07318e-05	AT1G60890, AT1G30640, AT3G04220, AT1G72870, AT3G49370, AT5G60280, AT3G47780, AT4G04710, AT2G19190, AT4G31230, AT1G19250, AT4G29900, AT3G28510, AT4G35600, AT5G52640, AT1G61490, AT3G60190, AT1G72540, AT4G01010, AT4G21230, AT3G59700, AT3G63380, AT4G04910, AT4G26270, AT5G38250, AT1G67520, AT5G40010, AT3G45330, AT1G02520, AT1G68710, AT3G16565, AT1G33960, AT4G28490, AT4G04500, AT5G17760, AT5G66910, AT5…	575	2785	14806	1.38687	0.00537291	0.0010769	0.0154618
GOTERM_MF_ALL	GO:0017076~purine nucleotide binding	150	16.2162	2.18027e-05	AT1G60890, AT1G30640, AT3G04220, AT1G72870, AT3G49370, AT5G60280, AT3G47780, AT4G04710, AT2G19190, AT4G31230, AT1G19250, AT4G29900, AT3G28510, AT4G35600, AT5G52640, AT1G61490, AT3G60190, AT1G72540, AT4G01010, AT4G21230, AT3G59700, AT3G63380, AT4G04910, AT4G26270, AT5G38250, AT1G67520, AT5G40010, AT3G45330, AT1G02520, AT1G68710, AT3G16565, AT1G33960, AT4G28490, AT4G04500, AT5G17760, AT5G66910, AT5…	657	2785	16788	1.37626	0.012157	0.00152776	0.0319
GOTERM_BP_ALL	GO:0006950~response to stress	141	15.2432	7.72545e-08	AT3G04220, AT4G27670, AT1G72870, AT5G12030, AT1G45145, AT3G50210, AT2G19190, AT5G50350, AT4G31230, AT1G19250, AT1G77510, AT1G57650, AT5G52640, AT1G02920, AT2G14610, AT3G60190, AT1G51760, AT1G72680, AT1G63460, AT5G19880, AT1G80130, AT4G16260, AT3G05360, AT1G27350, AT4G37530, AT5G66910, AT3G63080, AT1G21520, AT3G13782, AT3G54640, AT1G06180, AT5G46050, AT4G23570, AT2G47470, AT4G04920, AT3G12040, AT4…	591	2365	15221	1.53548	7.63246e-05	2.54422e-05	0.000121872
GOTERM_MF_FAT	GO:0032555~purine ribonucleotide binding	141	15.2432	2.38054e-05	AT1G60890, AT1G30640, AT3G04220, AT1G72870, AT3G49370, AT5G60280, AT3G47780, AT4G04710, AT2G19190, AT4G31230, AT4G29900, AT3G28510, AT4G35600, AT5G52640, AT1G61490, AT3G60190, AT1G72540, AT4G01010, AT4G21230, AT3G59700, AT3G63380, AT4G04910, AT4G26270, AT5G38250, AT1G67520, AT5G40010, AT3G45330, AT1G02520, AT1G68710, AT3G16565, AT1G33960, AT4G28490, AT4G04500, AT5G17760, AT5G66910, AT3G17690, AT4…	575	2621	14806	1.38523	0.0118793	0.00170575	0.0342946
GOTERM_MF_FAT	GO:0032553~ribonucleotide binding	141	15.2432	2.38054e-05	AT1G60890, AT1G30640, AT3G04220, AT1G72870, AT3G49370, AT5G60280, AT3G47780, AT4G04710, AT2G19190, AT4G31230, AT4G29900, AT3G28510, AT4G35600, AT5G52640, AT1G61490, AT3G60190, AT1G72540, AT4G01010, AT4G21230, AT3G59700, AT3G63380, AT4G04910, AT4G26270, AT5G38250, AT1G67520, AT5G40010, AT3G45330, AT1G02520, AT1G68710, AT3G16565, AT1G33960, AT4G28490, AT4G04500, AT5G17760, AT5G66910, AT3G17690, AT4…	575	2621	14806	1.38523	0.0118793	0.00170575	0.0342946
GOTERM_MF_ALL	GO:0032555~purine ribonucleotide binding	141	15.2432	4.56347e-05	AT1G60890, AT1G30640, AT3G04220, AT1G72870, AT3G49370, AT5G60280, AT3G47780, AT4G04710, AT2G19190, AT4G31230, AT4G29900, AT3G28510, AT4G35600, AT5G52640, AT1G61490, AT3G60190, AT1G72540, AT4G01010, AT4G21230, AT3G59700, AT3G63380, AT4G04910, AT4G26270, AT5G38250, AT1G67520, AT5G40010, AT3G45330, AT1G02520, AT1G68710, AT3G16565, AT1G33960, AT4G28490, AT4G04500, AT5G17760, AT5G66910, AT3G17690, AT4…	657	2621	16788	1.37463	0.0252767	0.00232472	0.0667582
GOTERM_MF_ALL	GO:0032553~ribonucleotide binding	141	15.2432	4.56347e-05	AT1G60890, AT1G30640, AT3G04220, AT1G72870, AT3G49370, AT5G60280, AT3G47780, AT4G04710, AT2G19190, AT4G31230, AT4G29900, AT3G28510, AT4G35600, AT5G52640, AT1G61490, AT3G60190, AT1G72540, AT4G01010, AT4G21230, AT3G59700, AT3G63380, AT4G04910, AT4G26270, AT5G38250, AT1G67520, AT5G40010, AT3G45330, AT1G02520, AT1G68710, AT3G16565, AT1G33960, AT4G28490, AT4G04500, AT5G17760, AT5G66910, AT3G17690, AT4…	657	2621	16788	1.37463	0.0252767	0.00232472	0.0667582
GOTERM_MF_FAT	GO:0001883~purine nucleoside binding	140	15.1351	5.62755e-06	AT1G60890, AT1G30640, AT3G04220, AT1G72870, AT3G49370, AT5G60280, AT3G47780, AT4G04710, AT2G19190, AT4G31230, AT1G19250, AT4G29900, AT3G28510, AT4G35600, AT5G52640, AT1G61490, AT1G72540, AT4G01010, AT4G21230, AT3G59700, AT3G63380, AT4G04910, AT4G26270, AT5G38250, AT1G67520, AT5G40010, AT3G45330, AT1G02520, AT1G68710, AT3G16565, AT4G28490, AT4G04500, AT5G17760, AT5G66910, AT5G20960, AT3G17690, AT4…	575	2528	14806	1.426	0.00282105	0.000941237	0.00810815
GOTERM_MF_FAT	GO:0030554~adenyl nucleotide binding	140	15.1351	5.62755e-06	AT1G60890, AT1G30640, AT3G04220, AT1G72870, AT3G49370, AT5G60280, AT3G47780, AT4G04710, AT2G19190, AT4G31230, AT1G19250, AT4G29900, AT3G28510, AT4G35600, AT5G52640, AT1G61490, AT1G72540, AT4G01010, AT4G21230, AT3G59700, AT3G63380, AT4G04910, AT4G26270, AT5G38250, AT1G67520, AT5G40010, AT3G45330, AT1G02520, AT1G68710, AT3G16565, AT4G28490, AT4G04500, AT5G17760, AT5G66910, AT5G20960, AT3G17690, AT4…	575	2528	14806	1.426	0.00282105	0.000941237	0.00810815
GOTERM_MF_FAT	GO:0001882~nucleoside binding	140	15.1351	6.80417e-06	AT1G60890, AT1G30640, AT3G04220, AT1G72870, AT3G49370, AT5G60280, AT3G47780, AT4G04710, AT2G19190, AT4G31230, AT1G19250, AT4G29900, AT3G28510, AT4G35600, AT5G52640, AT1G61490, AT1G72540, AT4G01010, AT4G21230, AT3G59700, AT3G63380, AT4G04910, AT4G26270, AT5G38250, AT1G67520, AT5G40010, AT3G45330, AT1G02520, AT1G68710, AT3G16565, AT4G28490, AT4G04500, AT5G17760, AT5G66910, AT5G20960, AT3G17690, AT4…	575	2536	14806	1.42151	0.00340988	0.000853561	0.00980333
GOTERM_MF_ALL	GO:0030554~adenyl nucleotide binding	140	15.1351	1.13607e-05	AT1G60890, AT1G30640, AT3G04220, AT1G72870, AT3G49370, AT5G60280, AT3G47780, AT4G04710, AT2G19190, AT4G31230, AT1G19250, AT4G29900, AT3G28510, AT4G35600, AT5G52640, AT1G61490, AT1G72540, AT4G01010, AT4G21230, AT3G59700, AT3G63380, AT4G04910, AT4G26270, AT5G38250, AT1G67520, AT5G40010, AT3G45330, AT1G02520, AT1G68710, AT3G16565, AT4G28490, AT4G04500, AT5G17760, AT5G66910, AT5G20960, AT3G17690, AT4…	657	2528	16788	1.41509	0.00635314	0.00127387	0.0166233
GOTERM_MF_ALL	GO:0001883~purine nucleoside binding	140	15.1351	1.13607e-05	AT1G60890, AT1G30640, AT3G04220, AT1G72870, AT3G49370, AT5G60280, AT3G47780, AT4G04710, AT2G19190, AT4G31230, AT1G19250, AT4G29900, AT3G28510, AT4G35600, AT5G52640, AT1G61490, AT1G72540, AT4G01010, AT4G21230, AT3G59700, AT3G63380, AT4G04910, AT4G26270, AT5G38250, AT1G67520, AT5G40010, AT3G45330, AT1G02520, AT1G68710, AT3G16565, AT4G28490, AT4G04500, AT5G17760, AT5G66910, AT5G20960, AT3G17690, AT4…	657	2528	16788	1.41509	0.00635314	0.00127387	0.0166233
GOTERM_MF_ALL	GO:0001882~nucleoside binding	140	15.1351	1.35284e-05	AT1G60890, AT1G30640, AT3G04220, AT1G72870, AT3G49370, AT5G60280, AT3G47780, AT4G04710, AT2G19190, AT4G31230, AT1G19250, AT4G29900, AT3G28510, AT4G35600, AT5G52640, AT1G61490, AT1G72540, AT4G01010, AT4G21230, AT3G59700, AT3G63380, AT4G04910, AT4G26270, AT5G38250, AT1G67520, AT5G40010, AT3G45330, AT1G02520, AT1G68710, AT3G16565, AT4G28490, AT4G04500, AT5G17760, AT5G66910, AT5G20960, AT3G17690, AT4…	657	2536	16788	1.41063	0.00756075	0.00108362	0.0197947
GOTERM_MF_ALL	GO:0016787~hydrolase activity	137	14.8108	0.0866715	AT3G04220, AT3G51330, AT5G54140, AT3G49370, AT3G47780, AT3G44300, AT5G64000, AT5G11920, AT5G65090, AT1G49050, AT4G29900, AT3G28510, AT3G63010, AT5G24090, AT5G64790, AT3G60190, AT1G52600, AT3G63380, AT1G51760, AT4G04910, AT5G40010, AT4G16260, AT1G02520, AT1G68710, AT3G13235, AT2G03120, AT2G38860, AT5G17760, AT1G44130, AT2G14620, AT5G63990, AT4G15236, AT2G04450, AT5G24210, AT5G10740, AT3G57460, AT5…	657	3125	16788	1.12022	1	0.454186	73.4637
SP_PIR_KEYWORDS	membrane	132	14.2703	6.73876e-09	AT5G22060, AT3G47780, AT4G04710, AT3G44300, AT3G26170, AT2G19190, AT4G24000, AT4G29900, AT5G61520, AT1G79450, AT4G13510, AT1G77810, AT4G21230, AT4G01010, AT2G33110, AT3G63380, AT3G07680, AT1G02520, AT1G68710, AT2G32670, AT4G28490, AT4G04500, AT3G17690, AT4G15236, AT4G21940, AT5G46050, AT5G04930, AT4G11840, AT5G07830, AT5G50460, AT1G51860, AT3G48850, AT4G37640, AT4G23280, AT3G26830, AT1G48370, AT1…	901	2340	26538	1.6615	1.61056e-06	3.22113e-07	8.6923e-06
GOTERM_MF_FAT	GO:0032559~adenyl ribonucleotide binding	131	14.1622	1.37223e-05	AT1G60890, AT1G30640, AT3G04220, AT1G72870, AT3G49370, AT5G60280, AT3G47780, AT4G04710, AT2G19190, AT4G31230, AT4G29900, AT3G28510, AT4G35600, AT5G52640, AT1G61490, AT1G72540, AT4G21230, AT4G01010, AT3G59700, AT3G63380, AT4G04910, AT4G26270, AT5G38250, AT1G67520, AT5G40010, AT3G45330, AT1G02520, AT1G68710, AT3G16565, AT4G28490, AT4G04500, AT5G17760, AT5G66910, AT3G17690, AT4G15236, AT4G21940, AT5…	575	2368	14806	1.42449	0.00686498	0.00114745	0.01977
GOTERM_MF_ALL	GO:0032559~adenyl ribonucleotide binding	131	14.1622	2.55119e-05	AT1G60890, AT1G30640, AT3G04220, AT1G72870, AT3G49370, AT5G60280, AT3G47780, AT4G04710, AT2G19190, AT4G31230, AT4G29900, AT3G28510, AT4G35600, AT5G52640, AT1G61490, AT1G72540, AT4G21230, AT4G01010, AT3G59700, AT3G63380, AT4G04910, AT4G26270, AT5G38250, AT1G67520, AT5G40010, AT3G45330, AT1G02520, AT1G68710, AT3G16565, AT4G28490, AT4G04500, AT5G17760, AT5G66910, AT3G17690, AT4G15236, AT4G21940, AT5…	657	2368	16788	1.41359	0.0142104	0.001589	0.037326
GOTERM_MF_FAT	GO:0005524~ATP binding	128	13.8378	3.0326e-05	AT1G60890, AT1G30640, AT3G04220, AT1G72870, AT3G49370, AT5G60280, AT3G47780, AT4G04710, AT2G19190, AT4G31230, AT4G29900, AT3G28510, AT4G35600, AT5G52640, AT1G61490, AT1G72540, AT4G21230, AT3G59700, AT3G63380, AT4G04910, AT4G26270, AT5G38250, AT1G67520, AT5G40010, AT3G45330, AT1G02520, AT1G68710, AT3G16565, AT4G28490, AT4G04500, AT5G17760, AT5G66910, AT4G21940, AT4G15236, AT5G55560, AT5G04930, AT5…	575	2340	14806	1.40852	0.0151086	0.00190118	0.0436863
GOTERM_MF_ALL	GO:0005524~ATP binding	128	13.8378	5.51464e-05	AT1G60890, AT1G30640, AT3G04220, AT1G72870, AT3G49370, AT5G60280, AT3G47780, AT4G04710, AT2G19190, AT4G31230, AT4G29900, AT3G28510, AT4G35600, AT5G52640, AT1G61490, AT1G72540, AT4G21230, AT3G59700, AT3G63380, AT4G04910, AT4G26270, AT5G38250, AT1G67520, AT5G40010, AT3G45330, AT1G02520, AT1G68710, AT3G16565, AT4G28490, AT4G04500, AT5G17760, AT5G66910, AT4G21940, AT4G15236, AT5G55560, AT5G04930, AT5…	657	2340	16788	1.39774	0.0304643	0.00237702	0.0806674
GOTERM_CC_ALL	GO:0016021~integral to membrane	125	13.5135	6.67098e-08	AT2G16530, AT3G47780, AT3G26170, AT2G19190, AT4G24000, AT4G29900, AT3G53780, AT5G61520, AT1G79450, AT4G13510, AT1G77810, AT4G21230, AT4G01010, AT2G33110, AT4G27860, AT3G63380, AT3G07680, AT2G05320, AT4G23700, AT1G02520, AT1G68710, AT2G32670, AT2G03120, AT4G28490, AT4G04500, AT3G17690, AT4G15236, AT4G21120, AT5G46050, AT5G04930, AT5G50460, AT3G48850, AT4G37640, AT4G23280, AT3G26830, AT1G48370, AT1…	595	2193	16687	1.59857	1.3542e-05	1.93458e-06	8.38176e-05
GOTERM_CC_FAT	GO:0016021~integral to membrane	125	13.5135	1.9054e-07	AT2G16530, AT3G47780, AT3G26170, AT2G19190, AT4G24000, AT4G29900, AT3G53780, AT5G61520, AT1G79450, AT4G13510, AT1G77810, AT4G21230, AT4G01010, AT2G33110, AT4G27860, AT3G63380, AT3G07680, AT2G05320, AT4G23700, AT1G02520, AT1G68710, AT2G32670, AT2G03120, AT4G28490, AT4G04500, AT3G17690, AT4G15236, AT4G21120, AT5G46050, AT5G04930, AT5G50460, AT3G48850, AT4G37640, AT4G23280, AT3G26830, AT1G48370, AT1…	505	2193	13779	1.55524	3.52492e-05	7.04994e-06	0.00023577
GOTERM_CC_ALL	GO:0005886~plasma membrane	121	13.0811	1.50294e-06	AT1G60890, AT5G22060, AT3G49370, AT3G47780, AT1G45145, AT3G44300, AT3G50390, AT4G29900, AT1G77510, AT3G53780, AT4G35600, AT1G79450, AT4G13510, AT5G52640, AT3G60190, AT1G52600, AT4G01010, AT1G51760, AT3G13910, AT3G28480, AT4G16260, AT1G02520, AT2G32670, AT4G28490, AT5G17760, AT3G63080, AT3G17690, AT4G29520, AT4G18430, AT4G21120, AT2G47470, AT5G04930, AT4G37640, AT1G56145, AT2G46150, AT1G48370, AT1…	595	2228	16687	1.52311	0.00030505	3.81363e-05	0.00188835
GOTERM_CC_FAT	GO:0005886~plasma membrane	121	13.0811	4.07488e-06	AT1G60890, AT5G22060, AT3G49370, AT3G47780, AT1G45145, AT3G44300, AT3G50390, AT4G29900, AT1G77510, AT3G53780, AT4G35600, AT1G79450, AT4G13510, AT5G52640, AT3G60190, AT1G52600, AT4G01010, AT1G51760, AT3G13910, AT3G28480, AT4G16260, AT1G02520, AT2G32670, AT4G28490, AT5G17760, AT3G63080, AT3G17690, AT4G29520, AT4G18430, AT4G21120, AT2G47470, AT5G04930, AT4G37640, AT1G56145, AT2G46150, AT1G48370, AT1…	505	2228	13779	1.48182	0.000753571	0.000125635	0.00504207
SP_PIR_KEYWORDS	transmembrane	120	12.973	5.2138e-10	AT3G47780, AT3G26170, AT2G19190, AT4G24000, AT4G29900, AT5G61520, AT1G79450, AT4G13510, AT1G77810, AT4G21230, AT4G01010, AT2G33110, AT3G63380, AT3G07680, AT4G23700, AT1G02520, AT1G68710, AT2G32670, AT4G28490, AT4G04500, AT3G17690, AT4G15236, AT4G21120, AT5G46050, AT5G04930, AT5G50460, AT1G51860, AT3G48850, AT4G37640, AT4G23280, AT3G26830, AT1G48370, AT1G26130, AT1G21900, AT2G05840, AT4G04510, AT4…	901	1973	26538	1.79142	1.2461e-07	4.15366e-08	6.72525e-07
SP_PIR_KEYWORDS	nucleotide-binding	119	12.8649	3.1903e-10	AT1G60890, AT1G30640, AT3G04220, AT3G49370, AT5G60280, AT3G47780, AT4G04710, AT2G19190, AT4G29900, AT3G28510, AT4G35600, AT5G52640, AT1G61490, AT3G60190, AT1G72540, AT4G21230, AT4G01010, AT3G59700, AT3G63380, AT4G04910, AT4G26270, AT5G38250, AT5G40010, AT3G45330, AT1G02520, AT1G68710, AT1G33960, AT4G28490, AT4G04500, AT5G17760, AT5G66910, AT3G17690, AT4G18430, AT4G21940, AT4G15236, AT5G55560, AT5…	901	1935	26538	1.81138	7.62481e-08	3.8124e-08	4.11515e-07
GOTERM_BP_ALL	GO:0042221~response to chemical stimulus	116	12.5405	2.07078e-06	AT2G41380, AT4G27670, AT3G28210, AT5G12030, AT1G45145, AT3G44300, AT5G50350, AT1G77510, AT3G63010, AT5G52640, AT2G14610, AT1G02920, AT3G60190, AT1G72680, AT1G63460, AT1G14790, AT5G19880, AT1G80130, AT3G13235, AT1G27350, AT4G37530, AT3G63080, AT3G13782, AT1G21520, AT3G46080, AT1G06180, AT5G46050, AT2G47470, AT4G23030, AT2G22570, AT5G51830, AT5G27600, AT3G26830, AT3G22460, AT5G37490, AT2G45210, AT3…	591	1953	15221	1.52972	0.00204384	0.0002273	0.00326669
SP_PIR_KEYWORDS	atp-binding	108	11.6757	7.12669e-10	AT1G60890, AT3G04220, AT1G30640, AT3G49370, AT5G60280, AT3G47780, AT4G04710, AT2G19190, AT4G29900, AT3G28510, AT4G35600, AT1G61490, AT5G52640, AT1G72540, AT4G21230, AT3G59700, AT3G63380, AT4G04910, AT5G38250, AT4G26270, AT5G40010, AT3G45330, AT1G02520, AT1G68710, AT4G28490, AT4G04500, AT5G17760, AT5G66910, AT4G21940, AT4G15236, AT5G55560, AT5G04930, AT5G01850, AT1G51860, AT4G37640, AT3G09010, AT4…	901	1716	26538	1.85374	1.70328e-07	4.2582e-08	9.19269e-07
GOTERM_BP_ALL	GO:0051179~localization	108	11.6757	0.0028464	AT3G47780, AT1G76970, AT1G45145, AT4G29900, AT5G61520, AT4G13510, AT3G60190, AT4G01010, AT2G33110, AT5G54860, AT3G63380, AT3G07680, AT4G04910, AT1G72680, AT4G23700, AT1G02520, AT1G68710, AT2G32670, AT3G17690, AT4G15236, AT4G18430, AT3G54640, AT4G21120, AT5G46050, AT5G04930, AT3G22600, AT4G23030, AT5G50460, AT5G64990, AT5G52730, AT3G48850, AT4G37640, AT1G48370, AT1G26130, AT1G21900, AT4G12120, AT2…	591	2139	15221	1.30038	0.940171	0.0773124	4.39712
GOTERM_BP_ALL	GO:0006810~transport	104	11.2432	0.00404937	AT3G47780, AT1G76970, AT1G45145, AT4G29900, AT5G61520, AT4G13510, AT3G60190, AT4G01010, AT2G33110, AT5G54860, AT3G63380, AT3G07680, AT4G04910, AT4G23700, AT1G02520, AT1G68710, AT2G32670, AT3G17690, AT4G15236, AT4G18430, AT4G21120, AT5G46050, AT5G04930, AT3G22600, AT4G23030, AT5G50460, AT5G64990, AT5G52730, AT3G48850, AT4G37640, AT1G48370, AT1G26130, AT1G21900, AT4G12120, AT2G05840, AT4G24920, AT1…	591	2070	15221	1.29395	0.981847	0.102685	6.20044
GOTERM_BP_ALL	GO:0051234~establishment of localization	104	11.2432	0.00469304	AT3G47780, AT1G76970, AT1G45145, AT4G29900, AT5G61520, AT4G13510, AT3G60190, AT4G01010, AT2G33110, AT5G54860, AT3G63380, AT3G07680, AT4G04910, AT4G23700, AT1G02520, AT1G68710, AT2G32670, AT3G17690, AT4G15236, AT4G18430, AT4G21120, AT5G46050, AT5G04930, AT3G22600, AT4G23030, AT5G50460, AT5G64990, AT5G52730, AT3G48850, AT4G37640, AT1G48370, AT1G26130, AT1G21900, AT4G12120, AT2G05840, AT4G24920, AT1…	591	2080	15221	1.28773	0.990416	0.115123	7.15222
UP_SEQ_FEATURE	transmembrane region	101	10.9189	1.17349e-06	AT3G47780, AT3G26170, AT2G19190, AT4G24000, AT4G29900, AT5G61520, AT1G79450, AT4G13510, AT1G77810, AT4G21230, AT4G01010, AT2G33110, AT3G63380, AT1G02520, AT1G68710, AT2G32670, AT4G28490, AT4G04500, AT3G17690, AT4G15236, AT5G46050, AT5G04930, AT5G50460, AT1G51860, AT4G37640, AT4G23280, AT3G26830, AT1G48370, AT1G26130, AT4G04510, AT4G24920, AT3G57100, AT5G44480, AT1G17500, AT5G47120, AT1G29330, AT5…	339	1690	8885	1.56636	0.000834006	0.000139049	0.00177338
SP_PIR_KEYWORDS	metal-binding	96	10.3784	0.000512283	AT5G20910, AT3G26230, AT5G22060, AT5G49570, AT5G59220, AT1G17020, AT3G28210, AT5G05340, AT5G64000, AT3G26170, AT4G12290, AT1G67980, AT1G08050, AT4G29900, AT1G68200, AT5G24910, AT4G36430, AT2G34500, AT1G18910, AT5G26700, AT3G63380, AT5G07340, AT4G04910, AT5G66620, AT1G72680, AT3G10815, AT2G30750, AT4G11370, AT5G47140, AT5G58620, AT5G19880, AT1G68710, AT1G72220, AT4G37530, AT4G39950, AT5G20960, AT4…	901	1998	26538	1.4152	0.115265	0.00717805	0.658781
SP_PIR_KEYWORDS	transferase	90	9.72973	2.61554e-07	AT3G25250, AT2G36580, AT1G60890, AT1G30640, AT5G49570, AT5G53120, AT4G26910, AT4G04710, AT1G22400, AT2G19190, AT4G24000, AT1G67980, AT3G02770, AT4G13890, AT4G35600, AT3G09270, AT1G65820, AT2G41490, AT1G02920, AT1G77810, AT1G05570, AT1G02580, AT4G21230, AT2G29750, AT1G10070, AT5G12890, AT2G05320, AT1G72680, AT4G26270, AT4G04695, AT5G62620, AT4G28490, AT4G04500, AT1G14080, AT4G04540, AT4G15270, AT2…	901	1509	26538	1.7567	6.25094e-05	1.04185e-05	0.000337377
GOTERM_MF_ALL	GO:0016772~transferase activity, transferring phosphorus-containing groups	90	9.72973	0.00031041	AT3G25250, AT2G36580, AT1G60890, AT1G30640, AT3G59750, AT1G68690, AT3G49370, AT5G60280, AT4G04710, AT2G19190, AT4G31230, AT4G35600, AT2G41490, AT5G52800, AT1G61490, AT2G25440, AT1G72540, AT4G21230, AT3G59700, AT2G40520, AT4G26270, AT1G14790, AT5G38250, AT1G67520, AT3G45330, AT4G04695, AT1G47890, AT3G05650, AT3G05360, AT4G28490, AT4G04500, AT1G66920, AT1G61380, AT4G04540, AT4G21940, AT2G43850, AT5…	657	1589	16788	1.44728	0.159844	0.00620095	0.453275
GOTERM_MF_ALL	GO:0016301~kinase activity	84	9.08108	7.03173e-05	AT3G25250, AT2G36580, AT1G60890, AT1G30640, AT3G59750, AT1G68690, AT3G49370, AT5G60280, AT4G04710, AT2G19190, AT4G31230, AT4G35600, AT1G61490, AT2G25440, AT1G72540, AT4G21230, AT3G59700, AT4G26270, AT5G38250, AT1G67520, AT3G45330, AT4G04695, AT1G47890, AT3G05650, AT3G05360, AT4G28490, AT4G04500, AT1G66920, AT1G61380, AT4G04540, AT4G21940, AT2G43850, AT5G55560, AT5G01850, AT1G51860, AT5G51830, AT1…	657	1395	16788	1.53865	0.0386814	0.00262651	0.102849
SP_PIR_KEYWORDS	hydrolase	83	8.97297	5.14448e-06	AT5G49570, AT3G51330, AT5G59220, AT5G54140, AT3G44300, AT5G64000, AT4G27830, AT1G32940, AT5G11920, AT1G49050, AT4G29900, AT5G24090, AT3G63010, AT5G64790, AT3G54270, AT3G60190, AT1G30410, AT3G63380, AT1G51760, AT1G02850, AT4G04910, AT2G45220, AT1G68710, AT4G16260, AT1G31550, AT2G47800, AT1G44130, AT4G12720, AT5G63990, AT2G14620, AT3G56170, AT5G61250, AT2G04450, AT5G10740, AT1G30420, AT4G00240, AT3…	901	1459	26538	1.67558	0.00122878	0.000122946	0.00663564
GOTERM_BP_ALL	GO:0006464~protein modification process	83	8.97297	0.00582622	AT3G25250, AT1G64470, AT1G30640, AT3G59750, AT1G68690, AT3G49370, AT5G60280, AT3G61390, AT4G04710, AT2G19190, AT4G31230, AT4G35600, AT1G61490, AT1G77810, AT1G72540, AT2G17720, AT4G21230, AT3G59700, AT5G38250, AT3G28480, AT1G67520, AT4G04695, AT3G45330, AT5G62620, AT4G28490, AT4G04500, AT1G66920, AT1G61380, AT4G12720, AT4G04540, AT4G21940, AT2G43850, AT5G10740, AT5G55560, AT5G01850, AT5G09800, AT1…	591	1610	15221	1.32772	0.99689	0.128427	8.80588
GOTERM_BP_ALL	GO:0043412~biopolymer modification	83	8.97297	0.0459969	AT3G25250, AT1G64470, AT1G30640, AT3G59750, AT1G68690, AT3G49370, AT5G60280, AT3G61390, AT4G04710, AT2G19190, AT4G31230, AT4G35600, AT1G61490, AT1G77810, AT1G72540, AT2G17720, AT4G21230, AT3G59700, AT5G38250, AT3G28480, AT1G67520, AT4G04695, AT3G45330, AT5G62620, AT4G28490, AT4G04500, AT1G66920, AT1G61380, AT4G12720, AT4G04540, AT4G21940, AT2G43850, AT5G10740, AT5G55560, AT5G01850, AT5G09800, AT1…	591	1766	15221	1.21044	1	0.410614	52.4238
GOTERM_MF_ALL	GO:0016773~phosphotransferase activity, alcohol group as acceptor	74	8	0.00049243	AT3G25250, AT2G36580, AT1G60890, AT3G59750, AT1G30640, AT1G68690, AT3G49370, AT5G60280, AT4G04710, AT2G19190, AT4G31230, AT4G35600, AT1G61490, AT1G72540, AT4G21230, AT3G59700, AT4G26270, AT5G38250, AT1G67520, AT4G04695, AT3G45330, AT4G28490, AT4G04500, AT1G66920, AT1G61380, AT4G04540, AT4G21940, AT2G43850, AT5G55560, AT5G01850, AT1G51860, AT5G51830, AT1G56145, AT3G09010, AT4G23280, AT3G17420, AT1…	657	1266	16788	1.49359	0.241431	0.00916842	0.718177
GOTERM_MF_ALL	GO:0005215~transporter activity	74	8	0.000589652	AT1G15520, AT3G47780, AT1G50400, AT1G76970, AT4G29900, AT1G61250, AT5G61520, AT4G13510, AT1G30410, AT4G01010, AT5G25450, AT5G54860, AT3G60540, AT3G63380, AT3G07680, AT3G06450, AT1G30220, AT4G23700, AT1G29310, AT5G48410, AT1G68710, AT1G02520, AT5G40780, AT2G47800, AT2G04100, AT2G26510, AT1G72120, AT3G17690, AT1G72125, AT1G30420, AT5G17860, AT1G79400, AT1G75170, AT3G51860, AT4G21120, AT5G46050, AT5…	657	1274	16788	1.48421	0.281718	0.00997694	0.859399
SP_PIR_KEYWORDS	signal	74	8	0.00179633	AT5G54140, AT1G35230, AT5G05340, AT4G27830, AT2G19190, AT1G76930, AT5G11920, AT1G77510, AT4G36430, AT5G24090, AT2G14610, AT5G26700, AT3G54960, AT4G21230, AT1G51760, AT5G07340, AT1G02850, AT5G58710, AT2G45220, AT5G19880, AT5G48410, AT1G31550, AT4G37530, AT4G28490, AT4G04500, AT4G04540, AT2G14620, AT5G61250, AT2G47470, AT5G07830, AT1G08450, AT3G03640, AT2G05380, AT1G51860, AT2G29120, AT4G23280, AT2…	901	1518	26538	1.43583	0.349302	0.0193428	2.29248
UP_SEQ_FEATURE	signal peptide	74	8	0.0160976	AT5G54140, AT1G35230, AT5G05340, AT4G27830, AT2G19190, AT1G76930, AT5G11920, AT1G77510, AT4G36430, AT5G24090, AT2G14610, AT5G26700, AT3G54960, AT4G21230, AT1G51760, AT5G07340, AT1G02850, AT5G58710, AT2G45220, AT5G19880, AT5G48410, AT1G31550, AT4G37530, AT4G28490, AT4G04500, AT4G04540, AT2G14620, AT5G61250, AT2G47470, AT5G07830, AT1G08450, AT3G03640, AT2G05380, AT1G51860, AT2G29120, AT4G23280, AT2…	339	1515	8885	1.2802	0.99999	0.28778	21.7489
GOTERM_MF_ALL	GO:0016491~oxidoreductase activity	74	8	0.0301909	AT3G26230, AT4G21850, AT4G38540, AT2G16530, AT1G17020, AT1G45145, AT5G05340, AT3G26170, AT2G29990, AT4G12290, AT3G50210, AT1G19250, AT5G24910, AT4G36430, AT2G34500, AT1G60730, AT2G37770, AT2G17720, AT5G25450, AT3G08970, AT5G59530, AT1G72680, AT2G30750, AT4G21840, AT1G63460, AT3G28480, AT5G19880, AT4G05020, AT5G44390, AT4G37530, AT4G39950, AT5G38900, AT3G13610, AT5G20960, AT3G63080, AT3G22400, AT2…	657	1503	16788	1.25807	1	0.245677	36.1479
GOTERM_BP_ALL	GO:0043687~post-translational protein modification	73	7.89189	0.00903804	AT3G25250, AT3G59750, AT1G30640, AT1G68690, AT3G49370, AT5G60280, AT3G61390, AT4G04710, AT2G19190, AT4G31230, AT4G35600, AT1G61490, AT1G72540, AT4G21230, AT3G59700, AT5G38250, AT1G67520, AT4G04695, AT3G45330, AT4G28490, AT4G04500, AT1G66920, AT1G61380, AT4G12720, AT4G04540, AT4G21940, AT2G43850, AT5G10740, AT5G55560, AT5G01850, AT5G09800, AT1G51860, AT1G56145, AT3G09010, AT4G23280, AT3G17420, AT1…	591	1410	15221	1.3334	0.999873	0.167286	13.3443
GOTERM_BP_FAT	GO:0006952~defense response	70	7.56757	1.08376e-06	AT3G25250, AT1G71390, AT3G04220, AT1G15520, AT1G72870, AT1G45145, AT5G45440, AT5G13320, AT2G19190, AT1G19250, AT1G57650, AT5G52640, AT2G14610, AT1G02920, AT3G60190, AT1G72680, AT5G66890, AT1G47890, AT3G05650, AT3G05360, AT4G39950, AT5G66910, AT4G11170, AT4G12720, AT1G12290, AT3G54640, AT4G23570, AT5G46050, AT5G38350, AT1G08450, AT3G14460, AT2G16870, AT3G05660, AT4G23280, AT4G39030, AT1G51890, AT1…	521	1030	13998	1.82595	0.000942431	0.000134687	0.0016819
GOTERM_BP_ALL	GO:0006952~defense response	70	7.56757	5.35453e-06	AT3G25250, AT1G71390, AT3G04220, AT1G15520, AT1G72870, AT1G45145, AT5G45440, AT5G13320, AT2G19190, AT1G19250, AT1G57650, AT5G52640, AT2G14610, AT1G02920, AT3G60190, AT1G72680, AT5G66890, AT1G47890, AT3G05650, AT3G05360, AT4G39950, AT5G66910, AT4G11170, AT4G12720, AT1G12290, AT3G54640, AT4G23570, AT5G46050, AT5G38350, AT1G08450, AT3G14460, AT2G16870, AT3G05660, AT4G23280, AT4G39030, AT1G51890, AT1…	591	1030	15221	1.75032	0.00527632	0.000528889	0.00844665
GOTERM_BP_FAT	GO:0006793~phosphorus metabolic process	68	7.35135	0.00218867	AT3G25250, AT3G59750, AT1G30640, AT1G68690, AT3G49370, AT5G60280, AT4G04710, AT2G19190, AT4G31230, AT4G35600, AT1G61490, AT1G72540, AT4G21230, AT5G25450, AT3G59700, AT5G38250, AT1G67520, AT4G04695, AT3G45330, AT4G28490, AT4G04500, AT1G66920, AT1G61380, AT4G04540, AT4G21940, AT2G43850, AT5G10740, AT3G51860, AT5G55560, AT5G01850, AT1G51860, AT1G56145, AT3G09010, AT4G23280, AT3G17420, AT1G51890, AT1…	521	1274	13998	1.43406	0.85136	0.0734147	3.34319
GOTERM_BP_ALL	GO:0006793~phosphorus metabolic process	68	7.35135	0.00619975	AT3G25250, AT3G59750, AT1G30640, AT1G68690, AT3G49370, AT5G60280, AT4G04710, AT2G19190, AT4G31230, AT4G35600, AT1G61490, AT1G72540, AT4G21230, AT5G25450, AT3G59700, AT5G38250, AT1G67520, AT4G04695, AT3G45330, AT4G28490, AT4G04500, AT1G66920, AT1G61380, AT4G04540, AT4G21940, AT2G43850, AT5G10740, AT3G51860, AT5G55560, AT5G01850, AT1G51860, AT1G56145, AT3G09010, AT4G23280, AT3G17420, AT1G51890, AT1…	591	1274	15221	1.37466	0.997855	0.133154	9.34489
SP_PIR_KEYWORDS	glycoprotein	67	7.24324	1.24386e-06	AT1G35230, AT5G05340, AT4G27830, AT1G76930, AT5G11920, AT1G77510, AT4G36430, AT1G79450, AT1G05570, AT5G26700, AT4G21230, AT5G07340, AT1G02850, AT2G45220, AT5G19880, AT5G48410, AT1G02520, AT1G31550, AT5G62620, AT4G37530, AT4G28490, AT4G04500, AT1G14080, AT4G04540, AT2G14620, AT5G61250, AT5G07830, AT1G08450, AT1G51860, AT2G29120, AT4G23280, AT2G25110, AT5G48400, AT1G51890, AT1G56340, AT1G21310, AT1…	901	1051	26538	1.87765	0.000297238	4.2468e-05	0.00160443
GOTERM_BP_FAT	GO:0006796~phosphate metabolic process	67	7.24324	0.00336826	AT3G25250, AT3G59750, AT1G30640, AT1G68690, AT3G49370, AT5G60280, AT4G04710, AT2G19190, AT4G31230, AT4G35600, AT1G61490, AT1G72540, AT4G21230, AT5G25450, AT3G59700, AT5G38250, AT1G67520, AT4G04695, AT3G45330, AT4G28490, AT4G04500, AT1G66920, AT1G61380, AT4G04540, AT4G21940, AT2G43850, AT5G10740, AT5G55560, AT5G01850, AT1G51860, AT1G56145, AT4G23280, AT3G09010, AT3G17420, AT1G51890, AT1G61370, AT4…	521	1273	13998	1.41408	0.946887	0.103015	5.10135
GOTERM_BP_ALL	GO:0006796~phosphate metabolic process	67	7.24324	0.00917803	AT3G25250, AT3G59750, AT1G30640, AT1G68690, AT3G49370, AT5G60280, AT4G04710, AT2G19190, AT4G31230, AT4G35600, AT1G61490, AT1G72540, AT4G21230, AT5G25450, AT3G59700, AT5G38250, AT1G67520, AT4G04695, AT3G45330, AT4G28490, AT4G04500, AT1G66920, AT1G61380, AT4G04540, AT4G21940, AT2G43850, AT5G10740, AT5G55560, AT5G01850, AT1G51860, AT1G56145, AT4G23280, AT3G09010, AT3G17420, AT1G51890, AT1G61370, AT4…	591	1273	15221	1.35551	0.999889	0.166561	13.5372
GOTERM_BP_ALL	GO:0051704~multi-organism process	65	7.02703	2.79562e-05	AT1G45145, AT3G44300, AT2G19190, AT5G13320, AT2G35070, AT4G21610, AT1G19250, AT4G36430, AT5G52640, AT2G14610, AT1G61490, AT1G02920, AT3G60190, AT3G08970, AT1G72680, AT2G30750, AT1G14790, AT5G19880, AT5G02490, AT1G33960, AT2G47800, AT2G03120, AT4G39950, AT1G61380, AT4G12720, AT2G04450, AT3G54640, AT3G51860, AT2G47470, AT5G46050, AT1G08450, AT1G61800, AT1G33950, AT3G26830, AT4G39030, AT1G61370, AT1…	591	982	15221	1.70474	0.0272431	0.00162345	0.0440929
GOTERM_BP_FAT	GO:0016310~phosphorylation	65	7.02703	0.00125449	AT3G25250, AT3G59750, AT1G30640, AT1G68690, AT3G49370, AT5G60280, AT4G04710, AT2G19190, AT4G31230, AT4G35600, AT1G61490, AT1G72540, AT4G21230, AT5G25450, AT3G59700, AT5G38250, AT1G67520, AT4G04695, AT3G45330, AT4G28490, AT4G04500, AT1G66920, AT1G61380, AT4G04540, AT4G21940, AT2G43850, AT5G55560, AT5G01850, AT1G51860, AT1G56145, AT4G23280, AT3G09010, AT3G17420, AT1G51890, AT1G61370, AT4G04510, AT1…	521	1178	13998	1.48251	0.664485	0.0484284	1.92922
GOTERM_BP_ALL	GO:0016310~phosphorylation	65	7.02703	0.00370961	AT3G25250, AT3G59750, AT1G30640, AT1G68690, AT3G49370, AT5G60280, AT4G04710, AT2G19190, AT4G31230, AT4G35600, AT1G61490, AT1G72540, AT4G21230, AT5G25450, AT3G59700, AT5G38250, AT1G67520, AT4G04695, AT3G45330, AT4G28490, AT4G04500, AT1G66920, AT1G61380, AT4G04540, AT4G21940, AT2G43850, AT5G55560, AT5G01850, AT1G51860, AT1G56145, AT4G23280, AT3G09010, AT3G17420, AT1G51890, AT1G61370, AT4G04510, AT1…	591	1178	15221	1.4211	0.974572	0.0969681	5.69437
UP_SEQ_FEATURE	glycosylation site:N-linked (GlcNAc...)	64	6.91892	3.18684e-05	AT5G05340, AT4G27830, AT5G11920, AT1G77510, AT4G36430, AT1G79450, AT1G05570, AT5G26700, AT4G21230, AT5G07340, AT1G02850, AT2G45220, AT5G19880, AT5G48410, AT1G02520, AT1G31550, AT5G62620, AT4G37530, AT4G28490, AT4G04500, AT1G14080, AT4G04540, AT2G14620, AT5G61250, AT5G07830, AT1G08450, AT1G51860, AT2G29120, AT4G23280, AT2G25110, AT5G48400, AT1G51890, AT1G56340, AT1G65240, AT4G04510, AT4G08770, AT3…	339	1001	8885	1.67573	0.022404	0.00226331	0.048149
GOTERM_MF_ALL	GO:0022857~transmembrane transporter activity	64	6.91892	8.04287e-05	AT1G15520, AT3G47780, AT1G50400, AT4G29900, AT1G61250, AT5G61520, AT4G13510, AT1G30410, AT4G01010, AT5G25450, AT3G63380, AT3G07680, AT3G06450, AT1G30220, AT4G23700, AT5G48410, AT1G29310, AT1G68710, AT1G02520, AT5G40780, AT2G47800, AT2G04100, AT2G26510, AT3G17690, AT5G17860, AT1G30420, AT1G79400, AT3G51860, AT4G21120, AT5G04930, AT3G13090, AT4G23030, AT5G50460, AT1G61800, AT4G21903, AT2G29120, AT4…	657	987	16788	1.6569	0.0441194	0.00281617	0.11763
GOTERM_MF_FAT	GO:0004672~protein kinase activity	64	6.91892	0.00140372	AT3G25250, AT3G59750, AT1G30640, AT1G68690, AT3G49370, AT5G60280, AT4G04710, AT2G19190, AT4G31230, AT4G35600, AT1G61490, AT1G72540, AT4G21230, AT3G59700, AT5G38250, AT1G67520, AT4G04695, AT3G45330, AT4G28490, AT4G04500, AT1G66920, AT1G61380, AT4G04540, AT4G21940, AT2G43850, AT5G55560, AT5G01850, AT1G51860, AT1G56145, AT4G23280, AT3G09010, AT3G17420, AT1G51890, AT1G61370, AT4G04510, AT1G09970, AT3…	575	1110	14806	1.48466	0.50597	0.0267571	2.00362
GOTERM_MF_ALL	GO:0004672~protein kinase activity	64	6.91892	0.00177846	AT3G25250, AT3G59750, AT1G30640, AT1G68690, AT3G49370, AT5G60280, AT4G04710, AT2G19190, AT4G31230, AT4G35600, AT1G61490, AT1G72540, AT4G21230, AT3G59700, AT5G38250, AT1G67520, AT4G04695, AT3G45330, AT4G28490, AT4G04500, AT1G66920, AT1G61380, AT4G04540, AT4G21940, AT2G43850, AT5G55560, AT5G01850, AT1G51860, AT1G56145, AT4G23280, AT3G09010, AT3G17420, AT1G51890, AT1G61370, AT4G04510, AT1G09970, AT3…	657	1110	16788	1.4733	0.631607	0.0252802	2.57117
GOTERM_MF_FAT	GO:0004674~protein serine/threonine kinase activity	63	6.81081	7.67748e-05	AT3G25250, AT3G59750, AT1G30640, AT1G68690, AT3G49370, AT5G60280, AT4G04710, AT2G19190, AT4G31230, AT4G35600, AT1G61490, AT1G72540, AT4G21230, AT3G59700, AT5G38250, AT1G67520, AT4G04695, AT3G45330, AT4G28490, AT4G04500, AT1G66920, AT1G61380, AT4G04540, AT4G21940, AT2G43850, AT5G55560, AT5G01850, AT1G51860, AT1G56145, AT4G23280, AT3G09010, AT3G17420, AT1G51890, AT1G61370, AT4G04510, AT1G09970, AT3…	575	975	14806	1.66382	0.0378091	0.00320672	0.110564
GOTERM_MF_ALL	GO:0004674~protein serine/threonine kinase activity	63	6.81081	0.000102825	AT3G25250, AT3G59750, AT1G30640, AT1G68690, AT3G49370, AT5G60280, AT4G04710, AT2G19190, AT4G31230, AT4G35600, AT1G61490, AT1G72540, AT4G21230, AT3G59700, AT5G38250, AT1G67520, AT4G04695, AT3G45330, AT4G28490, AT4G04500, AT1G66920, AT1G61380, AT4G04540, AT4G21940, AT2G43850, AT5G55560, AT5G01850, AT1G51860, AT1G56145, AT4G23280, AT3G09010, AT3G17420, AT1G51890, AT1G61370, AT4G04510, AT1G09970, AT3…	657	975	16788	1.65109	0.0560552	0.00303159	0.150362
GOTERM_BP_FAT	GO:0006468~protein amino acid phosphorylation	63	6.81081	0.000254051	AT3G25250, AT3G59750, AT1G30640, AT1G68690, AT3G49370, AT5G60280, AT4G04710, AT2G19190, AT4G31230, AT4G35600, AT1G61490, AT1G72540, AT4G21230, AT3G59700, AT5G38250, AT1G67520, AT4G04695, AT3G45330, AT4G28490, AT4G04500, AT1G66920, AT1G61380, AT4G04540, AT4G21940, AT2G43850, AT5G55560, AT5G01850, AT1G51860, AT1G56145, AT4G23280, AT3G09010, AT3G17420, AT1G51890, AT1G61370, AT4G04510, AT1G09970, AT3…	521	1065	13998	1.58935	0.198325	0.0129189	0.393539
GOTERM_BP_ALL	GO:0006468~protein amino acid phosphorylation	63	6.81081	0.000846681	AT3G25250, AT3G59750, AT1G30640, AT1G68690, AT3G49370, AT5G60280, AT4G04710, AT2G19190, AT4G31230, AT4G35600, AT1G61490, AT1G72540, AT4G21230, AT3G59700, AT5G38250, AT1G67520, AT4G04695, AT3G45330, AT4G28490, AT4G04500, AT1G66920, AT1G61380, AT4G04540, AT4G21940, AT2G43850, AT5G55560, AT5G01850, AT1G51860, AT1G56145, AT4G23280, AT3G09010, AT3G17420, AT1G51890, AT1G61370, AT4G04510, AT1G09970, AT3…	591	1065	15221	1.52351	0.566939	0.031675	1.32735
SP_PIR_KEYWORDS	transport	62	6.7027	8.73891e-05	AT1G15520, AT3G47780, AT1G50400, AT1G45145, AT4G29900, AT1G61250, AT5G61520, AT4G13510, AT1G30410, AT4G01010, AT2G33110, AT3G63380, AT3G53230, AT3G06450, AT4G04910, AT1G30220, AT4G23700, AT5G48410, AT1G02520, AT2G32670, AT5G40780, AT2G47800, AT2G26510, AT4G21980, AT1G72120, AT3G17690, AT2G44290, AT4G15236, AT1G72125, AT1G30420, AT1G79400, AT3G51860, AT3G13090, AT3G22600, AT5G50460, AT1G60970, AT2…	901	1086	26538	1.68153	0.0206703	0.00130458	0.112664
INTERPRO	IPR000719:Protein kinase, core	61	6.59459	0.000143221	AT3G25250, AT3G59750, AT1G30640, AT1G68690, AT3G49370, AT5G60280, AT4G04710, AT2G19190, AT4G31230, AT4G35600, AT1G61490, AT1G72540, AT4G21230, AT3G59700, AT5G38250, AT4G04695, AT3G45330, AT4G28490, AT4G04500, AT1G66920, AT1G61380, AT4G04540, AT4G21940, AT2G43850, AT5G55560, AT5G01850, AT1G51860, AT1G56145, AT4G23280, AT3G09010, AT3G17420, AT1G51890, AT1G61370, AT4G04510, AT1G09970, AT3G13380, AT4…	795	970	20885	1.65206	0.106858	0.00662558	0.21922
SP_PIR_KEYWORDS	alternative splicing	61	6.59459	0.0181027	AT3G28210, AT3G61390, AT1G67980, AT1G76930, AT5G11920, AT1G68200, AT5G07100, AT5G61520, AT1G79450, AT1G77810, AT5G60440, AT1G02850, AT1G10070, AT4G26470, AT3G16990, AT4G37010, AT4G28790, AT1G31550, AT5G40780, AT4G37530, AT5G62620, AT5G37780, AT4G21980, AT5G63990, AT5G61530, AT1G12290, AT3G11230, AT2G47470, AT1G08450, AT2G16710, AT2G05380, AT4G11070, AT5G48400, AT1G51890, AT1G56340, AT2G05840, AT5…	901	1343	26538	1.33782	0.9873	0.131376	20.9939
SP_PIR_KEYWORDS	kinase	60	6.48649	1.20245e-05	AT3G25250, AT1G60890, AT2G36580, AT3G59750, AT1G30640, AT3G49370, AT5G60280, AT4G04710, AT2G19190, AT4G31230, AT4G35600, AT4G21230, AT3G59700, AT5G38250, AT4G26270, AT4G04695, AT3G45330, AT4G28490, AT4G04500, AT1G66920, AT4G04540, AT4G21940, AT2G43850, AT5G55560, AT5G01850, AT1G51860, AT5G51830, AT1G56145, AT4G23280, AT3G09010, AT3G17420, AT1G51890, AT4G04510, AT1G09970, AT4G15530, AT3G13380, AT4…	901	970	26538	1.82189	0.00286975	0.000239461	0.0155093
GOTERM_BP_ALL	GO:0009607~response to biotic stimulus	60	6.48649	1.90274e-05	AT1G15520, AT1G45145, AT3G44300, AT2G19190, AT5G13320, AT1G19250, AT4G21610, AT4G36430, AT2G14610, AT1G02920, AT5G52640, AT3G60190, AT1G72680, AT2G30750, AT1G14790, AT5G19880, AT5G02490, AT1G33960, AT2G47800, AT4G39950, AT4G12720, AT2G04450, AT3G54640, AT3G51860, AT5G46050, AT1G08450, AT1G61800, AT1G33950, AT3G26830, AT4G39030, AT1G51890, AT1G12210, AT1G33560, AT3G51660, AT3G52430, AT2G47730, AT2…	591	870	15221	1.77618	0.0186236	0.0013419	0.0300122
INTERPRO	IPR008271:Serine/threonine protein kinase, active site	59	6.37838	5.88259e-07	AT3G25250, AT3G59750, AT1G30640, AT1G68690, AT3G49370, AT5G60280, AT4G04710, AT2G19190, AT4G31230, AT4G35600, AT1G61490, AT1G72540, AT4G21230, AT3G59700, AT5G38250, AT4G04695, AT3G45330, AT4G28490, AT4G04500, AT1G66920, AT1G61380, AT4G04540, AT4G21940, AT2G43850, AT5G55560, AT5G01850, AT1G51860, AT1G56145, AT4G23280, AT3G09010, AT3G17420, AT1G51890, AT1G61370, AT4G04510, AT1G09970, AT3G13380, AT4…	795	770	20885	2.01293	0.000464029	0.000232041	0.000901334
INTERPRO	IPR017442:Serine/threonine protein kinase-related	58	6.27027	8.70068e-06	AT3G25250, AT3G59750, AT1G30640, AT1G68690, AT3G49370, AT5G60280, AT4G04710, AT2G19190, AT4G31230, AT4G35600, AT1G61490, AT1G72540, AT4G21230, AT3G59700, AT5G38250, AT4G04695, AT3G45330, AT4G28490, AT4G04500, AT1G66920, AT1G61380, AT4G04540, AT4G21940, AT2G43850, AT5G55560, AT1G51860, AT1G56145, AT4G23280, AT3G09010, AT3G17420, AT1G51890, AT1G61370, AT4G04510, AT1G09970, AT3G13380, AT4G04490, AT1…	795	820	20885	1.85815	0.00684136	0.00137203	0.0133304
UP_SEQ_FEATURE	topological domain:Cytoplasmic	57	6.16216	1.00842e-09	AT2G19190, AT4G29900, AT1G61250, AT5G61520, AT1G05570, AT4G21230, AT4G01010, AT2G33110, AT3G63380, AT5G07340, AT5G48410, AT1G68710, AT2G32670, AT5G40780, AT4G28490, AT4G04500, AT1G14080, AT4G04540, AT3G17690, AT3G51860, AT5G04930, AT5G50460, AT1G51860, AT2G29120, AT4G37640, AT4G23280, AT5G48400, AT1G51890, AT1G26130, AT4G04510, AT1G30620, AT3G13380, AT4G04490, AT4G24920, AT1G01340, AT1G21250, AT5…	339	626	8885	2.38648	7.16987e-07	7.16987e-07	1.52393e-06
GOTERM_BP_ALL	GO:0051707~response to other organism	56	6.05405	4.06315e-05	AT1G45145, AT3G44300, AT2G19190, AT5G13320, AT1G19250, AT4G21610, AT4G36430, AT2G14610, AT1G02920, AT5G52640, AT3G60190, AT1G72680, AT2G30750, AT1G14790, AT5G19880, AT5G02490, AT1G33960, AT2G47800, AT4G39950, AT4G12720, AT2G04450, AT3G54640, AT3G51860, AT5G46050, AT1G08450, AT1G61800, AT1G33950, AT3G26830, AT4G39030, AT1G51890, AT1G12210, AT1G33560, AT3G51660, AT3G52430, AT2G47730, AT3G49120, AT4…	591	814	15221	1.77182	0.0393496	0.00211065	0.0640786
GOTERM_BP_FAT	GO:0055114~oxidation reduction	54	5.83784	0.0899415	AT3G26230, AT1G17020, AT5G05340, AT1G45145, AT3G26170, AT3G50210, AT4G12290, AT1G19250, AT4G36430, AT5G24910, AT2G34500, AT1G60730, AT2G37770, AT2G17720, AT5G25450, AT5G59530, AT1G72680, AT2G30750, AT3G28480, AT1G63460, AT5G19880, AT4G37530, AT4G39950, AT3G13610, AT5G20960, AT3G63080, AT2G37760, AT3G22400, AT1G33720, AT3G14620, AT1G65970, AT3G02610, AT2G21550, AT3G26830, AT2G02580, AT2G26400, AT1…	521	1186	13998	1.22331	1	0.606138	76.8372
GOTERM_CC_ALL	GO:0005783~endoplasmic reticulum	52	5.62162	1.57997e-13	AT4G14420, AT2G16530, AT1G19250, AT1G77510, AT1G65820, AT5G03160, AT3G54960, AT1G52600, AT2G03510, AT2G33110, AT3G28580, AT1G51760, AT3G08970, AT5G07340, AT5G58710, AT2G03120, AT3G63080, AT1G21520, AT4G29520, AT2G47470, AT1G56550, AT5G50460, AT1G08450, AT4G37640, AT1G14010, AT2G25110, AT3G26830, AT1G56340, AT2G32920, AT4G37370, AT1G23010, AT4G24920, AT2G02810, AT1G21750, AT5G47120, AT1G29330, AT5…	595	446	16687	3.26986	3.20709e-11	1.60354e-11	1.98497e-10
GOTERM_CC_FAT	GO:0005783~endoplasmic reticulum	52	5.62162	3.56491e-13	AT4G14420, AT2G16530, AT1G19250, AT1G77510, AT1G65820, AT5G03160, AT3G54960, AT1G52600, AT2G03510, AT2G33110, AT3G28580, AT1G51760, AT3G08970, AT5G07340, AT5G58710, AT2G03120, AT3G63080, AT1G21520, AT4G29520, AT2G47470, AT1G56550, AT5G50460, AT1G08450, AT4G37640, AT1G14010, AT2G25110, AT3G26830, AT1G56340, AT2G32920, AT4G37370, AT1G23010, AT4G24920, AT2G02810, AT1G21750, AT5G47120, AT1G29330, AT5…	505	446	13779	3.18123	6.59511e-11	3.29756e-11	4.41114e-10
GOTERM_MF_ALL	GO:0022892~substrate-specific transporter activity	52	5.62162	0.00696849	AT1G76970, AT1G50400, AT4G29900, AT5G61520, AT4G13510, AT4G01010, AT5G25450, AT3G63380, AT3G60540, AT3G07680, AT3G06450, AT1G30220, AT4G23700, AT5G48410, AT1G29310, AT1G68710, AT5G40780, AT3G17690, AT5G17860, AT1G79400, AT3G51860, AT4G21120, AT5G46050, AT5G04930, AT5G50460, AT1G61800, AT2G29120, AT4G37640, AT1G14010, AT5G48400, AT1G48370, AT1G26130, AT1G21900, AT4G12120, AT2G05840, AT2G25520, AT4…	657	917	16788	1.449	0.980218	0.0784786	9.72678
SP_PIR_KEYWORDS	serine/threonine-protein kinase	50	5.40541	1.69093e-06	AT3G25250, AT3G59750, AT1G30640, AT1G68690, AT3G49370, AT5G60280, AT4G04710, AT2G19190, AT4G35600, AT1G61490, AT1G72540, AT4G21230, AT3G59700, AT5G38250, AT4G04695, AT3G45330, AT4G28490, AT4G04500, AT1G66920, AT4G04540, AT4G21940, AT5G55560, AT5G01850, AT1G51860, AT4G23280, AT3G09010, AT3G17420, AT1G51890, AT4G04510, AT3G13380, AT4G04490, AT1G69790, AT5G35580, AT1G21250, AT1G67000, AT4G29810, AT4…	901	701	26538	2.10085	0.000404052	5.05154e-05	0.00218111
INTERPRO	IPR017441:Protein kinase, ATP binding site	49	5.2973	0.000103876	AT3G25250, AT3G59750, AT1G30640, AT1G68690, AT3G49370, AT5G60280, AT4G04710, AT2G19190, AT4G35600, AT1G61490, AT1G72540, AT4G21230, AT3G59700, AT5G38250, AT4G04695, AT3G45330, AT4G28490, AT1G66920, AT4G04500, AT4G04540, AT4G21940, AT5G55560, AT5G01850, AT1G51860, AT4G23280, AT3G09010, AT3G17420, AT1G51890, AT4G04510, AT3G13380, AT4G04490, AT1G69790, AT5G35580, AT1G21250, AT1G67000, AT4G29810, AT4…	795	715	20885	1.80035	0.0786931	0.00544924	0.159041
GOTERM_MF_ALL	GO:0060089~molecular transducer activity	49	5.2973	0.000996216	AT3G59750, AT3G04220, AT1G72870, AT5G60280, AT2G19190, AT3G63010, AT4G21230, AT3G59700, AT5G38250, AT5G48410, AT3G45330, AT4G28490, AT4G04500, AT1G66920, AT5G37780, AT4G11170, AT4G04540, AT3G47220, AT1G51860, AT2G29120, AT2G16870, AT1G56145, AT4G23280, AT3G09010, AT1G51890, AT5G48400, AT3G26090, AT4G16960, AT1G09970, AT4G04510, AT3G13380, AT4G04490, AT1G57630, AT1G29330, AT5G11210, AT4G23210, AT5…	657	772	16788	1.62186	0.428308	0.0149987	1.44794
GOTERM_MF_ALL	GO:0004871~signal transducer activity	49	5.2973	0.000996216	AT3G59750, AT3G04220, AT1G72870, AT5G60280, AT2G19190, AT3G63010, AT4G21230, AT3G59700, AT5G38250, AT5G48410, AT3G45330, AT4G28490, AT4G04500, AT1G66920, AT5G37780, AT4G11170, AT4G04540, AT3G47220, AT1G51860, AT2G29120, AT2G16870, AT1G56145, AT4G23280, AT3G09010, AT1G51890, AT5G48400, AT3G26090, AT4G16960, AT1G09970, AT4G04510, AT3G13380, AT4G04490, AT1G57630, AT1G29330, AT5G11210, AT4G23210, AT5…	657	772	16788	1.62186	0.428308	0.0149987	1.44794
GOTERM_BP_ALL	GO:0005975~carbohydrate metabolic process	49	5.2973	0.0402114	AT5G51830, AT2G36580, AT4G10960, AT4G27830, AT4G24000, AT1G56600, AT5G11920, AT1G30620, AT5G24090, AT3G63010, AT3G54270, AT5G64790, AT2G43570, AT1G77810, AT1G05570, AT4G18990, AT1G53100, AT2G28110, AT3G04010, AT5G44480, AT5G56350, AT1G02850, AT2G05320, AT1G72680, AT2G31870, AT4G27480, AT4G26270, AT3G59100, AT3G54420, AT4G16260, AT5G08380, AT1G33430, AT5G43910, AT2G31865, AT5G62620, AT5G33290, AT1…	591	958	15221	1.3173	1	0.401475	47.6625
GOTERM_BP_FAT	GO:0010035~response to inorganic substance	46	4.97297	3.25728e-07	AT2G41380, AT5G51830, AT4G27670, AT2G28160, AT5G12030, AT1G56340, AT5G05340, AT1G45145, AT3G44300, AT3G22460, AT4G08770, AT1G77510, AT3G17790, AT2G29500, AT4G12400, AT4G36430, AT3G09270, AT5G52640, AT1G02920, AT3G60190, AT5G44460, AT3G49120, AT1G29330, AT3G53230, AT1G72680, AT5G19880, AT5G02490, AT4G33540, AT3G13235, AT1G02930, AT4G14640, AT4G37530, AT5G37780, AT1G16420, AT5G63680, AT3G13782, AT2…	521	540	13998	2.28872	0.000283343	5.6675e-05	0.0005055
GOTERM_BP_ALL	GO:0010035~response to inorganic substance	46	4.97297	1.11155e-06	AT2G41380, AT5G51830, AT4G27670, AT2G28160, AT5G12030, AT1G56340, AT5G05340, AT1G45145, AT3G44300, AT3G22460, AT4G08770, AT1G77510, AT3G17790, AT2G29500, AT4G12400, AT4G36430, AT3G09270, AT5G52640, AT1G02920, AT3G60190, AT5G44460, AT3G49120, AT1G29330, AT3G53230, AT1G72680, AT5G19880, AT5G02490, AT4G33540, AT3G13235, AT1G02930, AT4G14640, AT4G37530, AT5G37780, AT1G16420, AT5G63680, AT3G13782, AT2…	591	540	15221	2.19391	0.00109761	0.000156875	0.0017535
GOTERM_MF_ALL	GO:0004872~receptor activity	46	4.97297	1.2657e-05	AT1G56145, AT3G09010, AT4G23280, AT3G04220, AT3G59750, AT1G72870, AT5G60280, AT5G48400, AT1G51890, AT3G26090, AT2G19190, AT4G16960, AT4G04510, AT1G09970, AT3G13380, AT3G63010, AT4G04490, AT4G21230, AT3G59700, AT1G57630, AT1G29330, AT4G23210, AT5G11210, AT5G01550, AT5G51630, AT5G38250, AT3G45330, AT5G48410, AT3G45410, AT5G46520, AT5G65600, AT4G23310, AT4G28490, AT4G04500, AT1G66920, AT1G51270, AT4…	657	586	16788	2.00583	0.00707547	0.00118274	0.0185198
GOTERM_MF_ALL	GO:0022891~substrate-specific transmembrane transporter activity	46	4.97297	0.00748676	AT4G37640, AT1G14010, AT5G48400, AT1G26130, AT1G50400, AT1G21900, AT2G05840, AT4G29900, AT2G25520, AT5G61520, AT4G24920, AT1G01340, AT4G13510, AT2G02810, AT4G01010, AT1G17500, AT5G25450, AT3G63380, AT3G07680, AT5G11210, AT3G01760, AT3G06450, AT3G13080, AT1G30220, AT4G23700, AT5G48410, AT1G29310, AT3G22910, AT1G68710, AT5G40780, AT5G09470, AT2G38290, AT3G17690, AT1G26690, AT1G72700, AT3G25610, AT5…	657	790	16788	1.48787	0.985241	0.0808606	10.4138
SP_PIR_KEYWORDS	oxidoreductase	45	4.86486	0.0179602	AT3G26230, AT4G38540, AT3G26830, AT2G02580, AT1G17020, AT5G05340, AT3G26170, AT2G26400, AT1G17745, AT4G12290, AT3G50210, AT4G08770, AT1G19250, AT4G37370, AT3G17790, AT4G36430, AT5G24910, AT2G34500, AT2G29350, AT3G49120, AT5G59530, AT1G72680, AT3G29250, AT2G30750, AT1G63460, AT1G50520, AT5G19880, AT1G72280, AT4G37530, AT4G39950, AT3G13610, AT5G20960, AT3G63080, AT1G33720, AT3G03470, AT3G22400, AT1…	901	932	26538	1.42213	0.986852	0.134445	20.8459
GOTERM_MF_ALL	GO:0016462~pyrophosphatase activity	44	4.75676	0.0392866	AT4G37640, AT3G04220, AT1G11100, AT1G15520, AT3G47780, AT1G26130, AT4G16960, AT2G05840, AT4G29900, AT3G28510, AT1G43910, AT5G20000, AT3G60190, AT1G30410, AT1G17500, AT3G28580, AT3G63380, AT3G13100, AT3G53230, AT4G04910, AT3G13080, AT5G51630, AT5G40010, AT3G26690, AT3G22910, AT1G02520, AT1G68710, AT5G46520, AT2G47800, AT5G17760, AT3G28540, AT4G11170, AT5G18350, AT4G12720, AT5G51070, AT4G15236, AT1…	657	834	16788	1.34809	1	0.292427	44.3725
GOTERM_MF_ALL	GO:0016818~hydrolase activity, acting on acid anhydrides, in phosphorus-containing anhydrides	44	4.75676	0.046532	AT4G37640, AT3G04220, AT1G11100, AT1G15520, AT3G47780, AT1G26130, AT4G16960, AT2G05840, AT4G29900, AT3G28510, AT1G43910, AT5G20000, AT3G60190, AT1G30410, AT1G17500, AT3G28580, AT3G63380, AT3G13100, AT3G53230, AT4G04910, AT3G13080, AT5G51630, AT5G40010, AT3G26690, AT3G22910, AT1G02520, AT1G68710, AT5G46520, AT2G47800, AT5G17760, AT3G28540, AT4G11170, AT5G18350, AT4G12720, AT5G51070, AT4G15236, AT1…	657	846	16788	1.32897	1	0.31742	50.2057
GOTERM_MF_ALL	GO:0016817~hydrolase activity, acting on acid anhydrides	44	4.75676	0.0523335	AT4G37640, AT3G04220, AT1G11100, AT1G15520, AT3G47780, AT1G26130, AT4G16960, AT2G05840, AT4G29900, AT3G28510, AT1G43910, AT5G20000, AT3G60190, AT1G30410, AT1G17500, AT3G28580, AT3G63380, AT3G13100, AT3G53230, AT4G04910, AT3G13080, AT5G51630, AT5G40010, AT3G26690, AT3G22910, AT1G02520, AT1G68710, AT5G46520, AT2G47800, AT5G17760, AT3G28540, AT4G11170, AT5G18350, AT4G12720, AT5G51070, AT4G15236, AT1…	657	852	16788	1.31961	1	0.342179	54.4601
GOTERM_MF_ALL	GO:0022804~active transmembrane transporter activity	43	4.64865	0.000253186	AT4G37640, AT1G15520, AT4G39030, AT3G47780, AT3G23560, AT1G26130, AT2G05840, AT4G29900, AT4G28390, AT5G61520, AT4G24920, AT1G30410, AT1G17500, AT3G63380, AT3G13100, AT3G01760, AT3G06450, AT3G13080, AT1G30220, AT3G08040, AT4G23700, AT1G29310, AT3G22910, AT1G02520, AT1G68710, AT5G40780, AT2G47800, AT2G04100, AT2G38290, AT1G72700, AT3G25610, AT5G17860, AT1G30420, AT1G79400, AT3G51860, AT4G21120, AT5…	657	607	16788	1.81014	0.132427	0.00544876	0.369857
GOTERM_MF_FAT	GO:0005509~calcium ion binding	42	4.54054	1.88067e-08	AT4G37640, AT3G49370, AT1G56340, AT5G05340, AT4G04710, AT5G64000, AT5G04170, AT4G08770, AT4G29900, AT4G36430, AT5G44460, AT3G49120, AT1G21550, AT1G21250, AT3G63380, AT5G07340, AT4G26470, AT5G61790, AT1G76040, AT4G09570, AT5G19880, AT4G05020, AT4G04695, AT4G37010, AT1G09210, AT3G22910, AT3G47480, AT4G14640, AT4G37530, AT5G37780, AT3G50770, AT4G21940, AT5G28830, AT4G20110, AT3G54640, AT3G22930, AT1…	575	405	14806	2.67033	9.44093e-06	9.44093e-06	2.70977e-05
GOTERM_MF_ALL	GO:0005509~calcium ion binding	42	4.54054	2.51769e-08	AT4G37640, AT3G49370, AT1G56340, AT5G05340, AT4G04710, AT5G64000, AT5G04170, AT4G08770, AT4G29900, AT4G36430, AT5G44460, AT3G49120, AT1G21550, AT1G21250, AT3G63380, AT5G07340, AT4G26470, AT5G61790, AT1G76040, AT4G09570, AT5G19880, AT4G05020, AT4G04695, AT4G37010, AT1G09210, AT3G22910, AT3G47480, AT4G14640, AT4G37530, AT5G37780, AT3G50770, AT4G21940, AT5G28830, AT4G20110, AT3G54640, AT3G22930, AT1…	657	405	16788	2.64989	1.41241e-05	7.06209e-06	3.68422e-05
UP_SEQ_FEATURE	nucleotide phosphate-binding region:ATP	42	4.54054	0.018121	AT3G25250, AT4G23280, AT3G47780, AT1G51890, AT1G12210, AT4G04710, AT1G33560, AT5G45440, AT2G19190, AT4G04510, AT4G35600, AT3G13380, AT4G04490, AT5G20000, AT4G21230, AT4G29810, AT1G21250, AT4G23210, AT5G45510, AT3G53230, AT1G76040, AT4G04910, AT5G01550, AT4G09570, AT4G26270, AT4G04695, AT2G38490, AT2G25090, AT4G23310, AT4G28490, AT4G04500, AT5G66910, AT4G04540, AT3G55950, AT5G51070, AT1G12290, AT4…	339	773	8885	1.42406	0.999998	0.310295	24.1459
GOTERM_BP_ALL	GO:0033036~macromolecule localization	41	4.43243	0.00950596	AT1G14010, AT1G26130, AT1G50400, AT1G76970, AT5G09420, AT1G21900, AT4G12120, AT1G61250, AT4G24920, AT4G22520, AT1G17500, AT2G33110, AT3G60540, AT1G29330, AT3G07680, AT3G51890, AT3G53230, AT4G04910, AT1G72680, AT1G29310, AT3G22620, AT1G68710, AT2G32670, AT4G39950, AT5G63880, AT4G21980, AT2G44290, AT1G26690, AT4G18430, AT1G72700, AT4G31500, AT3G25610, AT4G20110, AT3G54640, AT1G09930, AT5G04930, AT3…	591	702	15221	1.50419	0.99992	0.168925	13.9875
GOTERM_MF_ALL	GO:0017111~nucleoside-triphosphatase activity	41	4.43243	0.0663907	AT4G37640, AT3G04220, AT1G11100, AT1G15520, AT3G47780, AT1G26130, AT4G16960, AT2G05840, AT4G29900, AT3G28510, AT1G43910, AT5G20000, AT3G60190, AT1G30410, AT1G17500, AT3G63380, AT3G28580, AT3G13100, AT3G53230, AT4G04910, AT3G13080, AT5G51630, AT5G40010, AT3G22910, AT1G02520, AT1G68710, AT5G46520, AT2G47800, AT5G17760, AT3G28540, AT4G11170, AT5G18350, AT5G51070, AT4G15236, AT1G72700, AT3G25610, AT1…	657	800	16788	1.30957	1	0.382292	63.4054
UP_SEQ_FEATURE	topological domain:Extracellular	40	4.32432	3.08697e-07	AT4G23280, AT5G48400, AT1G51890, AT1G26130, AT2G19190, AT4G04510, AT3G13380, AT4G04490, AT4G24920, AT1G01340, AT1G05570, AT4G01010, AT4G21230, AT1G21250, AT1G17500, AT4G23210, AT3G01760, AT5G11210, AT3G59100, AT5G48410, AT1G68710, AT5G40780, AT4G23310, AT4G28490, AT4G04500, AT1G65610, AT4G04540, AT3G17690, AT3G45290, AT3G55950, AT1G72700, AT3G25610, AT4G21400, AT3G51860, AT1G21240, AT5G04930, AT1…	339	429	8885	2.44377	0.000219459	5.48693e-05	0.000466504
UP_SEQ_FEATURE	active site:Proton acceptor	40	4.32432	9.55808e-05	AT3G25250, AT4G23280, AT1G51890, AT5G05340, AT4G04710, AT4G10960, AT2G19190, AT4G04510, AT4G08770, AT1G30620, AT4G35600, AT3G13380, AT4G36430, AT4G04490, AT3G49120, AT4G21230, AT4G29810, AT5G44480, AT1G21250, AT4G23210, AT1G76040, AT5G01550, AT4G09570, AT4G26270, AT5G19880, AT4G04695, AT2G38490, AT2G25090, AT4G23310, AT4G28490, AT4G37530, AT4G04500, AT4G04540, AT3G55950, AT4G21940, AT4G21400, AT5…	339	546	8885	1.92011	0.0657033	0.00521414	0.144345
GOTERM_CC_ALL	GO:0005773~vacuole	40	4.32432	0.000844565	AT2G32920, AT4G27830, AT4G12290, AT1G67360, AT4G08770, AT2G01540, AT1G65820, AT1G02920, AT3G60190, AT3G49120, AT1G21750, AT1G21250, AT5G28540, AT5G61790, AT4G04910, AT3G05500, AT3G13080, AT4G01610, AT1G09210, AT1G31550, AT1G69840, AT2G47800, AT1G02930, AT1G74210, AT4G21980, AT3G47050, AT1G64460, AT5G42020, AT3G20250, AT5G61250, AT3G54640, AT5G64870, AT3G51860, AT4G02370, AT4G24190, AT5G51570, AT5…	595	643	16687	1.74466	0.157616	0.0188772	1.05599
GOTERM_CC_FAT	GO:0005773~vacuole	40	4.32432	0.00134728	AT2G32920, AT4G27830, AT4G12290, AT1G67360, AT4G08770, AT2G01540, AT1G65820, AT1G02920, AT3G60190, AT3G49120, AT1G21750, AT1G21250, AT5G28540, AT5G61790, AT4G04910, AT3G05500, AT3G13080, AT4G01610, AT1G09210, AT1G31550, AT1G69840, AT2G47800, AT1G02930, AT1G74210, AT4G21980, AT3G47050, AT1G64460, AT5G42020, AT3G20250, AT5G61250, AT3G54640, AT5G64870, AT3G51860, AT4G02370, AT4G24190, AT5G51570, AT5…	505	643	13779	1.69737	0.220743	0.0350033	1.65438
SP_PIR_KEYWORDS	calcium	39	4.21622	5.16358e-11	AT4G37640, AT1G56340, AT5G05340, AT4G04710, AT5G64000, AT5G04170, AT4G08770, AT4G29900, AT4G36430, AT5G44460, AT3G49120, AT1G21550, AT1G21250, AT3G63380, AT5G07340, AT4G26470, AT5G61790, AT1G76040, AT4G09570, AT5G19880, AT4G05020, AT4G37010, AT4G04695, AT1G09210, AT3G22910, AT3G47480, AT4G14640, AT4G37530, AT5G37780, AT3G50770, AT4G21940, AT4G20110, AT3G22930, AT3G51860, AT4G00240, AT1G21240, AT4…	901	329	26538	3.4915	1.2341e-08	1.2341e-08	6.66048e-08
GOTERM_CC_ALL	GO:0030312~external encapsulating structure	38	4.10811	0.00157008	AT5G48400, AT5G05340, AT1G21310, AT4G27830, AT1G32960, AT1G76930, AT5G11920, AT4G36430, AT2G43570, AT5G52640, AT2G14610, AT4G18990, AT3G49120, AT1G21750, AT1G21250, AT2G18660, AT5G28540, AT5G61790, AT2G43050, AT2G45220, AT3G54420, AT5G02490, AT4G16260, AT5G08380, AT1G02930, AT5G38900, AT1G44130, AT4G25900, AT5G42020, AT1G09560, AT2G14620, AT3G14060, AT2G47470, AT1G04980, AT1G71040, AT5G07830, AT5…	595	620	16687	1.71891	0.273107	0.0313943	1.95492
GOTERM_CC_FAT	GO:0030312~external encapsulating structure	38	4.10811	0.00237746	AT5G48400, AT5G05340, AT1G21310, AT4G27830, AT1G32960, AT1G76930, AT5G11920, AT4G36430, AT2G43570, AT5G52640, AT2G14610, AT4G18990, AT3G49120, AT1G21750, AT1G21250, AT2G18660, AT5G28540, AT5G61790, AT2G43050, AT2G45220, AT3G54420, AT5G02490, AT4G16260, AT5G08380, AT1G02930, AT5G38900, AT1G44130, AT4G25900, AT5G42020, AT1G09560, AT2G14620, AT3G14060, AT2G47470, AT1G04980, AT1G71040, AT5G07830, AT5…	505	620	13779	1.67232	0.356191	0.0535566	2.90237
GOTERM_BP_FAT	GO:0033554~cellular response to stress	36	3.89189	9.4819e-06	AT5G13080, AT5G05340, AT1G33560, AT2G32920, AT3G50210, AT4G08770, AT1G19250, AT1G77510, AT4G36430, AT1G23010, AT2G02810, AT3G49120, AT3G54960, AT1G21750, AT5G47120, AT3G08970, AT4G23210, AT1G22070, AT1G72680, AT3G54420, AT5G19880, AT1G25580, AT3G10010, AT4G37530, AT4G39950, AT4G12720, AT3G13782, AT5G42020, AT4G31500, AT3G54640, AT2G47470, AT1G04980, AT1G71040, AT1G71220, AT1G08450, AT3G12040	521	426	13998	2.2705	0.00821536	0.000824589	0.0147141
GOTERM_BP_ALL	GO:0033554~cellular response to stress	36	3.89189	2.38829e-05	AT5G13080, AT5G05340, AT1G33560, AT2G32920, AT3G50210, AT4G08770, AT1G19250, AT1G77510, AT4G36430, AT1G23010, AT2G02810, AT3G49120, AT3G54960, AT1G21750, AT5G47120, AT3G08970, AT4G23210, AT1G22070, AT1G72680, AT3G54420, AT5G19880, AT1G25580, AT3G10010, AT4G37530, AT4G39950, AT4G12720, AT3G13782, AT5G42020, AT4G31500, AT3G54640, AT2G47470, AT1G04980, AT1G71040, AT1G71220, AT1G08450, AT3G12040	591	426	15221	2.17645	0.0233204	0.00157187	0.0376696
GOTERM_MF_ALL	GO:0016757~transferase activity, transferring glycosyl groups	36	3.89189	0.000627323	AT3G53150, AT1G22400, AT4G24000, AT1G56600, AT1G06000, AT1G77810, AT1G05570, AT3G57380, AT1G53100, AT4G18990, AT2G28110, AT4G15280, AT3G10320, AT2G29750, AT5G59530, AT5G12890, AT2G05320, AT3G55700, AT3G11340, AT5G01250, AT4G27480, AT3G59100, AT1G33430, AT5G33290, AT5G62620, AT4G11350, AT1G14080, AT4G15270, AT2G26480, AT2G14620, AT5G59580, AT4G34131, AT1G56550, AT1G71220, AT4G34135, AT2G30140	657	498	16788	1.84717	0.296747	0.0103007	0.914069
GOTERM_CC_ALL	GO:0005618~cell wall	36	3.89189	0.00400672	AT5G05340, AT1G21310, AT4G27830, AT1G32960, AT1G76930, AT5G11920, AT4G36430, AT2G43570, AT5G52640, AT2G14610, AT4G18990, AT3G49120, AT1G21750, AT1G21250, AT2G18660, AT5G28540, AT5G61790, AT2G43050, AT2G45220, AT3G54420, AT5G02490, AT4G16260, AT5G08380, AT1G02930, AT1G44130, AT5G42020, AT4G25900, AT1G09560, AT2G14620, AT3G14060, AT2G47470, AT1G04980, AT1G71040, AT5G07830, AT5G37600, AT3G12580	595	611	16687	1.65243	0.55736	0.0714126	4.91925
GOTERM_CC_FAT	GO:0005618~cell wall	36	3.89189	0.00578637	AT5G05340, AT1G21310, AT4G27830, AT1G32960, AT1G76930, AT5G11920, AT4G36430, AT2G43570, AT5G52640, AT2G14610, AT4G18990, AT3G49120, AT1G21750, AT1G21250, AT2G18660, AT5G28540, AT5G61790, AT2G43050, AT2G45220, AT3G54420, AT5G02490, AT4G16260, AT5G08380, AT1G02930, AT1G44130, AT5G42020, AT4G25900, AT1G09560, AT2G14620, AT3G14060, AT2G47470, AT1G04980, AT1G71040, AT5G07830, AT5G37600, AT3G12580	505	611	13779	1.60764	0.65822	0.112447	6.92899
GOTERM_BP_FAT	GO:0009617~response to bacterium	35	3.78378	2.63792e-11	AT1G33950, AT3G26830, AT1G51890, AT1G12210, AT3G44300, AT5G13320, AT2G19190, AT3G52430, AT1G19250, AT4G21610, AT2G47730, AT1G02920, AT5G52640, AT3G49120, AT1G74710, AT4G23210, AT1G22070, AT1G72680, AT2G30750, AT5G02490, AT1G33960, AT1G02930, AT1G70690, AT4G39950, AT2G25000, AT4G12720, AT4G31500, AT5G01900, AT3G54640, AT3G28930, AT5G46050, AT2G30770, AT1G08450, AT5G40990, AT3G12580	521	244	13998	3.85395	2.29498e-08	2.29498e-08	4.09382e-08
GOTERM_BP_ALL	GO:0009617~response to bacterium	35	3.78378	8.69908e-11	AT1G33950, AT3G26830, AT1G51890, AT1G12210, AT3G44300, AT5G13320, AT2G19190, AT3G52430, AT1G19250, AT4G21610, AT2G47730, AT1G02920, AT5G52640, AT3G49120, AT1G74710, AT4G23210, AT1G22070, AT1G72680, AT2G30750, AT5G02490, AT1G33960, AT1G02930, AT1G70690, AT4G39950, AT2G25000, AT4G12720, AT4G31500, AT5G01900, AT3G54640, AT3G28930, AT5G46050, AT2G30770, AT1G08450, AT5G40990, AT3G12580	591	244	15221	3.69431	8.5947e-08	8.5947e-08	1.37232e-07
SP_PIR_KEYWORDS	receptor	34	3.67568	6.20394e-06	AT1G56145, AT4G23280, AT3G59750, AT3G09010, AT5G60280, AT5G48400, AT1G51890, AT2G19190, AT4G04510, AT1G09970, AT3G13380, AT3G63010, AT4G04490, AT4G21230, AT3G59700, AT1G29330, AT4G23210, AT5G11210, AT5G01550, AT5G38250, AT3G45330, AT5G48410, AT3G45410, AT5G65600, AT4G23310, AT4G28490, AT4G04500, AT1G66920, AT4G04540, AT3G55950, AT4G21400, AT5G41180, AT1G51860, AT2G29120	901	415	26538	2.41309	0.00148165	0.000134786	0.00800214
SP_PIR_KEYWORDS	iron	34	3.67568	0.00995206	AT3G26230, AT3G26830, AT2G02580, AT1G17020, AT5G05340, AT2G26400, AT3G26170, AT3G50210, AT4G08770, AT4G37370, AT3G17790, AT4G36430, AT5G24910, AT2G34500, AT3G49120, AT5G59530, AT2G30750, AT1G50520, AT5G19880, AT3G10010, AT2G03450, AT4G37530, AT4G39950, AT3G13610, AT5G20960, AT1G33720, AT3G22400, AT3G03470, AT3G14620, AT4G31500, AT2G45510, AT2G30770, AT1G32350, AT2G16710	901	631	26538	1.58706	0.908412	0.0791237	12.1039
GOTERM_MF_ALL	GO:0015075~ion transmembrane transporter activity	32	3.45946	0.0451397	AT4G37640, AT5G48400, AT1G26130, AT1G50400, AT2G05840, AT4G29900, AT2G25520, AT5G61520, AT1G01340, AT4G13510, AT4G01010, AT1G17500, AT5G25450, AT3G63380, AT3G06450, AT5G11210, AT1G30220, AT4G23700, AT5G48410, AT3G22910, AT1G68710, AT2G38290, AT3G17690, AT3G25610, AT1G72700, AT5G50200, AT5G17860, AT3G51860, AT1G79400, AT4G21120, AT5G04930, AT2G29120	657	575	16788	1.42205	1	0.316869	49.1311
GOTERM_BP_ALL	GO:0006519~cellular amino acid and derivative metabolic process	32	3.45946	0.0738023	AT5G53120, AT1G17020, AT2G26400, AT3G22460, AT1G17745, AT1G67980, AT4G13890, AT1G06000, AT2G17720, AT1G10070, AT1G72680, AT2G02390, AT3G28480, AT1G55790, AT1G27980, AT3G16565, AT2G04400, AT4G39950, AT3G13610, AT4G31500, AT1G33030, AT3G54640, AT4G35630, AT4G00240, AT1G71220, AT4G11840, AT4G34135, AT1G08450, AT2G24850, AT2G02010, AT5G37600, AT2G21550	591	610	15221	1.35106	1	0.531151	70.1642
GOTERM_MF_FAT	GO:0048037~cofactor binding	31	3.35135	0.0218298	AT4G26910, AT2G13810, AT4G10960, AT2G29990, AT3G22460, AT1G17745, AT4G12290, AT1G26380, AT4G13890, AT1G19250, AT1G30620, AT5G44480, AT1G72680, AT1G27980, AT1G72280, AT4G05020, AT5G44390, AT1G26390, AT3G14130, AT5G20960, AT4G12720, AT3G46440, AT1G09400, AT2G04450, AT4G35630, AT2G17130, AT4G20460, AT2G24850, AT1G72330, AT2G02010, AT1G26410	575	525	14806	1.52045	0.999985	0.24731	27.2411
GOTERM_MF_ALL	GO:0048037~cofactor binding	31	3.35135	0.0251602	AT4G26910, AT2G13810, AT4G10960, AT2G29990, AT3G22460, AT1G17745, AT4G12290, AT1G26380, AT4G13890, AT1G19250, AT1G30620, AT5G44480, AT1G72680, AT1G27980, AT1G72280, AT4G05020, AT5G44390, AT1G26390, AT3G14130, AT5G20960, AT4G12720, AT3G46440, AT1G09400, AT2G04450, AT4G35630, AT2G17130, AT4G20460, AT2G24850, AT1G72330, AT2G02010, AT1G26410	657	525	16788	1.50881	0.999999	0.22182	31.1258
GOTERM_BP_ALL	GO:0002376~immune system process	30	3.24324	8.07635e-06	AT3G04220, AT1G72870, AT1G33560, AT5G13320, AT4G16960, AT3G52430, AT1G19250, AT2G14610, AT4G29810, AT1G57630, AT1G74710, AT4G23210, AT1G22070, AT1G72680, AT5G51630, AT3G54420, AT3G05360, AT5G46520, AT1G51270, AT4G11170, AT5G18350, AT4G12720, AT5G45090, AT5G06960, AT2G35980, AT1G11310, AT1G71220, AT1G08450, AT5G40990, AT2G16870	591	305	15221	2.53324	0.00794772	0.000664735	0.01274
GOTERM_BP_FAT	GO:0010038~response to metal ion	30	3.24324	0.000240011	AT2G41380, AT5G51830, AT2G28160, AT1G56340, AT1G45145, AT3G44300, AT3G22460, AT1G77510, AT3G09270, AT1G02920, AT3G60190, AT5G44460, AT1G29330, AT3G53230, AT1G72680, AT5G02490, AT3G13235, AT4G14640, AT1G02930, AT5G37780, AT5G63680, AT5G42020, AT2G37760, AT3G13782, AT1G06180, AT3G51860, AT2G47470, AT4G24190, AT3G14990, AT3G12580	521	384	13998	2.09903	0.188471	0.0129673	0.371828
GOTERM_BP_ALL	GO:0010038~response to metal ion	30	3.24324	0.000486661	AT2G41380, AT5G51830, AT2G28160, AT1G56340, AT1G45145, AT3G44300, AT3G22460, AT1G77510, AT3G09270, AT1G02920, AT3G60190, AT5G44460, AT1G29330, AT3G53230, AT1G72680, AT5G02490, AT3G13235, AT4G14640, AT1G02930, AT5G37780, AT5G63680, AT5G42020, AT2G37760, AT3G13782, AT1G06180, AT3G51860, AT2G47470, AT4G24190, AT3G14990, AT3G12580	591	384	15221	2.01208	0.381797	0.0198397	0.764974
GOTERM_MF_ALL	GO:0016758~transferase activity, transferring hexosyl groups	30	3.24324	0.000814086	AT3G53150, AT1G22400, AT4G24000, AT1G56600, AT1G06000, AT1G77810, AT1G05570, AT1G53100, AT4G18990, AT2G28110, AT4G15280, AT2G29750, AT5G12890, AT2G05320, AT3G55700, AT5G01250, AT3G11340, AT4G27480, AT3G59100, AT1G33430, AT5G62620, AT1G14080, AT4G15270, AT2G26480, AT2G14620, AT5G59580, AT4G34131, AT1G71220, AT2G30140, AT4G34135	657	393	16788	1.95057	0.366749	0.0129691	1.18469
UP_SEQ_FEATURE	binding site:ATP	30	3.24324	0.00391272	AT3G25250, AT4G23280, AT1G51890, AT4G04710, AT2G19190, AT4G04510, AT3G13380, AT4G35600, AT4G04490, AT4G29810, AT1G21250, AT4G21230, AT4G23210, AT1G76040, AT5G01550, AT4G09570, AT4G04695, AT2G38490, AT2G25090, AT4G23310, AT4G28490, AT4G04500, AT4G04540, AT3G55950, AT4G21940, AT5G55560, AT4G21400, AT1G21240, AT4G24190, AT1G51860	339	452	8885	1.73956	0.938419	0.101661	5.75245
GOTERM_BP_FAT	GO:0044271~nitrogen compound biosynthetic process	30	3.24324	0.0140031	AT4G37640, AT3G26830, AT5G53120, AT1G26130, AT2G26400, AT3G44300, AT3G22460, AT1G17745, AT2G05840, AT4G29900, AT1G17500, AT3G63380, AT1G10070, AT1G68710, AT3G22910, AT2G04400, AT4G39950, AT4G31500, AT3G25610, AT1G72700, AT3G54640, AT4G35630, AT5G04930, AT3G51440, AT2G30770, AT3G51430, AT5G37600, AT3G14990, AT2G22570, AT2G21550	521	506	13998	1.59294	0.999995	0.229748	19.6559
GOTERM_BP_ALL	GO:0044271~nitrogen compound biosynthetic process	30	3.24324	0.022952	AT4G37640, AT3G26830, AT5G53120, AT1G26130, AT2G26400, AT3G44300, AT3G22460, AT1G17745, AT2G05840, AT4G29900, AT1G17500, AT3G63380, AT1G10070, AT1G68710, AT3G22910, AT2G04400, AT4G39950, AT4G31500, AT3G25610, AT1G72700, AT3G54640, AT4G35630, AT5G04930, AT3G51440, AT2G30770, AT3G51430, AT5G37600, AT3G14990, AT2G22570, AT2G21550	591	506	15221	1.52696	1	0.286352	30.6703
GOTERM_BP_FAT	GO:0016265~death	29	3.13514	2.66861e-07	AT3G04220, AT1G72870, AT1G12210, AT1G33560, AT5G45440, AT4G16960, AT1G19250, AT5G47120, AT4G23210, AT1G22070, AT1G72680, AT5G51630, AT3G54420, AT1G27980, AT5G46520, AT3G13610, AT5G66910, AT4G11170, AT5G18350, AT1G16420, AT4G12720, AT3G45290, AT1G12290, AT1G11310, AT5G38350, AT1G71220, AT1G08450, AT3G14460, AT2G16870	521	254	13998	3.06756	0.000232142	5.80405e-05	0.000414144
GOTERM_BP_FAT	GO:0008219~cell death	29	3.13514	2.66861e-07	AT3G04220, AT1G72870, AT1G12210, AT1G33560, AT5G45440, AT4G16960, AT1G19250, AT5G47120, AT4G23210, AT1G22070, AT1G72680, AT5G51630, AT3G54420, AT1G27980, AT5G46520, AT3G13610, AT5G66910, AT4G11170, AT5G18350, AT1G16420, AT4G12720, AT3G45290, AT1G12290, AT1G11310, AT5G38350, AT1G71220, AT1G08450, AT3G14460, AT2G16870	521	254	13998	3.06756	0.000232142	5.80405e-05	0.000414144
GOTERM_BP_ALL	GO:0008219~cell death	29	3.13514	6.43147e-07	AT3G04220, AT1G72870, AT1G12210, AT1G33560, AT5G45440, AT4G16960, AT1G19250, AT5G47120, AT4G23210, AT1G22070, AT1G72680, AT5G51630, AT3G54420, AT1G27980, AT5G46520, AT3G13610, AT5G66910, AT4G11170, AT5G18350, AT1G16420, AT4G12720, AT3G45290, AT1G12290, AT1G11310, AT5G38350, AT1G71220, AT1G08450, AT3G14460, AT2G16870	591	254	15221	2.94049	0.000635228	0.000105899	0.00101459
GOTERM_BP_ALL	GO:0016265~death	29	3.13514	6.43147e-07	AT3G04220, AT1G72870, AT1G12210, AT1G33560, AT5G45440, AT4G16960, AT1G19250, AT5G47120, AT4G23210, AT1G22070, AT1G72680, AT5G51630, AT3G54420, AT1G27980, AT5G46520, AT3G13610, AT5G66910, AT4G11170, AT5G18350, AT1G16420, AT4G12720, AT3G45290, AT1G12290, AT1G11310, AT5G38350, AT1G71220, AT1G08450, AT3G14460, AT2G16870	591	254	15221	2.94049	0.000635228	0.000105899	0.00101459
GOTERM_BP_FAT	GO:0006979~response to oxidative stress	29	3.13514	3.10892e-06	AT4G27670, AT5G12030, AT1G56340, AT1G45145, AT5G05340, AT1G07400, AT5G50350, AT4G08770, AT2G29500, AT3G17790, AT4G12400, AT4G36430, AT5G27830, AT3G49120, AT1G63460, AT5G19880, AT1G80130, AT1G09210, AT1G27350, AT5G39610, AT1G27330, AT1G02930, AT4G37530, AT1G16420, AT4G12720, AT3G63080, AT1G21520, AT1G13340, AT3G12580	521	287	13998	2.71484	0.00270111	0.000338038	0.00482466
SP_PIR_KEYWORDS	magnesium	29	3.13514	3.64433e-06	AT4G37640, AT2G36580, AT5G59220, AT1G26130, AT5G64000, AT5G06750, AT4G15530, AT4G29900, AT3G54270, AT1G17500, AT5G56350, AT3G63380, AT1G74710, AT1G34750, AT4G04910, AT3G26690, AT1G68710, AT3G22910, AT4G28490, AT4G12720, AT5G63680, AT5G63990, AT2G04450, AT3G25610, AT1G72700, AT5G10740, AT5G04930, AT2G17130, AT2G04430	901	314	26538	2.72027	0.000870617	9.67727e-05	0.0047007
GOTERM_BP_FAT	GO:0006955~immune response	29	3.13514	4.6566e-06	AT3G04220, AT1G72870, AT1G33560, AT5G13320, AT4G16960, AT3G52430, AT1G19250, AT2G14610, AT4G29810, AT1G57630, AT1G74710, AT4G23210, AT1G22070, AT1G72680, AT5G51630, AT3G54420, AT5G46520, AT1G51270, AT4G11170, AT5G18350, AT4G12720, AT5G45090, AT5G06960, AT2G35980, AT1G11310, AT1G71220, AT1G08450, AT5G40990, AT2G16870	521	293	13998	2.65925	0.00404306	0.000450038	0.00722641
GOTERM_BP_ALL	GO:0006979~response to oxidative stress	29	3.13514	7.11335e-06	AT4G27670, AT5G12030, AT1G56340, AT1G45145, AT5G05340, AT1G07400, AT5G50350, AT4G08770, AT2G29500, AT3G17790, AT4G12400, AT4G36430, AT5G27830, AT3G49120, AT1G63460, AT5G19880, AT1G80130, AT1G09210, AT1G27350, AT5G39610, AT1G27330, AT1G02930, AT4G37530, AT1G16420, AT4G12720, AT3G63080, AT1G21520, AT1G13340, AT3G12580	591	287	15221	2.60239	0.00700338	0.000638707	0.011221
GOTERM_BP_ALL	GO:0006955~immune response	29	3.13514	1.05018e-05	AT3G04220, AT1G72870, AT1G33560, AT5G13320, AT4G16960, AT3G52430, AT1G19250, AT2G14610, AT4G29810, AT1G57630, AT1G74710, AT4G23210, AT1G22070, AT1G72680, AT5G51630, AT3G54420, AT5G46520, AT1G51270, AT4G11170, AT5G18350, AT4G12720, AT5G45090, AT5G06960, AT2G35980, AT1G11310, AT1G71220, AT1G08450, AT5G40990, AT2G16870	591	293	15221	2.5491	0.0103221	0.000797819	0.0165657
UP_SEQ_FEATURE	domain:Protein kinase	29	3.13514	0.00337166	AT3G25250, AT4G23280, AT1G51890, AT4G04710, AT2G19190, AT4G04510, AT3G13380, AT4G35600, AT4G04490, AT4G29810, AT1G21250, AT4G21230, AT4G23210, AT1G76040, AT5G01550, AT4G09570, AT4G04695, AT2G38490, AT2G25090, AT4G23310, AT4G28490, AT4G04500, AT4G04540, AT3G55950, AT4G21940, AT5G55560, AT4G21400, AT1G21240, AT1G51860	339	427	8885	1.78003	0.9094	0.0915832	4.97583
GOTERM_MF_FAT	GO:0000287~magnesium ion binding	28	3.02703	0.000288271	AT4G37640, AT2G36580, AT5G59220, AT1G26130, AT5G64000, AT5G06750, AT4G15530, AT4G29900, AT3G54270, AT1G17500, AT5G56350, AT3G63380, AT1G74710, AT1G34750, AT4G04910, AT3G26690, AT1G68710, AT3G22910, AT4G12720, AT5G63680, AT5G63990, AT1G72700, AT2G04450, AT3G25610, AT5G10740, AT5G04930, AT2G17130, AT2G04430	575	336	14806	2.1458	0.134747	0.00686836	0.414554
GOTERM_MF_ALL	GO:0000287~magnesium ion binding	28	3.02703	0.000332186	AT4G37640, AT2G36580, AT5G59220, AT1G26130, AT5G64000, AT5G06750, AT4G15530, AT4G29900, AT3G54270, AT1G17500, AT5G56350, AT3G63380, AT1G74710, AT1G34750, AT4G04910, AT3G26690, AT1G68710, AT3G22910, AT4G12720, AT5G63680, AT5G63990, AT1G72700, AT2G04450, AT3G25610, AT5G10740, AT5G04930, AT2G17130, AT2G04430	657	336	16788	2.12938	0.170048	0.00640653	0.485
INTERPRO	IPR001611:Leucine-rich repeat	28	3.02703	0.00908617	AT1G56145, AT1G71390, AT3G04220, AT3G05660, AT1G12210, AT4G16960, AT2G19190, AT3G11010, AT1G09970, AT1G74200, AT3G13380, AT2G25440, AT5G27060, AT5G45510, AT5G51630, AT1G47890, AT3G05360, AT3G05650, AT5G46520, AT4G28490, AT5G66910, AT4G11170, AT1G12290, AT5G38350, AT5G41180, AT3G14460, AT1G51860, AT2G16870	795	435	20885	1.69097	0.999255	0.150983	13.0516
GOTERM_BP_ALL	GO:0046483~heterocycle metabolic process	28	3.02703	0.0103765	AT4G37640, AT5G51830, AT3G26830, AT1G26130, AT3G44300, AT2G05840, AT4G29900, AT1G06000, AT2G17720, AT1G17500, AT3G63380, AT1G72680, AT3G28480, AT1G68710, AT3G22910, AT5G43910, AT2G04400, AT4G39950, AT3G13610, AT4G31500, AT3G25610, AT1G72700, AT3G54640, AT5G04930, AT2G30770, AT4G34135, AT3G14990, AT2G21550	591	433	15221	1.66543	0.999967	0.176707	15.1723
GOTERM_MF_FAT	GO:0016887~ATPase activity	28	3.02703	0.0253967	AT4G37640, AT1G15520, AT3G47780, AT1G26130, AT2G05840, AT4G29900, AT3G28510, AT1G43910, AT5G20000, AT1G30410, AT1G17500, AT3G63380, AT3G28580, AT3G13100, AT3G13080, AT5G40010, AT1G02520, AT1G68710, AT3G22910, AT2G47800, AT3G28540, AT5G51070, AT4G15236, AT3G25610, AT1G72700, AT1G30420, AT5G04930, AT3G13090	575	467	14806	1.54387	0.999998	0.270191	30.9718
GOTERM_BP_FAT	GO:0006811~ion transport	28	3.02703	0.0288829	AT4G37640, AT1G15520, AT5G48400, AT1G50400, AT2G05840, AT4G29900, AT4G13510, AT1G01340, AT4G01010, AT3G63380, AT3G06450, AT5G11210, AT4G23700, AT5G48290, AT5G48410, AT3G22910, AT5G52720, AT5G60800, AT3G07600, AT2G38290, AT3G17690, AT5G50200, AT5G17860, AT3G51860, AT1G79400, AT4G21120, AT2G29120, AT5G52730	521	493	13998	1.52595	1	0.350902	36.5449
GOTERM_MF_ALL	GO:0016887~ATPase activity	28	3.02703	0.0289076	AT4G37640, AT1G15520, AT3G47780, AT1G26130, AT2G05840, AT4G29900, AT3G28510, AT1G43910, AT5G20000, AT1G30410, AT1G17500, AT3G63380, AT3G28580, AT3G13100, AT3G13080, AT5G40010, AT1G02520, AT1G68710, AT3G22910, AT2G47800, AT3G28540, AT5G51070, AT4G15236, AT3G25610, AT1G72700, AT1G30420, AT5G04930, AT3G13090	657	467	16788	1.53206	1	0.239873	34.9002
SP_PIR_KEYWORDS	leucine-rich repeat	28	3.02703	0.0301111	AT1G71390, AT3G04220, AT3G05660, AT1G51890, AT1G12210, AT1G33560, AT4G16960, AT2G19190, AT3G11010, AT1G09970, AT3G13380, AT2G25440, AT5G27060, AT5G45510, AT5G51630, AT1G47890, AT5G66890, AT3G05360, AT3G05650, AT5G46520, AT4G28490, AT5G66910, AT4G11170, AT1G12290, AT5G41180, AT3G14460, AT1G51860, AT2G16870	901	540	26538	1.52724	0.999329	0.188422	32.5895
GOTERM_BP_ALL	GO:0006811~ion transport	28	3.02703	0.0444619	AT4G37640, AT1G15520, AT5G48400, AT1G50400, AT2G05840, AT4G29900, AT4G13510, AT1G01340, AT4G01010, AT3G63380, AT3G06450, AT5G11210, AT4G23700, AT5G48290, AT5G48410, AT3G22910, AT5G52720, AT5G60800, AT3G07600, AT2G38290, AT3G17690, AT5G50200, AT5G17860, AT3G51860, AT1G79400, AT4G21120, AT2G29120, AT5G52730	591	493	15221	1.46274	1	0.418058	51.2017
GOTERM_BP_FAT	GO:0045087~innate immune response	27	2.91892	1.23454e-05	AT3G04220, AT1G72870, AT1G33560, AT5G13320, AT4G16960, AT3G52430, AT1G19250, AT2G14610, AT4G29810, AT1G57630, AT1G74710, AT4G23210, AT1G22070, AT5G51630, AT3G54420, AT5G46520, AT1G51270, AT4G11170, AT5G18350, AT4G12720, AT5G45090, AT5G06960, AT1G11310, AT1G71220, AT1G08450, AT5G40990, AT2G16870	521	275	13998	2.63791	0.0106831	0.000975939	0.0191573
GOTERM_BP_ALL	GO:0045087~innate immune response	27	2.91892	2.60258e-05	AT3G04220, AT1G72870, AT1G33560, AT5G13320, AT4G16960, AT3G52430, AT1G19250, AT2G14610, AT4G29810, AT1G57630, AT1G74710, AT4G23210, AT1G22070, AT5G51630, AT3G54420, AT5G46520, AT1G51270, AT4G11170, AT5G18350, AT4G12720, AT5G45090, AT5G06960, AT1G11310, AT1G71220, AT1G08450, AT5G40990, AT2G16870	591	275	15221	2.52864	0.025386	0.00160582	0.0410488
GOTERM_BP_FAT	GO:0015031~protein transport	27	2.91892	0.0417099	AT1G14010, AT1G76970, AT5G09420, AT1G50400, AT1G21900, AT4G12120, AT1G61250, AT4G24920, AT2G33110, AT3G60540, AT1G29330, AT3G51890, AT3G07680, AT3G53230, AT4G04910, AT1G29310, AT2G32670, AT5G63880, AT4G21980, AT1G26690, AT4G18430, AT4G20110, AT1G09930, AT4G24190, AT1G60970, AT5G50460, AT5G64990	521	488	13998	1.48652	1	0.406701	48.3763
GOTERM_BP_FAT	GO:0045184~establishment of protein localization	27	2.91892	0.0417099	AT1G14010, AT1G76970, AT5G09420, AT1G50400, AT1G21900, AT4G12120, AT1G61250, AT4G24920, AT2G33110, AT3G60540, AT1G29330, AT3G51890, AT3G07680, AT3G53230, AT4G04910, AT1G29310, AT2G32670, AT5G63880, AT4G21980, AT1G26690, AT4G18430, AT4G20110, AT1G09930, AT4G24190, AT1G60970, AT5G50460, AT5G64990	521	488	13998	1.48652	1	0.406701	48.3763
GOTERM_BP_FAT	GO:0008104~protein localization	27	2.91892	0.058563	AT1G14010, AT1G76970, AT5G09420, AT1G50400, AT1G21900, AT4G12120, AT1G61250, AT4G24920, AT2G33110, AT3G60540, AT1G29330, AT3G51890, AT3G07680, AT3G53230, AT4G04910, AT1G29310, AT2G32670, AT5G63880, AT4G21980, AT1G26690, AT4G18430, AT4G20110, AT1G09930, AT4G24190, AT1G60970, AT5G50460, AT5G64990	521	505	13998	1.43648	1	0.498837	60.8021
GOTERM_BP_ALL	GO:0015031~protein transport	27	2.91892	0.0617604	AT1G14010, AT1G76970, AT5G09420, AT1G50400, AT1G21900, AT4G12120, AT1G61250, AT4G24920, AT2G33110, AT3G60540, AT1G29330, AT3G51890, AT3G07680, AT3G53230, AT4G04910, AT1G29310, AT2G32670, AT5G63880, AT4G21980, AT1G26690, AT4G18430, AT4G20110, AT1G09930, AT4G24190, AT1G60970, AT5G50460, AT5G64990	591	488	15221	1.42495	1	0.488318	63.4204
GOTERM_BP_ALL	GO:0045184~establishment of protein localization	27	2.91892	0.0617604	AT1G14010, AT1G76970, AT5G09420, AT1G50400, AT1G21900, AT4G12120, AT1G61250, AT4G24920, AT2G33110, AT3G60540, AT1G29330, AT3G51890, AT3G07680, AT3G53230, AT4G04910, AT1G29310, AT2G32670, AT5G63880, AT4G21980, AT1G26690, AT4G18430, AT4G20110, AT1G09930, AT4G24190, AT1G60970, AT5G50460, AT5G64990	591	488	15221	1.42495	1	0.488318	63.4204
GOTERM_BP_ALL	GO:0008104~protein localization	27	2.91892	0.0844569	AT1G14010, AT1G76970, AT5G09420, AT1G50400, AT1G21900, AT4G12120, AT1G61250, AT4G24920, AT2G33110, AT3G60540, AT1G29330, AT3G51890, AT3G07680, AT3G53230, AT4G04910, AT1G29310, AT2G32670, AT5G63880, AT4G21980, AT1G26690, AT4G18430, AT4G20110, AT1G09930, AT4G24190, AT1G60970, AT5G50460, AT5G64990	591	505	15221	1.37698	1	0.567537	75.1419
SP_PIR_KEYWORDS	Plant defense	27	2.91892	0.0997747	AT3G25250, AT3G04220, AT1G15520, AT1G72870, AT4G39030, AT1G12210, AT1G33560, AT5G45440, AT4G16960, AT2G19190, AT1G19250, AT2G14610, AT1G74710, AT5G45510, AT1G22070, AT5G51630, AT5G66890, AT5G46520, AT5G66910, AT4G11170, AT3G45290, AT1G12290, AT1G11310, AT5G38350, AT3G14460, AT5G40990, AT2G16870	901	585	26538	1.35941	1	0.388949	74.2262
GOTERM_BP_FAT	GO:0012501~programmed cell death	26	2.81081	8.54155e-07	AT3G04220, AT1G27980, AT3G54420, AT1G72870, AT1G12210, AT1G33560, AT5G46520, AT5G45440, AT4G16960, AT3G13610, AT5G66910, AT4G11170, AT1G19250, AT5G18350, AT4G12720, AT1G16420, AT1G12290, AT5G47120, AT5G38350, AT1G71220, AT4G23210, AT1G08450, AT1G22070, AT3G14460, AT5G51630, AT2G16870	521	223	13998	3.13254	0.000742839	0.000123845	0.00132557
GOTERM_MF_FAT	GO:0030246~carbohydrate binding	26	2.81081	9.54466e-07	AT3G59750, AT1G61370, AT1G56340, AT2G26400, AT2G02230, AT2G43570, AT2G02340, AT2G02350, AT1G61490, AT3G59700, AT5G07340, AT1G02850, AT5G61790, AT5G01550, AT3G54420, AT1G67520, AT1G09210, AT1G80110, AT5G62620, AT1G61380, AT1G61420, AT5G45090, AT3G24090, AT4G25900, AT2G02360, AT1G08450	575	215	14806	3.1139	0.000479027	0.000239542	0.00137523
GOTERM_MF_ALL	GO:0030246~carbohydrate binding	26	2.81081	1.13526e-06	AT3G59750, AT1G61370, AT1G56340, AT2G26400, AT2G02230, AT2G43570, AT2G02340, AT2G02350, AT1G61490, AT3G59700, AT5G07340, AT1G02850, AT5G61790, AT5G01550, AT3G54420, AT1G67520, AT1G09210, AT1G80110, AT5G62620, AT1G61380, AT1G61420, AT5G45090, AT3G24090, AT4G25900, AT2G02360, AT1G08450	657	215	16788	3.09007	0.000636676	0.00021227	0.00166125
GOTERM_BP_ALL	GO:0012501~programmed cell death	26	2.81081	1.87755e-06	AT3G04220, AT1G27980, AT3G54420, AT1G72870, AT1G12210, AT1G33560, AT5G46520, AT5G45440, AT4G16960, AT3G13610, AT5G66910, AT4G11170, AT1G19250, AT5G18350, AT4G12720, AT1G16420, AT1G12290, AT5G47120, AT5G38350, AT1G71220, AT4G23210, AT1G08450, AT1G22070, AT3G14460, AT5G51630, AT2G16870	591	223	15221	3.00278	0.0018533	0.000231851	0.00296187
SMART	SM00382:AAA	26	2.81081	5.66383e-05	AT3G04220, AT1G15520, AT3G47780, AT4G16960, AT3G28510, AT1G43910, AT5G20000, AT1G30410, AT3G28580, AT3G53230, AT3G13100, AT4G04910, AT3G13080, AT5G51630, AT5G40010, AT1G02520, AT5G46520, AT2G47800, AT5G17760, AT3G28540, AT4G11170, AT5G51070, AT4G15236, AT1G30420, AT3G13090, AT2G16870	252	326	7691	2.4341	0.00649243	0.0032515	0.0644967
INTERPRO	IPR003593:ATPase, AAA+ type, core	26	2.81081	0.00074587	AT3G04220, AT1G15520, AT3G47780, AT4G16960, AT3G28510, AT1G43910, AT5G20000, AT1G30410, AT3G28580, AT3G53230, AT3G13100, AT4G04910, AT3G13080, AT5G51630, AT5G40010, AT1G02520, AT5G46520, AT2G47800, AT5G17760, AT3G28540, AT4G11170, AT5G51070, AT4G15236, AT1G30420, AT3G13090, AT2G16870	795	326	20885	2.09519	0.444958	0.0223883	1.13675
GOTERM_BP_ALL	GO:0009308~amine metabolic process	26	2.81081	0.0901778	AT5G53120, AT2G26400, AT3G22460, AT4G12290, AT1G17745, AT4G13890, AT5G24090, AT2G43570, AT2G17720, AT1G10070, AT2G02390, AT3G28480, AT1G55790, AT3G54420, AT1G27980, AT3G16565, AT2G04400, AT4G39950, AT4G31500, AT3G54640, AT4G35630, AT4G00240, AT4G11840, AT5G37600, AT2G02010, AT2G21550	591	486	15221	1.37782	1	0.585577	77.4823
GOTERM_BP_FAT	GO:0042742~defense response to bacterium	25	2.7027	8.41965e-08	AT1G51890, AT1G02930, AT2G19190, AT5G13320, AT1G70690, AT4G39950, AT2G25000, AT3G52430, AT1G19250, AT4G12720, AT2G47730, AT1G02920, AT5G52640, AT5G01900, AT4G31500, AT3G49120, AT3G54640, AT5G46050, AT1G74710, AT2G30770, AT4G23210, AT1G08450, AT1G22070, AT1G72680, AT5G40990	521	184	13998	3.65048	7.32483e-05	2.44167e-05	0.000130666
GOTERM_BP_ALL	GO:0042742~defense response to bacterium	25	2.7027	1.89251e-07	AT1G51890, AT1G02930, AT2G19190, AT5G13320, AT1G70690, AT4G39950, AT2G25000, AT3G52430, AT1G19250, AT4G12720, AT2G47730, AT1G02920, AT5G52640, AT5G01900, AT4G31500, AT3G49120, AT3G54640, AT5G46050, AT1G74710, AT2G30770, AT4G23210, AT1G08450, AT1G22070, AT1G72680, AT5G40990	591	184	15221	3.49927	0.000186962	4.67439e-05	0.00029855
GOTERM_BP_FAT	GO:0046686~response to cadmium ion	25	2.7027	0.00119997	AT2G41380, AT5G51830, AT5G02490, AT3G13235, AT1G56340, AT1G45145, AT3G44300, AT1G02930, AT1G77510, AT5G63680, AT3G13782, AT2G37760, AT5G42020, AT3G09270, AT1G02920, AT3G60190, AT5G44460, AT1G06180, AT2G47470, AT4G24190, AT1G29330, AT3G53230, AT1G72680, AT3G14990, AT3G12580	521	327	13998	2.05409	0.648166	0.0508893	1.84611
GOTERM_BP_ALL	GO:0046686~response to cadmium ion	25	2.7027	0.00211398	AT2G41380, AT5G51830, AT5G02490, AT3G13235, AT1G56340, AT1G45145, AT3G44300, AT1G02930, AT1G77510, AT5G63680, AT3G13782, AT2G37760, AT5G42020, AT3G09270, AT1G02920, AT3G60190, AT5G44460, AT1G06180, AT2G47470, AT4G24190, AT1G29330, AT3G53230, AT1G72680, AT3G14990, AT3G12580	591	327	15221	1.96901	0.876415	0.0632494	3.28331
GOTERM_BP_FAT	GO:0019748~secondary metabolic process	25	2.7027	0.0264666	AT2G29460, AT3G26830, AT1G17020, AT1G02930, AT4G39950, AT1G67980, AT3G13610, AT5G20960, AT2G47730, AT1G06000, AT3G09270, AT1G74590, AT1G02920, AT4G31500, AT3G45130, AT1G33030, AT1G78340, AT3G51440, AT2G30770, AT3G51430, AT1G71220, AT1G08450, AT4G34135, AT1G72680, AT2G02390	521	423	13998	1.58792	1	0.335956	34.05
GOTERM_BP_ALL	GO:0019748~secondary metabolic process	25	2.7027	0.0392022	AT2G29460, AT3G26830, AT1G17020, AT1G02930, AT4G39950, AT1G67980, AT3G13610, AT5G20960, AT2G47730, AT1G06000, AT3G09270, AT1G74590, AT1G02920, AT4G31500, AT3G45130, AT1G33030, AT1G78340, AT3G51440, AT2G30770, AT3G51430, AT1G71220, AT1G08450, AT4G34135, AT1G72680, AT2G02390	591	423	15221	1.52214	1	0.397433	46.7876
GOTERM_MF_ALL	GO:0008194~UDP-glycosyltransferase activity	23	2.48649	0.000117112	AT4G27480, AT3G53150, AT3G59100, AT1G22400, AT5G33290, AT4G24000, AT1G06000, AT2G26480, AT1G05570, AT1G53100, AT2G28110, AT4G15280, AT5G59580, AT4G34131, AT1G56550, AT2G29750, AT1G71220, AT5G12890, AT2G05320, AT4G34135, AT3G55700, AT2G30140, AT3G11340	657	232	16788	2.53322	0.0635919	0.0032798	0.171238
GOTERM_MF_FAT	GO:0015405~P-P-bond-hydrolysis-driven transmembrane transporter activity	23	2.48649	0.000140164	AT4G37640, AT1G15520, AT1G29310, AT1G68710, AT1G02520, AT3G22910, AT3G47780, AT1G26130, AT2G47800, AT2G05840, AT4G29900, AT4G24920, AT3G25610, AT1G72700, AT1G30410, AT1G30420, AT1G17500, AT5G04930, AT3G63380, AT3G13090, AT5G50460, AT3G13100, AT3G13080	575	237	14806	2.4989	0.0679486	0.0043883	0.201766
GOTERM_MF_FAT	GO:0015399~primary active transmembrane transporter activity	23	2.48649	0.000148928	AT4G37640, AT1G15520, AT1G29310, AT1G68710, AT1G02520, AT3G22910, AT3G47780, AT1G26130, AT2G47800, AT2G05840, AT4G29900, AT4G24920, AT3G25610, AT1G72700, AT1G30410, AT1G30420, AT1G17500, AT5G04930, AT3G63380, AT3G13090, AT5G50460, AT3G13100, AT3G13080	575	238	14806	2.4884	0.0720407	0.00438842	0.214369
GOTERM_MF_ALL	GO:0015405~P-P-bond-hydrolysis-driven transmembrane transporter activity	23	2.48649	0.000159452	AT4G37640, AT1G15520, AT1G29310, AT1G68710, AT1G02520, AT3G22910, AT3G47780, AT1G26130, AT2G47800, AT2G05840, AT4G29900, AT4G24920, AT3G25610, AT1G72700, AT1G30410, AT1G30420, AT1G17500, AT5G04930, AT3G63380, AT3G13090, AT5G50460, AT3G13100, AT3G13080	657	237	16788	2.47978	0.0855746	0.00405808	0.233078
GOTERM_MF_ALL	GO:0015399~primary active transmembrane transporter activity	23	2.48649	0.000169469	AT4G37640, AT1G15520, AT1G29310, AT1G68710, AT1G02520, AT3G22910, AT3G47780, AT1G26130, AT2G47800, AT2G05840, AT4G29900, AT4G24920, AT3G25610, AT1G72700, AT1G30410, AT1G30420, AT1G17500, AT5G04930, AT3G63380, AT3G13090, AT5G50460, AT3G13100, AT3G13080	657	238	16788	2.46936	0.0907001	0.0041254	0.247704
GOTERM_BP_FAT	GO:0006457~protein folding	23	2.48649	0.000173348	AT5G22060, AT5G02490, AT5G23240, AT1G72280, AT3G62600, AT1G09210, AT1G56340, AT5G12030, AT5G42020, AT5G03160, AT5G52640, AT1G09080, AT2G16600, AT5G07340, AT3G08970, AT1G29330, AT4G24190, AT5G28540, AT5G61790, AT1G08450, AT5G48570, AT5G58710, AT3G12580	521	251	13998	2.46197	0.140003	0.0100047	0.268683
GOTERM_BP_ALL	GO:0006457~protein folding	23	2.48649	0.000315994	AT5G22060, AT5G02490, AT5G23240, AT1G72280, AT3G62600, AT1G09210, AT1G56340, AT5G12030, AT5G42020, AT5G03160, AT5G52640, AT1G09080, AT2G16600, AT5G07340, AT3G08970, AT1G29330, AT4G24190, AT5G28540, AT5G61790, AT1G08450, AT5G48570, AT5G58710, AT3G12580	591	251	15221	2.35999	0.268203	0.0134844	0.497331
GOTERM_BP_FAT	GO:0009266~response to temperature stimulus	23	2.48649	0.0130142	AT4G27670, AT5G51440, AT5G02490, AT5G12030, AT1G07400, AT3G46230, AT5G12020, AT2G47730, AT2G29500, AT4G12400, AT5G42020, AT1G09560, AT5G52640, AT5G52300, AT1G09080, AT4G29810, AT3G08970, AT1G29330, AT4G24190, AT5G28540, AT4G04920, AT1G53540, AT3G12580	521	354	13998	1.74563	0.999989	0.219447	18.3962
GOTERM_BP_ALL	GO:0009266~response to temperature stimulus	23	2.48649	0.0200821	AT4G27670, AT5G51440, AT5G02490, AT5G12030, AT1G07400, AT3G46230, AT5G12020, AT2G47730, AT2G29500, AT4G12400, AT5G42020, AT1G09560, AT5G52640, AT5G52300, AT1G09080, AT4G29810, AT3G08970, AT1G29330, AT4G24190, AT5G28540, AT4G04920, AT1G53540, AT3G12580	591	354	15221	1.67332	1	0.265345	27.3871
SP_PIR_KEYWORDS	cell membrane	23	2.48649	0.0268858	AT3G59100, AT1G15520, AT1G35230, AT1G51890, AT3G44300, AT1G65240, AT5G40780, AT2G47800, AT4G28490, AT1G61250, AT2G38290, AT3G13380, AT5G41280, AT3G17690, AT1G01340, AT4G13510, AT1G05570, AT3G25610, AT4G01010, AT3G47220, AT2G17120, AT3G01760, AT5G01550	901	414	26538	1.63633	0.998517	0.174345	29.6401
SP_PIR_KEYWORDS	heme	22	2.37838	0.00660236	AT2G30750, AT3G26230, AT1G50520, AT5G19880, AT3G26830, AT2G02580, AT5G05340, AT3G26170, AT4G37530, AT4G39950, AT4G08770, AT4G37370, AT5G24910, AT1G33720, AT3G03470, AT4G36430, AT2G34500, AT3G14620, AT4G31500, AT2G45510, AT3G49120, AT2G30770	901	341	26538	1.90025	0.794682	0.0569509	8.18973
GOTERM_MF_FAT	GO:0020037~heme binding	22	2.37838	0.0550533	AT2G30750, AT3G26230, AT1G50520, AT5G19880, AT3G26830, AT2G02580, AT5G05340, AT3G26170, AT4G37530, AT4G39950, AT4G08770, AT4G37370, AT5G24910, AT1G33720, AT3G03470, AT4G36430, AT2G34500, AT3G14620, AT4G31500, AT2G45510, AT3G49120, AT2G30770	575	372	14806	1.52282	1	0.409284	55.7762
GOTERM_MF_ALL	GO:0020037~heme binding	22	2.37838	0.0590785	AT2G30750, AT3G26230, AT1G50520, AT5G19880, AT3G26830, AT2G02580, AT5G05340, AT3G26170, AT4G37530, AT4G39950, AT4G08770, AT4G37370, AT5G24910, AT1G33720, AT3G03470, AT4G36430, AT2G34500, AT3G14620, AT4G31500, AT2G45510, AT3G49120, AT2G30770	657	372	16788	1.51117	1	0.358321	58.9798
GOTERM_BP_ALL	GO:0006725~cellular aromatic compound metabolic process	21	2.27027	0.0535616	AT3G26830, AT1G17020, AT4G39030, AT2G04400, AT3G44300, AT5G13320, AT4G39950, AT1G67980, AT3G13610, AT1G06000, AT4G31500, AT1G33030, AT3G54640, AT2G30770, AT1G74710, AT1G71220, AT1G08450, AT4G34135, AT1G72680, AT3G14990, AT2G02390	591	350	15221	1.54528	1	0.449913	58.0388
GOTERM_MF_FAT	GO:0050662~coenzyme binding	21	2.27027	0.0863197	AT1G72280, AT4G05020, AT4G26910, AT5G44390, AT4G10960, AT2G29990, AT1G17745, AT1G26390, AT1G26380, AT3G14130, AT1G19250, AT5G20960, AT4G12720, AT1G30620, AT3G46440, AT1G09400, AT2G04450, AT5G44480, AT2G17130, AT4G20460, AT1G26410	575	371	14806	1.45752	1	0.51854	72.7665
GOTERM_MF_ALL	GO:0050662~coenzyme binding	21	2.27027	0.0922762	AT1G72280, AT4G05020, AT4G26910, AT5G44390, AT4G10960, AT2G29990, AT1G17745, AT1G26390, AT1G26380, AT3G14130, AT1G19250, AT5G20960, AT4G12720, AT1G30620, AT3G46440, AT1G09400, AT2G04450, AT5G44480, AT2G17130, AT4G20460, AT1G26410	657	371	16788	1.44637	1	0.468233	75.7494
GOTERM_MF_FAT	GO:0043492~ATPase activity, coupled to movement of substances	20	2.16216	0.000105764	AT4G37640, AT1G15520, AT1G68710, AT1G02520, AT3G47780, AT3G22910, AT1G26130, AT2G47800, AT2G05840, AT4G29900, AT3G25610, AT1G72700, AT1G30410, AT1G30420, AT1G17500, AT5G04930, AT3G63380, AT3G13090, AT3G13100, AT3G13080	575	185	14806	2.78374	0.0517114	0.0035335	0.152282
GOTERM_MF_FAT	GO:0042626~ATPase activity, coupled to transmembrane movement of substances	20	2.16216	0.000105764	AT4G37640, AT1G15520, AT1G68710, AT1G02520, AT3G47780, AT3G22910, AT1G26130, AT2G47800, AT2G05840, AT4G29900, AT3G25610, AT1G72700, AT1G30410, AT1G30420, AT1G17500, AT5G04930, AT3G63380, AT3G13090, AT3G13100, AT3G13080	575	185	14806	2.78374	0.0517114	0.0035335	0.152282
GOTERM_MF_ALL	GO:0043492~ATPase activity, coupled to movement of substances	20	2.16216	0.000118952	AT4G37640, AT1G15520, AT1G68710, AT1G02520, AT3G47780, AT3G22910, AT1G26130, AT2G47800, AT2G05840, AT4G29900, AT3G25610, AT1G72700, AT1G30410, AT1G30420, AT1G17500, AT5G04930, AT3G63380, AT3G13090, AT3G13100, AT3G13080	657	185	16788	2.76243	0.0645577	0.00317285	0.173925
GOTERM_MF_ALL	GO:0042626~ATPase activity, coupled to transmembrane movement of substances	20	2.16216	0.000118952	AT4G37640, AT1G15520, AT1G68710, AT1G02520, AT3G47780, AT3G22910, AT1G26130, AT2G47800, AT2G05840, AT4G29900, AT3G25610, AT1G72700, AT1G30410, AT1G30420, AT1G17500, AT5G04930, AT3G63380, AT3G13090, AT3G13100, AT3G13080	657	185	16788	2.76243	0.0645577	0.00317285	0.173925
GOTERM_MF_FAT	GO:0016820~hydrolase activity, acting on acid anhydrides, catalyzing transmembrane movement of substances	20	2.16216	0.000161303	AT4G37640, AT1G15520, AT1G68710, AT1G02520, AT3G47780, AT3G22910, AT1G26130, AT2G47800, AT2G05840, AT4G29900, AT3G25610, AT1G72700, AT1G30410, AT1G30420, AT1G17500, AT5G04930, AT3G63380, AT3G13090, AT3G13100, AT3G13080	575	191	14806	2.69629	0.0777885	0.00448882	0.232163
GOTERM_MF_ALL	GO:0016820~hydrolase activity, acting on acid anhydrides, catalyzing transmembrane movement of substances	20	2.16216	0.000181	AT4G37640, AT1G15520, AT1G68710, AT1G02520, AT3G47780, AT3G22910, AT1G26130, AT2G47800, AT2G05840, AT4G29900, AT3G25610, AT1G72700, AT1G30410, AT1G30420, AT1G17500, AT5G04930, AT3G63380, AT3G13090, AT3G13100, AT3G13080	657	191	16788	2.67566	0.0965639	0.00422231	0.264537
INTERPRO	IPR012335:Thioredoxin fold	20	2.16216	0.000389282	AT1G63460, AT2G29460, AT1G45145, AT2G32920, AT1G02930, AT1G77510, AT2G47730, AT3G63080, AT3G09270, AT5G02780, AT1G65970, AT1G74590, AT1G76760, AT1G02920, AT3G54960, AT1G78340, AT1G21750, AT2G47470, AT1G04980, AT2G02390	795	208	20885	2.526	0.264499	0.0152428	0.594803
GOTERM_MF_FAT	GO:0042623~ATPase activity, coupled	20	2.16216	0.0843784	AT4G37640, AT1G15520, AT1G68710, AT1G02520, AT3G47780, AT3G22910, AT1G26130, AT2G47800, AT2G05840, AT4G29900, AT3G25610, AT1G72700, AT1G30410, AT1G30420, AT1G17500, AT5G04930, AT3G63380, AT3G13090, AT3G13100, AT3G13080	575	348	14806	1.47986	1	0.515893	71.9208
GOTERM_MF_ALL	GO:0042623~ATPase activity, coupled	20	2.16216	0.0897483	AT4G37640, AT1G15520, AT1G68710, AT1G02520, AT3G47780, AT3G22910, AT1G26130, AT2G47800, AT2G05840, AT4G29900, AT3G25610, AT1G72700, AT1G30410, AT1G30420, AT1G17500, AT5G04930, AT3G63380, AT3G13090, AT3G13100, AT3G13080	657	348	16788	1.46854	1	0.462392	74.7422
SP_PIR_KEYWORDS	endoplasmic reticulum	19	2.05405	1.47395e-05	AT4G37640, AT1G27980, AT1G72280, AT1G09210, AT1G56340, AT1G77510, AT5G42020, AT4G24920, AT1G21750, AT2G47470, AT5G07340, AT1G51760, AT1G29330, AT4G24190, AT5G28540, AT5G61790, AT1G08450, AT5G50460, AT5G58710	901	166	26538	3.37123	0.00351656	0.000270945	0.0190107
GOTERM_MF_ALL	GO:0004888~transmembrane receptor activity	19	2.05405	0.000932868	AT3G04220, AT1G72870, AT5G48410, AT5G48400, AT3G26090, AT3G45410, AT5G46520, AT4G16960, AT4G28490, AT1G51270, AT4G11170, AT5G18350, AT5G45090, AT3G13380, AT1G57630, AT5G11210, AT5G51630, AT2G16870, AT2G29120	657	201	16788	2.41541	0.407606	0.0144387	1.35645
COG_ONTOLOGY	Posttranslational modification, protein turnover, chaperones	19	2.05405	0.096726	AT5G44990, AT4G27670, AT5G51440, AT3G62600, AT2G29460, AT1G02930, AT5G17760, AT2G47730, AT1G65040, AT5G20000, AT1G18910, AT5G02780, AT1G74590, AT1G02920, AT1G78340, AT3G57460, AT2G03510, AT4G35630, AT3G10815	133	254	2563	1.44151	0.869265	0.492468	53.8952
GOTERM_CC_ALL	GO:0044432~endoplasmic reticulum part	18	1.94595	2.21798e-08	AT4G37640, AT1G72280, AT3G62600, AT1G09210, AT1G56340, AT1G77510, AT1G19250, AT5G42020, AT5G03160, AT2G02810, AT1G09080, AT1G21750, AT2G47470, AT1G51760, AT3G08970, AT4G24190, AT5G28540, AT1G08450	595	92	16687	5.48714	4.50248e-06	7.50415e-07	2.78678e-05
GOTERM_CC_FAT	GO:0044432~endoplasmic reticulum part	18	1.94595	3.19382e-08	AT4G37640, AT1G72280, AT3G62600, AT1G09210, AT1G56340, AT1G77510, AT1G19250, AT5G42020, AT5G03160, AT2G02810, AT1G09080, AT1G21750, AT2G47470, AT1G51760, AT3G08970, AT4G24190, AT5G28540, AT1G08450	505	92	13779	5.3384	5.90854e-06	1.47714e-06	3.95197e-05
SP_PIR_KEYWORDS	Monooxygenase	18	1.94595	0.0060179	AT3G26230, AT2G30750, AT1G50520, AT4G38540, AT3G26830, AT2G02580, AT3G26170, AT4G39950, AT4G37370, AT1G19250, AT5G24910, AT3G03470, AT1G33720, AT2G34500, AT3G14620, AT4G31500, AT2G45510, AT2G30770	901	253	26538	2.09554	0.763693	0.0539743	7.49053
GOTERM_BP_FAT	GO:0006575~cellular amino acid derivative metabolic process	18	1.94595	0.0325844	AT3G28480, AT5G53120, AT1G17020, AT2G04400, AT4G39950, AT1G67980, AT3G13610, AT1G06000, AT4G31500, AT1G33030, AT2G17720, AT3G54640, AT4G00240, AT1G71220, AT4G11840, AT1G08450, AT4G34135, AT1G72680	521	280	13998	1.7272	1	0.37177	40.1964
GOTERM_BP_ALL	GO:0006575~cellular amino acid derivative metabolic process	18	1.94595	0.0451061	AT3G28480, AT5G53120, AT1G17020, AT2G04400, AT4G39950, AT1G67980, AT3G13610, AT1G06000, AT4G31500, AT1G33030, AT2G17720, AT3G54640, AT4G00240, AT1G71220, AT4G11840, AT1G08450, AT4G34135, AT1G72680	591	280	15221	1.65566	1	0.415199	51.7181
GOTERM_BP_FAT	GO:0009408~response to heat	17	1.83784	1.8906e-05	AT4G27670, AT5G51440, AT5G02490, AT5G12030, AT1G07400, AT3G46230, AT5G12020, AT2G29500, AT4G12400, AT5G42020, AT5G52640, AT1G09080, AT3G08970, AT1G29330, AT5G28540, AT1G53540, AT3G12580	521	127	13998	3.59645	0.0163138	0.00136976	0.0293365
GOTERM_BP_ALL	GO:0009408~response to heat	17	1.83784	3.20245e-05	AT4G27670, AT5G51440, AT5G02490, AT5G12030, AT1G07400, AT3G46230, AT5G12020, AT2G29500, AT4G12400, AT5G42020, AT5G52640, AT1G09080, AT3G08970, AT1G29330, AT5G28540, AT1G53540, AT3G12580	591	127	15221	3.44747	0.0311454	0.00175627	0.050508
GOTERM_BP_FAT	GO:0009751~response to salicylic acid stimulus	17	1.83784	0.000144655	AT1G14790, AT5G49570, AT1G15520, AT4G04695, AT5G13320, AT1G76930, AT3G52430, AT2G25000, AT5G06960, AT5G01900, AT1G21250, AT1G06180, AT5G46050, AT1G71220, AT1G22070, AT1G57560, AT5G40990	521	150	13998	3.04499	0.118261	0.00894966	0.224257
GOTERM_BP_ALL	GO:0009751~response to salicylic acid stimulus	17	1.83784	0.000236304	AT1G14790, AT5G49570, AT1G15520, AT4G04695, AT5G13320, AT1G76930, AT3G52430, AT2G25000, AT5G06960, AT5G01900, AT1G21250, AT1G06180, AT5G46050, AT1G71220, AT1G22070, AT1G57560, AT5G40990	591	150	15221	2.91886	0.208239	0.0105573	0.372129
GOTERM_BP_FAT	GO:0006915~apoptosis	17	1.83784	0.000682015	AT3G04220, AT1G27980, AT1G72870, AT1G12210, AT1G33560, AT5G46520, AT5G45440, AT4G16960, AT5G66910, AT4G11170, AT5G18350, AT1G12290, AT5G47120, AT5G38350, AT3G14460, AT5G51630, AT2G16870	521	172	13998	2.65551	0.44764	0.0324376	1.05321
GOTERM_BP_ALL	GO:0006915~apoptosis	17	1.83784	0.00107668	AT3G04220, AT1G27980, AT1G72870, AT1G12210, AT1G33560, AT5G46520, AT5G45440, AT4G16960, AT5G66910, AT4G11170, AT5G18350, AT1G12290, AT5G47120, AT5G38350, AT3G14460, AT5G51630, AT2G16870	591	172	15221	2.54552	0.655041	0.0372984	1.68506
INTERPRO	IPR018247:EF-HAND 1	17	1.83784	0.00862348	AT4G37010, AT4G04695, AT4G05020, AT4G04710, AT3G47480, AT5G40690, AT5G04170, AT4G14640, AT5G37780, AT3G50770, AT4G21940, AT1G21550, AT5G44460, AT3G22930, AT4G26470, AT1G76040, AT4G09570	795	216	20885	2.06758	0.998923	0.146933	12.4275
GOTERM_MF_ALL	GO:0016853~isomerase activity	17	1.83784	0.0187925	AT2G32920, AT4G10960, AT1G77510, AT1G30620, AT4G25900, AT3G45130, AT3G54960, AT5G44480, AT1G21750, AT2G16600, AT2G47470, AT1G04980, AT1G74710, AT4G20460, AT5G48570, AT5G58710, AT2G02390	657	230	16788	1.88866	0.999976	0.175936	24.2411
GOTERM_CC_ALL	GO:0009505~plant-type cell wall	17	1.83784	0.0325019	AT2G45220, AT5G08380, AT1G21310, AT4G27830, AT1G32960, AT1G76930, AT1G44130, AT4G25900, AT2G43570, AT3G49120, AT1G21250, AT1G21750, AT2G47470, AT1G04980, AT5G61790, AT5G07830, AT2G43050	595	270	16687	1.76582	0.998778	0.428195	33.9762
GOTERM_CC_FAT	GO:0009505~plant-type cell wall	17	1.83784	0.0396445	AT2G45220, AT5G08380, AT1G21310, AT4G27830, AT1G32960, AT1G76930, AT1G44130, AT4G25900, AT2G43570, AT3G49120, AT1G21250, AT1G21750, AT2G47470, AT1G04980, AT5G61790, AT5G07830, AT2G43050	505	270	13779	1.71795	0.999438	0.526857	39.3799
SMART	SM00054:EFh	16	1.72973	1.96946e-05	AT4G37010, AT4G04695, AT4G04710, AT3G47480, AT5G04170, AT4G14640, AT5G37780, AT3G50770, AT4G21940, AT5G28830, AT1G21550, AT5G44460, AT3G22930, AT4G26470, AT1G76040, AT4G09570	252	130	7691	3.75629	0.00226234	0.00226234	0.0224314
GOTERM_MF_FAT	GO:0005529~sugar binding	16	1.72973	8.99692e-05	AT3G59750, AT1G67520, AT1G61370, AT1G09210, AT1G56340, AT5G62620, AT1G61380, AT1G61420, AT3G24090, AT1G61490, AT3G59700, AT5G07340, AT1G02850, AT5G61790, AT1G08450, AT5G01550	575	124	14806	3.32252	0.0441617	0.00322098	0.129554
GOTERM_MF_ALL	GO:0005529~sugar binding	16	1.72973	9.92749e-05	AT3G59750, AT1G67520, AT1G61370, AT1G09210, AT1G56340, AT5G62620, AT1G61380, AT1G61420, AT3G24090, AT1G61490, AT3G59700, AT5G07340, AT1G02850, AT5G61790, AT1G08450, AT5G01550	657	124	16788	3.2971	0.0541734	0.00308944	0.145174
INTERPRO	IPR002048:Calcium-binding EF-hand	16	1.72973	0.00012759	AT4G37010, AT4G04695, AT4G04710, AT3G47480, AT5G04170, AT4G14640, AT5G37780, AT3G50770, AT4G21940, AT5G28830, AT1G21550, AT5G44460, AT3G22930, AT4G26470, AT1G76040, AT4G09570	795	130	20885	3.23328	0.0957732	0.00627244	0.195317
INTERPRO	IPR018248:EF hand	16	1.72973	0.000194813	AT4G37010, AT4G04695, AT4G05020, AT4G04710, AT3G47480, AT5G04170, AT4G14640, AT5G37780, AT3G50770, AT4G21940, AT1G21550, AT5G44460, AT3G22930, AT4G26470, AT1G76040, AT4G09570	795	135	20885	3.11353	0.14249	0.00850377	0.298078
INTERPRO	IPR011992:EF-Hand type	16	1.72973	0.000608782	AT3G49370, AT4G37010, AT4G04695, AT4G04710, AT3G47480, AT5G04170, AT4G14640, AT5G37780, AT3G50770, AT4G21940, AT1G21550, AT5G44460, AT3G22930, AT4G26470, AT1G76040, AT4G09570	795	150	20885	2.80218	0.38151	0.0190355	0.928727
INTERPRO	IPR018249:EF-HAND 2	16	1.72973	0.00118499	AT4G37010, AT4G04695, AT4G05020, AT4G04710, AT3G47480, AT5G04170, AT4G14640, AT5G37780, AT3G50770, AT4G21940, AT1G21550, AT5G44460, AT3G22930, AT4G26470, AT1G76040, AT4G09570	795	160	20885	2.62704	0.607614	0.0328591	1.80032
GOTERM_BP_FAT	GO:0019438~aromatic compound biosynthetic process	16	1.72973	0.0145155	AT3G26830, AT1G17020, AT4G39030, AT2G04400, AT4G39950, AT1G67980, AT3G13610, AT1G06000, AT4G31500, AT1G33030, AT3G54640, AT2G30770, AT1G74710, AT4G34135, AT1G72680, AT3G14990	521	215	13998	1.99945	0.999997	0.23281	20.3014
SP_PIR_KEYWORDS	glycosyltransferase	16	1.72973	0.0198878	AT3G53150, AT3G59100, AT1G33430, AT1G22400, AT5G62620, AT4G24000, AT1G14080, AT1G05570, AT1G77810, AT4G15280, AT4G34131, AT2G29750, AT5G12890, AT4G34135, AT2G05320, AT3G11340	901	244	26538	1.93141	0.991779	0.139321	22.8267
GOTERM_BP_ALL	GO:0019438~aromatic compound biosynthetic process	16	1.72973	0.0203572	AT3G26830, AT1G17020, AT4G39030, AT2G04400, AT4G39950, AT1G67980, AT3G13610, AT1G06000, AT4G31500, AT1G33030, AT3G54640, AT2G30770, AT1G74710, AT4G34135, AT1G72680, AT3G14990	591	215	15221	1.91663	1	0.265	27.708
INTERPRO	IPR017973:Cytochrome P450, C-terminal region	16	1.72973	0.0213422	AT3G26230, AT2G30750, AT1G50520, AT3G26830, AT2G02580, AT3G26170, AT4G39950, AT4G37370, AT5G24910, AT3G03470, AT1G33720, AT2G34500, AT3G14620, AT4G31500, AT2G45510, AT2G30770	795	220	20885	1.91058	1	0.283767	28.1469
INTERPRO	IPR017972:Cytochrome P450, conserved site	16	1.72973	0.0237514	AT3G26230, AT2G30750, AT1G50520, AT3G26830, AT2G02580, AT3G26170, AT4G39950, AT4G37370, AT5G24910, AT3G03470, AT1G33720, AT2G34500, AT3G14620, AT4G31500, AT2G45510, AT2G30770	795	223	20885	1.88487	1	0.305617	30.81
GOTERM_BP_FAT	GO:0019725~cellular homeostasis	16	1.72973	0.0240509	AT3G08040, AT5G48410, AT5G48400, AT1G45145, AT2G32920, AT1G77510, AT3G17790, AT1G65970, AT1G76760, AT3G54960, AT1G21750, AT3G51860, AT2G47470, AT1G04980, AT5G11210, AT2G29120	521	229	13998	1.87721	1	0.324447	31.4641
INTERPRO	IPR002401:Cytochrome P450, E-class, group I	16	1.72973	0.0254735	AT3G26230, AT2G30750, AT1G50520, AT3G26830, AT2G02580, AT3G26170, AT4G39950, AT4G37370, AT5G24910, AT3G03470, AT1G33720, AT2G34500, AT3G14620, AT4G31500, AT2G45510, AT2G30770	795	225	20885	1.86812	1	0.318958	32.6566
GOTERM_BP_ALL	GO:0019725~cellular homeostasis	16	1.72973	0.0332204	AT3G08040, AT5G48410, AT5G48400, AT1G45145, AT2G32920, AT1G77510, AT3G17790, AT1G65970, AT1G76760, AT3G54960, AT1G21750, AT3G51860, AT2G47470, AT1G04980, AT5G11210, AT2G29120	591	229	15221	1.79945	1	0.359213	41.3139
GOTERM_MF_FAT	GO:0019825~oxygen binding	16	1.72973	0.0369011	AT3G26230, AT2G30750, AT1G50520, AT3G26830, AT2G02580, AT3G26170, AT4G39950, AT4G37370, AT5G24910, AT3G03470, AT1G33720, AT2G34500, AT3G14620, AT4G31500, AT2G45510, AT2G30770	575	232	14806	1.77583	1	0.342585	41.8269
GOTERM_MF_ALL	GO:0019825~oxygen binding	16	1.72973	0.0392385	AT3G26230, AT2G30750, AT1G50520, AT3G26830, AT2G02580, AT3G26170, AT4G39950, AT4G37370, AT5G24910, AT3G03470, AT1G33720, AT2G34500, AT3G14620, AT4G31500, AT2G45510, AT2G30770	657	232	16788	1.76224	1	0.295932	44.3317
INTERPRO	IPR001128:Cytochrome P450	16	1.72973	0.0466852	AT3G26230, AT2G30750, AT1G50520, AT3G26830, AT2G02580, AT3G26170, AT4G39950, AT4G37370, AT5G24910, AT3G03470, AT1G33720, AT2G34500, AT3G14620, AT4G31500, AT2G45510, AT2G30770	795	244	20885	1.72265	1	0.45051	51.9319
GOTERM_BP_FAT	GO:0042592~homeostatic process	16	1.72973	0.0955574	AT3G08040, AT5G48410, AT5G48400, AT1G45145, AT2G32920, AT1G77510, AT3G17790, AT1G65970, AT1G76760, AT3G54960, AT1G21750, AT3G51860, AT2G47470, AT1G04980, AT5G11210, AT2G29120	521	278	13998	1.54633	1	0.61719	78.9588
UP_SEQ_FEATURE	calcium-binding region:1	15	1.62162	1.12013e-05	AT4G37010, AT4G04695, AT4G04710, AT3G47480, AT5G04170, AT4G14640, AT5G37780, AT3G50770, AT4G21940, AT1G21550, AT5G44460, AT3G22930, AT4G26470, AT1G76040, AT4G09570	339	94	8885	4.18236	0.00793254	0.000995026	0.0169262
UP_SEQ_FEATURE	calcium-binding region:2	15	1.62162	2.05607e-05	AT4G37010, AT4G04695, AT4G04710, AT3G47480, AT5G04170, AT4G14640, AT5G37780, AT3G50770, AT4G21940, AT1G21550, AT5G44460, AT3G22930, AT4G26470, AT1G76040, AT4G09570	339	99	8885	3.97113	0.0145124	0.00162299	0.0310669
UP_SEQ_FEATURE	domain:EF-hand 2	15	1.62162	0.000111089	AT4G37010, AT4G04695, AT4G04710, AT3G47480, AT5G04170, AT4G14640, AT5G37780, AT3G50770, AT4G21940, AT1G21550, AT5G44460, AT3G22930, AT4G26470, AT1G76040, AT4G09570	339	115	8885	3.41862	0.0759498	0.00562618	0.167748
UP_SEQ_FEATURE	domain:EF-hand 1	15	1.62162	0.000122071	AT4G37010, AT4G04695, AT4G04710, AT3G47480, AT5G04170, AT4G14640, AT5G37780, AT3G50770, AT4G21940, AT1G21550, AT5G44460, AT3G22930, AT4G26470, AT1G76040, AT4G09570	339	116	8885	3.38915	0.0831374	0.00541016	0.184316
GOTERM_BP_ALL	GO:0048583~regulation of response to stimulus	15	1.62162	0.00251566	AT5G13080, AT4G39030, AT3G05360, AT3G52430, AT2G25000, AT1G19250, AT4G12720, AT3G63010, AT1G11310, AT1G74710, AT1G71220, AT1G08450, AT4G04920, AT5G40990, AT4G09570	591	153	15221	2.52497	0.916974	0.0726387	3.89564
SP_PIR_KEYWORDS	stress response	15	1.62162	0.0027957	AT4G27670, AT5G51440, AT5G02490, AT5G12030, AT1G07400, AT3G46230, AT1G02930, AT5G12020, AT2G29500, AT3G63080, AT5G51070, AT5G52640, AT1G29330, AT1G53540, AT3G12580	901	176	26538	2.51028	0.487835	0.0286726	3.54679
SP_PIR_KEYWORDS	Isomerase	15	1.62162	0.00294369	AT4G10960, AT1G77510, AT1G30620, AT3G45130, AT3G54960, AT5G44480, AT1G21750, AT2G16600, AT2G47470, AT1G04980, AT1G74710, AT4G20460, AT5G48570, AT5G58710, AT2G02390	901	177	26538	2.4961	0.505684	0.0289308	3.73127
SP_PIR_KEYWORDS	manganese	15	1.62162	0.0478016	AT5G59220, AT2G38490, AT2G25090, AT1G33430, AT5G62620, AT5G06750, AT1G09560, AT1G77810, AT2G04450, AT5G26700, AT5G10740, AT2G17130, AT1G51760, AT1G34750, AT2G04430	901	251	26538	1.7602	0.999992	0.229062	46.8374
GOTERM_BP_FAT	GO:0016051~carbohydrate biosynthetic process	15	1.62162	0.0919423	AT4G27480, AT3G59100, AT5G33290, AT4G24000, AT1G56600, AT1G30620, AT3G24090, AT3G63010, AT3G54270, AT1G05570, AT4G31500, AT1G53100, AT2G28110, AT1G71220, AT2G05320	521	254	13998	1.58667	1	0.610464	77.615
GOTERM_CC_ALL	GO:0005788~endoplasmic reticulum lumen	14	1.51351	1.06836e-13	AT3G62600, AT1G09210, AT1G56340, AT1G77510, AT5G42020, AT5G03160, AT1G09080, AT1G21750, AT2G47470, AT3G08970, AT1G51760, AT4G24190, AT5G28540, AT1G08450	595	23	16687	17.0711	2.16811e-11	2.16811e-11	1.34193e-10
GOTERM_CC_FAT	GO:0005788~endoplasmic reticulum lumen	14	1.51351	1.47474e-13	AT3G62600, AT1G09210, AT1G56340, AT1G77510, AT5G42020, AT5G03160, AT1G09080, AT1G21750, AT2G47470, AT3G08970, AT1G51760, AT4G24190, AT5G28540, AT1G08450	505	23	13779	16.6084	2.7276e-11	2.7276e-11	1.82432e-10
UP_SEQ_FEATURE	metal ion-binding site:Magnesium	14	1.51351	5.15365e-05	AT4G37640, AT3G26690, AT1G68710, AT3G22910, AT1G72700, AT3G25610, AT1G26130, AT1G17500, AT5G04930, AT3G63380, AT4G29900, AT4G15530, AT4G04910, AT4G12720	339	94	8885	3.90353	0.0359802	0.00304896	0.0778542
INTERPRO	IPR013320:Concanavalin A-like lectin/glucanase, subgroup	14	1.51351	7.6897e-05	AT3G59750, AT3G45330, AT5G60280, AT1G56340, AT3G45410, AT5G65600, AT5G62620, AT2G14620, AT4G18990, AT3G59700, AT5G07340, AT5G61790, AT1G08450, AT5G01550	795	97	20885	3.79161	0.0588701	0.00432448	0.117758
INTERPRO	IPR002213:UDP-glucuronosyl/UDP-glucosyltransferase	14	1.51351	0.000431227	AT1G06000, AT4G15270, AT3G53150, AT2G26480, AT4G15280, AT1G22400, AT4G34131, AT5G59580, AT2G29750, AT5G12890, AT2G30140, AT3G55700, AT4G34135, AT3G11340	795	115	20885	3.19814	0.288451	0.0146872	0.658695
SP_PIR_KEYWORDS	Chaperone	14	1.51351	0.000698768	AT5G22060, AT3G62600, AT5G23240, AT1G09210, AT1G56340, AT5G51070, AT5G52640, AT2G16600, AT3G08970, AT5G07340, AT4G24190, AT5G61790, AT1G08450, AT5G58710	901	135	26538	3.05448	0.153855	0.00923839	0.897601
INTERPRO	IPR002182:NB-ARC	14	1.51351	0.00510489	AT3G04220, AT1G72870, AT1G12210, AT1G33560, AT5G45440, AT5G46520, AT4G16960, AT5G66910, AT4G11170, AT1G12290, AT5G38350, AT3G14460, AT5G51630, AT2G16870	795	151	20885	2.43567	0.982369	0.106107	7.54222
GOTERM_MF_FAT	GO:0015297~antiporter activity	14	1.51351	0.00559433	AT4G23700, AT3G08040, AT4G39030, AT3G23560, AT2G04100, AT4G28390, AT5G17860, AT1G79400, AT3G51860, AT2G04070, AT4G23030, AT3G06450, AT1G61800, AT4G21903	575	150	14806	2.40329	0.940169	0.086842	7.76515
GOTERM_MF_ALL	GO:0015297~antiporter activity	14	1.51351	0.00599819	AT4G23700, AT3G08040, AT4G39030, AT3G23560, AT2G04100, AT4G28390, AT5G17860, AT1G79400, AT3G51860, AT2G04070, AT4G23030, AT3G06450, AT1G61800, AT4G21903	657	150	16788	2.3849	0.965786	0.0754897	8.42739
UP_SEQ_FEATURE	metal ion-binding site:Iron (heme axial ligand)	14	1.51351	0.0146524	AT3G26230, AT2G30750, AT5G19880, AT3G26830, AT2G02580, AT5G05340, AT3G26170, AT4G37530, AT4G39950, AT4G08770, AT4G36430, AT4G31500, AT3G49120, AT2G30770	339	173	8885	2.121	0.999972	0.272418	19.9938
SP_PIR_KEYWORDS	ion transport	14	1.51351	0.0425378	AT4G37640, AT5G48410, AT5G48400, AT3G22910, AT1G50400, AT4G29900, AT3G17690, AT1G01340, AT4G01010, AT3G51860, AT3G63380, AT3G06450, AT5G11210, AT2G29120	901	224	26538	1.84087	0.999969	0.223837	42.9193
SP_PIR_KEYWORDS	protein transport	14	1.51351	0.0479937	AT4G24920, AT4G20110, AT1G50400, AT1G09930, AT2G33110, AT2G32670, AT4G12120, AT1G29330, AT5G63880, AT1G60970, AT5G50460, AT3G53230, AT4G04910, AT4G21980	901	228	26538	1.80858	0.999992	0.225503	46.9756
GOTERM_MF_FAT	GO:0015238~drug transporter activity	13	1.40541	8.05074e-05	AT3G08040, AT4G39030, AT3G23560, AT2G47800, AT2G04100, AT1G30410, AT1G30420, AT2G04070, AT3G13090, AT4G23030, AT3G13100, AT4G21903, AT3G13080	575	83	14806	4.03306	0.0396105	0.00310412	0.115936
GOTERM_MF_ALL	GO:0015238~drug transporter activity	13	1.40541	8.74541e-05	AT3G08040, AT4G39030, AT3G23560, AT2G47800, AT2G04100, AT1G30410, AT1G30420, AT2G04070, AT3G13090, AT4G23030, AT3G13100, AT4G21903, AT3G13080	657	83	16788	4.0022	0.0478797	0.00288195	0.127898
UP_SEQ_FEATURE	topological domain:Lumenal	13	1.40541	0.000114821	AT4G37640, AT1G27980, AT3G22910, AT4G20110, AT5G44480, AT3G63380, AT5G07340, AT1G29330, AT5G61790, AT1G14080, AT4G20460, AT4G29900, AT1G30620	339	88	8885	3.87185	0.0783983	0.00542802	0.173377
UP_SEQ_FEATURE	domain:EF-hand 3	13	1.40541	0.000176989	AT4G37010, AT4G04695, AT4G04710, AT4G14640, AT5G37780, AT3G50770, AT4G21940, AT5G44460, AT1G21550, AT3G22930, AT4G26470, AT1G76040, AT4G09570	339	92	8885	3.70351	0.118253	0.00737561	0.267133
GOTERM_BP_FAT	GO:0042542~response to hydrogen peroxide	13	1.40541	0.0013481	AT4G27670, AT5G19880, AT5G12030, AT5G05340, AT4G37530, AT4G08770, AT3G17790, AT1G16420, AT2G29500, AT4G12400, AT4G36430, AT3G49120, AT3G12580	521	117	13998	2.98528	0.69076	0.0497477	2.07178
GOTERM_BP_ALL	GO:0042542~response to hydrogen peroxide	13	1.40541	0.00193583	AT4G27670, AT5G19880, AT5G12030, AT5G05340, AT4G37530, AT4G08770, AT3G17790, AT1G16420, AT2G29500, AT4G12400, AT4G36430, AT3G49120, AT3G12580	591	117	15221	2.86163	0.852577	0.0598882	3.01055
GOTERM_BP_FAT	GO:0000302~response to reactive oxygen species	13	1.40541	0.00596482	AT4G27670, AT5G19880, AT5G12030, AT5G05340, AT4G37530, AT4G08770, AT3G17790, AT1G16420, AT2G29500, AT4G12400, AT4G36430, AT3G49120, AT3G12580	521	140	13998	2.49485	0.994511	0.150115	8.86663
GOTERM_BP_ALL	GO:0000302~response to reactive oxygen species	13	1.40541	0.00827965	AT4G27670, AT5G19880, AT5G12030, AT5G05340, AT4G37530, AT4G08770, AT3G17790, AT1G16420, AT2G29500, AT4G12400, AT4G36430, AT3G49120, AT3G12580	591	140	15221	2.3915	0.999729	0.160353	12.2921
GOTERM_BP_FAT	GO:0009165~nucleotide biosynthetic process	13	1.40541	0.0248826	AT4G37640, AT1G68710, AT3G22910, AT1G72700, AT3G25610, AT1G26130, AT1G17500, AT5G04930, AT3G63380, AT2G05840, AT4G29900, AT2G22570, AT2G21550	521	170	13998	2.05458	1	0.323931	32.3649
GOTERM_BP_ALL	GO:0009165~nucleotide biosynthetic process	13	1.40541	0.0330908	AT4G37640, AT1G68710, AT3G22910, AT1G72700, AT3G25610, AT1G26130, AT1G17500, AT5G04930, AT3G63380, AT2G05840, AT4G29900, AT2G22570, AT2G21550	591	170	15221	1.96947	1	0.361914	41.1897
GOTERM_BP_FAT	GO:0034404~nucleobase, nucleoside and nucleotide biosynthetic process	13	1.40541	0.0405336	AT4G37640, AT1G68710, AT3G22910, AT1G72700, AT3G25610, AT1G26130, AT1G17500, AT5G04930, AT3G63380, AT2G05840, AT4G29900, AT2G22570, AT2G21550	521	183	13998	1.90862	1	0.411038	47.384
GOTERM_BP_FAT	GO:0034654~nucleobase, nucleoside, nucleotide and nucleic acid biosynthetic process	13	1.40541	0.0405336	AT4G37640, AT1G68710, AT3G22910, AT1G72700, AT3G25610, AT1G26130, AT1G17500, AT5G04930, AT3G63380, AT2G05840, AT4G29900, AT2G22570, AT2G21550	521	183	13998	1.90862	1	0.411038	47.384
GOTERM_BP_ALL	GO:0034404~nucleobase, nucleoside and nucleotide biosynthetic process	13	1.40541	0.0529433	AT4G37640, AT1G68710, AT3G22910, AT1G72700, AT3G25610, AT1G26130, AT1G17500, AT5G04930, AT3G63380, AT2G05840, AT4G29900, AT2G22570, AT2G21550	591	183	15221	1.82957	1	0.449622	57.6043
GOTERM_BP_ALL	GO:0034654~nucleobase, nucleoside, nucleotide and nucleic acid biosynthetic process	13	1.40541	0.0529433	AT4G37640, AT1G68710, AT3G22910, AT1G72700, AT3G25610, AT1G26130, AT1G17500, AT5G04930, AT3G63380, AT2G05840, AT4G29900, AT2G22570, AT2G21550	591	183	15221	1.82957	1	0.449622	57.6043
KEGG_PATHWAY	ath01061:Biosynthesis of phenylpropanoids	13	1.40541	0.0925389	AT5G63680, AT4G36430, AT4G26270, AT5G19880, AT4G26910, AT3G49120, AT5G05340, AT3G54640, AT5G56350, AT2G04400, AT1G74710, AT4G37530, AT4G08770	80	247	2458	1.61711	0.998353	0.599706	62.9475
SP_PIR_KEYWORDS	Lectin	12	1.2973	3.81429e-05	AT3G59750, AT3G45330, AT5G60280, AT1G09210, AT1G56340, AT3G45410, AT3G59700, AT5G65600, AT5G07340, AT5G61790, AT1G08450, AT5G01550	901	74	26538	4.77631	0.0090749	0.000650954	0.0491892
UP_SEQ_FEATURE	calcium-binding region:3	12	1.2973	0.000316627	AT4G04695, AT4G21940, AT4G37010, AT5G44460, AT3G22930, AT4G04710, AT4G14640, AT4G26470, AT5G37780, AT1G76040, AT3G50770, AT4G09570	339	84	8885	3.74421	0.20161	0.0124308	0.477423
GOTERM_MF_FAT	GO:0051082~unfolded protein binding	12	1.2973	0.00358331	AT5G22060, AT5G52640, AT5G23240, AT3G62600, AT1G09210, AT5G12030, AT1G56340, AT5G07340, AT3G08970, AT4G24190, AT5G61790, AT1G08450	575	110	14806	2.80904	0.83504	0.0645642	5.0408
GOTERM_MF_ALL	GO:0051082~unfolded protein binding	12	1.2973	0.0038203	AT5G22060, AT5G52640, AT5G23240, AT3G62600, AT1G09210, AT5G12030, AT1G56340, AT5G07340, AT3G08970, AT4G24190, AT5G61790, AT1G08450	657	110	16788	2.78755	0.8832	0.0510252	5.44712
PIR_SUPERFAMILY	PIRSF000045:cytochrome P450 CYP2D6	12	1.2973	0.011814	AT3G26230, AT2G30750, AT1G33720, AT3G03470, AT1G50520, AT3G26830, AT2G02580, AT4G31500, AT3G26170, AT2G30770, AT4G39950, AT4G37370	363	119	8556	2.37683	0.954495	0.320394	14.3877
GOTERM_MF_FAT	GO:0016298~lipase activity	12	1.2973	0.0167392	AT5G24200, AT5G14930, AT5G24210, AT3G62590, AT4G00240, AT3G47220, AT1G31550, AT4G16820, AT4G11840, AT3G52430, AT2G30550, AT5G40990	575	136	14806	2.27202	0.999791	0.204698	21.5908
GOTERM_MF_ALL	GO:0016298~lipase activity	12	1.2973	0.017701	AT5G24200, AT5G14930, AT5G24210, AT3G62590, AT4G00240, AT3G47220, AT1G31550, AT4G16820, AT4G11840, AT3G52430, AT2G30550, AT5G40990	657	136	16788	2.25463	0.999955	0.172248	22.9985
GOTERM_MF_FAT	GO:0005516~calmodulin binding	12	1.2973	0.0786158	AT3G17690, AT4G37640, AT3G45290, AT1G01340, AT3G22910, AT4G01010, AT3G63380, AT1G11310, AT1G22070, AT5G48570, AT4G29900, AT2G02010	575	175	14806	1.76568	1	0.501752	69.2642
GOTERM_MF_ALL	GO:0005516~calmodulin binding	12	1.2973	0.082189	AT3G17690, AT4G37640, AT3G45290, AT1G01340, AT3G22910, AT4G01010, AT3G63380, AT1G11310, AT1G22070, AT5G48570, AT4G29900, AT2G02010	657	175	16788	1.75217	1	0.443868	71.4928
GOTERM_BP_FAT	GO:0005996~monosaccharide metabolic process	12	1.2973	0.0843523	AT4G25900, AT5G63680, AT2G36580, AT5G51830, AT3G46440, AT4G26270, AT5G44480, AT5G43910, AT5G56350, AT4G10960, AT4G20460, AT1G30620	521	185	13998	1.74276	1	0.58573	74.5283
INTERPRO	IPR018303:ATPase, P-type phosphorylation site	11	1.18919	8.60569e-06	AT4G37640, AT1G68710, AT1G72700, AT3G25610, AT3G22910, AT1G26130, AT1G17500, AT3G63380, AT5G04930, AT2G05840, AT4G29900	795	47	20885	6.1484	0.00676692	0.00169604	0.0131849
INTERPRO	IPR008250:ATPase, P-type, ATPase-associated region	11	1.18919	8.60569e-06	AT4G37640, AT1G68710, AT1G72700, AT3G25610, AT3G22910, AT1G26130, AT1G17500, AT3G63380, AT5G04930, AT2G05840, AT4G29900	795	47	20885	6.1484	0.00676692	0.00169604	0.0131849
INTERPRO	IPR001757:ATPase, P-type, K/Mg/Cd/Cu/Zn/Na/Ca/Na/H-transporter	11	1.18919	1.27504e-05	AT4G37640, AT1G68710, AT1G72700, AT3G25610, AT3G22910, AT1G26130, AT1G17500, AT3G63380, AT5G04930, AT2G05840, AT4G29900	795	49	20885	5.89745	0.0100097	0.00125672	0.0195345
GOTERM_MF_FAT	GO:0015662~ATPase activity, coupled to transmembrane movement of ions, phosphorylative mechanism	11	1.18919	4.2926e-05	AT4G37640, AT1G68710, AT1G72700, AT3G25610, AT3G22910, AT1G26130, AT1G17500, AT3G63380, AT5G04930, AT2G05840, AT4G29900	575	55	14806	5.14991	0.0213188	0.00215261	0.0618321
GOTERM_MF_ALL	GO:0015662~ATPase activity, coupled to transmembrane movement of ions, phosphorylative mechanism	11	1.18919	4.61643e-05	AT4G37640, AT1G68710, AT1G72700, AT3G25610, AT3G22910, AT1G26130, AT1G17500, AT3G63380, AT5G04930, AT2G05840, AT4G29900	657	55	16788	5.1105	0.0255663	0.0021559	0.0675326
GOTERM_BP_ALL	GO:0031347~regulation of defense response	11	1.18919	0.000107418	AT4G39030, AT3G05360, AT1G11310, AT1G74710, AT1G71220, AT3G52430, AT2G25000, AT1G08450, AT1G19250, AT4G12720, AT5G40990	591	61	15221	4.64428	0.100697	0.0052927	0.169322
SMART	SM00774:WRKY	11	1.18919	0.000116382	AT5G46350, AT1G69810, AT5G13080, AT5G01900, AT5G26170, AT1G66600, AT2G25000, AT2G21900, AT4G11070, AT5G07100, AT5G64810	252	73	7691	4.59888	0.0132955	0.00445162	0.132488
INTERPRO	IPR003657:DNA-binding WRKY	11	1.18919	0.000424078	AT5G46350, AT1G69810, AT5G13080, AT5G01900, AT5G26170, AT1G66600, AT2G25000, AT2G21900, AT4G11070, AT5G07100, AT5G64810	795	73	20885	3.95856	0.284425	0.0150971	0.647808
GOTERM_BP_ALL	GO:0080134~regulation of response to stress	11	1.18919	0.000545145	AT4G39030, AT3G05360, AT1G11310, AT1G74710, AT1G71220, AT3G52430, AT2G25000, AT1G08450, AT1G19250, AT4G12720, AT5G40990	591	74	15221	3.82839	0.416523	0.0213195	0.856533
GOTERM_MF_FAT	GO:0042625~ATPase activity, coupled to transmembrane movement of ions	11	1.18919	0.00111916	AT4G37640, AT1G68710, AT1G72700, AT3G25610, AT3G22910, AT1G26130, AT1G17500, AT3G63380, AT5G04930, AT2G05840, AT4G29900	575	81	14806	3.49685	0.430009	0.0231501	1.6005
GOTERM_MF_ALL	GO:0042625~ATPase activity, coupled to transmembrane movement of ions	11	1.18919	0.00119323	AT4G37640, AT1G68710, AT1G72700, AT3G25610, AT3G22910, AT1G26130, AT1G17500, AT3G63380, AT5G04930, AT2G05840, AT4G29900	657	81	16788	3.47009	0.488189	0.0174719	1.73196
UP_SEQ_FEATURE	domain:EF-hand 4	11	1.18919	0.0013749	AT4G04695, AT4G21940, AT4G37010, AT3G22930, AT4G04710, AT4G14640, AT4G26470, AT5G37780, AT1G76040, AT3G50770, AT4G09570	339	85	8885	3.39181	0.624023	0.0434908	2.05772
UP_SEQ_FEATURE	domain:Gnk2-homologous 2	11	1.18919	0.0060791	AT4G04490, AT4G23280, AT4G21230, AT4G21400, AT4G23310, AT1G70690, AT4G04500, AT4G23210, AT4G04510, AT4G04540, AT5G41280	339	104	8885	2.77215	0.986904	0.134557	8.803
UP_SEQ_FEATURE	domain:Gnk2-homologous 1	11	1.18919	0.0060791	AT4G04490, AT4G23280, AT4G21230, AT4G21400, AT4G23310, AT1G70690, AT4G04500, AT4G23210, AT4G04510, AT4G04540, AT5G41280	339	104	8885	2.77215	0.986904	0.134557	8.803
INTERPRO	IPR002902:Protein of unknown function DUF26	11	1.18919	0.00623666	AT4G04490, AT4G23280, AT4G21230, AT4G21400, AT4G23310, AT1G70690, AT4G04500, AT4G23210, AT4G04510, AT4G04540, AT5G41280	795	104	20885	2.7786	0.992818	0.121815	9.1407
GOTERM_BP_FAT	GO:0046034~ATP metabolic process	11	1.18919	0.00729962	AT4G37640, AT1G68710, AT1G72700, AT3G25610, AT3G22910, AT1G26130, AT1G17500, AT3G63380, AT5G04930, AT2G05840, AT4G29900	521	109	13998	2.71141	0.998295	0.162266	10.7474
GOTERM_BP_FAT	GO:0006754~ATP biosynthetic process	11	1.18919	0.00729962	AT4G37640, AT1G68710, AT1G72700, AT3G25610, AT3G22910, AT1G26130, AT1G17500, AT3G63380, AT5G04930, AT2G05840, AT4G29900	521	109	13998	2.71141	0.998295	0.162266	10.7474
INTERPRO	IPR003441:No apical meristem (NAM) protein	11	1.18919	0.0091607	AT5G14490, AT3G04070, AT3G10500, AT3G04060, AT1G25580, AT5G39610, AT1G34180, AT2G43000, AT1G02220, AT5G18270, AT5G61430	795	110	20885	2.62704	0.999298	0.149012	13.1518
GOTERM_BP_ALL	GO:0006754~ATP biosynthetic process	11	1.18919	0.00971813	AT4G37640, AT1G68710, AT1G72700, AT3G25610, AT3G22910, AT1G26130, AT1G17500, AT3G63380, AT5G04930, AT2G05840, AT4G29900	591	109	15221	2.59909	0.999935	0.169351	14.2777
GOTERM_BP_ALL	GO:0046034~ATP metabolic process	11	1.18919	0.00971813	AT4G37640, AT1G68710, AT1G72700, AT3G25610, AT3G22910, AT1G26130, AT1G17500, AT3G63380, AT5G04930, AT2G05840, AT4G29900	591	109	15221	2.59909	0.999935	0.169351	14.2777
GOTERM_BP_FAT	GO:0009201~ribonucleoside triphosphate biosynthetic process	11	1.18919	0.00989813	AT4G37640, AT1G68710, AT1G72700, AT3G25610, AT3G22910, AT1G26130, AT1G17500, AT3G63380, AT5G04930, AT2G05840, AT4G29900	521	114	13998	2.59248	0.999826	0.194552	14.305
GOTERM_BP_FAT	GO:0009206~purine ribonucleoside triphosphate biosynthetic process	11	1.18919	0.00989813	AT4G37640, AT1G68710, AT1G72700, AT3G25610, AT3G22910, AT1G26130, AT1G17500, AT3G63380, AT5G04930, AT2G05840, AT4G29900	521	114	13998	2.59248	0.999826	0.194552	14.305
GOTERM_BP_FAT	GO:0009145~purine nucleoside triphosphate biosynthetic process	11	1.18919	0.00989813	AT4G37640, AT1G68710, AT1G72700, AT3G25610, AT3G22910, AT1G26130, AT1G17500, AT3G63380, AT5G04930, AT2G05840, AT4G29900	521	114	13998	2.59248	0.999826	0.194552	14.305
GOTERM_BP_FAT	GO:0009144~purine nucleoside triphosphate metabolic process	11	1.18919	0.00989813	AT4G37640, AT1G68710, AT1G72700, AT3G25610, AT3G22910, AT1G26130, AT1G17500, AT3G63380, AT5G04930, AT2G05840, AT4G29900	521	114	13998	2.59248	0.999826	0.194552	14.305
GOTERM_BP_FAT	GO:0009199~ribonucleoside triphosphate metabolic process	11	1.18919	0.00989813	AT4G37640, AT1G68710, AT1G72700, AT3G25610, AT3G22910, AT1G26130, AT1G17500, AT3G63380, AT5G04930, AT2G05840, AT4G29900	521	114	13998	2.59248	0.999826	0.194552	14.305
GOTERM_BP_FAT	GO:0009205~purine ribonucleoside triphosphate metabolic process	11	1.18919	0.00989813	AT4G37640, AT1G68710, AT1G72700, AT3G25610, AT3G22910, AT1G26130, AT1G17500, AT3G63380, AT5G04930, AT2G05840, AT4G29900	521	114	13998	2.59248	0.999826	0.194552	14.305
GOTERM_BP_FAT	GO:0009142~nucleoside triphosphate biosynthetic process	11	1.18919	0.0104931	AT4G37640, AT1G68710, AT1G72700, AT3G25610, AT3G22910, AT1G26130, AT1G17500, AT3G63380, AT5G04930, AT2G05840, AT4G29900	521	115	13998	2.56994	0.999897	0.196282	15.1008
GOTERM_BP_FAT	GO:0009141~nucleoside triphosphate metabolic process	11	1.18919	0.011115	AT4G37640, AT1G68710, AT1G72700, AT3G25610, AT3G22910, AT1G26130, AT1G17500, AT3G63380, AT5G04930, AT2G05840, AT4G29900	521	116	13998	2.54779	0.99994	0.198287	15.925
GOTERM_BP_ALL	GO:0009206~purine ribonucleoside triphosphate biosynthetic process	11	1.18919	0.0130842	AT4G37640, AT1G68710, AT1G72700, AT3G25610, AT3G22910, AT1G26130, AT1G17500, AT3G63380, AT5G04930, AT2G05840, AT4G29900	591	114	15221	2.4851	0.999998	0.197924	18.7607
GOTERM_BP_ALL	GO:0009205~purine ribonucleoside triphosphate metabolic process	11	1.18919	0.0130842	AT4G37640, AT1G68710, AT1G72700, AT3G25610, AT3G22910, AT1G26130, AT1G17500, AT3G63380, AT5G04930, AT2G05840, AT4G29900	591	114	15221	2.4851	0.999998	0.197924	18.7607
GOTERM_BP_ALL	GO:0009144~purine nucleoside triphosphate metabolic process	11	1.18919	0.0130842	AT4G37640, AT1G68710, AT1G72700, AT3G25610, AT3G22910, AT1G26130, AT1G17500, AT3G63380, AT5G04930, AT2G05840, AT4G29900	591	114	15221	2.4851	0.999998	0.197924	18.7607
GOTERM_BP_ALL	GO:0009145~purine nucleoside triphosphate biosynthetic process	11	1.18919	0.0130842	AT4G37640, AT1G68710, AT1G72700, AT3G25610, AT3G22910, AT1G26130, AT1G17500, AT3G63380, AT5G04930, AT2G05840, AT4G29900	591	114	15221	2.4851	0.999998	0.197924	18.7607
GOTERM_BP_ALL	GO:0009199~ribonucleoside triphosphate metabolic process	11	1.18919	0.0130842	AT4G37640, AT1G68710, AT1G72700, AT3G25610, AT3G22910, AT1G26130, AT1G17500, AT3G63380, AT5G04930, AT2G05840, AT4G29900	591	114	15221	2.4851	0.999998	0.197924	18.7607
GOTERM_BP_ALL	GO:0009201~ribonucleoside triphosphate biosynthetic process	11	1.18919	0.0130842	AT4G37640, AT1G68710, AT1G72700, AT3G25610, AT3G22910, AT1G26130, AT1G17500, AT3G63380, AT5G04930, AT2G05840, AT4G29900	591	114	15221	2.4851	0.999998	0.197924	18.7607
GOTERM_BP_ALL	GO:0009142~nucleoside triphosphate biosynthetic process	11	1.18919	0.0138512	AT4G37640, AT1G68710, AT1G72700, AT3G25610, AT3G22910, AT1G26130, AT1G17500, AT3G63380, AT5G04930, AT2G05840, AT4G29900	591	115	15221	2.46349	0.999999	0.20521	19.7509
GOTERM_BP_ALL	GO:0009141~nucleoside triphosphate metabolic process	11	1.18919	0.0146513	AT4G37640, AT1G68710, AT1G72700, AT3G25610, AT3G22910, AT1G26130, AT1G17500, AT3G63380, AT5G04930, AT2G05840, AT4G29900	591	116	15221	2.44225	1	0.212631	20.7719
GOTERM_MF_FAT	GO:0035251~UDP-glucosyltransferase activity	11	1.18919	0.0172636	AT2G26480, AT3G59100, AT1G05570, AT4G15280, AT1G22400, AT4G34131, AT5G59580, AT2G29750, AT4G24000, AT1G71220, AT4G34135	575	119	14806	2.38021	0.99984	0.205508	22.1911
GOTERM_MF_ALL	GO:0035251~UDP-glucosyltransferase activity	11	1.18919	0.0181882	AT2G26480, AT3G59100, AT1G05570, AT4G15280, AT1G22400, AT4G34131, AT5G59580, AT2G29750, AT4G24000, AT1G71220, AT4G34135	657	119	16788	2.362	0.999966	0.173615	23.5554
GOTERM_BP_FAT	GO:0009150~purine ribonucleotide metabolic process	11	1.18919	0.024151	AT4G37640, AT1G68710, AT1G72700, AT3G25610, AT3G22910, AT1G26130, AT1G17500, AT3G63380, AT5G04930, AT2G05840, AT4G29900	521	131	13998	2.25605	1	0.320714	31.573
GOTERM_BP_FAT	GO:0009152~purine ribonucleotide biosynthetic process	11	1.18919	0.024151	AT4G37640, AT1G68710, AT1G72700, AT3G25610, AT3G22910, AT1G26130, AT1G17500, AT3G63380, AT5G04930, AT2G05840, AT4G29900	521	131	13998	2.25605	1	0.320714	31.573
GOTERM_BP_ALL	GO:0009150~purine ribonucleotide metabolic process	11	1.18919	0.0311752	AT4G37640, AT1G68710, AT1G72700, AT3G25610, AT3G22910, AT1G26130, AT1G17500, AT3G63380, AT5G04930, AT2G05840, AT4G29900	591	131	15221	2.1626	1	0.348612	39.3245
GOTERM_BP_ALL	GO:0009152~purine ribonucleotide biosynthetic process	11	1.18919	0.0311752	AT4G37640, AT1G68710, AT1G72700, AT3G25610, AT3G22910, AT1G26130, AT1G17500, AT3G63380, AT5G04930, AT2G05840, AT4G29900	591	131	15221	2.1626	1	0.348612	39.3245
GOTERM_BP_FAT	GO:0006164~purine nucleotide biosynthetic process	11	1.18919	0.0316328	AT4G37640, AT1G68710, AT1G72700, AT3G25610, AT3G22910, AT1G26130, AT1G17500, AT3G63380, AT5G04930, AT2G05840, AT4G29900	521	137	13998	2.15725	1	0.372548	39.277
GOTERM_BP_FAT	GO:0009260~ribonucleotide biosynthetic process	11	1.18919	0.0359285	AT4G37640, AT1G68710, AT1G72700, AT3G25610, AT3G22910, AT1G26130, AT1G17500, AT3G63380, AT5G04930, AT2G05840, AT4G29900	521	140	13998	2.11102	1	0.391886	43.3254
GOTERM_BP_FAT	GO:0006163~purine nucleotide metabolic process	11	1.18919	0.0359285	AT4G37640, AT1G68710, AT1G72700, AT3G25610, AT3G22910, AT1G26130, AT1G17500, AT3G63380, AT5G04930, AT2G05840, AT4G29900	521	140	13998	2.11102	1	0.391886	43.3254
GOTERM_BP_FAT	GO:0009259~ribonucleotide metabolic process	11	1.18919	0.039008	AT4G37640, AT1G68710, AT1G72700, AT3G25610, AT3G22910, AT1G26130, AT1G17500, AT3G63380, AT5G04930, AT2G05840, AT4G29900	521	142	13998	2.08129	1	0.403494	46.0706
GOTERM_BP_ALL	GO:0006164~purine nucleotide biosynthetic process	11	1.18919	0.0404985	AT4G37640, AT1G68710, AT1G72700, AT3G25610, AT3G22910, AT1G26130, AT1G17500, AT3G63380, AT5G04930, AT2G05840, AT4G29900	591	137	15221	2.06789	1	0.39605	47.909
GOTERM_MF_FAT	GO:0046527~glucosyltransferase activity	11	1.18919	0.0405125	AT2G26480, AT3G59100, AT1G05570, AT4G15280, AT1G22400, AT4G34131, AT5G59580, AT2G29750, AT4G24000, AT1G71220, AT4G34135	575	137	14806	2.06748	1	0.351125	44.8921
UP_SEQ_FEATURE	compositionally biased region:Poly-Glu	11	1.18919	0.042379	AT5G43420, AT3G59100, AT1G02920, AT4G39030, AT1G48370, AT5G52300, AT3G15355, AT4G26470, AT2G02230, AT1G61250, AT1G01680	339	141	8885	2.04471	1	0.545906	48.0247
GOTERM_MF_ALL	GO:0046527~glucosyltransferase activity	11	1.18919	0.0424562	AT2G26480, AT3G59100, AT1G05570, AT4G15280, AT1G22400, AT4G34131, AT5G59580, AT2G29750, AT4G24000, AT1G71220, AT4G34135	657	137	16788	2.05166	1	0.304594	46.9986
GOTERM_BP_ALL	GO:0009260~ribonucleotide biosynthetic process	11	1.18919	0.0458108	AT4G37640, AT1G68710, AT1G72700, AT3G25610, AT3G22910, AT1G26130, AT1G17500, AT3G63380, AT5G04930, AT2G05840, AT4G29900	591	140	15221	2.02358	1	0.41651	52.2772
GOTERM_BP_ALL	GO:0006163~purine nucleotide metabolic process	11	1.18919	0.0458108	AT4G37640, AT1G68710, AT1G72700, AT3G25610, AT3G22910, AT1G26130, AT1G17500, AT3G63380, AT5G04930, AT2G05840, AT4G29900	591	140	15221	2.02358	1	0.41651	52.2772
GOTERM_BP_ALL	GO:0009259~ribonucleotide metabolic process	11	1.18919	0.0496027	AT4G37640, AT1G68710, AT1G72700, AT3G25610, AT3G22910, AT1G26130, AT1G17500, AT3G63380, AT5G04930, AT2G05840, AT4G29900	591	142	15221	1.99508	1	0.43151	55.1827
UP_SEQ_FEATURE	active site:4-aspartylphosphate intermediate	10	1.08108	4.75355e-05	AT4G37640, AT1G68710, AT1G72700, AT3G25610, AT3G22910, AT1G26130, AT1G17500, AT3G63380, AT5G04930, AT4G29900	339	46	8885	5.6977	0.0332338	0.00306788	0.071812
UP_SEQ_FEATURE	DNA-binding region:WRKY	10	1.08108	0.00035077	AT5G46350, AT1G69810, AT5G13080, AT5G01900, AT5G26170, AT1G66600, AT2G25000, AT2G21900, AT4G11070, AT5G64810	339	59	8885	4.44228	0.220764	0.0130427	0.528776
INTERPRO	IPR010987:Glutathione S-transferase, C-terminal-like	10	1.08108	0.000362106	AT5G44990, AT3G09270, AT5G02780, AT2G29460, AT1G74590, AT1G02920, AT1G78340, AT1G02930, AT2G47730, AT2G02390	795	59	20885	4.45262	0.248552	0.0149271	0.553387
INTERPRO	IPR017933:Glutathione S-transferase/chloride channel, C-terminal	10	1.08108	0.000411851	AT5G44990, AT3G09270, AT5G02780, AT2G29460, AT1G74590, AT1G02920, AT1G78340, AT1G02930, AT2G47730, AT2G02390	795	60	20885	4.37841	0.277485	0.0153579	0.629185
INTERPRO	IPR005834:Haloacid dehalogenase-like hydrolase	10	1.08108	0.00104825	AT4G37640, AT1G68710, AT3G25610, AT3G22910, AT1G26130, AT1G17500, AT3G63380, AT2G05840, AT4G29900, AT5G59490	795	68	20885	3.8633	0.56286	0.0301833	1.59414
GOTERM_BP_FAT	GO:0009814~defense response, incompatible interaction	10	1.08108	0.00930512	AT2G14610, AT4G29810, AT1G11310, AT1G74710, AT5G13320, AT3G52430, AT1G22070, AT1G19250, AT5G40990, AT5G06960	521	96	13998	2.7987	0.999706	0.19268	13.505
GOTERM_BP_ALL	GO:0009814~defense response, incompatible interaction	10	1.08108	0.0120876	AT2G14610, AT4G29810, AT1G11310, AT1G74710, AT5G13320, AT3G52430, AT1G22070, AT1G19250, AT5G40990, AT5G06960	591	96	15221	2.68278	0.999994	0.196244	17.4568
INTERPRO	IPR003959:ATPase, AAA-type, core	10	1.08108	0.0196712	AT5G20000, AT5G51070, AT5G40010, AT3G28580, AT5G17760, AT3G28540, AT3G53230, AT4G04910, AT3G28510, AT1G43910	795	106	20885	2.47834	1	0.269119	26.244
SMART	SM00255:TIR	10	1.08108	0.019847	AT3G04220, AT1G72870, AT1G57630, AT5G46520, AT4G16960, AT1G51270, AT4G11170, AT5G45090, AT5G51630, AT2G16870	252	124	7691	2.46128	0.900276	0.319022	20.4152
INTERPRO	IPR003439:ABC transporter-like	10	1.08108	0.0313239	AT1G15520, AT4G15236, AT1G02520, AT3G47780, AT1G30410, AT1G30420, AT3G13090, AT2G47800, AT3G13100, AT3G13080	795	115	20885	2.28439	1	0.361345	38.5917
SP_PIR_KEYWORDS	phosphotransferase	10	1.08108	0.0360623	AT4G26270, AT4G23280, AT4G21940, AT1G21250, AT4G29810, AT3G59700, AT2G19190, AT4G28490, AT4G23210, AT4G35600	901	132	26538	2.23136	0.999846	0.206264	37.7344
INTERPRO	IPR000157:Toll-Interleukin receptor	10	1.08108	0.047078	AT3G04220, AT1G72870, AT1G57630, AT5G46520, AT4G16960, AT1G51270, AT4G11170, AT5G45090, AT5G51630, AT2G16870	795	124	20885	2.11858	1	0.448156	52.2345
INTERPRO	IPR017871:ABC transporter, conserved site	10	1.08108	0.047078	AT1G15520, AT4G15236, AT1G02520, AT3G47780, AT1G30410, AT1G30420, AT3G13090, AT2G47800, AT3G13100, AT3G13080	795	124	20885	2.11858	1	0.448156	52.2345
GOTERM_MF_FAT	GO:0004601~peroxidase activity	10	1.08108	0.0476285	AT4G36430, AT1G63460, AT5G19880, AT1G65970, AT3G49120, AT5G05340, AT4G37530, AT4G08770, AT3G17790, AT3G63080	575	122	14806	2.11062	1	0.387345	50.497
GOTERM_MF_FAT	GO:0016684~oxidoreductase activity, acting on peroxide as acceptor	10	1.08108	0.0476285	AT4G36430, AT1G63460, AT5G19880, AT1G65970, AT3G49120, AT5G05340, AT4G37530, AT4G08770, AT3G17790, AT3G63080	575	122	14806	2.11062	1	0.387345	50.497
GOTERM_MF_ALL	GO:0016684~oxidoreductase activity, acting on peroxide as acceptor	10	1.08108	0.049706	AT4G36430, AT1G63460, AT5G19880, AT1G65970, AT3G49120, AT5G05340, AT4G37530, AT4G08770, AT3G17790, AT3G63080	657	122	16788	2.09447	1	0.331584	52.5771
GOTERM_MF_ALL	GO:0004601~peroxidase activity	10	1.08108	0.049706	AT4G36430, AT1G63460, AT5G19880, AT1G65970, AT3G49120, AT5G05340, AT4G37530, AT4G08770, AT3G17790, AT3G63080	657	122	16788	2.09447	1	0.331584	52.5771
GOTERM_MF_FAT	GO:0016765~transferase activity, transferring alkyl or aryl (other than methyl) groups	10	1.08108	0.0586347	AT3G09270, AT1G65820, AT2G29460, AT5G53120, AT1G74590, AT1G02920, AT1G78340, AT1G02930, AT2G47730, AT2G02390	575	127	14806	2.02752	1	0.412662	58.1308
GOTERM_MF_ALL	GO:0016765~transferase activity, transferring alkyl or aryl (other than methyl) groups	10	1.08108	0.0611069	AT3G09270, AT1G65820, AT2G29460, AT5G53120, AT1G74590, AT1G02920, AT1G78340, AT1G02930, AT2G47730, AT2G02390	657	127	16788	2.01201	1	0.360942	60.255
GOTERM_MF_FAT	GO:0008565~protein transporter activity	10	1.08108	0.0794097	AT1G14010, AT4G24920, AT1G26690, AT1G29310, AT1G76970, AT1G21900, AT3G60540, AT4G12120, AT3G07680, AT5G50460	575	135	14806	1.90738	1	0.499556	69.6435
GOTERM_MF_ALL	GO:0008565~protein transporter activity	10	1.08108	0.0825765	AT1G14010, AT4G24920, AT1G26690, AT1G29310, AT1G76970, AT1G21900, AT3G60540, AT4G12120, AT3G07680, AT5G50460	657	135	16788	1.89278	1	0.441519	71.6684
GOTERM_BP_FAT	GO:0006869~lipid transport	10	1.08108	0.0972058	AT2G44290, AT4G22520, AT1G68710, AT1G72700, AT3G25610, AT3G22620, AT1G26130, AT1G17500, AT5G04930, AT3G22600	521	147	13998	1.82773	1	0.61979	79.5461
GOTERM_BP_FAT	GO:0034976~response to endoplasmic reticulum stress	9	0.972973	8.47862e-09	AT5G42020, AT2G02810, AT3G54960, AT1G21750, AT2G32920, AT2G47470, AT5G47120, AT1G04980, AT1G77510	521	14	13998	17.272	7.37637e-06	3.68819e-06	1.31581e-05
GOTERM_BP_ALL	GO:0034976~response to endoplasmic reticulum stress	9	0.972973	1.18812e-08	AT5G42020, AT2G02810, AT3G54960, AT1G21750, AT2G32920, AT2G47470, AT5G47120, AT1G04980, AT1G77510	591	14	15221	16.5566	1.17386e-05	5.86931e-06	1.87431e-05
INTERPRO	IPR000886:Endoplasmic reticulum, targeting sequence	9	0.972973	4.13608e-08	AT5G42020, AT1G09210, AT1G56340, AT1G21750, AT1G51760, AT4G24190, AT5G28540, AT1G08450, AT1G77510	795	16	20885	14.7771	3.26332e-05	3.26332e-05	6.33735e-05
UP_SEQ_FEATURE	short sequence motif:Prevents secretion from ER	9	0.972973	8.09435e-07	AT5G42020, AT1G09210, AT1G56340, AT1G21750, AT1G51760, AT4G24190, AT5G28540, AT1G08450, AT1G77510	339	22	8885	10.722	0.000575343	0.000115095	0.00122322
PIR_SUPERFAMILY	PIRSF036788:receptor-like protein kinase	9	0.972973	0.000222408	AT4G04490, AT4G23280, AT4G21230, AT4G21400, AT4G23310, AT4G04500, AT4G23210, AT4G04510, AT4G04540	363	40	8556	5.30331	0.0561921	0.0190929	0.290322
GOTERM_MF_FAT	GO:0004364~glutathione transferase activity	9	0.972973	0.000538001	AT3G09270, AT1G65820, AT2G29460, AT1G74590, AT1G02920, AT1G78340, AT1G02930, AT2G47730, AT2G02390	575	49	14806	4.72951	0.236735	0.0116769	0.77239
GOTERM_MF_ALL	GO:0004364~glutathione transferase activity	9	0.972973	0.0005688	AT3G09270, AT1G65820, AT2G29460, AT1G74590, AT1G02920, AT1G78340, AT1G02930, AT2G47730, AT2G02390	657	49	16788	4.69332	0.273261	0.00992503	0.829126
UP_SEQ_FEATURE	nucleotide phosphate-binding region:ATP 1	9	0.972973	0.000800663	AT1G15520, AT4G15236, AT1G02520, AT1G30410, AT1G30420, AT3G13090, AT2G47800, AT3G13100, AT3G13080	339	53	8885	4.45066	0.434191	0.0267546	1.20316
UP_SEQ_FEATURE	nucleotide phosphate-binding region:ATP 2	9	0.972973	0.000800663	AT1G15520, AT4G15236, AT1G02520, AT1G30410, AT1G30420, AT3G13090, AT2G47800, AT3G13100, AT3G13080	339	53	8885	4.45066	0.434191	0.0267546	1.20316
SP_PIR_KEYWORDS	calmodulin-binding	9	0.972973	0.00101786	AT3G17690, AT4G37640, AT3G45290, AT1G01340, AT3G22910, AT4G01010, AT3G63380, AT1G11310, AT4G29900	901	61	26538	4.34566	0.216037	0.0127285	1.30501
SP_PIR_KEYWORDS	Signal-anchor	9	0.972973	0.00113448	AT1G27980, AT1G77810, AT5G44480, AT1G33430, AT5G62620, AT1G14080, AT4G20460, AT1G65610, AT1G30620	901	62	26538	4.27557	0.237609	0.0134732	1.45353
INTERPRO	IPR004045:Glutathione S-transferase, N-terminal	9	0.972973	0.00150144	AT3G09270, AT5G02780, AT2G29460, AT1G74590, AT1G02920, AT1G78340, AT1G02930, AT2G47730, AT2G02390	795	58	20885	4.07645	0.694414	0.0400558	2.27595
UP_SEQ_FEATURE	domain:ABC transporter 1	9	0.972973	0.00204377	AT1G15520, AT4G15236, AT1G02520, AT1G30410, AT1G30420, AT3G13090, AT2G47800, AT3G13100, AT3G13080	339	61	8885	3.86697	0.766508	0.0612854	3.04442
UP_SEQ_FEATURE	domain:ABC transporter 2	9	0.972973	0.00204377	AT1G15520, AT4G15236, AT1G02520, AT1G30410, AT1G30420, AT3G13090, AT2G47800, AT3G13100, AT3G13080	339	61	8885	3.86697	0.766508	0.0612854	3.04442
INTERPRO	IPR017936:Thioredoxin-like	9	0.972973	0.00454809	AT1G65970, AT1G76760, AT3G54960, AT1G21750, AT1G45145, AT2G32920, AT2G47470, AT1G04980, AT1G77510	795	69	20885	3.42658	0.972584	0.103259	6.74619
COG_ONTOLOGY	Defense mechanisms	9	0.972973	0.00497557	AT4G39030, AT3G23560, AT1G30410, AT1G30420, AT3G13090, AT2G47800, AT4G23030, AT3G13100, AT3G13080	133	53	2563	3.27238	0.0949451	0.0949451	3.72516
UP_SEQ_FEATURE	calcium-binding region:4	9	0.972973	0.00531884	AT4G04695, AT4G21940, AT4G37010, AT3G22930, AT4G04710, AT4G14640, AT5G37780, AT1G76040, AT4G09570	339	71	8885	3.32232	0.977445	0.126652	7.74312
GOTERM_BP_FAT	GO:0006855~multidrug transport	9	0.972973	0.0065317	AT3G08040, AT1G15520, AT4G39030, AT3G23560, AT2G04070, AT2G47800, AT4G23030, AT2G04100, AT4G21903	521	75	13998	3.22411	0.996658	0.154378	9.66986
GOTERM_BP_ALL	GO:0006855~multidrug transport	9	0.972973	0.00837109	AT3G08040, AT1G15520, AT4G39030, AT3G23560, AT2G04070, AT2G47800, AT4G23030, AT2G04100, AT4G21903	591	75	15221	3.09056	0.999753	0.158888	12.4196
SP_PIR_KEYWORDS	Redox-active center	9	0.972973	0.00938245	AT1G65970, AT1G72280, AT3G54960, AT1G21750, AT1G45145, AT2G32920, AT2G47470, AT1G04980, AT1G77510	901	87	26538	3.04696	0.894916	0.0773119	11.4493
GOTERM_BP_FAT	GO:0015893~drug transport	9	0.972973	0.00956186	AT3G08040, AT1G15520, AT4G39030, AT3G23560, AT2G04070, AT2G47800, AT4G23030, AT2G04100, AT4G21903	521	80	13998	3.0226	0.999766	0.192918	13.8522
GOTERM_BP_FAT	GO:0042493~response to drug	9	0.972973	0.0102759	AT3G08040, AT1G15520, AT4G39030, AT3G23560, AT2G04070, AT2G47800, AT4G23030, AT2G04100, AT4G21903	521	81	13998	2.98528	0.999875	0.19682	14.811
GOTERM_BP_ALL	GO:0015893~drug transport	9	0.972973	0.0121694	AT3G08040, AT1G15520, AT4G39030, AT3G23560, AT2G04070, AT2G47800, AT4G23030, AT2G04100, AT4G21903	591	80	15221	2.8974	0.999994	0.194281	17.5645
GOTERM_BP_ALL	GO:0042493~response to drug	9	0.972973	0.01306	AT3G08040, AT1G15520, AT4G39030, AT3G23560, AT2G04070, AT2G47800, AT4G23030, AT2G04100, AT4G21903	591	81	15221	2.86163	0.999998	0.200633	18.7292
COG_ONTOLOGY	Carbohydrate transport and metabolism / Signal transduction mechanisms	9	0.972973	0.0140989	AT1G06000, AT2G26480, AT4G34131, AT5G59580, AT2G29750, AT3G55700, AT2G30140, AT4G34135, AT3G11340	133	63	2563	2.75295	0.247221	0.132372	10.2434
SMART	SM00239:C2	9	0.972973	0.0144509	AT1G70810, AT3G59660, AT1G23140, AT2G45760, AT4G00240, AT3G47220, AT4G11840, AT3G55470, AT2G01540	252	98	7691	2.80284	0.8125	0.284516	15.2791
INTERPRO	IPR000008:C2 calcium-dependent membrane targeting	9	0.972973	0.0331162	AT1G70810, AT3G59660, AT1G23140, AT2G45760, AT4G00240, AT3G47220, AT4G11840, AT3G55470, AT2G01540	795	98	20885	2.41259	1	0.372593	40.3098
SP_PIR_KEYWORDS	peroxidase	9	0.972973	0.0403342	AT4G36430, AT1G63460, AT5G19880, AT1G65970, AT3G49120, AT5G05340, AT4G37530, AT4G08770, AT3G63080	901	114	26538	2.32531	0.999947	0.218072	41.2014
UP_SEQ_FEATURE	region of interest:Substrate binding	9	0.972973	0.0898245	AT2G44460, AT5G63990, AT5G64000, AT4G27830, AT2G03450, AT1G02850, AT5G11920, AT3G17790, AT3G03640	339	121	8885	1.94946	1	0.759199	75.8845
INTERPRO	IPR006662:Thioredoxin-like subdomain	8	0.864865	2.94902e-05	AT1G76760, AT3G54960, AT1G21750, AT1G45145, AT2G32920, AT2G47470, AT1G04980, AT1G77510	795	25	20885	8.40654	0.0229995	0.00258201	0.0451757
INTERPRO	IPR017937:Thioredoxin, conserved site	8	0.864865	0.000503508	AT1G76760, AT3G54960, AT1G21750, AT1G45145, AT2G32920, AT2G47470, AT1G04980, AT1G77510	795	38	20885	5.53062	0.327913	0.0164207	0.768706
GOTERM_BP_FAT	GO:0042434~indole derivative metabolic process	8	0.864865	0.000817003	AT3G26830, AT4G31500, AT3G54640, AT2G04400, AT3G44300, AT2G30770, AT4G39950, AT1G72680	521	42	13998	5.11763	0.508888	0.0367337	1.26043
GOTERM_BP_FAT	GO:0042430~indole and derivative metabolic process	8	0.864865	0.000817003	AT3G26830, AT4G31500, AT3G54640, AT2G04400, AT3G44300, AT2G30770, AT4G39950, AT1G72680	521	42	13998	5.11763	0.508888	0.0367337	1.26043
GOTERM_BP_ALL	GO:0042434~indole derivative metabolic process	8	0.864865	0.00105033	AT3G26830, AT4G31500, AT3G54640, AT2G04400, AT3G44300, AT2G30770, AT4G39950, AT1G72680	591	42	15221	4.90565	0.645933	0.0377244	1.64414
GOTERM_BP_ALL	GO:0042430~indole and derivative metabolic process	8	0.864865	0.00105033	AT3G26830, AT4G31500, AT3G54640, AT2G04400, AT3G44300, AT2G30770, AT4G39950, AT1G72680	591	42	15221	4.90565	0.645933	0.0377244	1.64414
GOTERM_BP_FAT	GO:0009626~plant-type hypersensitive response	8	0.864865	0.00124852	AT3G54420, AT1G33560, AT1G71220, AT4G23210, AT1G08450, AT1G22070, AT1G19250, AT4G12720	521	45	13998	4.77646	0.662736	0.0504401	1.92013
GOTERM_BP_FAT	GO:0009404~toxin metabolic process	8	0.864865	0.00142631	AT3G09270, AT2G29460, AT1G74590, AT1G02920, AT1G78340, AT1G02930, AT2G47730, AT2G02390	521	46	13998	4.67262	0.711129	0.0504249	2.19074
GOTERM_BP_FAT	GO:0009407~toxin catabolic process	8	0.864865	0.00142631	AT3G09270, AT2G29460, AT1G74590, AT1G02920, AT1G78340, AT1G02930, AT2G47730, AT2G02390	521	46	13998	4.67262	0.711129	0.0504249	2.19074
GOTERM_BP_FAT	GO:0034050~host programmed cell death induced by symbiont	8	0.864865	0.00142631	AT3G54420, AT1G33560, AT1G71220, AT4G23210, AT1G08450, AT1G22070, AT1G19250, AT4G12720	521	46	13998	4.67262	0.711129	0.0504249	2.19074
GOTERM_BP_ALL	GO:0009626~plant-type hypersensitive response	8	0.864865	0.00159824	AT3G54420, AT1G33560, AT1G71220, AT4G23210, AT1G08450, AT1G22070, AT1G19250, AT4G12720	591	45	15221	4.57861	0.794092	0.0530358	2.49174
GOTERM_BP_ALL	GO:0009404~toxin metabolic process	8	0.864865	0.00182324	AT3G09270, AT2G29460, AT1G74590, AT1G02920, AT1G78340, AT1G02930, AT2G47730, AT2G02390	591	46	15221	4.47907	0.835198	0.0583299	2.83782
GOTERM_BP_ALL	GO:0009407~toxin catabolic process	8	0.864865	0.00182324	AT3G09270, AT2G29460, AT1G74590, AT1G02920, AT1G78340, AT1G02930, AT2G47730, AT2G02390	591	46	15221	4.47907	0.835198	0.0583299	2.83782
GOTERM_BP_ALL	GO:0034050~host programmed cell death induced by symbiont	8	0.864865	0.00182324	AT3G54420, AT1G33560, AT1G71220, AT4G23210, AT1G08450, AT1G22070, AT1G19250, AT4G12720	591	46	15221	4.47907	0.835198	0.0583299	2.83782
GOTERM_BP_FAT	GO:0048584~positive regulation of response to stimulus	8	0.864865	0.00405998	AT3G63010, AT3G05360, AT1G71220, AT1G08450, AT1G19250, AT4G12720, AT5G40990, AT4G09570	521	55	13998	3.90801	0.970968	0.114893	6.11839
GOTERM_BP_ALL	GO:0048584~positive regulation of response to stimulus	8	0.864865	0.00512457	AT3G63010, AT3G05360, AT1G71220, AT1G08450, AT1G19250, AT4G12720, AT5G40990, AT4G09570	591	55	15221	3.74613	0.993756	0.11918	7.78525
INTERPRO	IPR013766:Thioredoxin domain	8	0.864865	0.0105958	AT1G76760, AT3G54960, AT1G21750, AT1G45145, AT2G32920, AT2G47470, AT1G04980, AT1G77510	795	64	20885	3.28381	0.999776	0.163747	15.0593
INTERPRO	IPR018029:C2 membrane targeting protein	8	0.864865	0.0269814	AT1G70810, AT3G59660, AT1G23140, AT4G00240, AT3G47220, AT4G11840, AT3G55470, AT2G01540	795	77	20885	2.7294	1	0.324551	34.2356
INTERPRO	IPR011713:Leucine-rich repeat 3	8	0.864865	0.038452	AT3G04220, AT1G57650, AT5G46520, AT4G16960, AT5G38350, AT4G11170, AT5G51630, AT2G16870	795	83	20885	2.53209	1	0.397802	45.1623
SP_PIR_KEYWORDS	carbohydrate metabolism	8	0.864865	0.0447771	AT5G24090, AT2G43570, AT3G54420, AT5G44480, AT4G10960, AT4G20460, AT1G65610, AT1G30620	901	96	26538	2.4545	0.999982	0.22479	44.6176
GOTERM_MF_FAT	GO:0005216~ion channel activity	8	0.864865	0.0544555	AT3G17690, AT1G01340, AT5G48410, AT5G48400, AT1G50400, AT4G01010, AT5G11210, AT2G29120	575	88	14806	2.34087	1	0.417579	55.3714
GOTERM_MF_ALL	GO:0005216~ion channel activity	8	0.864865	0.0564208	AT3G17690, AT1G01340, AT5G48410, AT5G48400, AT1G50400, AT4G01010, AT5G11210, AT2G29120	657	88	16788	2.32296	1	0.352347	57.2513
UP_SEQ_FEATURE	repeat:1-4	7	0.756757	7.61698e-08	AT1G09210, AT1G56340, AT1G21310, AT5G07340, AT5G61790, AT1G76930, AT1G08450	339	8	8885	22.9333	5.41552e-05	2.7078e-05	0.000115108
UP_SEQ_FEATURE	repeat:1-3	7	0.756757	7.61698e-08	AT1G09210, AT1G56340, AT1G21310, AT5G07340, AT5G61790, AT1G76930, AT1G08450	339	8	8885	22.9333	5.41552e-05	2.7078e-05	0.000115108
UP_SEQ_FEATURE	repeat:1-1	7	0.756757	2.21194e-07	AT1G09210, AT1G56340, AT1G21310, AT5G07340, AT5G61790, AT1G76930, AT1G08450	339	9	8885	20.3851	0.000157257	5.24217e-05	0.00033427
UP_SEQ_FEATURE	repeat:2-3	7	0.756757	2.21194e-07	AT1G09210, AT1G56340, AT1G21310, AT5G07340, AT5G61790, AT1G76930, AT1G08450	339	9	8885	20.3851	0.000157257	5.24217e-05	0.00033427
UP_SEQ_FEATURE	repeat:2-2	7	0.756757	2.21194e-07	AT1G09210, AT1G56340, AT1G21310, AT5G07340, AT5G61790, AT1G76930, AT1G08450	339	9	8885	20.3851	0.000157257	5.24217e-05	0.00033427
UP_SEQ_FEATURE	repeat:1-2	7	0.756757	2.21194e-07	AT1G09210, AT1G56340, AT1G21310, AT5G07340, AT5G61790, AT1G76930, AT1G08450	339	9	8885	20.3851	0.000157257	5.24217e-05	0.00033427
UP_SEQ_FEATURE	repeat:2-1	7	0.756757	2.21194e-07	AT1G09210, AT1G56340, AT1G21310, AT5G07340, AT5G61790, AT1G76930, AT1G08450	339	9	8885	20.3851	0.000157257	5.24217e-05	0.00033427
INTERPRO	IPR018181:Heat shock protein 70, conserved site	7	0.756757	1.10464e-05	AT5G42020, AT4G16660, AT5G02490, AT1G09080, AT1G29330, AT5G28540, AT3G12580	795	15	20885	12.2595	0.00867782	0.00124432	0.0169241
INTERPRO	IPR001023:Heat shock protein Hsp70	7	0.756757	3.71483e-05	AT5G42020, AT4G16660, AT5G02490, AT1G09080, AT1G29330, AT5G28540, AT3G12580	795	18	20885	10.2163	0.0288852	0.00266105	0.056904
GOTERM_MF_FAT	GO:0015239~multidrug transporter activity	7	0.756757	4.12002e-05	AT4G39030, AT1G30410, AT1G30420, AT3G13090, AT2G47800, AT3G13100, AT3G13080	575	18	14806	10.0137	0.0204705	0.00229546	0.0593469
GOTERM_MF_ALL	GO:0015239~multidrug transporter activity	7	0.756757	4.31763e-05	AT4G39030, AT1G30410, AT1G30420, AT3G13090, AT2G47800, AT3G13100, AT3G13080	657	18	16788	9.93709	0.0239314	0.00241931	0.0631628
INTERPRO	IPR013126:Heat shock protein 70	7	0.756757	5.25517e-05	AT5G42020, AT4G16660, AT5G02490, AT1G09080, AT1G29330, AT5G28540, AT3G12580	795	19	20885	9.67858	0.0406165	0.00318448	0.0804899
GOTERM_BP_FAT	GO:0042435~indole derivative biosynthetic process	7	0.756757	0.00222579	AT3G26830, AT4G31500, AT3G54640, AT2G04400, AT3G44300, AT2G30770, AT4G39950	521	37	13998	5.08305	0.856094	0.0718495	3.39898
INTERPRO	IPR002921:Lipase, class 3	7	0.756757	0.00251409	AT5G24200, AT5G14930, AT5G24210, AT3G62590, AT4G16820, AT3G52430, AT2G30550	795	37	20885	4.97008	0.862772	0.0640599	3.78353
GOTERM_BP_ALL	GO:0042435~indole derivative biosynthetic process	7	0.756757	0.00275803	AT3G26830, AT4G31500, AT3G54640, AT2G04400, AT3G44300, AT2G30770, AT4G39950	591	37	15221	4.8725	0.934696	0.0771199	4.26337
UP_SEQ_FEATURE	domain:ABC transmembrane type-1 2	7	0.756757	0.00285614	AT1G02520, AT1G30410, AT1G30420, AT3G13090, AT2G47800, AT3G13100, AT3G13080	339	38	8885	4.82805	0.86914	0.0812437	4.23032
UP_SEQ_FEATURE	domain:ABC transmembrane type-1 1	7	0.756757	0.00285614	AT1G02520, AT1G30410, AT1G30420, AT3G13090, AT2G47800, AT3G13100, AT3G13080	339	38	8885	4.82805	0.86914	0.0812437	4.23032
INTERPRO	IPR001140:ABC transporter, transmembrane region	7	0.756757	0.00483226	AT1G02520, AT1G30410, AT1G30420, AT3G13090, AT2G47800, AT3G13100, AT3G13080	795	42	20885	4.37841	0.978114	0.106321	7.15325
KEGG_PATHWAY	ath00480:Glutathione metabolism	7	0.756757	0.00569751	AT1G63460, AT1G65820, AT2G29460, AT5G53120, AT1G02920, AT2G47730, AT3G63080	80	52	2458	4.13606	0.31416	0.171845	5.67464
GOTERM_MF_FAT	GO:0004806~triacylglycerol lipase activity	7	0.756757	0.00594898	AT5G24200, AT5G14930, AT5G24210, AT3G62590, AT4G16820, AT3G52430, AT2G30550	575	43	14806	4.19179	0.949979	0.0867694	8.23799
GOTERM_MF_ALL	GO:0004806~triacylglycerol lipase activity	7	0.756757	0.00618835	AT5G24200, AT5G14930, AT5G24210, AT3G62590, AT4G16820, AT3G52430, AT2G30550	657	43	16788	4.15971	0.969268	0.0744692	8.68341
INTERPRO	IPR017940:ABC transporter integral membrane type 1	7	0.756757	0.00681682	AT1G02520, AT1G30410, AT1G30420, AT3G13090, AT2G47800, AT3G13100, AT3G13080	795	45	20885	4.08651	0.995469	0.129234	9.95005
INTERPRO	IPR001220:Legume lectin, beta chain	7	0.756757	0.0148965	AT3G59750, AT3G45330, AT5G60280, AT3G45410, AT3G59700, AT5G65600, AT5G01550	795	53	20885	3.46968	0.999993	0.214683	20.5437
UP_SEQ_FEATURE	domain:NB-ARC	7	0.756757	0.0205821	AT1G12290, AT5G66890, AT1G12210, AT1G33560, AT5G45440, AT4G11170, AT3G14460	339	57	8885	3.2187	1	0.336839	26.9688
GOTERM_BP_FAT	GO:0006576~biogenic amine metabolic process	7	0.756757	0.0217945	AT5G53120, AT4G31500, AT3G54640, AT4G00240, AT2G04400, AT4G11840, AT4G39950	521	59	13998	3.18768	1	0.308347	28.9632
SP_PIR_KEYWORDS	ionic channel	7	0.756757	0.0259163	AT3G17690, AT1G01340, AT5G48410, AT5G48400, AT4G01010, AT5G11210, AT2G29120	901	67	26538	3.07728	0.998118	0.173183	28.7304
GOTERM_BP_ALL	GO:0006576~biogenic amine metabolic process	7	0.756757	0.0262151	AT5G53120, AT4G31500, AT3G54640, AT4G00240, AT2G04400, AT4G11840, AT4G39950	591	59	15221	3.05564	1	0.312672	34.2343
KEGG_PATHWAY	ath00520:Amino sugar and nucleotide sugar metabolism	7	0.756757	0.0279386	AT5G51830, AT5G24090, AT3G54420, AT5G44480, AT4G20460, AT1G30620, AT3G24090	80	73	2458	2.94623	0.845907	0.373464	25.1528
GOTERM_MF_FAT	GO:0008320~protein transmembrane transporter activity	7	0.756757	0.0303124	AT1G14010, AT4G24920, AT1G26690, AT1G29310, AT1G21900, AT3G07680, AT5G50460	575	61	14806	2.95487	1	0.296148	35.8222
GOTERM_MF_ALL	GO:0008320~protein transmembrane transporter activity	7	0.756757	0.0313745	AT1G14010, AT4G24920, AT1G26690, AT1G29310, AT1G21900, AT3G07680, AT5G50460	657	61	16788	2.93226	1	0.250566	37.2788
KEGG_PATHWAY	ath00680:Methane metabolism	7	0.756757	0.0435244	AT4G36430, AT5G19880, AT3G49120, AT5G05340, AT4G37530, AT4G13890, AT4G08770	80	81	2458	2.65525	0.946975	0.44423	36.5543
GOTERM_BP_FAT	GO:0007568~aging	7	0.756757	0.0536993	AT5G14930, AT2G35980, AT1G17020, AT2G29350, AT5G39610, AT3G50210, AT3G52430	521	73	13998	2.57634	1	0.477387	57.5387
GOTERM_BP_ALL	GO:0007568~aging	7	0.756757	0.0634333	AT5G14930, AT2G35980, AT1G17020, AT2G29350, AT5G39610, AT3G50210, AT3G52430	591	73	15221	2.46962	1	0.490569	64.4359
GOTERM_BP_FAT	GO:0006873~cellular ion homeostasis	7	0.756757	0.0804047	AT3G08040, AT5G48410, AT5G48400, AT3G51860, AT5G11210, AT3G17790, AT2G29120	521	81	13998	2.32189	1	0.580274	72.7697
UP_SEQ_FEATURE	binding site:Substrate; via carbonyl oxygen	7	0.756757	0.0834761	AT4G36430, AT5G19880, AT3G49120, AT5G05340, AT4G37530, AT4G08770, AT4G15530	339	80	8885	2.29333	1	0.747726	73.2136
GOTERM_BP_FAT	GO:0055082~cellular chemical homeostasis	7	0.756757	0.084184	AT3G08040, AT5G48410, AT5G48400, AT3G51860, AT5G11210, AT3G17790, AT2G29120	521	82	13998	2.29357	1	0.58919	74.4556
GOTERM_BP_ALL	GO:0006873~cellular ion homeostasis	7	0.756757	0.0940333	AT3G08040, AT5G48410, AT5G48400, AT3G51860, AT5G11210, AT3G17790, AT2G29120	591	81	15221	2.22571	1	0.594812	78.9415
GOTERM_BP_ALL	GO:0055082~cellular chemical homeostasis	7	0.756757	0.0983317	AT3G08040, AT5G48410, AT5G48400, AT3G51860, AT5G11210, AT3G17790, AT2G29120	591	82	15221	2.19857	1	0.608678	80.4636
GOTERM_MF_FAT	GO:0070001~aspartic-type peptidase activity	7	0.756757	0.0983691	AT3G51350, AT3G51330, AT3G13235, AT1G65240, AT2G03120, AT1G49050, AT1G44130	575	82	14806	2.19813	1	0.561815	77.5078
GOTERM_MF_FAT	GO:0004190~aspartic-type endopeptidase activity	7	0.756757	0.0983691	AT3G51350, AT3G51330, AT3G13235, AT1G65240, AT2G03120, AT1G49050, AT1G44130	575	82	14806	2.19813	1	0.561815	77.5078
INTERPRO	IPR005788:Disulphide isomerase	6	0.648649	1.54561e-06	AT3G54960, AT1G21750, AT2G32920, AT2G47470, AT1G04980, AT1G77510	795	7	20885	22.5175	0.00121874	0.000406412	0.00236817
INTERPRO	IPR013200:HAD superfamily hydrolase-like, type 3	6	0.648649	2.99306e-05	AT1G68710, AT1G72700, AT3G25610, AT1G26130, AT1G17500, AT5G04930	795	11	20885	14.3293	0.023339	0.00235878	0.0458502
PIR_SUPERFAMILY	PIRSF002775:human multidrug resistance protein cMOAT2	6	0.648649	4.93446e-05	AT1G30410, AT1G30420, AT3G13090, AT2G47800, AT3G13100, AT3G13080	363	11	8556	12.8565	0.012748	0.012748	0.0644796
INTERPRO	IPR006539:ATPase, P-type, phospholipid-translocating, flippase	6	0.648649	4.97027e-05	AT1G68710, AT1G72700, AT3G25610, AT1G26130, AT1G17500, AT5G04930	795	12	20885	13.1352	0.0384574	0.0032627	0.076128
GOTERM_MF_FAT	GO:0015247~aminophospholipid transporter activity	6	0.648649	5.43361e-05	AT1G68710, AT1G72700, AT3G25610, AT1G26130, AT1G17500, AT5G04930	575	12	14806	12.8748	0.0269088	0.0024767	0.0782617
GOTERM_MF_FAT	GO:0004012~phospholipid-translocating ATPase activity	6	0.648649	5.43361e-05	AT1G68710, AT1G72700, AT3G25610, AT1G26130, AT1G17500, AT5G04930	575	12	14806	12.8748	0.0269088	0.0024767	0.0782617
GOTERM_MF_ALL	GO:0004012~phospholipid-translocating ATPase activity	6	0.648649	5.65275e-05	AT1G68710, AT1G72700, AT3G25610, AT1G26130, AT1G17500, AT5G04930	657	12	16788	12.7763	0.0312153	0.00226264	0.0826869
GOTERM_MF_ALL	GO:0015247~aminophospholipid transporter activity	6	0.648649	5.65275e-05	AT1G68710, AT1G72700, AT3G25610, AT1G26130, AT1G17500, AT5G04930	657	12	16788	12.7763	0.0312153	0.00226264	0.0826869
GOTERM_BP_FAT	GO:0015914~phospholipid transport	6	0.648649	0.000105137	AT1G68710, AT1G72700, AT3G25610, AT1G26130, AT1G17500, AT5G04930	521	14	13998	11.5147	0.0874146	0.00701173	0.163038
GOTERM_BP_ALL	GO:0015914~phospholipid transport	6	0.648649	0.000128708	AT1G68710, AT1G72700, AT3G25610, AT1G26130, AT1G17500, AT5G04930	591	14	15221	11.0377	0.119417	0.00603748	0.202848
GOTERM_MF_FAT	GO:0016862~intramolecular oxidoreductase activity, interconverting keto- and enol-groups	6	0.648649	0.000186987	AT3G54960, AT1G21750, AT2G32920, AT2G47470, AT1G04980, AT1G77510	575	15	14806	10.2998	0.0896044	0.00492866	0.269082
GOTERM_MF_FAT	GO:0016864~intramolecular oxidoreductase activity, transposing S-S bonds	6	0.648649	0.000186987	AT3G54960, AT1G21750, AT2G32920, AT2G47470, AT1G04980, AT1G77510	575	15	14806	10.2998	0.0896044	0.00492866	0.269082
GOTERM_MF_FAT	GO:0003756~protein disulfide isomerase activity	6	0.648649	0.000186987	AT3G54960, AT1G21750, AT2G32920, AT2G47470, AT1G04980, AT1G77510	575	15	14806	10.2998	0.0896044	0.00492866	0.269082
PIR_SUPERFAMILY	PIRSF036514:alpha-crystallin-related small heat shock protein	6	0.648649	0.000192415	AT4G27670, AT5G51440, AT1G07400, AT3G46230, AT5G12020, AT1G53540	363	14	8556	10.1015	0.0488018	0.0247061	0.251216
GOTERM_MF_ALL	GO:0016862~intramolecular oxidoreductase activity, interconverting keto- and enol-groups	6	0.648649	0.000194358	AT3G54960, AT1G21750, AT2G32920, AT2G47470, AT1G04980, AT1G77510	657	15	16788	10.221	0.10331	0.00435232	0.284034
GOTERM_MF_ALL	GO:0003756~protein disulfide isomerase activity	6	0.648649	0.000194358	AT3G54960, AT1G21750, AT2G32920, AT2G47470, AT1G04980, AT1G77510	657	15	16788	10.221	0.10331	0.00435232	0.284034
GOTERM_MF_ALL	GO:0016864~intramolecular oxidoreductase activity, transposing S-S bonds	6	0.648649	0.000194358	AT3G54960, AT1G21750, AT2G32920, AT2G47470, AT1G04980, AT1G77510	657	15	16788	10.221	0.10331	0.00435232	0.284034
GOTERM_MF_FAT	GO:0042910~xenobiotic transporter activity	6	0.648649	0.000263347	AT1G30410, AT1G30420, AT3G13090, AT2G47800, AT3G13100, AT3G13080	575	16	14806	9.65609	0.12385	0.00658909	0.378775
GOTERM_MF_FAT	GO:0008559~xenobiotic-transporting ATPase activity	6	0.648649	0.000263347	AT1G30410, AT1G30420, AT3G13090, AT2G47800, AT3G13100, AT3G13080	575	16	14806	9.65609	0.12385	0.00658909	0.378775
GOTERM_MF_ALL	GO:0042910~xenobiotic transporter activity	6	0.648649	0.00027365	AT1G30410, AT1G30420, AT3G13090, AT2G47800, AT3G13100, AT3G13080	657	16	16788	9.58219	0.142332	0.00567047	0.399695
GOTERM_MF_ALL	GO:0008559~xenobiotic-transporting ATPase activity	6	0.648649	0.00027365	AT1G30410, AT1G30420, AT3G13090, AT2G47800, AT3G13100, AT3G13080	657	16	16788	9.58219	0.142332	0.00567047	0.399695
GOTERM_MF_FAT	GO:0005548~phospholipid transporter activity	6	0.648649	0.000484339	AT1G68710, AT1G72700, AT3G25610, AT1G26130, AT1G17500, AT5G04930	575	18	14806	8.58319	0.215883	0.0109935	0.695598
GOTERM_MF_ALL	GO:0005548~phospholipid transporter activity	6	0.648649	0.000502996	AT1G68710, AT1G72700, AT3G25610, AT1G26130, AT1G17500, AT5G04930	657	18	16788	8.5175	0.245916	0.00906357	0.733534
PIR_SUPERFAMILY	PIRSF036780:putative receptor-like protein kinase, plant type	6	0.648649	0.00347796	AT3G45330, AT5G60280, AT3G45410, AT3G59700, AT5G65600, AT5G01550	363	25	8556	5.65686	0.595801	0.20265	4.45186
GOTERM_BP_FAT	GO:0050778~positive regulation of immune response	6	0.648649	0.00393513	AT3G05360, AT1G71220, AT1G08450, AT1G19250, AT4G12720, AT5G40990	521	29	13998	5.55881	0.967623	0.115304	5.93558
GOTERM_BP_FAT	GO:0045089~positive regulation of innate immune response	6	0.648649	0.00393513	AT3G05360, AT1G71220, AT1G08450, AT1G19250, AT4G12720, AT5G40990	521	29	13998	5.55881	0.967623	0.115304	5.93558
GOTERM_BP_FAT	GO:0002684~positive regulation of immune system process	6	0.648649	0.00393513	AT3G05360, AT1G71220, AT1G08450, AT1G19250, AT4G12720, AT5G40990	521	29	13998	5.55881	0.967623	0.115304	5.93558
GOTERM_BP_FAT	GO:0002218~activation of innate immune response	6	0.648649	0.00393513	AT3G05360, AT1G71220, AT1G08450, AT1G19250, AT4G12720, AT5G40990	521	29	13998	5.55881	0.967623	0.115304	5.93558
GOTERM_BP_FAT	GO:0002253~activation of immune response	6	0.648649	0.00393513	AT3G05360, AT1G71220, AT1G08450, AT1G19250, AT4G12720, AT5G40990	521	29	13998	5.55881	0.967623	0.115304	5.93558
GOTERM_BP_ALL	GO:0050778~positive regulation of immune response	6	0.648649	0.00471973	AT3G05360, AT1G71220, AT1G08450, AT1G19250, AT4G12720, AT5G40990	591	29	15221	5.32855	0.990666	0.112946	7.19149
GOTERM_BP_ALL	GO:0045089~positive regulation of innate immune response	6	0.648649	0.00471973	AT3G05360, AT1G71220, AT1G08450, AT1G19250, AT4G12720, AT5G40990	591	29	15221	5.32855	0.990666	0.112946	7.19149
GOTERM_BP_ALL	GO:0002684~positive regulation of immune system process	6	0.648649	0.00471973	AT3G05360, AT1G71220, AT1G08450, AT1G19250, AT4G12720, AT5G40990	591	29	15221	5.32855	0.990666	0.112946	7.19149
GOTERM_BP_ALL	GO:0002253~activation of immune response	6	0.648649	0.00471973	AT3G05360, AT1G71220, AT1G08450, AT1G19250, AT4G12720, AT5G40990	591	29	15221	5.32855	0.990666	0.112946	7.19149
GOTERM_BP_ALL	GO:0002218~activation of innate immune response	6	0.648649	0.00471973	AT3G05360, AT1G71220, AT1G08450, AT1G19250, AT4G12720, AT5G40990	591	29	15221	5.32855	0.990666	0.112946	7.19149
INTERPRO	IPR002068:Heat shock protein Hsp20	6	0.648649	0.0050707	AT4G27670, AT5G51440, AT1G07400, AT3G46230, AT5G12020, AT1G53540	795	30	20885	5.25409	0.981884	0.108276	7.49352
KEGG_PATHWAY	ath00380:Tryptophan metabolism	6	0.648649	0.00520932	AT2G44460, AT4G31500, AT3G44300, AT2G30770, AT4G39950, AT5G20960	80	36	2458	5.12083	0.291577	0.291577	5.20005
GOTERM_BP_FAT	GO:0031349~positive regulation of defense response	6	0.648649	0.00529771	AT3G05360, AT1G71220, AT1G08450, AT1G19250, AT4G12720, AT5G40990	521	31	13998	5.20017	0.99016	0.138494	7.91283
GOTERM_BP_FAT	GO:0009627~systemic acquired resistance	6	0.648649	0.00609081	AT2G14610, AT1G74710, AT3G52430, AT1G22070, AT1G19250, AT5G40990	521	32	13998	5.03767	0.995084	0.148765	9.04572
GOTERM_BP_ALL	GO:0031349~positive regulation of defense response	6	0.648649	0.00633702	AT3G05360, AT1G71220, AT1G08450, AT1G19250, AT4G12720, AT5G40990	591	31	15221	4.98477	0.998128	0.133027	9.54224
GOTERM_MF_FAT	GO:0005319~lipid transporter activity	6	0.648649	0.00633921	AT1G68710, AT1G72700, AT3G25610, AT1G26130, AT1G17500, AT5G04930	575	31	14806	4.98379	0.958927	0.0896212	8.75566
GOTERM_MF_ALL	GO:0005319~lipid transporter activity	6	0.648649	0.00655933	AT1G68710, AT1G72700, AT3G25610, AT1G26130, AT1G17500, AT5G04930	657	31	16788	4.94565	0.975075	0.0771225	9.18095
GOTERM_BP_ALL	GO:0009627~systemic acquired resistance	6	0.648649	0.00727601	AT2G14610, AT1G74710, AT3G52430, AT1G22070, AT1G19250, AT5G40990	591	32	15221	4.829	0.999265	0.14814	10.8814
GOTERM_BP_FAT	GO:0045088~regulation of innate immune response	6	0.648649	0.00896486	AT3G05360, AT1G71220, AT1G08450, AT1G19250, AT4G12720, AT5G40990	521	35	13998	4.60587	0.999604	0.19083	13.0428
GOTERM_BP_ALL	GO:0045088~regulation of innate immune response	6	0.648649	0.0106668	AT3G05360, AT1G71220, AT1G08450, AT1G19250, AT4G12720, AT5G40990	591	35	15221	4.41508	0.999975	0.178162	15.5641
GOTERM_MF_FAT	GO:0042277~peptide binding	6	0.648649	0.015009	AT1G02920, AT2G16600, AT1G02930, AT1G29330, AT5G58710, AT2G47730	575	38	14806	4.06572	0.999495	0.190127	19.5791
GOTERM_MF_ALL	GO:0042277~peptide binding	6	0.648649	0.0155005	AT1G02920, AT2G16600, AT1G02930, AT1G29330, AT5G58710, AT2G47730	657	38	16788	4.03461	0.999844	0.155099	20.4354
GOTERM_BP_ALL	GO:0002682~regulation of immune system process	6	0.648649	0.0184695	AT3G05360, AT1G71220, AT1G08450, AT1G19250, AT4G12720, AT5G40990	591	40	15221	3.8632	1	0.25008	25.4789
GOTERM_BP_ALL	GO:0050776~regulation of immune response	6	0.648649	0.0184695	AT3G05360, AT1G71220, AT1G08450, AT1G19250, AT4G12720, AT5G40990	591	40	15221	3.8632	1	0.25008	25.4789
GOTERM_MF_FAT	GO:0016860~intramolecular oxidoreductase activity	6	0.648649	0.0269009	AT3G54960, AT1G21750, AT2G32920, AT2G47470, AT1G04980, AT1G77510	575	44	14806	3.5113	0.999999	0.272655	32.4911
GOTERM_MF_ALL	GO:0016860~intramolecular oxidoreductase activity	6	0.648649	0.0277375	AT3G54960, AT1G21750, AT2G32920, AT2G47470, AT1G04980, AT1G77510	657	44	16788	3.48443	1	0.234685	33.7429
PIR_SUPERFAMILY	PIRSF000592:calcium-dependent protein kinase	6	0.648649	0.0283024	AT4G04695, AT4G21940, AT3G49370, AT4G04710, AT1G76040, AT4G09570	363	41	8556	3.4493	0.999427	0.525966	31.2903
SP_PIR_KEYWORDS	Pyrrolidone carboxylic acid	6	0.648649	0.0310341	AT5G19880, AT1G35230, AT2G14610, AT3G49120, AT4G37530, AT4G08770	901	52	26538	3.39853	0.999466	0.188845	33.4123
INTERPRO	IPR004046:Glutathione S-transferase, C-terminal	6	0.648649	0.0349285	AT3G09270, AT1G02920, AT1G78340, AT1G02930, AT2G47730, AT2G02390	795	48	20885	3.28381	1	0.373448	42.0013
GOTERM_BP_FAT	GO:0030005~cellular di-, tri-valent inorganic cation homeostasis	6	0.648649	0.037292	AT3G08040, AT5G48410, AT5G48400, AT3G51860, AT5G11210, AT2G29120	521	50	13998	3.22411	1	0.394062	44.5566
GOTERM_BP_ALL	GO:0030005~cellular di-, tri-valent inorganic cation homeostasis	6	0.648649	0.0435206	AT3G08040, AT5G48410, AT5G48400, AT3G51860, AT5G11210, AT2G29120	591	50	15221	3.09056	1	0.414988	50.4378
KEGG_PATHWAY	ath04144:Endocytosis	6	0.648649	0.0554916	AT1G60890, AT5G02490, AT1G29330, AT4G11840, AT5G63880, AT3G12580	80	65	2458	2.83615	0.976902	0.466341	44.218
GOTERM_MF_FAT	GO:0008483~transaminase activity	6	0.648649	0.0574164	AT2G13810, AT4G35630, AT1G10070, AT2G24850, AT1G72330, AT3G24090	575	54	14806	2.86106	1	0.417078	57.3433
GOTERM_MF_ALL	GO:0008483~transaminase activity	6	0.648649	0.0590492	AT2G13810, AT4G35630, AT1G10070, AT2G24850, AT1G72330, AT3G24090	657	54	16788	2.83917	1	0.36191	58.9611
GOTERM_BP_FAT	GO:0055066~di-, tri-valent inorganic cation homeostasis	6	0.648649	0.0598878	AT3G08040, AT5G48410, AT5G48400, AT3G51860, AT5G11210, AT2G29120	521	57	13998	2.82816	1	0.502303	61.6494
GOTERM_BP_ALL	GO:0055066~di-, tri-valent inorganic cation homeostasis	6	0.648649	0.0692825	AT3G08040, AT5G48410, AT5G48400, AT3G51860, AT5G11210, AT2G29120	591	57	15221	2.71102	1	0.515121	67.7827
SP_PIR_KEYWORDS	EF hand	6	0.648649	0.0693582	AT4G21940, AT4G37010, AT4G04710, AT4G14640, AT5G37780, AT4G09570	901	65	26538	2.71883	1	0.295736	60.4335
INTERPRO	IPR002528:Multi antimicrobial extrusion protein MatE	6	0.648649	0.0774049	AT3G08040, AT4G39030, AT3G23560, AT2G04070, AT4G23030, AT2G04100	795	60	20885	2.62704	1	0.612772	70.8997
INTERPRO	IPR003960:ATPase, AAA-type, conserved site	6	0.648649	0.0863603	AT5G20000, AT5G40010, AT3G28580, AT5G17760, AT3G53230, AT4G04910	795	62	20885	2.5423	1	0.638692	74.9395
UP_SEQ_FEATURE	region of interest:4 X approximate repeats	5	0.540541	9.98383e-06	AT1G09210, AT1G56340, AT5G07340, AT5G61790, AT1G08450	339	5	8885	26.2094	0.0070734	0.00101356	0.0150866
INTERPRO	IPR018124:Calreticulin/calnexin, conserved site	5	0.540541	1.00555e-05	AT1G09210, AT1G56340, AT5G07340, AT5G61790, AT1G08450	795	5	20885	26.2704	0.00790245	0.00132143	0.0154061
INTERPRO	IPR001580:Calreticulin/calnexin	5	0.540541	1.00555e-05	AT1G09210, AT1G56340, AT5G07340, AT5G61790, AT1G08450	795	5	20885	26.2704	0.00790245	0.00132143	0.0154061
SP_PIR_KEYWORDS	stress-induced protein	5	0.540541	8.24711e-05	AT5G42020, AT4G27670, AT5G52300, AT5G12020, AT3G12580	901	8	26538	18.4087	0.0195184	0.00131323	0.106327
SMART	SM00244:PHB	5	0.540541	0.00188421	AT5G64870, AT2G03510, AT1G69840, AT5G51570, AT5G25260	252	17	7691	8.97642	0.19498	0.0527784	2.12538
INTERPRO	IPR001107:Band 7 protein	5	0.540541	0.00332052	AT5G64870, AT2G03510, AT1G69840, AT5G51570, AT5G25260	795	17	20885	7.7266	0.927506	0.0811692	4.96853
SP_PIR_KEYWORDS	calcium transport	5	0.540541	0.0049599	AT4G37640, AT3G22910, AT3G51860, AT3G63380, AT4G29900	901	21	26538	7.01284	0.695281	0.0464226	6.21233
UP_SEQ_FEATURE	domain:FH2	5	0.540541	0.00736885	AT5G07780, AT5G07650, AT5G07760, AT5G07770, AT1G42980	339	21	8885	6.24034	0.994798	0.156026	10.5751
INTERPRO	IPR015425:Actin-binding FH2	5	0.540541	0.00740188	AT5G07780, AT5G07650, AT5G07760, AT5G07770, AT1G42980	795	21	20885	6.25487	0.997154	0.133221	10.7594
GOTERM_BP_FAT	GO:0006012~galactose metabolic process	5	0.540541	0.0110756	AT4G25900, AT5G44480, AT4G10960, AT4G20460, AT1G30620	521	24	13998	5.59741	0.999938	0.201753	15.873
GOTERM_BP_FAT	GO:0010193~response to ozone	5	0.540541	0.0128063	AT5G49570, AT1G15520, AT5G27600, AT4G11170, AT4G12720	521	25	13998	5.37351	0.999987	0.220566	18.1291
GOTERM_BP_FAT	GO:0006816~calcium ion transport	5	0.540541	0.0128063	AT4G37640, AT3G22910, AT3G51860, AT3G63380, AT4G29900	521	25	13998	5.37351	0.999987	0.220566	18.1291
GOTERM_BP_ALL	GO:0006012~galactose metabolic process	5	0.540541	0.0128065	AT4G25900, AT5G44480, AT4G10960, AT4G20460, AT1G30620	591	24	15221	5.36555	0.999997	0.200215	18.3993
GOTERM_BP_FAT	GO:0006874~cellular calcium ion homeostasis	5	0.540541	0.0147004	AT5G48410, AT5G48400, AT3G51860, AT5G11210, AT2G29120	521	26	13998	5.16684	0.999997	0.231216	20.5332
GOTERM_BP_FAT	GO:0055074~calcium ion homeostasis	5	0.540541	0.0147004	AT5G48410, AT5G48400, AT3G51860, AT5G11210, AT2G29120	521	26	13998	5.16684	0.999997	0.231216	20.5332
GOTERM_BP_ALL	GO:0006816~calcium ion transport	5	0.540541	0.0147889	AT4G37640, AT3G22910, AT3G51860, AT3G63380, AT4G29900	591	25	15221	5.15093	1	0.211347	20.9463
GOTERM_BP_ALL	GO:0010193~response to ozone	5	0.540541	0.0147889	AT5G49570, AT1G15520, AT5G27600, AT4G11170, AT4G12720	591	25	15221	5.15093	1	0.211347	20.9463
GOTERM_BP_ALL	GO:0006874~cellular calcium ion homeostasis	5	0.540541	0.0169548	AT5G48410, AT5G48400, AT3G51860, AT5G11210, AT2G29120	591	26	15221	4.95282	1	0.235225	23.6439
GOTERM_BP_ALL	GO:0055074~calcium ion homeostasis	5	0.540541	0.0169548	AT5G48410, AT5G48400, AT3G51860, AT5G11210, AT2G29120	591	26	15221	4.95282	1	0.235225	23.6439
GOTERM_BP_FAT	GO:0009863~salicylic acid mediated signaling pathway	5	0.540541	0.0214065	AT5G01900, AT5G13320, AT3G52430, AT1G22070, AT5G06960	521	29	13998	4.63234	1	0.308668	28.5247
GOTERM_BP_ALL	GO:0009863~salicylic acid mediated signaling pathway	5	0.540541	0.0245964	AT5G01900, AT5G13320, AT3G52430, AT1G22070, AT5G06960	591	29	15221	4.44046	1	0.299945	32.4883
SP_PIR_KEYWORDS	Aspartyl protease	5	0.540541	0.0357836	AT3G51350, AT3G51330, AT1G65240, AT1G49050, AT1G44130	901	37	26538	3.98026	0.999835	0.209729	37.5017
GOTERM_MF_FAT	GO:0016857~racemase and epimerase activity, acting on carbohydrates and derivatives	5	0.540541	0.0375793	AT4G25900, AT5G44480, AT4G10960, AT4G20460, AT1G30620	575	33	14806	3.90145	1	0.341644	42.4144
GOTERM_MF_ALL	GO:0016857~racemase and epimerase activity, acting on carbohydrates and derivatives	5	0.540541	0.0385376	AT4G25900, AT5G44480, AT4G10960, AT4G20460, AT1G30620	657	33	16788	3.87159	1	0.29528	43.7344
UP_SEQ_FEATURE	region of interest:Autoinhibitory domain	5	0.540541	0.0388519	AT4G04695, AT4G21940, AT4G04710, AT1G76040, AT4G09570	339	34	8885	3.85433	1	0.523571	45.0553
GOTERM_MF_FAT	GO:0004683~calmodulin-dependent protein kinase activity	5	0.540541	0.0452874	AT4G04695, AT4G21940, AT4G04710, AT1G76040, AT4G09570	575	35	14806	3.67851	1	0.37799	48.7145
SP_PIR_KEYWORDS	pyruvate	5	0.540541	0.0457712	AT5G63680, AT2G36580, AT5G56350, AT4G15530, AT2G25520	901	40	26538	3.68174	0.999986	0.224688	45.3564
GOTERM_MF_ALL	GO:0004683~calmodulin-dependent protein kinase activity	5	0.540541	0.0464192	AT4G04695, AT4G21940, AT4G04710, AT1G76040, AT4G09570	657	35	16788	3.65036	1	0.320534	50.1195
SP_PIR_KEYWORDS	Aminotransferase	5	0.540541	0.0532054	AT2G13810, AT4G35630, AT1G10070, AT2G24850, AT1G72330	901	42	26538	3.50642	0.999998	0.242717	50.6003
GOTERM_BP_FAT	GO:0009850~auxin metabolic process	5	0.540541	0.0556111	AT5G54140, AT4G31500, AT3G44300, AT4G39950, AT5G20960	521	39	13998	3.44456	1	0.485068	58.8507
GOTERM_CC_ALL	GO:0044421~extracellular region part	5	0.540541	0.0570527	AT5G24090, AT1G21310, AT1G76930, AT5G40990, AT1G70170	595	41	16687	3.42017	0.999993	0.573354	52.1979
GOTERM_MF_FAT	GO:0016854~racemase and epimerase activity	5	0.540541	0.0583757	AT4G25900, AT5G44480, AT4G10960, AT4G20460, AT1G30620	575	38	14806	3.3881	1	0.416781	57.9645
GOTERM_MF_ALL	GO:0016854~racemase and epimerase activity	5	0.540541	0.0597905	AT4G25900, AT5G44480, AT4G10960, AT4G20460, AT1G30620	657	38	16788	3.36217	1	0.358165	59.4317
GOTERM_CC_FAT	GO:0044421~extracellular region part	5	0.540541	0.0617924	AT5G24090, AT1G21310, AT1G76930, AT5G40990, AT1G70170	505	41	13779	3.32746	0.999992	0.62594	54.5816
GOTERM_BP_ALL	GO:0009850~auxin metabolic process	5	0.540541	0.0631193	AT5G54140, AT4G31500, AT3G44300, AT4G39950, AT5G20960	591	39	15221	3.30188	1	0.492406	64.2474
UP_SEQ_FEATURE	region of interest:Calmodulin-binding	5	0.540541	0.0742701	AT3G17690, AT3G45290, AT1G01340, AT4G01010, AT1G11310	339	42	8885	3.12017	1	0.729213	68.8464
GOTERM_BP_FAT	GO:0055065~metal ion homeostasis	5	0.540541	0.0744706	AT5G48410, AT5G48400, AT3G51860, AT5G11210, AT2G29120	521	43	13998	3.12414	1	0.560045	69.9112
GOTERM_BP_FAT	GO:0006875~cellular metal ion homeostasis	5	0.540541	0.0744706	AT5G48410, AT5G48400, AT3G51860, AT5G11210, AT2G29120	521	43	13998	3.12414	1	0.560045	69.9112
GOTERM_BP_FAT	GO:0009644~response to high light intensity	5	0.540541	0.0796309	AT4G27670, AT5G12030, AT2G29500, AT3G12580, AT4G12400	521	44	13998	3.05313	1	0.580963	72.4119
GOTERM_BP_ALL	GO:0006875~cellular metal ion homeostasis	5	0.540541	0.0841231	AT5G48410, AT5G48400, AT3G51860, AT5G11210, AT2G29120	591	43	15221	2.99473	1	0.56954	74.9985
GOTERM_BP_ALL	GO:0055065~metal ion homeostasis	5	0.540541	0.0841231	AT5G48410, AT5G48400, AT3G51860, AT5G11210, AT2G29120	591	43	15221	2.99473	1	0.56954	74.9985
GOTERM_BP_ALL	GO:0009644~response to high light intensity	5	0.540541	0.0898462	AT4G27670, AT5G12030, AT2G29500, AT3G12580, AT4G12400	591	44	15221	2.92667	1	0.587628	77.3526
UP_SEQ_FEATURE	repeat:2-4	4	0.432432	0.000515418	AT1G21310, AT5G07340, AT5G61790, AT1G76930	339	5	8885	20.9676	0.306883	0.0181609	0.776077
SP_PIR_KEYWORDS	heat shock	4	0.432432	0.00122828	AT4G27670, AT5G12020, AT1G53540, AT3G12580	901	7	26538	16.8308	0.254529	0.0138902	1.57282
PIR_SUPERFAMILY	PIRSF001487:protein disulfide-isomerase	4	0.432432	0.00358826	AT3G54960, AT1G21750, AT2G47470, AT1G77510	363	8	8556	11.7851	0.607267	0.170494	4.59
GOTERM_BP_FAT	GO:0046685~response to arsenic	4	0.432432	0.00503087	AT4G33540, AT5G52640, AT4G13180, AT1G72680	521	10	13998	10.747	0.987573	0.13607	7.52871
UP_SEQ_FEATURE	region of interest:Interaction with calmodulin	4	0.432432	0.00536418	AT4G37640, AT3G22910, AT3G63380, AT4G29900	339	10	8885	10.4838	0.978164	0.123544	7.80665
INTERPRO	IPR006408:ATPase, P-type, calcium-transporting, PMCA-type	4	0.432432	0.00537597	AT4G37640, AT3G22910, AT3G63380, AT4G29900	795	10	20885	10.5082	0.98578	0.108588	7.92746
INTERPRO	IPR005886:UDP-glucose 4-epimerase	4	0.432432	0.00537597	AT5G44480, AT4G10960, AT4G20460, AT1G30620	795	10	20885	10.5082	0.98578	0.108588	7.92746
GOTERM_BP_ALL	GO:0046685~response to arsenic	4	0.432432	0.00566981	AT4G33540, AT5G52640, AT4G13180, AT1G72680	591	10	15221	10.3019	0.996367	0.128045	8.57928
GOTERM_MF_FAT	GO:0003978~UDP-glucose 4-epimerase activity	4	0.432432	0.00567157	AT5G44480, AT4G10960, AT4G20460, AT1G30620	575	10	14806	10.2998	0.942458	0.0853612	7.86833
GOTERM_MF_ALL	GO:0003978~UDP-glucose 4-epimerase activity	4	0.432432	0.00580103	AT5G44480, AT4G10960, AT4G20460, AT1G30620	657	10	16788	10.221	0.961759	0.074768	8.16124
GOTERM_BP_FAT	GO:0010204~defense response signaling pathway, resistance gene-independent	4	0.432432	0.00672832	AT3G05360, AT1G71220, AT1G08450, AT1G19250	521	11	13998	9.77002	0.997187	0.154487	9.94689
INTERPRO	IPR014011:Disease resistance, plant	4	0.432432	0.00718482	AT1G33560, AT3G26470, AT5G66630, AT5G66910	795	11	20885	9.55289	0.996618	0.13258	10.4599
INTERPRO	IPR002168:Lipase, GDXG, active site	4	0.432432	0.00718482	AT5G16080, AT3G63010, AT1G68620, AT1G47480	795	11	20885	9.55289	0.996618	0.13258	10.4599
GOTERM_BP_ALL	GO:0010204~defense response signaling pathway, resistance gene-independent	4	0.432432	0.00757357	AT3G05360, AT1G71220, AT1G08450, AT1G19250	591	11	15221	9.36533	0.999453	0.150652	11.3018
INTERPRO	IPR000348:emp24/gp25L/p24	4	0.432432	0.00931186	AT1G14010, AT1G26690, AT1G21900, AT3G07680	795	12	20885	8.75681	0.999377	0.148254	13.3546
PIR_SUPERFAMILY	PIRSF017859:PIRSF017859	4	0.432432	0.00961707	AT3G28580, AT3G28540, AT3G28510, AT1G43910	363	11	8556	8.571	0.918938	0.30158	11.8662
PIR_SUPERFAMILY	PIRSF002581:chaperone HSP70	4	0.432432	0.00961707	AT5G42020, AT5G02490, AT5G28540, AT3G12580	363	11	8556	8.571	0.918938	0.30158	11.8662
UP_SEQ_FEATURE	domain:GST N-terminal	4	0.432432	0.0117457	AT1G02920, AT1G02930, AT2G47730, AT2G02390	339	13	8885	8.06444	0.999775	0.230888	16.3519
PIR_SUPERFAMILY	PIRSF006015:esterase	4	0.432432	0.012426	AT5G16080, AT3G63010, AT1G68620, AT1G47480	363	12	8556	7.85675	0.961264	0.303176	15.0781
INTERPRO	IPR006068:ATPase, P-type cation-transporter, C-terminal	4	0.432432	0.0145598	AT4G37640, AT3G22910, AT3G63380, AT4G29900	795	14	20885	7.50584	0.999991	0.214226	20.1266
GOTERM_BP_FAT	GO:0052482~cell wall thickening during defense response	4	0.432432	0.0198963	AT4G31500, AT3G54640, AT4G39950, AT1G72680	521	16	13998	6.71689	1	0.295091	26.7936
GOTERM_BP_FAT	GO:0052544~callose deposition in cell wall during defense response	4	0.432432	0.0198963	AT4G31500, AT3G54640, AT4G39950, AT1G72680	521	16	13998	6.71689	1	0.295091	26.7936
GOTERM_BP_ALL	GO:0052482~cell wall thickening during defense response	4	0.432432	0.0222612	AT4G31500, AT3G54640, AT4G39950, AT1G72680	591	16	15221	6.43866	1	0.282498	29.893
GOTERM_BP_ALL	GO:0052544~callose deposition in cell wall during defense response	4	0.432432	0.0222612	AT4G31500, AT3G54640, AT4G39950, AT1G72680	591	16	15221	6.43866	1	0.282498	29.893
GOTERM_MF_FAT	GO:0005388~calcium-transporting ATPase activity	4	0.432432	0.0222681	AT4G37640, AT3G22910, AT3G63380, AT4G29900	575	16	14806	6.43739	0.999988	0.246196	27.7094
GOTERM_MF_ALL	GO:0005388~calcium-transporting ATPase activity	4	0.432432	0.0227431	AT4G37640, AT3G22910, AT3G63380, AT4G29900	657	16	16788	6.38813	0.999998	0.205838	28.5842
GOTERM_BP_FAT	GO:0031348~negative regulation of defense response	4	0.432432	0.0235071	AT4G39030, AT1G11310, AT1G74710, AT3G52430	521	17	13998	6.32178	1	0.323268	30.869
KEGG_PATHWAY	ath00980:Metabolism of xenobiotics by cytochrome P450	4	0.432432	0.0245645	AT1G65820, AT2G29460, AT1G02920, AT2G47730	80	20	2458	6.145	0.806311	0.421414	22.4536
UP_SEQ_FEATURE	domain:GST C-terminal	4	0.432432	0.0249625	AT1G02920, AT1G02930, AT2G47730, AT2G02390	339	17	8885	6.16693	1	0.384779	31.7521
SMART	SM00079:PBPe	4	0.432432	0.0259694	AT5G48410, AT5G48400, AT5G11210, AT2G29120	252	20	7691	6.10397	0.951488	0.350971	25.8976
GOTERM_BP_ALL	GO:0031348~negative regulation of defense response	4	0.432432	0.02627	AT4G39030, AT1G11310, AT1G74710, AT3G52430	591	17	15221	6.05992	1	0.309574	34.2927
GOTERM_MF_FAT	GO:0015085~calcium ion transmembrane transporter activity	4	0.432432	0.026278	AT4G37640, AT3G22910, AT3G63380, AT4G29900	575	17	14806	6.05872	0.999998	0.272605	31.8658
GOTERM_MF_FAT	GO:0080044~quercetin 7-O-glucosyltransferase activity	4	0.432432	0.026278	AT2G26480, AT5G59580, AT2G29750, AT4G34135	575	17	14806	6.05872	0.999998	0.272605	31.8658
GOTERM_MF_ALL	GO:0080044~quercetin 7-O-glucosyltransferase activity	4	0.432432	0.0268322	AT2G26480, AT5G59580, AT2G29750, AT4G34135	657	17	16788	6.01236	1	0.231318	32.8344
GOTERM_MF_ALL	GO:0015085~calcium ion transmembrane transporter activity	4	0.432432	0.0268322	AT4G37640, AT3G22910, AT3G63380, AT4G29900	657	17	16788	6.01236	1	0.231318	32.8344
GOTERM_BP_FAT	GO:0052542~callose deposition during defense response	4	0.432432	0.0274481	AT4G31500, AT3G54640, AT4G39950, AT1G72680	521	18	13998	5.97057	1	0.341293	35.0742
GOTERM_BP_FAT	GO:0052543~callose deposition in cell wall	4	0.432432	0.0274481	AT4G31500, AT3G54640, AT4G39950, AT1G72680	521	18	13998	5.97057	1	0.341293	35.0742
GOTERM_BP_ALL	GO:0052543~callose deposition in cell wall	4	0.432432	0.0306378	AT4G31500, AT3G54640, AT4G39950, AT1G72680	591	18	15221	5.72326	1	0.347532	38.7914
GOTERM_BP_ALL	GO:0052542~callose deposition during defense response	4	0.432432	0.0306378	AT4G31500, AT3G54640, AT4G39950, AT1G72680	591	18	15221	5.72326	1	0.347532	38.7914
GOTERM_BP_FAT	GO:0052386~cell wall thickening	4	0.432432	0.0317176	AT4G31500, AT3G54640, AT4G39950, AT1G72680	521	19	13998	5.65633	1	0.368524	39.3594
PIR_SUPERFAMILY	PIRSF027478:conserved protein with F-box domain, phloem-specific lectin	4	0.432432	0.0328575	AT2G02340, AT2G02350, AT1G80110, AT2G02360	363	17	8556	5.54594	0.999831	0.546009	35.3833
INTERPRO	IPR009038:GOLD	4	0.432432	0.0336849	AT1G14010, AT1G26690, AT1G21900, AT3G07680	795	19	20885	5.53062	1	0.372572	40.8455
INTERPRO	IPR006706:Extensin-like region	4	0.432432	0.0336849	AT1G21310, AT1G76930, AT1G26250, AT2G43150	795	19	20885	5.53062	1	0.372572	40.8455
GOTERM_BP_ALL	GO:0052386~cell wall thickening	4	0.432432	0.0353619	AT4G31500, AT3G54640, AT4G39950, AT1G72680	591	19	15221	5.42203	1	0.373765	43.3314
GOTERM_BP_FAT	GO:0052545~callose localization	4	0.432432	0.036313	AT4G31500, AT3G54640, AT4G39950, AT1G72680	521	20	13998	5.37351	1	0.390478	43.6751
SP_PIR_KEYWORDS	calcium binding	4	0.432432	0.0370462	AT4G21940, AT4G14640, AT5G37780, AT5G61790	901	22	26538	5.35526	0.999879	0.206529	38.5492
INTERPRO	IPR015683:Glutamate receptor-related	4	0.432432	0.0385397	AT5G48410, AT5G48400, AT5G11210, AT2G29120	795	20	20885	5.25409	1	0.39356	45.2388
INTERPRO	IPR013094:Alpha/beta hydrolase fold-3	4	0.432432	0.0385397	AT5G16080, AT3G63010, AT1G68620, AT1G47480	795	20	20885	5.25409	1	0.39356	45.2388
INTERPRO	IPR001828:Extracellular ligand-binding receptor	4	0.432432	0.0385397	AT5G48410, AT5G48400, AT5G11210, AT2G29120	795	20	20885	5.25409	1	0.39356	45.2388
INTERPRO	IPR017103:Ionotropic glutamate-like receptor, plant	4	0.432432	0.0385397	AT5G48410, AT5G48400, AT5G11210, AT2G29120	795	20	20885	5.25409	1	0.39356	45.2388
INTERPRO	IPR001320:Ionotropic glutamate receptor	4	0.432432	0.0385397	AT5G48410, AT5G48400, AT5G11210, AT2G29120	795	20	20885	5.25409	1	0.39356	45.2388
GOTERM_BP_ALL	GO:0052545~callose localization	4	0.432432	0.0404379	AT4G31500, AT3G54640, AT4G39950, AT1G72680	591	20	15221	5.15093	1	0.399376	47.857
GOTERM_MF_FAT	GO:0008066~glutamate receptor activity	4	0.432432	0.0404501	AT5G48410, AT5G48400, AT5G11210, AT2G29120	575	20	14806	5.14991	1	0.356622	44.8405
GOTERM_MF_FAT	GO:0005234~extracellular-glutamate-gated ion channel activity	4	0.432432	0.0404501	AT5G48410, AT5G48400, AT5G11210, AT2G29120	575	20	14806	5.14991	1	0.356622	44.8405
GOTERM_MF_FAT	GO:0005230~extracellular ligand-gated ion channel activity	4	0.432432	0.0404501	AT5G48410, AT5G48400, AT5G11210, AT2G29120	575	20	14806	5.14991	1	0.356622	44.8405
GOTERM_MF_FAT	GO:0004970~ionotropic glutamate receptor activity	4	0.432432	0.0404501	AT5G48410, AT5G48400, AT5G11210, AT2G29120	575	20	14806	5.14991	1	0.356622	44.8405
GOTERM_BP_FAT	GO:0009851~auxin biosynthetic process	4	0.432432	0.0412302	AT4G31500, AT3G44300, AT4G39950, AT5G20960	521	21	13998	5.11763	1	0.411913	47.9738
GOTERM_BP_FAT	GO:0033037~polysaccharide localization	4	0.432432	0.0412302	AT4G31500, AT3G54640, AT4G39950, AT1G72680	521	21	13998	5.11763	1	0.411913	47.9738
GOTERM_MF_ALL	GO:0005230~extracellular ligand-gated ion channel activity	4	0.432432	0.0412739	AT5G48410, AT5G48400, AT5G11210, AT2G29120	657	20	16788	5.1105	1	0.301118	46.0328
GOTERM_MF_ALL	GO:0008066~glutamate receptor activity	4	0.432432	0.0412739	AT5G48410, AT5G48400, AT5G11210, AT2G29120	657	20	16788	5.1105	1	0.301118	46.0328
GOTERM_MF_ALL	GO:0005234~extracellular-glutamate-gated ion channel activity	4	0.432432	0.0412739	AT5G48410, AT5G48400, AT5G11210, AT2G29120	657	20	16788	5.1105	1	0.301118	46.0328
GOTERM_MF_ALL	GO:0004970~ionotropic glutamate receptor activity	4	0.432432	0.0412739	AT5G48410, AT5G48400, AT5G11210, AT2G29120	657	20	16788	5.1105	1	0.301118	46.0328
GOTERM_BP_ALL	GO:0033037~polysaccharide localization	4	0.432432	0.0458601	AT4G31500, AT3G54640, AT4G39950, AT1G72680	591	21	15221	4.90565	1	0.41323	52.316
GOTERM_BP_ALL	GO:0009851~auxin biosynthetic process	4	0.432432	0.0458601	AT4G31500, AT3G44300, AT4G39950, AT5G20960	591	21	15221	4.90565	1	0.41323	52.316
PIR_SUPERFAMILY	PIRSF037090:Iontro_Glu-like_rcpt_pln	4	0.432432	0.0502049	AT5G48410, AT5G48400, AT5G11210, AT2G29120	363	20	8556	4.71405	0.999998	0.672421	48.9966
PIR_SUPERFAMILY	PIRSF037090:ionotropic glutamate-like receptor, plant type	4	0.432432	0.0502049	AT5G48410, AT5G48400, AT5G11210, AT2G29120	363	20	8556	4.71405	0.999998	0.672421	48.9966
GOTERM_MF_FAT	GO:0005217~intracellular ligand-gated ion channel activity	4	0.432432	0.0516371	AT5G48410, AT5G48400, AT5G11210, AT2G29120	575	22	14806	4.68174	1	0.406586	53.4159
GOTERM_BP_FAT	GO:0006586~indolalkylamine metabolic process	4	0.432432	0.052008	AT4G31500, AT3G54640, AT2G04400, AT4G39950	521	23	13998	4.67262	1	0.47087	56.3456
GOTERM_BP_FAT	GO:0006568~tryptophan metabolic process	4	0.432432	0.052008	AT4G31500, AT3G54640, AT2G04400, AT4G39950	521	23	13998	4.67262	1	0.47087	56.3456
GOTERM_MF_ALL	GO:0005217~intracellular ligand-gated ion channel activity	4	0.432432	0.0526642	AT5G48410, AT5G48400, AT5G11210, AT2G29120	657	22	16788	4.64591	1	0.340167	54.6921
SMART	SM00181:EGF	4	0.432432	0.0564556	AT1G61370, AT1G21250, AT1G21240, AT1G61380	252	27	7691	4.52146	0.998748	0.566281	48.4151
GOTERM_BP_ALL	GO:0006586~indolalkylamine metabolic process	4	0.432432	0.0577145	AT4G31500, AT3G54640, AT2G04400, AT4G39950	591	23	15221	4.47907	1	0.46823	60.8511
GOTERM_BP_ALL	GO:0006568~tryptophan metabolic process	4	0.432432	0.0577145	AT4G31500, AT3G54640, AT2G04400, AT4G39950	591	23	15221	4.47907	1	0.46823	60.8511
PIR_SUPERFAMILY	PIRSF001297:Na(+)/K(+)-transporting ATPase alpha chain	4	0.432432	0.0637778	AT4G37640, AT3G22910, AT3G63380, AT4G29900	363	22	8556	4.2855	1	0.70592	57.7437
PIR_SUPERFAMILY	PIRSF000641:receptor kinase, S-locus SRK type	4	0.432432	0.0637778	AT1G61490, AT1G61370, AT1G61380, AT1G61420	363	22	8556	4.2855	1	0.70592	57.7437
GOTERM_BP_FAT	GO:0010260~organ senescence	4	0.432432	0.0639986	AT2G35980, AT1G17020, AT5G39610, AT3G52430	521	25	13998	4.29881	1	0.517299	64.1709
GOTERM_BP_FAT	GO:0009225~nucleotide-sugar metabolic process	4	0.432432	0.0704288	AT3G46440, AT5G44480, AT4G20460, AT1G30620	521	26	13998	4.13347	1	0.548067	67.8061
GOTERM_BP_ALL	GO:0010260~organ senescence	4	0.432432	0.0708582	AT2G35980, AT1G17020, AT5G39610, AT3G52430	591	25	15221	4.12074	1	0.519753	68.6324
INTERPRO	IPR004014:ATPase, P-type cation-transporter, N-terminal	4	0.432432	0.0744545	AT4G37640, AT3G22910, AT3G63380, AT4G29900	795	26	20885	4.04161	1	0.609051	69.4408
INTERPRO	IPR015813:Pyruvate/Phosphoenolpyruvate kinase, catalytic core	4	0.432432	0.0744545	AT5G63680, AT2G36580, AT5G56350, AT4G15530	795	26	20885	4.04161	1	0.609051	69.4408
INTERPRO	IPR013227:PAN-2 domain	4	0.432432	0.0744545	AT1G61490, AT1G61370, AT1G61380, AT1G61420	795	26	20885	4.04161	1	0.609051	69.4408
GOTERM_BP_ALL	GO:0009225~nucleotide-sugar metabolic process	4	0.432432	0.0778891	AT3G46440, AT5G44480, AT4G20460, AT1G30620	591	26	15221	3.96225	1	0.544089	72.1747
UP_SEQ_FEATURE	short sequence motif:Nudix box	4	0.432432	0.0814495	AT3G26690, AT2G04450, AT4G12720, AT2G04430	339	27	8885	3.88288	1	0.746616	72.3045
INTERPRO	IPR006210:EGF-like	4	0.432432	0.081494	AT1G61370, AT1G21250, AT1G21240, AT1G61380	795	27	20885	3.89192	1	0.627057	72.8145
INTERPRO	IPR012951:Berberine/berberine-like	4	0.432432	0.081494	AT5G44390, AT1G26390, AT1G26380, AT1G26410	795	27	20885	3.89192	1	0.627057	72.8145
GOTERM_BP_FAT	GO:0006563~L-serine metabolic process	4	0.432432	0.0841139	AT4G35630, AT3G22460, AT1G17745, AT4G13890	521	28	13998	3.83822	1	0.593148	74.4252
SMART	SM00473:PAN_AP	4	0.432432	0.0851573	AT1G61490, AT1G61370, AT1G61380, AT1G61420	252	32	7691	3.81498	0.999964	0.640678	63.7169
UP_SEQ_FEATURE	domain:NAC	4	0.432432	0.0887671	AT1G01010, AT1G25580, AT2G43000, AT1G02220	339	28	8885	3.74421	1	0.76231	75.4577
GOTERM_BP_ALL	GO:0006563~L-serine metabolic process	4	0.432432	0.0928145	AT4G35630, AT3G22460, AT1G17745, AT4G13890	591	28	15221	3.67924	1	0.5932	78.49
UP_SEQ_FEATURE	domain:Nudix hydrolase	4	0.432432	0.0963494	AT3G26690, AT2G04450, AT4G12720, AT2G04430	339	29	8885	3.6151	1	0.777024	78.369
INTERPRO	IPR000086:NUDIX hydrolase, core	4	0.432432	0.0963866	AT3G26690, AT2G04450, AT4G12720, AT2G04430	795	29	20885	3.62351	1	0.675773	78.8378
INTERPRO	IPR001395:Aldo/keto reductase	4	0.432432	0.0963866	AT2G37760, AT4G17720, AT1G60730, AT2G37770	795	29	20885	3.62351	1	0.675773	78.8378
GOTERM_BP_FAT	GO:0009070~serine family amino acid biosynthetic process	4	0.432432	0.0988331	AT4G35630, AT3G22460, AT1G17745, AT2G21550	521	30	13998	3.58234	1	0.622245	80.1109
UP_SEQ_FEATURE	site:Lowers pKa of C-terminal Cys of first active site	3	0.324324	0.00421998	AT1G21750, AT2G47470, AT1G77510	339	3	8885	26.2094	0.950548	0.105384	6.19083
UP_SEQ_FEATURE	domain:Thioredoxin 1	3	0.324324	0.00421998	AT1G21750, AT2G47470, AT1G77510	339	3	8885	26.2094	0.950548	0.105384	6.19083
UP_SEQ_FEATURE	region of interest:3 X approximate repeats	3	0.324324	0.00421998	AT1G09210, AT1G56340, AT1G08450	339	3	8885	26.2094	0.950548	0.105384	6.19083
UP_SEQ_FEATURE	site:Lowers pKa of C-terminal Cys of second active site	3	0.324324	0.00421998	AT1G21750, AT2G47470, AT1G77510	339	3	8885	26.2094	0.950548	0.105384	6.19083
UP_SEQ_FEATURE	domain:Thioredoxin 2	3	0.324324	0.00421998	AT1G21750, AT2G47470, AT1G77510	339	3	8885	26.2094	0.950548	0.105384	6.19083
INTERPRO	IPR009169:Calreticulin	3	0.324324	0.00422129	AT1G09210, AT1G56340, AT1G08450	795	3	20885	26.2704	0.96448	0.0990463	6.27601
INTERPRO	IPR009033:Calreticulin/calnexin, P	3	0.324324	0.00422129	AT1G56340, AT5G07340, AT5G61790	795	3	20885	26.2704	0.96448	0.0990463	6.27601
PIR_SUPERFAMILY	PIRSF002356:Calreticulin	3	0.324324	0.00520579	AT1G09210, AT1G56340, AT1G08450	363	3	8556	23.5702	0.742579	0.20242	6.5948
INTERPRO	IPR005792:Protein disulphide isomerase	3	0.324324	0.0082298	AT3G54960, AT1G21750, AT1G77510	795	4	20885	19.7028	0.998527	0.143792	11.8931
GOTERM_MF_FAT	GO:0050373~UDP-arabinose 4-epimerase activity	3	0.324324	0.00854559	AT5G44480, AT4G20460, AT1G30620	575	4	14806	19.3122	0.986544	0.11582	11.6318
GOTERM_MF_ALL	GO:0050373~UDP-arabinose 4-epimerase activity	3	0.324324	0.00867968	AT5G44480, AT4G20460, AT1G30620	657	4	16788	19.1644	0.992483	0.091439	11.9766
INTERPRO	IPR003293:Anti-sense to fibroblast growth factor protein GFG	3	0.324324	0.0266943	AT2G04450, AT4G12720, AT2G04430	795	7	20885	11.2588	1	0.326545	33.9377
GOTERM_BP_FAT	GO:0052317~camalexin metabolic process	3	0.324324	0.0332386	AT3G26830, AT2G30770, AT4G39950	521	8	13998	10.0753	1	0.373002	40.821
GOTERM_BP_FAT	GO:0010120~camalexin biosynthetic process	3	0.324324	0.0332386	AT3G26830, AT2G30770, AT4G39950	521	8	13998	10.0753	1	0.373002	40.821
GOTERM_BP_FAT	GO:0051592~response to calcium ion	3	0.324324	0.0332386	AT3G51860, AT4G14640, AT5G37780	521	8	13998	10.0753	1	0.373002	40.821
INTERPRO	IPR013657:UAA transporter	3	0.324324	0.0347071	AT4G23010, AT2G02810, AT1G14360	795	8	20885	9.85142	1	0.376483	41.797
GOTERM_BP_ALL	GO:0051592~response to calcium ion	3	0.324324	0.0359613	AT3G51860, AT4G14640, AT5G37780	591	8	15221	9.65799	1	0.374952	43.8844
GOTERM_BP_ALL	GO:0010120~camalexin biosynthetic process	3	0.324324	0.0359613	AT3G26830, AT2G30770, AT4G39950	591	8	15221	9.65799	1	0.374952	43.8844
GOTERM_BP_ALL	GO:0052317~camalexin metabolic process	3	0.324324	0.0359613	AT3G26830, AT2G30770, AT4G39950	591	8	15221	9.65799	1	0.374952	43.8844
GOTERM_BP_FAT	GO:0046217~indole phytoalexin metabolic process	3	0.324324	0.0417009	AT3G26830, AT2G30770, AT4G39950	521	9	13998	8.95585	1	0.411041	48.3687
GOTERM_BP_FAT	GO:0042431~indole metabolic process	3	0.324324	0.0417009	AT3G26830, AT2G30770, AT4G39950	521	9	13998	8.95585	1	0.411041	48.3687
GOTERM_BP_FAT	GO:0052315~phytoalexin biosynthetic process	3	0.324324	0.0417009	AT3G26830, AT2G30770, AT4G39950	521	9	13998	8.95585	1	0.411041	48.3687
GOTERM_BP_FAT	GO:0052314~phytoalexin metabolic process	3	0.324324	0.0417009	AT3G26830, AT2G30770, AT4G39950	521	9	13998	8.95585	1	0.411041	48.3687
GOTERM_BP_FAT	GO:0009700~indole phytoalexin biosynthetic process	3	0.324324	0.0417009	AT3G26830, AT2G30770, AT4G39950	521	9	13998	8.95585	1	0.411041	48.3687
SP_PIR_KEYWORDS	molecular chaperone	3	0.324324	0.0431542	AT5G42020, AT5G02490, AT3G12580	901	10	26538	8.83618	0.999974	0.221996	43.3915
GOTERM_BP_ALL	GO:0052315~phytoalexin biosynthetic process	3	0.324324	0.0450686	AT3G26830, AT2G30770, AT4G39950	591	9	15221	8.58488	1	0.418654	51.6882
GOTERM_BP_ALL	GO:0009700~indole phytoalexin biosynthetic process	3	0.324324	0.0450686	AT3G26830, AT2G30770, AT4G39950	591	9	15221	8.58488	1	0.418654	51.6882
GOTERM_BP_ALL	GO:0042431~indole metabolic process	3	0.324324	0.0450686	AT3G26830, AT2G30770, AT4G39950	591	9	15221	8.58488	1	0.418654	51.6882
GOTERM_BP_ALL	GO:0052314~phytoalexin metabolic process	3	0.324324	0.0450686	AT3G26830, AT2G30770, AT4G39950	591	9	15221	8.58488	1	0.418654	51.6882
GOTERM_BP_ALL	GO:0046217~indole phytoalexin metabolic process	3	0.324324	0.0450686	AT3G26830, AT2G30770, AT4G39950	591	9	15221	8.58488	1	0.418654	51.6882
GOTERM_CC_ALL	GO:0000323~lytic vacuole	3	0.324324	0.0471022	AT5G61250, AT1G21750, AT5G07830	595	10	16687	8.41361	0.999944	0.529239	45.4585
GOTERM_CC_FAT	GO:0000323~lytic vacuole	3	0.324324	0.0494655	AT5G61250, AT1G21750, AT5G07830	505	10	13779	8.18554	0.999916	0.573951	46.62
GOTERM_BP_FAT	GO:0009684~indoleacetic acid biosynthetic process	3	0.324324	0.0508684	AT4G31500, AT3G44300, AT4G39950	521	10	13998	8.06027	1	0.467858	55.524
PIR_SUPERFAMILY	PIRSF017939:PIRSF017939	3	0.324324	0.0527776	AT2G44290, AT3G22620, AT3G22600	363	9	8556	7.85675	0.999999	0.661904	50.7732
UP_SEQ_FEATURE	site:Contributes to redox potential value	3	0.324324	0.053059	AT1G21750, AT2G47470, AT1G77510	339	10	8885	7.86283	1	0.620563	56.1278
GOTERM_BP_ALL	GO:0009684~indoleacetic acid biosynthetic process	3	0.324324	0.0549183	AT4G31500, AT3G44300, AT4G39950	591	10	15221	7.7264	1	0.454792	58.9778
GOTERM_MF_FAT	GO:0043295~glutathione binding	3	0.324324	0.0549316	AT1G02920, AT1G02930, AT2G47730	575	10	14806	7.72487	1	0.414408	55.694
GOTERM_MF_ALL	GO:0043295~glutathione binding	3	0.324324	0.0557221	AT1G02920, AT1G02930, AT2G47730	657	10	16788	7.66575	1	0.352515	56.7858
SP_PIR_KEYWORDS	LIM domain	3	0.324324	0.0605381	AT5G66630, AT5G66620, AT1G19270	901	12	26538	7.36349	1	0.267242	55.3142
GOTERM_BP_FAT	GO:0009683~indoleacetic acid metabolic process	3	0.324324	0.0606773	AT4G31500, AT3G44300, AT4G39950	521	11	13998	7.32752	1	0.502514	62.1462
SMART	SM00132:LIM	3	0.324324	0.0653063	AT5G66630, AT5G66620, AT1G19270	252	13	7691	7.04304	0.999576	0.578091	53.666
GOTERM_BP_ALL	GO:0009683~indoleacetic acid metabolic process	3	0.324324	0.0654394	AT4G31500, AT3G44300, AT4G39950	591	11	15221	7.024	1	0.498096	65.6188
UP_SEQ_FEATURE	domain:EGF-like 1	3	0.324324	0.0740493	AT4G20110, AT1G21250, AT1G21240	339	12	8885	6.55236	1	0.736619	68.7339
PIR_SUPERFAMILY	PIRSF001459:UDP-glucose 4-epimerase	3	0.324324	0.0762897	AT4G10960, AT4G20460, AT1G30620	363	11	8556	6.42825	1	0.747291	64.5583
PIR_SUPERFAMILY	PIRSF005591:auxin-induced protein	3	0.324324	0.0762897	AT3G09270, AT5G02780, AT1G74590	363	11	8556	6.42825	1	0.747291	64.5583
SP_PIR_KEYWORDS	egf-like domain	3	0.324324	0.0798584	AT4G20110, AT1G21250, AT1G21240	901	14	26538	6.31156	1	0.328223	65.8207
INTERPRO	IPR001781:Zinc finger, LIM-type	3	0.324324	0.0853528	AT5G66630, AT5G66620, AT1G19270	795	13	20885	6.06241	1	0.639468	74.5127
INTERPRO	IPR000152:EGF-type aspartate/asparagine hydroxylation conserved site	3	0.324324	0.0853528	AT4G20110, AT1G21250, AT1G21240	795	13	20885	6.06241	1	0.639468	74.5127
INTERPRO	IPR015794:Pyruvate kinase, alpha/beta	3	0.324324	0.0853528	AT5G63680, AT2G36580, AT5G56350	795	13	20885	6.06241	1	0.639468	74.5127
GOTERM_BP_FAT	GO:0009306~protein secretion	3	0.324324	0.093369	AT1G29310, AT4G12120, AT4G24190	521	14	13998	5.75733	1	0.6123	78.1547
INTERPRO	IPR015793:Pyruvate kinase, barrel	3	0.324324	0.0971516	AT5G63680, AT2G36580, AT5G56350	795	14	20885	5.62938	1	0.673703	79.1106
INTERPRO	IPR001697:Pyruvate kinase	3	0.324324	0.0971516	AT5G63680, AT2G36580, AT5G56350	795	14	20885	5.62938	1	0.673703	79.1106
GOTERM_BP_FAT	GO:0010421~hydrogen peroxide-mediated programmed cell death	2	0.216216	0.0729189	AT3G13610, AT1G16420	521	2	13998	26.8676	1	0.556575	69.1187
INTERPRO	IPR007724:Poly(ADP-ribose) glycohydrolase	2	0.216216	0.0745918	AT2G31865, AT2G31870	795	2	20885	26.2704	1	0.60415	69.5101
INTERPRO	IPR010580:Ribosome associated membrane RAMP4	2	0.216216	0.0745918	AT1G27350, AT1G27330	795	2	20885	26.2704	1	0.60415	69.5101
UP_SEQ_FEATURE	region of interest:P domain (Extended arm)	2	0.216216	0.0746402	AT5G07340, AT5G61790	339	2	8885	26.2094	1	0.7227	69.0342
UP_SEQ_FEATURE	region of interest:Isodityrosine cross-linking	2	0.216216	0.0746402	AT1G21310, AT1G76930	339	2	8885	26.2094	1	0.7227	69.0342
UP_SEQ_FEATURE	chain:Protein transport protein Sec61 subunit gamma-1	2	0.216216	0.0746402	AT4G24920, AT5G50460	339	2	8885	26.2094	1	0.7227	69.0342
UP_SEQ_FEATURE	metal ion-binding site:Calcium; via carbonyl oxygen	2	0.216216	0.0746402	AT5G07340, AT5G61790	339	2	8885	26.2094	1	0.7227	69.0342
UP_SEQ_FEATURE	compositionally biased region:Asp/Glu/Lys-rich	2	0.216216	0.0746402	AT1G09210, AT1G56340	339	2	8885	26.2094	1	0.7227	69.0342
UP_SEQ_FEATURE	binding site:Carbohydrate	2	0.216216	0.0746402	AT5G07340, AT5G61790	339	2	8885	26.2094	1	0.7227	69.0342
GOTERM_BP_ALL	GO:0010421~hydrogen peroxide-mediated programmed cell death	2	0.216216	0.0760244	AT3G13610, AT1G16420	591	2	15221	25.7547	1	0.538592	71.2736
GOTERM_MF_FAT	GO:0004649~poly(ADP-ribose) glycohydrolase activity	2	0.216216	0.0760357	AT2G31865, AT2G31870	575	2	14806	25.7496	1	0.495641	68.0005
GOTERM_MF_ALL	GO:0004649~poly(ADP-ribose) glycohydrolase activity	2	0.216216	0.0766264	AT2G31865, AT2G31870	657	2	16788	25.5525	1	0.424286	68.8573
PIR_SUPERFAMILY	PIRSF031395:PIRSF031395	2	0.216216	0.0828336	AT1G76980, AT1G21390	363	2	8556	23.5702	1	0.754652	67.7035
PIR_SUPERFAMILY	PIRSF002357:calnexin	2	0.216216	0.0828336	AT5G07340, AT5G61790	363	2	8556	23.5702	1	0.754652	67.7035

## Sheet: groupB_david
Category	Term	Count	%	PValue	Genes	List Total	Pop Hits	Pop Total	Fold Enrichment	Bonferroni	Benjamini	FDR
GOTERM_BP_ALL	GO:0050896~response to stimulus	116	30.5263	4.75515e-13	AT5G24530, AT1G31580, AT3G23110, AT2G32680, AT5G25910, AT2G46270, AT3G44400, AT1G64280, AT1G28480, AT3G46090, AT5G41550, AT3G61190, AT1G51660, AT4G33300, AT3G25010, AT1G07520, AT3G48090, AT3G57260, AT4G11850, AT2G35000, AT5G61210, AT1G03850, AT3G56400, AT1G01560, AT4G23170, AT5G26920, AT1G52200, AT5G10380, AT2G16060, AT4G19520, AT1G52770, AT3G11820, AT2G17840, AT2G15080, AT4G31800, AT2G13790, AT1…	248	3880	15221	1.83492	2.84354e-10	9.47847e-11	7.01972e-10
GOTERM_MF_ALL	GO:0005515~protein binding	106	27.8947	2.0917e-10	AT2G42360, AT5G13990, AT3G14840, AT2G32680, AT3G23110, AT5G25910, AT2G46270, AT3G44400, AT1G64280, AT1G28480, AT3G46090, AT3G55150, AT5G41550, AT3G61190, AT4G33300, AT3G25010, AT3G48090, AT1G14370, AT2G35000, AT5G61210, AT3G47090, AT5G61010, AT3G56400, AT1G01560, AT1G04600, AT4G23170, AT2G42350, AT5G26920, AT5G57010, AT3G09790, AT4G19520, AT5G10380, AT1G35710, AT3G11820, AT2G15080, AT4G31800, AT2…	272	3682	16788	1.77686	6.00317e-08	7.50397e-09	2.77625e-07
GOTERM_CC_ALL	GO:0016020~membrane	102	26.8421	0.00158276	AT2G42360, AT3G14840, AT4G38830, AT5G15860, AT3G44400, AT4G23160, AT2G34940, AT1G18390, AT5G26340, AT5G41550, AT3G61190, AT3G28850, AT4G11850, AT4G23230, AT2G35000, AT5G61210, AT2G42350, AT4G15233, AT1G12940, AT1G52200, AT2G16060, AT4G19520, AT5G10380, AT1G11330, AT1G50740, AT3G55450, AT5G47070, AT3G11820, AT2G17840, AT2G13790, AT5G38340, AT5G42010, AT1G14870, AT4G02520, AT1G51850, AT3G25780, AT3…	241	5480	16687	1.28879	0.141068	0.0732143	1.7295
GOTERM_MF_ALL	GO:0016740~transferase activity	83	21.8421	1.12894e-07	AT3G14840, AT2G28940, AT2G32680, AT3G08720, AT3G23110, AT5G25910, AT4G23320, AT2G17290, AT4G38830, AT3G46690, AT5G58940, AT4G23160, AT3G44860, AT1G18390, AT1G51660, AT4G08470, AT3G25010, AT3G50280, AT4G11890, AT3G28890, AT4G26200, AT4G00700, AT4G23230, AT1G14370, AT1G69930, AT2G02930, AT3G01840, AT5G42440, AT3G47090, AT1G01560, AT4G23270, AT4G23170, AT5G42830, AT3G21780, AT5G10440, AT5G25440, AT2…	272	2918	16788	1.75559	3.24e-05	2.9455e-06	0.000149841
GOTERM_BP_ALL	GO:0050789~regulation of biological process	82	21.5789	0.001591	AT2G32680, AT3G08720, AT1G77450, AT3G23110, AT3G01080, AT5G25910, AT2G17290, AT2G46270, AT3G44400, AT1G64280, AT1G18200, AT1G28480, AT3G46090, AT5G41550, AT3G61190, AT1G51660, AT3G25010, AT3G28890, AT1G07520, AT3G48090, AT1G67810, AT3G28850, AT2G43140, AT1G72950, AT3G09940, AT2G47190, AT1G03850, AT1G58190, AT5G22570, AT3G56400, AT4G34390, AT1G01560, AT2G40750, AT5G24110, AT5G10440, AT3G23250, AT4…	248	3709	15221	1.3569	0.614099	0.0276166	2.32317
GOTERM_BP_ALL	GO:0050794~regulation of cellular process	80	21.0526	0.000362408	AT2G32680, AT3G08720, AT1G77450, AT3G23110, AT3G01080, AT5G25910, AT2G17290, AT2G46270, AT3G44400, AT1G64280, AT1G18200, AT1G28480, AT3G46090, AT5G41550, AT1G51660, AT3G25010, AT3G28890, AT1G07520, AT3G48090, AT1G67810, AT3G28850, AT2G43140, AT1G72950, AT2G47190, AT1G03850, AT1G58190, AT5G22570, AT3G56400, AT4G34390, AT1G01560, AT2G40750, AT5G24110, AT5G10440, AT3G23250, AT4G39890, AT5G10380, AT1…	248	3430	15221	1.43149	0.194876	0.00654693	0.533672
GOTERM_MF_FAT	GO:0000166~nucleotide binding	79	20.7895	7.49714e-06	AT3G14840, AT2G28940, AT3G08720, AT4G23320, AT2G17290, AT4G38830, AT3G44400, AT5G58940, AT1G18200, AT4G23160, AT1G18390, AT5G41550, AT1G51660, AT4G08470, AT4G33300, AT3G50930, AT4G11890, AT4G23230, AT1G14370, AT3G01840, AT3G09940, AT5G42440, AT3G47090, AT4G34390, AT1G01560, AT2G46620, AT4G23270, AT1G58390, AT4G15233, AT4G39890, AT5G25440, AT4G19520, AT1G11330, AT5G02290, AT1G16670, AT1G17600, AT4…	221	3333	14806	1.58795	0.00176028	0.000176168	0.00964422
GOTERM_MF_ALL	GO:0000166~nucleotide binding	79	20.7895	0.00024353	AT3G14840, AT2G28940, AT3G08720, AT4G23320, AT2G17290, AT4G38830, AT3G44400, AT5G58940, AT1G18200, AT4G23160, AT1G18390, AT5G41550, AT1G51660, AT4G08470, AT4G33300, AT3G50930, AT4G11890, AT4G23230, AT1G14370, AT3G01840, AT3G09940, AT5G42440, AT3G47090, AT4G34390, AT1G01560, AT2G46620, AT4G23270, AT1G58390, AT4G15233, AT4G39890, AT5G25440, AT4G19520, AT1G11330, AT5G02290, AT1G16670, AT1G17600, AT4…	272	3333	16788	1.46292	0.0675146	0.0038759	0.322749
GOTERM_BP_ALL	GO:0006950~response to stress	78	20.5263	4.19136e-10	AT5G45380, AT1G31580, AT2G32680, AT3G08720, AT3G23110, AT5G25910, AT3G44400, AT1G78410, AT1G64280, AT1G51660, AT3G61190, AT5G41550, AT4G33300, AT3G25010, AT3G48090, AT4G11850, AT3G57260, AT4G02380, AT2G35000, AT3G09940, AT1G72950, AT2G47190, AT5G22570, AT3G56400, AT1G58390, AT5G26920, AT3G21780, AT3G23250, AT1G52200, AT4G19520, AT2G16060, AT4G18880, AT1G17600, AT5G59820, AT2G14560, AT5G45110, AT4…	248	2365	15221	2.02421	2.50643e-07	2.27858e-08	6.18749e-07
GOTERM_MF_FAT	GO:0017076~purine nucleotide binding	78	20.5263	8.12324e-09	AT3G14840, AT2G28940, AT3G08720, AT4G23320, AT2G17290, AT4G38830, AT3G44400, AT5G58940, AT1G18200, AT4G23160, AT1G18390, AT5G41550, AT1G51660, AT4G08470, AT4G33300, AT3G50930, AT4G11890, AT4G23230, AT1G14370, AT3G01840, AT3G09940, AT5G42440, AT3G47090, AT4G34390, AT1G01560, AT2G46620, AT4G23270, AT1G58390, AT4G15233, AT4G39890, AT5G25440, AT4G19520, AT1G11330, AT5G02290, AT1G16670, AT1G17600, AT4…	221	2785	14806	1.87635	1.90896e-06	3.1816e-07	1.04501e-05
GOTERM_MF_ALL	GO:0017076~purine nucleotide binding	78	20.5263	6.40402e-07	AT3G14840, AT2G28940, AT3G08720, AT4G23320, AT2G17290, AT4G38830, AT3G44400, AT5G58940, AT1G18200, AT4G23160, AT1G18390, AT5G41550, AT1G51660, AT4G08470, AT4G33300, AT3G50930, AT4G11890, AT4G23230, AT1G14370, AT3G01840, AT3G09940, AT5G42440, AT3G47090, AT4G34390, AT1G01560, AT2G46620, AT4G23270, AT1G58390, AT4G15233, AT4G39890, AT5G25440, AT4G19520, AT1G11330, AT5G02290, AT1G16670, AT1G17600, AT4…	272	2785	16788	1.72862	0.000183779	1.2253e-05	0.000849984
GOTERM_MF_FAT	GO:0030554~adenyl nucleotide binding	75	19.7368	1.48043e-09	AT3G14840, AT2G28940, AT3G08720, AT4G23320, AT2G17290, AT4G38830, AT3G44400, AT5G58940, AT4G23160, AT1G18390, AT1G51660, AT4G08470, AT5G41550, AT4G33300, AT3G50930, AT4G11890, AT4G23230, AT1G14370, AT3G01840, AT3G09940, AT5G42440, AT3G47090, AT1G01560, AT2G46620, AT4G23270, AT1G58390, AT4G15233, AT5G25440, AT4G19520, AT1G11330, AT5G02290, AT1G16670, AT1G17600, AT4G23140, AT3G55450, AT1G35710, AT2…	221	2528	14806	1.9876	3.47901e-07	8.69752e-08	1.90449e-06
GOTERM_MF_FAT	GO:0001883~purine nucleoside binding	75	19.7368	1.48043e-09	AT3G14840, AT2G28940, AT3G08720, AT4G23320, AT2G17290, AT4G38830, AT3G44400, AT5G58940, AT4G23160, AT1G18390, AT1G51660, AT4G08470, AT5G41550, AT4G33300, AT3G50930, AT4G11890, AT4G23230, AT1G14370, AT3G01840, AT3G09940, AT5G42440, AT3G47090, AT1G01560, AT2G46620, AT4G23270, AT1G58390, AT4G15233, AT5G25440, AT4G19520, AT1G11330, AT5G02290, AT1G16670, AT1G17600, AT4G23140, AT3G55450, AT1G35710, AT2…	221	2528	14806	1.9876	3.47901e-07	8.69752e-08	1.90449e-06
GOTERM_MF_FAT	GO:0001882~nucleoside binding	75	19.7368	1.70967e-09	AT3G14840, AT2G28940, AT3G08720, AT4G23320, AT2G17290, AT4G38830, AT3G44400, AT5G58940, AT4G23160, AT1G18390, AT1G51660, AT4G08470, AT5G41550, AT4G33300, AT3G50930, AT4G11890, AT4G23230, AT1G14370, AT3G01840, AT3G09940, AT5G42440, AT3G47090, AT1G01560, AT2G46620, AT4G23270, AT1G58390, AT4G15233, AT5G25440, AT4G19520, AT1G11330, AT5G02290, AT1G16670, AT1G17600, AT4G23140, AT3G55450, AT1G35710, AT2…	221	2536	14806	1.98133	4.01772e-07	8.03543e-08	2.19939e-06
GOTERM_MF_ALL	GO:0001883~purine nucleoside binding	75	19.7368	1.20839e-07	AT3G14840, AT2G28940, AT3G08720, AT4G23320, AT2G17290, AT4G38830, AT3G44400, AT5G58940, AT4G23160, AT1G18390, AT1G51660, AT4G08470, AT5G41550, AT4G33300, AT3G50930, AT4G11890, AT4G23230, AT1G14370, AT3G01840, AT3G09940, AT5G42440, AT3G47090, AT1G01560, AT2G46620, AT4G23270, AT1G58390, AT4G15233, AT5G25440, AT4G19520, AT1G11330, AT5G02290, AT1G16670, AT1G17600, AT4G23140, AT3G55450, AT1G35710, AT2…	272	2528	16788	1.83111	3.46801e-05	2.89006e-06	0.000160386
GOTERM_MF_ALL	GO:0030554~adenyl nucleotide binding	75	19.7368	1.20839e-07	AT3G14840, AT2G28940, AT3G08720, AT4G23320, AT2G17290, AT4G38830, AT3G44400, AT5G58940, AT4G23160, AT1G18390, AT1G51660, AT4G08470, AT5G41550, AT4G33300, AT3G50930, AT4G11890, AT4G23230, AT1G14370, AT3G01840, AT3G09940, AT5G42440, AT3G47090, AT1G01560, AT2G46620, AT4G23270, AT1G58390, AT4G15233, AT5G25440, AT4G19520, AT1G11330, AT5G02290, AT1G16670, AT1G17600, AT4G23140, AT3G55450, AT1G35710, AT2…	272	2528	16788	1.83111	3.46801e-05	2.89006e-06	0.000160386
GOTERM_MF_ALL	GO:0001882~nucleoside binding	75	19.7368	1.37478e-07	AT3G14840, AT2G28940, AT3G08720, AT4G23320, AT2G17290, AT4G38830, AT3G44400, AT5G58940, AT4G23160, AT1G18390, AT1G51660, AT4G08470, AT5G41550, AT4G33300, AT3G50930, AT4G11890, AT4G23230, AT1G14370, AT3G01840, AT3G09940, AT5G42440, AT3G47090, AT1G01560, AT2G46620, AT4G23270, AT1G58390, AT4G15233, AT5G25440, AT4G19520, AT1G11330, AT5G02290, AT1G16670, AT1G17600, AT4G23140, AT3G55450, AT1G35710, AT2…	272	2536	16788	1.82533	3.94555e-05	3.03509e-06	0.000182471
GOTERM_MF_FAT	GO:0032555~purine ribonucleotide binding	74	19.4737	1.8124e-08	AT3G14840, AT2G28940, AT3G08720, AT4G23320, AT2G17290, AT4G38830, AT3G44400, AT5G58940, AT1G18200, AT4G23160, AT1G18390, AT4G08470, AT1G51660, AT5G41550, AT4G33300, AT3G50930, AT4G11890, AT4G23230, AT1G14370, AT3G01840, AT5G42440, AT3G47090, AT1G01560, AT2G46620, AT4G23270, AT1G58390, AT4G15233, AT4G39890, AT5G25440, AT4G19520, AT1G11330, AT5G02290, AT1G16670, AT1G17600, AT4G23140, AT3G55450, AT1…	221	2621	14806	1.89152	4.25913e-06	5.32392e-07	2.33155e-05
GOTERM_MF_FAT	GO:0032553~ribonucleotide binding	74	19.4737	1.8124e-08	AT3G14840, AT2G28940, AT3G08720, AT4G23320, AT2G17290, AT4G38830, AT3G44400, AT5G58940, AT1G18200, AT4G23160, AT1G18390, AT4G08470, AT1G51660, AT5G41550, AT4G33300, AT3G50930, AT4G11890, AT4G23230, AT1G14370, AT3G01840, AT5G42440, AT3G47090, AT1G01560, AT2G46620, AT4G23270, AT1G58390, AT4G15233, AT4G39890, AT5G25440, AT4G19520, AT1G11330, AT5G02290, AT1G16670, AT1G17600, AT4G23140, AT3G55450, AT1…	221	2621	14806	1.89152	4.25913e-06	5.32392e-07	2.33155e-05
GOTERM_MF_ALL	GO:0032555~purine ribonucleotide binding	74	19.4737	1.07399e-06	AT3G14840, AT2G28940, AT3G08720, AT4G23320, AT2G17290, AT4G38830, AT3G44400, AT5G58940, AT1G18200, AT4G23160, AT1G18390, AT4G08470, AT1G51660, AT5G41550, AT4G33300, AT3G50930, AT4G11890, AT4G23230, AT1G14370, AT3G01840, AT5G42440, AT3G47090, AT1G01560, AT2G46620, AT4G23270, AT1G58390, AT4G15233, AT4G39890, AT5G25440, AT4G19520, AT1G11330, AT5G02290, AT1G16670, AT1G17600, AT4G23140, AT3G55450, AT1…	272	2621	16788	1.74259	0.000308189	1.92646e-05	0.00142547
GOTERM_MF_ALL	GO:0032553~ribonucleotide binding	74	19.4737	1.07399e-06	AT3G14840, AT2G28940, AT3G08720, AT4G23320, AT2G17290, AT4G38830, AT3G44400, AT5G58940, AT1G18200, AT4G23160, AT1G18390, AT4G08470, AT1G51660, AT5G41550, AT4G33300, AT3G50930, AT4G11890, AT4G23230, AT1G14370, AT3G01840, AT5G42440, AT3G47090, AT1G01560, AT2G46620, AT4G23270, AT1G58390, AT4G15233, AT4G39890, AT5G25440, AT4G19520, AT1G11330, AT5G02290, AT1G16670, AT1G17600, AT4G23140, AT3G55450, AT1…	272	2621	16788	1.74259	0.000308189	1.92646e-05	0.00142547
GOTERM_MF_FAT	GO:0032559~adenyl ribonucleotide binding	72	18.9474	1.32764e-09	AT2G28940, AT3G14840, AT3G08720, AT4G23320, AT2G17290, AT4G38830, AT3G44400, AT5G58940, AT4G23160, AT1G18390, AT4G08470, AT1G51660, AT5G41550, AT4G33300, AT3G50930, AT4G11890, AT4G23230, AT1G14370, AT3G01840, AT5G42440, AT3G47090, AT1G01560, AT2G46620, AT4G23270, AT1G58390, AT4G15233, AT5G25440, AT4G19520, AT1G11330, AT5G02290, AT1G16670, AT1G17600, AT4G23140, AT3G55450, AT1G35710, AT2G46440, AT5…	221	2368	14806	2.03702	3.11996e-07	1.03999e-07	1.70794e-06
GOTERM_MF_ALL	GO:0032559~adenyl ribonucleotide binding	72	18.9474	9.37662e-08	AT2G28940, AT3G14840, AT3G08720, AT4G23320, AT2G17290, AT4G38830, AT3G44400, AT5G58940, AT4G23160, AT1G18390, AT4G08470, AT1G51660, AT5G41550, AT4G33300, AT3G50930, AT4G11890, AT4G23230, AT1G14370, AT3G01840, AT5G42440, AT3G47090, AT1G01560, AT2G46620, AT4G23270, AT1G58390, AT4G15233, AT5G25440, AT4G19520, AT1G11330, AT5G02290, AT1G16670, AT1G17600, AT4G23140, AT3G55450, AT1G35710, AT2G46440, AT5…	272	2368	16788	1.87664	2.69105e-05	2.69109e-06	0.000124453
GOTERM_MF_FAT	GO:0005524~ATP binding	69	18.1579	1.29314e-08	AT2G28940, AT3G14840, AT3G08720, AT4G23320, AT2G17290, AT4G38830, AT3G44400, AT5G58940, AT4G23160, AT1G18390, AT4G08470, AT1G51660, AT5G41550, AT4G33300, AT3G50930, AT4G11890, AT4G23230, AT1G14370, AT3G01840, AT5G42440, AT3G47090, AT1G01560, AT2G46620, AT4G23270, AT1G58390, AT4G15233, AT5G25440, AT4G19520, AT1G11330, AT5G02290, AT1G16670, AT1G17600, AT4G23140, AT3G55450, AT1G35710, AT5G47070, AT4…	221	2340	14806	1.97551	3.03888e-06	4.34127e-07	1.66355e-05
GOTERM_MF_ALL	GO:0005524~ATP binding	69	18.1579	6.25929e-07	AT2G28940, AT3G14840, AT3G08720, AT4G23320, AT2G17290, AT4G38830, AT3G44400, AT5G58940, AT4G23160, AT1G18390, AT4G08470, AT1G51660, AT5G41550, AT4G33300, AT3G50930, AT4G11890, AT4G23230, AT1G14370, AT3G01840, AT5G42440, AT3G47090, AT1G01560, AT2G46620, AT4G23270, AT1G58390, AT4G15233, AT5G25440, AT4G19520, AT1G11330, AT5G02290, AT1G16670, AT1G17600, AT4G23140, AT3G55450, AT1G35710, AT5G47070, AT4…	272	2340	16788	1.81997	0.000179626	1.28315e-05	0.000830775
GOTERM_MF_ALL	GO:0016301~kinase activity	68	17.8947	1.45546e-16	AT2G28940, AT3G14840, AT2G32680, AT3G08720, AT3G23110, AT5G25910, AT4G23320, AT2G17290, AT4G38830, AT5G58940, AT4G23160, AT1G18390, AT4G08470, AT1G51660, AT3G25010, AT3G28890, AT4G11890, AT4G23230, AT1G14370, AT3G01840, AT5G42440, AT3G47090, AT1G01560, AT4G23270, AT4G23170, AT5G10440, AT5G25440, AT1G11330, AT5G02290, AT1G16670, AT4G23140, AT3G55450, AT1G35710, AT5G47070, AT4G26070, AT1G65800, AT2…	272	1395	16788	3.0086	3.18634e-14	1.59872e-14	1.44329e-13
GOTERM_MF_ALL	GO:0016772~transferase activity, transferring phosphorus-containing groups	68	17.8947	1.15743e-13	AT2G28940, AT3G14840, AT2G32680, AT3G08720, AT3G23110, AT5G25910, AT4G23320, AT2G17290, AT4G38830, AT5G58940, AT4G23160, AT1G18390, AT4G08470, AT1G51660, AT3G25010, AT3G28890, AT4G11890, AT4G23230, AT1G14370, AT3G01840, AT5G42440, AT3G47090, AT1G01560, AT4G23270, AT4G23170, AT5G10440, AT5G25440, AT1G11330, AT5G02290, AT1G16670, AT4G23140, AT3G55450, AT1G35710, AT5G47070, AT4G26070, AT1G65800, AT2…	272	1589	16788	2.64128	3.32335e-11	8.30835e-12	1.53688e-10
SP_PIR_KEYWORDS	nucleotide-binding	63	16.5789	2.29145e-10	AT2G28940, AT3G08720, AT4G23320, AT2G17290, AT4G38830, AT3G44400, AT5G58940, AT1G18200, AT4G23160, AT1G18390, AT4G08470, AT1G51660, AT5G41550, AT4G33300, AT3G50930, AT4G11890, AT4G23230, AT1G14370, AT5G42440, AT3G47090, AT1G01560, AT4G34390, AT2G46620, AT4G23270, AT1G58390, AT4G15233, AT4G39890, AT5G02290, AT1G16670, AT4G23140, AT3G55450, AT1G35710, AT2G46440, AT5G47070, AT4G26070, AT1G65800, AT1…	362	1935	26538	2.38682	3.43717e-08	6.87434e-09	2.73637e-07
GOTERM_BP_ALL	GO:0006464~protein modification process	58	15.2632	9.03415e-09	AT2G28940, AT3G14840, AT3G08720, AT2G17290, AT4G23320, AT4G38830, AT5G58940, AT4G23160, AT1G18390, AT4G08470, AT1G51660, AT4G11890, AT5G67340, AT4G23230, AT1G14370, AT3G01840, AT5G42440, AT3G47090, AT1G01560, AT4G23270, AT5G56610, AT3G09790, AT5G25440, AT1G11330, AT5G02290, AT1G16670, AT4G23140, AT3G55450, AT1G35710, AT5G47070, AT4G26070, AT1G65800, AT2G37710, AT4G36950, AT1G34420, AT2G13790, AT1…	248	1610	15221	2.21102	5.40241e-06	3.85887e-07	1.33367e-05
GOTERM_BP_ALL	GO:0043412~biopolymer modification	58	15.2632	2.26998e-07	AT2G28940, AT3G14840, AT3G08720, AT2G17290, AT4G23320, AT4G38830, AT5G58940, AT4G23160, AT1G18390, AT4G08470, AT1G51660, AT4G11890, AT5G67340, AT4G23230, AT1G14370, AT3G01840, AT5G42440, AT3G47090, AT1G01560, AT4G23270, AT5G56610, AT3G09790, AT5G25440, AT1G11330, AT5G02290, AT1G16670, AT4G23140, AT3G55450, AT1G35710, AT5G47070, AT4G26070, AT1G65800, AT2G37710, AT4G36950, AT1G34420, AT2G13790, AT1…	248	1766	15221	2.01571	0.000135735	5.90192e-06	0.000335105
GOTERM_BP_ALL	GO:0006796~phosphate metabolic process	57	15	3.40943e-12	AT2G28940, AT3G14840, AT3G08720, AT2G17290, AT4G23320, AT4G38830, AT5G58940, AT4G23160, AT1G18390, AT4G08470, AT1G51660, AT3G02800, AT4G11890, AT4G23230, AT1G14370, AT3G01840, AT5G42440, AT3G47090, AT1G01560, AT4G23270, AT5G56610, AT5G25440, AT1G11330, AT5G02290, AT1G16670, AT4G23140, AT3G55450, AT1G35710, AT5G47070, AT4G26070, AT1G65800, AT2G37710, AT4G36950, AT1G34420, AT2G13790, AT1G65790, AT5…	248	1273	15221	2.74813	2.03881e-09	4.07762e-10	5.0331e-09
GOTERM_BP_ALL	GO:0006793~phosphorus metabolic process	57	15	3.51864e-12	AT2G28940, AT3G14840, AT3G08720, AT2G17290, AT4G23320, AT4G38830, AT5G58940, AT4G23160, AT1G18390, AT4G08470, AT1G51660, AT3G02800, AT4G11890, AT4G23230, AT1G14370, AT3G01840, AT5G42440, AT3G47090, AT1G01560, AT4G23270, AT5G56610, AT5G25440, AT1G11330, AT5G02290, AT1G16670, AT4G23140, AT3G55450, AT1G35710, AT5G47070, AT4G26070, AT1G65800, AT2G37710, AT4G36950, AT1G34420, AT2G13790, AT1G65790, AT5…	248	1274	15221	2.74598	2.10414e-09	3.5069e-10	5.19438e-09
GOTERM_BP_FAT	GO:0006796~phosphate metabolic process	57	15	4.35188e-12	AT2G28940, AT3G14840, AT3G08720, AT2G17290, AT4G23320, AT4G38830, AT5G58940, AT4G23160, AT1G18390, AT4G08470, AT1G51660, AT3G02800, AT4G11890, AT4G23230, AT1G14370, AT3G01840, AT5G42440, AT3G47090, AT1G01560, AT4G23270, AT5G56610, AT5G25440, AT1G11330, AT5G02290, AT1G16670, AT4G23140, AT3G55450, AT1G35710, AT5G47070, AT4G26070, AT1G65800, AT2G37710, AT4G36950, AT1G34420, AT2G13790, AT1G65790, AT5…	231	1273	13998	2.71332	2.11935e-09	5.29838e-10	6.24363e-09
GOTERM_BP_FAT	GO:0006793~phosphorus metabolic process	57	15	4.49139e-12	AT2G28940, AT3G14840, AT3G08720, AT2G17290, AT4G23320, AT4G38830, AT5G58940, AT4G23160, AT1G18390, AT4G08470, AT1G51660, AT3G02800, AT4G11890, AT4G23230, AT1G14370, AT3G01840, AT5G42440, AT3G47090, AT1G01560, AT4G23270, AT5G56610, AT5G25440, AT1G11330, AT5G02290, AT1G16670, AT4G23140, AT3G55450, AT1G35710, AT5G47070, AT4G26070, AT1G65800, AT2G37710, AT4G36950, AT1G34420, AT2G13790, AT1G65790, AT5…	231	1274	13998	2.71119	2.18732e-09	4.37463e-10	6.44386e-09
GOTERM_BP_ALL	GO:0043687~post-translational protein modification	57	15	1.85872e-10	AT2G28940, AT3G14840, AT3G08720, AT2G17290, AT4G23320, AT4G38830, AT5G58940, AT4G23160, AT1G18390, AT4G08470, AT1G51660, AT4G11890, AT5G67340, AT4G23230, AT1G14370, AT3G01840, AT5G42440, AT3G47090, AT1G01560, AT4G23270, AT5G56610, AT5G25440, AT1G11330, AT5G02290, AT1G16670, AT4G23140, AT3G55450, AT1G35710, AT5G47070, AT4G26070, AT1G65800, AT2G37710, AT4G36950, AT1G34420, AT2G13790, AT1G65790, AT5…	248	1410	15221	2.48112	1.11152e-07	1.11152e-08	2.74394e-07
SP_PIR_KEYWORDS	atp-binding	57	15	1.01305e-09	AT2G28940, AT3G08720, AT2G17290, AT4G23320, AT4G38830, AT3G44400, AT5G58940, AT4G23160, AT1G18390, AT4G08470, AT1G51660, AT5G41550, AT4G33300, AT3G50930, AT4G11890, AT4G23230, AT1G14370, AT5G42440, AT3G47090, AT1G01560, AT2G46620, AT4G23270, AT1G58390, AT4G15233, AT5G02290, AT1G16670, AT4G23140, AT3G55450, AT1G35710, AT5G47070, AT4G26070, AT1G65800, AT1G63740, AT2G37710, AT4G36950, AT2G13790, AT5…	362	1716	26538	2.4351	1.51957e-07	2.53262e-08	1.20975e-06
GOTERM_BP_ALL	GO:0042221~response to chemical stimulus	57	15	1.21344e-05	AT5G25910, AT2G17290, AT2G46270, AT1G78410, AT1G64280, AT1G28480, AT3G46090, AT3G61190, AT1G07520, AT3G48090, AT4G02380, AT1G68765, AT2G35000, AT3G09940, AT4G36110, AT2G47190, AT1G03850, AT5G22570, AT3G56400, AT4G34390, AT1G01560, AT4G23170, AT5G26920, AT3G21780, AT5G54610, AT3G23250, AT1G52200, AT5G10380, AT1G62300, AT2G16060, AT4G18880, AT5G59820, AT2G14560, AT4G26070, AT2G37710, AT2G17840, AT3…	248	1953	15221	1.79128	0.00723015	0.00026872	0.0179119
GOTERM_CC_FAT	GO:0031224~intrinsic to membrane	57	15	0.000774458	AT2G42360, AT5G45380, AT4G23320, AT2G17290, AT4G38830, AT1G24150, AT3G44400, AT4G23160, AT2G34940, AT5G26340, AT4G35180, AT5G41550, AT4G23230, AT2G35000, AT2G39518, AT1G72950, AT1G30900, AT4G23270, AT2G42350, AT5G56230, AT4G15233, AT4G39890, AT4G30430, AT5G41160, AT4G19520, AT5G10380, AT5G02290, AT1G17600, AT4G23140, AT2G46440, AT3G26210, AT1G63740, AT5G55930, AT3G11820, AT5G53550, AT1G19230, AT2…	195	2658	13779	1.51532	0.0586414	0.0297637	0.816175
GOTERM_CC_ALL	GO:0031224~intrinsic to membrane	57	15	0.00168121	AT2G42360, AT5G45380, AT4G23320, AT2G17290, AT4G38830, AT1G24150, AT3G44400, AT4G23160, AT2G34940, AT5G26340, AT4G35180, AT5G41550, AT4G23230, AT2G35000, AT2G39518, AT1G72950, AT1G30900, AT4G23270, AT2G42350, AT5G56230, AT4G15233, AT4G39890, AT4G30430, AT5G41160, AT4G19520, AT5G10380, AT5G02290, AT1G17600, AT4G23140, AT2G46440, AT3G26210, AT1G63740, AT5G55930, AT3G11820, AT5G53550, AT1G19230, AT2…	241	2658	16687	1.48484	0.14916	0.05242	1.83617
GOTERM_MF_FAT	GO:0004672~protein kinase activity	55	14.4737	3.0192e-15	AT2G28940, AT3G14840, AT3G08720, AT2G17290, AT4G23320, AT4G38830, AT5G58940, AT4G23160, AT1G18390, AT4G08470, AT1G51660, AT4G11890, AT4G23230, AT1G14370, AT3G01840, AT5G42440, AT3G47090, AT1G01560, AT4G23270, AT4G23170, AT5G10440, AT5G25440, AT1G11330, AT5G02290, AT1G16670, AT3G55450, AT4G23140, AT1G35710, AT5G47070, AT4G26070, AT1G65800, AT2G37710, AT4G36950, AT1G34420, AT2G13790, AT1G65790, AT5…	221	1110	14806	3.3196	7.04437e-13	7.04437e-13	3.85247e-12
GOTERM_MF_ALL	GO:0004672~protein kinase activity	55	14.4737	1.87256e-13	AT2G28940, AT3G14840, AT3G08720, AT2G17290, AT4G23320, AT4G38830, AT5G58940, AT4G23160, AT1G18390, AT4G08470, AT1G51660, AT4G11890, AT4G23230, AT1G14370, AT3G01840, AT5G42440, AT3G47090, AT1G01560, AT4G23270, AT4G23170, AT5G10440, AT5G25440, AT1G11330, AT5G02290, AT1G16670, AT3G55450, AT4G23140, AT1G35710, AT5G47070, AT4G26070, AT1G65800, AT2G37710, AT4G36950, AT1G34420, AT2G13790, AT1G65790, AT5…	272	1110	16788	3.05823	5.37536e-11	1.07507e-11	2.4859e-10
GOTERM_MF_ALL	GO:0016773~phosphotransferase activity, alcohol group as acceptor	55	14.4737	3.1897e-11	AT2G28940, AT3G14840, AT3G08720, AT2G17290, AT4G23320, AT4G38830, AT5G58940, AT4G23160, AT1G18390, AT4G08470, AT1G51660, AT4G11890, AT4G23230, AT1G14370, AT3G01840, AT5G42440, AT3G47090, AT1G01560, AT4G23270, AT4G23170, AT5G10440, AT5G25440, AT1G11330, AT5G02290, AT1G16670, AT3G55450, AT4G23140, AT1G35710, AT5G47070, AT4G26070, AT1G65800, AT2G37710, AT4G36950, AT1G34420, AT2G13790, AT1G65790, AT5…	272	1266	16788	2.68138	9.15445e-09	1.52574e-09	4.2336e-08
GOTERM_BP_ALL	GO:0006468~protein amino acid phosphorylation	54	14.2105	1.22466e-13	AT2G28940, AT3G14840, AT3G08720, AT2G17290, AT4G23320, AT4G38830, AT5G58940, AT4G23160, AT1G18390, AT4G08470, AT1G51660, AT4G11890, AT4G23230, AT1G14370, AT3G01840, AT5G42440, AT3G47090, AT1G01560, AT4G23270, AT5G25440, AT1G11330, AT5G02290, AT1G16670, AT3G55450, AT4G23140, AT1G35710, AT5G47070, AT4G26070, AT1G65800, AT2G37710, AT4G36950, AT1G34420, AT2G13790, AT1G65790, AT5G46080, AT3G16030, AT1…	248	1065	15221	3.11197	7.32296e-11	7.32296e-11	1.80778e-10
GOTERM_BP_FAT	GO:0006468~protein amino acid phosphorylation	54	14.2105	1.56251e-13	AT2G28940, AT3G14840, AT3G08720, AT2G17290, AT4G23320, AT4G38830, AT5G58940, AT4G23160, AT1G18390, AT4G08470, AT1G51660, AT4G11890, AT4G23230, AT1G14370, AT3G01840, AT5G42440, AT3G47090, AT1G01560, AT4G23270, AT5G25440, AT1G11330, AT5G02290, AT1G16670, AT3G55450, AT4G23140, AT1G35710, AT5G47070, AT4G26070, AT1G65800, AT2G37710, AT4G36950, AT1G34420, AT2G13790, AT1G65790, AT5G46080, AT3G16030, AT1…	231	1065	13998	3.07254	7.60735e-11	7.60735e-11	2.2411e-10
GOTERM_BP_ALL	GO:0016310~phosphorylation	54	14.2105	6.35706e-12	AT2G28940, AT3G14840, AT3G08720, AT2G17290, AT4G23320, AT4G38830, AT5G58940, AT4G23160, AT1G18390, AT4G08470, AT1G51660, AT4G11890, AT4G23230, AT1G14370, AT3G01840, AT5G42440, AT3G47090, AT1G01560, AT4G23270, AT5G25440, AT1G11330, AT5G02290, AT1G16670, AT3G55450, AT4G23140, AT1G35710, AT5G47070, AT4G26070, AT1G65800, AT2G37710, AT4G36950, AT1G34420, AT2G13790, AT1G65790, AT5G46080, AT3G16030, AT1…	248	1178	15221	2.81346	3.8015e-09	5.43072e-10	9.38456e-09
GOTERM_BP_FAT	GO:0016310~phosphorylation	54	14.2105	8.12563e-12	AT2G28940, AT3G14840, AT3G08720, AT2G17290, AT4G23320, AT4G38830, AT5G58940, AT4G23160, AT1G18390, AT4G08470, AT1G51660, AT4G11890, AT4G23230, AT1G14370, AT3G01840, AT5G42440, AT3G47090, AT1G01560, AT4G23270, AT5G25440, AT1G11330, AT5G02290, AT1G16670, AT3G55450, AT4G23140, AT1G35710, AT5G47070, AT4G26070, AT1G65800, AT2G37710, AT4G36950, AT1G34420, AT2G13790, AT1G65790, AT5G46080, AT3G16030, AT1…	231	1178	13998	2.77781	3.95717e-09	6.59529e-10	1.16579e-08
SP_PIR_KEYWORDS	membrane	54	14.2105	0.000162142	AT2G42360, AT5G45380, AT2G17290, AT4G23320, AT4G38830, AT1G24150, AT4G23160, AT2G34940, AT5G26340, AT4G35180, AT4G23230, AT4G11850, AT2G35000, AT2G39518, AT5G61210, AT4G23270, AT1G30900, AT2G42350, AT5G56230, AT4G15233, AT4G39890, AT4G30430, AT5G41160, AT5G10380, AT5G02290, AT4G23140, AT3G55450, AT1G35710, AT2G46440, AT3G26210, AT5G47070, AT5G55930, AT3G11820, AT5G53550, AT1G19230, AT2G13790, AT1…	362	2340	26538	1.69176	0.0240299	0.00242937	0.193453
GOTERM_BP_ALL	GO:0006952~defense response	53	13.9474	1.24912e-13	AT1G31580, AT3G23110, AT2G32680, AT5G25910, AT3G44400, AT1G64280, AT1G51660, AT5G41550, AT4G33300, AT3G25010, AT3G48090, AT3G57260, AT4G11850, AT2G35000, AT1G72950, AT5G22570, AT3G56400, AT1G58390, AT5G26920, AT4G19520, AT1G17600, AT5G45110, AT2G14560, AT4G26070, AT1G63740, AT3G11820, AT2G15080, AT4G31800, AT1G19230, AT5G38340, AT5G04720, AT2G20142, AT3G14470, AT4G02520, AT4G27220, AT1G75040, AT2…	248	1030	15221	3.15813	7.46903e-11	3.73451e-11	1.84386e-10
GOTERM_BP_FAT	GO:0006952~defense response	53	13.9474	1.59471e-13	AT1G31580, AT3G23110, AT2G32680, AT5G25910, AT3G44400, AT1G64280, AT1G51660, AT5G41550, AT4G33300, AT3G25010, AT3G48090, AT3G57260, AT4G11850, AT2G35000, AT1G72950, AT5G22570, AT3G56400, AT1G58390, AT5G26920, AT4G19520, AT1G17600, AT5G45110, AT2G14560, AT4G26070, AT1G63740, AT3G11820, AT2G15080, AT4G31800, AT1G19230, AT5G38340, AT5G04720, AT2G20142, AT3G14470, AT4G02520, AT4G27220, AT1G75040, AT2…	231	1030	13998	3.11812	7.76414e-11	3.88207e-11	2.28728e-10
GOTERM_CC_FAT	GO:0005886~plasma membrane	51	13.4211	0.00038672	AT5G45380, AT3G14840, AT4G23140, AT3G55450, AT2G46440, AT3G45060, AT5G47070, AT2G17290, AT1G24150, AT2G41410, AT2G37710, AT3G11820, AT2G17840, AT2G34940, AT1G18390, AT5G26340, AT2G13790, AT3G22231, AT5G42010, AT1G14870, AT4G02520, AT3G28850, AT4G11850, AT1G51850, AT2G02930, AT3G25780, AT1G69270, AT2G39660, AT2G46430, AT5G61210, AT3G27210, AT5G45470, AT5G18310, AT5G35735, AT1G18210, AT1G30900, AT4…	195	2228	13779	1.61748	0.0297194	0.0297194	0.408308
GOTERM_CC_ALL	GO:0005886~plasma membrane	51	13.4211	0.000810632	AT5G45380, AT3G14840, AT4G23140, AT3G55450, AT2G46440, AT3G45060, AT5G47070, AT2G17290, AT1G24150, AT2G41410, AT2G37710, AT3G11820, AT2G17840, AT2G34940, AT1G18390, AT5G26340, AT2G13790, AT3G22231, AT5G42010, AT1G14870, AT4G02520, AT3G28850, AT4G11850, AT1G51850, AT2G02930, AT3G25780, AT1G69270, AT2G39660, AT2G46430, AT5G61210, AT3G27210, AT5G45470, AT5G18310, AT5G35735, AT1G18210, AT1G30900, AT4…	241	2228	16687	1.58495	0.0748989	0.0748989	0.889213
GOTERM_MF_ALL	GO:0060089~molecular transducer activity	50	13.1579	9.12001e-17	AT1G17600, AT3G14840, AT4G23140, AT1G52770, AT4G38830, AT4G23320, AT3G44400, AT1G63740, AT1G65800, AT2G37710, AT4G23160, AT2G34940, AT1G34420, AT5G41550, AT2G13790, AT5G38340, AT2G20142, AT1G65790, AT5G42010, AT3G48090, AT4G23230, AT1G69270, AT3G07520, AT4G23150, AT1G72950, AT1G74360, AT1G17610, AT3G47090, AT3G45860, AT4G34390, AT1G01560, AT3G25510, AT4G23270, AT4G21380, AT4G23170, AT5G61380, AT1…	272	772	16788	3.99745	3.18634e-14	3.18634e-14	1.44329e-13
GOTERM_MF_ALL	GO:0004871~signal transducer activity	50	13.1579	9.12001e-17	AT1G17600, AT3G14840, AT4G23140, AT1G52770, AT4G38830, AT4G23320, AT3G44400, AT1G63740, AT1G65800, AT2G37710, AT4G23160, AT2G34940, AT1G34420, AT5G41550, AT2G13790, AT5G38340, AT2G20142, AT1G65790, AT5G42010, AT3G48090, AT4G23230, AT1G69270, AT3G07520, AT4G23150, AT1G72950, AT1G74360, AT1G17610, AT3G47090, AT3G45860, AT4G34390, AT1G01560, AT3G25510, AT4G23270, AT4G21380, AT4G23170, AT5G61380, AT1…	272	772	16788	3.99745	3.18634e-14	3.18634e-14	1.44329e-13
GOTERM_BP_ALL	GO:0010033~response to organic substance	49	12.8947	2.05687e-09	AT5G25910, AT2G17290, AT2G46270, AT1G64280, AT1G28480, AT3G46090, AT3G61190, AT1G07520, AT3G48090, AT1G68765, AT2G35000, AT3G09940, AT4G36110, AT2G47190, AT1G03850, AT5G22570, AT1G01560, AT4G34390, AT3G56400, AT4G23170, AT3G21780, AT5G26920, AT5G54610, AT3G23250, AT1G62300, AT5G10380, AT4G18880, AT5G59820, AT2G14560, AT4G26070, AT2G37710, AT3G11820, AT4G31800, AT2G13790, AT2G46400, AT1G61120, AT3…	248	1176	15221	2.55729	1.23001e-06	1.02501e-07	3.03645e-06
GOTERM_BP_FAT	GO:0010033~response to organic substance	49	12.8947	2.62063e-09	AT5G25910, AT2G17290, AT2G46270, AT1G64280, AT1G28480, AT3G46090, AT3G61190, AT1G07520, AT3G48090, AT1G68765, AT2G35000, AT3G09940, AT4G36110, AT2G47190, AT1G03850, AT5G22570, AT1G01560, AT4G34390, AT3G56400, AT4G23170, AT3G21780, AT5G26920, AT5G54610, AT3G23250, AT1G62300, AT5G10380, AT4G18880, AT5G59820, AT2G14560, AT4G26070, AT2G37710, AT3G11820, AT4G31800, AT2G13790, AT2G46400, AT1G61120, AT3…	231	1176	13998	2.52489	1.27625e-06	1.41805e-07	3.75983e-06
GOTERM_MF_FAT	GO:0004674~protein serine/threonine kinase activity	47	12.3684	1.6162e-12	AT3G55450, AT3G14840, AT4G23140, AT1G35710, AT3G08720, AT5G47070, AT2G17290, AT4G38830, AT4G23320, AT4G26070, AT1G65800, AT2G37710, AT5G58940, AT4G36950, AT4G23160, AT1G18390, AT2G13790, AT4G08470, AT1G51660, AT1G65790, AT4G11890, AT4G23230, AT5G46080, AT1G14370, AT3G16030, AT1G69270, AT2G39660, AT4G23150, AT1G74360, AT5G42440, AT3G47090, AT1G01560, AT3G45860, AT4G23270, AT4G21380, AT1G51800, AT1…	221	975	14806	3.22953	3.79796e-10	1.89898e-10	2.07908e-09
INTERPRO	IPR000719:Protein kinase, core	47	12.3684	2.04312e-12	AT2G28940, AT3G14840, AT4G23140, AT1G35710, AT3G08720, AT5G47070, AT2G17290, AT4G38830, AT4G23320, AT4G26070, AT1G65800, AT2G37710, AT5G58940, AT4G36950, AT4G23160, AT1G18390, AT2G13790, AT1G34420, AT4G08470, AT1G51660, AT1G65790, AT4G11890, AT4G23230, AT5G46080, AT1G14370, AT2G39660, AT3G01840, AT4G23150, AT1G74360, AT5G42440, AT3G47090, AT1G01560, AT3G45860, AT4G23270, AT4G21380, AT1G51800, AT1…	308	970	20885	3.28556	6.55849e-10	1.63962e-10	2.75842e-09
GOTERM_MF_ALL	GO:0004674~protein serine/threonine kinase activity	47	12.3684	4.44001e-11	AT3G55450, AT3G14840, AT4G23140, AT1G35710, AT3G08720, AT5G47070, AT2G17290, AT4G38830, AT4G23320, AT4G26070, AT1G65800, AT2G37710, AT5G58940, AT4G36950, AT4G23160, AT1G18390, AT2G13790, AT4G08470, AT1G51660, AT1G65790, AT4G11890, AT4G23230, AT5G46080, AT1G14370, AT3G16030, AT1G69270, AT2G39660, AT4G23150, AT1G74360, AT5G42440, AT3G47090, AT1G01560, AT3G45860, AT4G23270, AT4G21380, AT1G51800, AT1…	272	975	16788	2.97525	1.27428e-08	1.82041e-09	5.89311e-08
GOTERM_BP_ALL	GO:0007165~signal transduction	47	12.3684	3.63428e-08	AT1G17600, AT2G32680, AT3G23110, AT5G25910, AT2G17290, AT4G26070, AT1G63740, AT3G44400, AT1G64280, AT3G11820, AT1G18200, AT2G15080, AT1G28480, AT1G51660, AT5G41550, AT5G38340, AT5G42010, AT2G20142, AT3G25010, AT4G02520, AT3G28890, AT3G48090, AT2G33080, AT1G69270, AT1G72950, AT1G58190, AT1G17610, AT5G22570, AT3G56400, AT1G01560, AT4G34390, AT4G18010, AT3G25510, AT3G23120, AT4G04220, AT3G24900, AT5…	248	1204	15221	2.39587	2.17327e-05	1.14384e-06	5.3651e-05
SP_PIR_KEYWORDS	kinase	45	11.8421	2.97065e-12	AT3G55450, AT3G14840, AT4G23140, AT1G35710, AT3G08720, AT5G47070, AT2G17290, AT4G38830, AT4G23320, AT4G26070, AT2G37710, AT5G58940, AT4G23160, AT1G18390, AT2G13790, AT1G34420, AT4G08470, AT1G51660, AT1G65790, AT3G14050, AT4G11890, AT4G23230, AT5G46080, AT1G14370, AT1G69270, AT2G39660, AT4G23150, AT1G74360, AT5G42440, AT3G47090, AT1G01560, AT3G45860, AT5G03350, AT4G23270, AT4G21380, AT1G51800, AT1…	362	970	26538	3.40095	4.45594e-10	1.48531e-10	3.54742e-09
SP_PIR_KEYWORDS	transmembrane	45	11.8421	0.000859966	AT2G42360, AT5G45380, AT4G23140, AT1G35710, AT2G46440, AT3G26210, AT4G38830, AT4G23320, AT1G24150, AT5G55930, AT3G11820, AT5G53550, AT4G23160, AT2G34940, AT1G19230, AT5G26340, AT2G13790, AT4G35180, AT1G14870, AT4G23230, AT2G35000, AT1G69270, AT3G07520, AT2G39518, AT4G23150, AT2G46430, AT1G74360, AT3G45860, AT3G26220, AT1G30900, AT4G23270, AT3G17700, AT2G42350, AT5G56230, AT4G15233, AT4G08850, AT5…	362	1973	26538	1.67203	0.12107	0.00917553	1.02212
GOTERM_MF_ALL	GO:0004872~receptor activity	43	11.3158	3.88862e-16	AT1G17600, AT3G14840, AT4G23140, AT4G38830, AT4G23320, AT1G63740, AT1G65800, AT3G44400, AT2G37710, AT4G23160, AT2G34940, AT2G13790, AT1G34420, AT5G41550, AT5G38340, AT1G65790, AT2G20142, AT4G23230, AT1G69270, AT3G07520, AT4G23150, AT1G72950, AT1G74360, AT1G17610, AT3G47090, AT3G45860, AT3G25510, AT4G23270, AT4G21380, AT4G23170, AT1G51800, AT5G45000, AT1G61460, AT4G08850, AT5G20480, AT2G32140, AT5…	272	586	16788	4.52899	1.27454e-13	4.25215e-14	5.88418e-13
SP_PIR_KEYWORDS	serine/threonine-protein kinase	43	11.3158	9.57434e-16	AT3G55450, AT4G23140, AT1G35710, AT3G08720, AT5G47070, AT2G17290, AT4G23320, AT4G38830, AT4G26070, AT1G65800, AT2G37710, AT5G58940, AT4G36950, AT4G23160, AT1G18390, AT2G13790, AT4G08470, AT1G51660, AT1G65790, AT4G11890, AT4G23230, AT5G46080, AT1G14370, AT1G69270, AT2G39660, AT4G23150, AT1G74360, AT5G42440, AT3G47090, AT1G01560, AT3G45860, AT4G23270, AT4G21380, AT1G51800, AT1G66880, AT1G61460, AT4…	362	701	26538	4.49687	1.4988e-13	1.4988e-13	1.18794e-12
INTERPRO	IPR017442:Serine/threonine protein kinase-related	43	11.3158	1.77267e-12	AT2G28940, AT3G14840, AT4G23140, AT1G35710, AT3G08720, AT5G47070, AT2G17290, AT4G38830, AT4G23320, AT4G26070, AT1G65800, AT2G37710, AT5G58940, AT4G36950, AT4G23160, AT1G18390, AT2G13790, AT4G08470, AT1G51660, AT1G65790, AT4G11890, AT4G23230, AT1G14370, AT2G39660, AT4G23150, AT1G74360, AT5G42440, AT3G47090, AT1G01560, AT3G45860, AT4G23270, AT4G21380, AT1G51800, AT1G66880, AT1G61460, AT5G20480, AT1…	308	820	20885	3.55581	5.69034e-10	1.89678e-10	2.39329e-09
GOTERM_BP_ALL	GO:0051704~multi-organism process	42	11.0526	2.01974e-08	AT5G24530, AT3G57240, AT2G46440, AT5G45110, AT2G14560, AT5G25910, AT4G26070, AT3G50470, AT1G65800, AT3G11820, AT5G53550, AT1G64280, AT4G31800, AT1G51660, AT3G22231, AT1G65790, AT4G02520, AT3G48090, AT4G11850, AT3G57260, AT1G75040, AT5G55450, AT3G25780, AT2G35000, AT2G39660, AT5G61210, AT3G09940, AT3G04720, AT5G22570, AT3G56400, AT1G18570, AT4G21380, AT3G50480, AT3G17700, AT5G08790, AT5G26920, AT1…	248	982	15221	2.625	1.2078e-05	8.05204e-07	2.98164e-05
UP_SEQ_FEATURE	transmembrane region	42	11.0526	0.000105958	AT2G42360, AT4G23140, AT1G35710, AT2G46440, AT3G26210, AT4G38830, AT4G23320, AT1G24150, AT5G55930, AT3G11820, AT5G53550, AT4G23160, AT2G34940, AT1G19230, AT5G26340, AT2G13790, AT4G35180, AT1G14870, AT4G23230, AT2G35000, AT1G69270, AT3G07520, AT2G39518, AT4G23150, AT2G46430, AT1G74360, AT3G45860, AT3G26220, AT1G30900, AT4G23270, AT3G17700, AT2G42350, AT5G56230, AT4G15233, AT4G08850, AT5G20480, AT5…	124	1690	8885	1.78073	0.0310838	0.00350243	0.141355
INTERPRO	IPR017441:Protein kinase, ATP binding site	40	10.5263	1.76068e-12	AT2G28940, AT4G23140, AT1G35710, AT3G08720, AT5G47070, AT2G17290, AT4G23320, AT4G38830, AT4G26070, AT1G65800, AT2G37710, AT5G58940, AT4G36950, AT4G23160, AT1G18390, AT2G13790, AT4G08470, AT1G51660, AT1G65790, AT4G11890, AT4G23230, AT1G14370, AT2G39660, AT4G23150, AT1G74360, AT5G42440, AT3G47090, AT1G01560, AT3G45860, AT4G23270, AT4G21380, AT1G51800, AT1G66880, AT1G61460, AT5G20480, AT1G18890, AT1…	308	715	20885	3.79348	5.65186e-10	2.82593e-10	2.3771e-09
INTERPRO	IPR008271:Serine/threonine protein kinase, active site	40	10.5263	1.66921e-11	AT3G14840, AT4G23140, AT3G08720, AT5G47070, AT2G17290, AT4G38830, AT4G23320, AT4G26070, AT1G65800, AT2G37710, AT5G58940, AT4G36950, AT4G23160, AT1G18390, AT2G13790, AT4G08470, AT1G51660, AT1G65790, AT4G11890, AT4G23230, AT1G14370, AT2G39660, AT4G23150, AT1G74360, AT5G42440, AT3G47090, AT1G01560, AT3G45860, AT4G23270, AT4G21380, AT1G51800, AT1G66880, AT1G61460, AT5G20480, AT1G11330, AT1G18890, AT5…	308	770	20885	3.52252	5.35816e-09	1.07163e-09	2.25357e-08
GOTERM_BP_ALL	GO:0051707~response to other organism	37	9.73684	3.96891e-08	AT5G24530, AT3G57240, AT2G46440, AT5G45110, AT2G14560, AT5G25910, AT4G26070, AT3G50470, AT3G11820, AT5G53550, AT1G64280, AT4G31800, AT1G51660, AT3G22231, AT4G02520, AT3G48090, AT3G57260, AT4G11850, AT1G75040, AT5G55450, AT3G25780, AT2G35000, AT2G39660, AT5G61210, AT3G09940, AT3G04720, AT5G22570, AT3G56400, AT1G18570, AT3G50480, AT5G08790, AT3G17700, AT5G26920, AT5G20480, AT1G02450, AT4G14400, AT1…	248	814	15221	2.78977	2.37338e-05	1.1867e-06	5.8591e-05
GOTERM_BP_ALL	GO:0009607~response to biotic stimulus	37	9.73684	2.06616e-07	AT5G24530, AT3G57240, AT2G46440, AT5G45110, AT2G14560, AT5G25910, AT4G26070, AT3G50470, AT3G11820, AT5G53550, AT1G64280, AT4G31800, AT1G51660, AT3G22231, AT4G02520, AT3G48090, AT3G57260, AT4G11850, AT1G75040, AT5G55450, AT3G25780, AT2G35000, AT2G39660, AT5G61210, AT3G09940, AT3G04720, AT5G22570, AT3G56400, AT1G18570, AT3G50480, AT5G08790, AT3G17700, AT5G26920, AT5G20480, AT1G02450, AT4G14400, AT1…	248	870	15221	2.6102	0.000123549	5.61619e-06	0.000305017
SP_PIR_KEYWORDS	transferase	37	9.73684	0.000801233	AT3G55450, AT4G23140, AT3G61300, AT1G35710, AT3G08720, AT5G47070, AT2G17290, AT4G23320, AT4G38830, AT4G26070, AT3G46690, AT4G23160, AT1G18390, AT2G13790, AT1G51660, AT3G50280, AT4G02520, AT4G00700, AT4G23230, AT1G69930, AT1G14370, AT2G02930, AT1G69270, AT2G39660, AT4G23150, AT1G74360, AT4G01750, AT1G01560, AT3G45860, AT4G23270, AT5G42830, AT3G21780, AT4G08850, AT5G20480, AT1G18890, AT5G02290, AT5…	362	1509	26538	1.79751	0.113286	0.00920606	0.952622
UP_SEQ_FEATURE	nucleotide phosphate-binding region:ATP	35	9.21053	5.95277e-10	AT3G55450, AT4G23140, AT1G35710, AT3G08720, AT5G47070, AT2G17290, AT4G23320, AT4G38830, AT4G26070, AT1G65800, AT4G23160, AT1G18390, AT2G13790, AT1G51660, AT5G04720, AT4G33300, AT3G14470, AT4G23230, AT4G27220, AT1G14370, AT1G69270, AT2G39660, AT4G23150, AT1G74360, AT1G01560, AT3G45860, AT4G23270, AT4G21380, AT1G58390, AT4G08850, AT5G20480, AT5G48380, AT1G18890, AT5G02290, AT5G01540	124	773	8885	3.24432	1.77392e-07	5.91308e-08	7.94658e-07
INTERPRO	IPR001611:Leucine-rich repeat	34	8.94737	1.23726e-14	AT1G17600, AT3G14840, AT1G35710, AT3G23110, AT2G32680, AT5G25910, AT1G63740, AT3G44400, AT2G37710, AT2G15080, AT2G13790, AT1G34420, AT5G41550, AT4G33300, AT5G04720, AT3G14470, AT3G25010, AT3G28890, AT4G27220, AT2G33080, AT1G74360, AT1G58190, AT3G47090, AT1G51800, AT3G23120, AT4G04220, AT3G24900, AT4G13820, AT3G25020, AT3G11080, AT5G20480, AT1G51790, AT4G19520, AT1G56120	308	435	20885	5.29997	3.95584e-12	3.95584e-12	1.66422e-11
UP_SEQ_FEATURE	signal peptide	34	8.94737	0.00408066	AT4G23140, AT1G35710, AT5G60950, AT4G23320, AT4G38830, AT3G49780, AT1G24150, AT4G23160, AT2G34940, AT1G18390, AT2G13790, AT1G13750, AT4G23230, AT3G57260, AT1G75040, AT3G12220, AT1G68765, AT2G35000, AT1G69270, AT3G07520, AT4G23150, AT1G74360, AT3G04720, AT3G45860, AT1G30900, AT4G23270, AT4G23170, AT4G08850, AT5G20480, AT2G44480, AT5G48380, AT2G29100, AT2G26440, AT5G01540	124	1515	8885	1.60806	0.704334	0.0780229	5.31227
SP_PIR_KEYWORDS	signal	34	8.94737	0.005682	AT4G23140, AT1G35710, AT5G60950, AT4G23320, AT4G38830, AT3G49780, AT1G24150, AT4G23160, AT2G34940, AT1G18390, AT2G13790, AT1G13750, AT4G23230, AT3G57260, AT1G75040, AT3G12220, AT1G68765, AT2G35000, AT1G69270, AT3G07520, AT4G23150, AT1G74360, AT3G04720, AT3G45860, AT1G30900, AT4G23270, AT4G23170, AT4G08850, AT5G20480, AT2G44480, AT5G48380, AT2G29100, AT2G26440, AT5G01540	362	1518	26538	1.64198	0.574602	0.0520189	6.57825
SP_PIR_KEYWORDS	leucine-rich repeat	32	8.42105	1.92267e-11	AT1G17600, AT1G35710, AT3G23110, AT2G32680, AT5G25910, AT1G63740, AT3G44400, AT2G37710, AT2G15080, AT2G13790, AT1G34420, AT5G41550, AT5G04720, AT4G33300, AT3G14470, AT3G25010, AT3G28890, AT4G27220, AT1G69270, AT1G74360, AT1G58190, AT3G47090, AT3G23120, AT4G04220, AT4G30640, AT4G13820, AT3G25020, AT3G11080, AT5G20480, AT4G08850, AT5G48380, AT4G19520	362	540	26538	4.34426	2.88401e-09	7.21002e-10	2.29599e-08
SP_PIR_KEYWORDS	receptor	30	7.89474	7.44636e-13	AT3G14840, AT4G23140, AT1G35710, AT4G38830, AT4G23320, AT2G37710, AT4G23160, AT2G34940, AT2G13790, AT1G34420, AT1G65790, AT4G23230, AT3G07520, AT1G69270, AT4G23150, AT1G74360, AT3G47090, AT3G45860, AT4G23270, AT4G21380, AT4G23170, AT1G51800, AT1G61460, AT5G20480, AT4G08850, AT5G48380, AT2G29100, AT1G51790, AT1G11330, AT5G01540	362	415	26538	5.29947	1.11694e-10	5.5847e-11	8.89211e-10
SP_PIR_KEYWORDS	phosphoprotein	30	7.89474	1.19793e-05	AT3G55450, AT3G08720, AT5G47070, AT2G17290, AT4G26070, AT2G41410, AT3G11820, AT1G01480, AT1G18390, AT5G26340, AT2G13790, AT1G51660, AT3G50280, AT4G26200, AT4G11850, AT3G28850, AT2G39660, AT5G61210, AT3G27210, AT2G30250, AT1G01560, AT1G18210, AT4G23170, AT1G67970, AT3G01830, AT5G20480, AT4G08850, AT5G48380, AT1G18890, AT4G18880	362	879	26538	2.50203	0.0017953	0.000224589	0.0143044
UP_SEQ_FEATURE	domain:Protein kinase	28	7.36842	1.7836e-11	AT3G55450, AT4G23140, AT1G35710, AT3G08720, AT5G47070, AT2G17290, AT4G23320, AT4G38830, AT4G26070, AT4G23160, AT1G18390, AT2G13790, AT1G51660, AT4G23230, AT1G14370, AT2G39660, AT1G69270, AT4G23150, AT1G74360, AT1G01560, AT3G45860, AT4G23270, AT5G20480, AT4G08850, AT5G48380, AT5G02290, AT1G18890, AT5G01540	124	427	8885	4.69857	5.31511e-09	5.31511e-09	2.38099e-08
UP_SEQ_FEATURE	binding site:ATP	28	7.36842	6.61386e-11	AT3G55450, AT4G23140, AT1G35710, AT3G08720, AT5G47070, AT2G17290, AT4G23320, AT4G38830, AT4G26070, AT4G23160, AT1G18390, AT2G13790, AT1G51660, AT4G23230, AT1G14370, AT2G39660, AT1G69270, AT4G23150, AT1G74360, AT1G01560, AT3G45860, AT4G23270, AT5G20480, AT4G08850, AT5G48380, AT5G02290, AT1G18890, AT5G01540	124	452	8885	4.4387	1.97093e-08	9.85464e-09	8.82909e-08
UP_SEQ_FEATURE	active site:Proton acceptor	27	7.10526	1.98701e-08	AT3G55450, AT4G23140, AT1G35710, AT3G08720, AT5G47070, AT2G17290, AT4G23320, AT4G38830, AT4G26070, AT4G23160, AT1G18390, AT2G13790, AT1G51660, AT4G23230, AT1G14370, AT2G39660, AT1G69270, AT4G23150, AT1G74360, AT3G45860, AT1G01560, AT4G23270, AT5G20480, AT4G08850, AT5G02290, AT1G18890, AT5G01540	124	546	8885	3.54329	5.92128e-06	1.48032e-06	2.65254e-05
SP_PIR_KEYWORDS	glycoprotein	27	7.10526	0.00263347	AT4G23140, AT1G35710, AT4G23320, AT4G38830, AT5G60950, AT4G23160, AT2G34940, AT1G18390, AT2G13790, AT1G65790, AT1G13750, AT4G23230, AT3G12220, AT3G07520, AT4G23150, AT1G74360, AT3G45860, AT4G23270, AT4G21380, AT1G30900, AT4G23170, AT4G08850, AT5G20480, AT2G44480, AT5G48380, AT2G29100, AT2G26440	362	1051	26538	1.88331	0.326685	0.0260248	3.09989
GOTERM_BP_ALL	GO:0045087~innate immune response	26	6.84211	3.01465e-12	AT1G17600, AT5G45110, AT4G26070, AT3G44400, AT1G63740, AT1G64280, AT5G41550, AT1G51660, AT5G38340, AT2G20142, AT3G48090, AT3G57260, AT4G11850, AT1G75040, AT1G72950, AT3G04720, AT1G17610, AT3G56400, AT3G25510, AT5G26920, AT5G45000, AT5G20480, AT2G32140, AT4G19520, AT4G14400, AT1G61560	248	275	15221	5.80273	1.80279e-09	4.50698e-10	4.45045e-09
GOTERM_BP_FAT	GO:0045087~innate immune response	26	6.84211	3.67765e-12	AT1G17600, AT5G45110, AT4G26070, AT3G44400, AT1G63740, AT1G64280, AT5G41550, AT1G51660, AT5G38340, AT2G20142, AT3G48090, AT3G57260, AT4G11850, AT1G75040, AT1G72950, AT3G04720, AT1G17610, AT3G56400, AT3G25510, AT5G26920, AT5G45000, AT5G20480, AT2G32140, AT4G19520, AT4G14400, AT1G61560	231	275	13998	5.72921	1.791e-09	5.96999e-10	5.2763e-09
GOTERM_BP_ALL	GO:0006955~immune response	26	6.84211	1.22204e-11	AT1G17600, AT5G45110, AT4G26070, AT3G44400, AT1G63740, AT1G64280, AT5G41550, AT1G51660, AT5G38340, AT2G20142, AT3G48090, AT3G57260, AT4G11850, AT1G75040, AT1G72950, AT3G04720, AT1G17610, AT3G56400, AT3G25510, AT5G26920, AT5G45000, AT5G20480, AT2G32140, AT4G19520, AT4G14400, AT1G61560	248	293	15221	5.44625	7.30776e-09	9.1347e-10	1.80403e-08
GOTERM_BP_FAT	GO:0006955~immune response	26	6.84211	1.48879e-11	AT1G17600, AT5G45110, AT4G26070, AT3G44400, AT1G63740, AT1G64280, AT5G41550, AT1G51660, AT5G38340, AT2G20142, AT3G48090, AT3G57260, AT4G11850, AT1G75040, AT1G72950, AT3G04720, AT1G17610, AT3G56400, AT3G25510, AT5G26920, AT5G45000, AT5G20480, AT2G32140, AT4G19520, AT4G14400, AT1G61560	231	293	13998	5.37724	7.25039e-09	1.03577e-09	2.13597e-08
GOTERM_BP_ALL	GO:0002376~immune system process	26	6.84211	2.93023e-11	AT1G17600, AT5G45110, AT4G26070, AT3G44400, AT1G63740, AT1G64280, AT5G41550, AT1G51660, AT5G38340, AT2G20142, AT3G48090, AT3G57260, AT4G11850, AT1G75040, AT1G72950, AT3G04720, AT1G17610, AT3G56400, AT3G25510, AT5G26920, AT5G45000, AT5G20480, AT2G32140, AT4G19520, AT4G14400, AT1G61560	248	305	15221	5.23197	1.75227e-08	1.94697e-09	4.32574e-08
UP_SEQ_FEATURE	topological domain:Cytoplasmic	25	6.57895	3.94027e-06	AT2G46430, AT4G23150, AT1G74360, AT4G23140, AT1G35710, AT2G46440, AT3G45860, AT4G38830, AT4G23320, AT1G30900, AT4G23270, AT3G11820, AT4G23160, AT2G34940, AT1G19230, AT5G26340, AT4G35180, AT4G08850, AT5G20480, AT5G48380, AT2G29100, AT4G23230, AT1G61560, AT1G69270, AT3G07520	124	626	8885	2.86155	0.00117351	0.000195681	0.00525989
UP_SEQ_FEATURE	glycosylation site:N-linked (GlcNAc...)	25	6.57895	0.00485509	AT4G23150, AT4G23140, AT1G74360, AT1G35710, AT5G60950, AT3G45860, AT4G38830, AT4G23320, AT1G30900, AT4G23270, AT4G23170, AT4G23160, AT2G34940, AT1G18390, AT2G13790, AT4G08850, AT5G20480, AT2G44480, AT5G48380, AT1G13750, AT2G29100, AT4G23230, AT3G12220, AT2G26440, AT3G07520	124	1001	8885	1.78954	0.765509	0.0866593	6.29047
UP_SEQ_FEATURE	topological domain:Extracellular	23	6.05263	8.04047e-08	AT2G46430, AT4G23150, AT4G23140, AT1G74360, AT1G35710, AT2G46440, AT4G23320, AT4G38830, AT3G45860, AT4G23270, AT4G23160, AT1G19230, AT5G26340, AT2G13790, AT4G35180, AT5G20480, AT4G08850, AT5G48380, AT2G29100, AT4G23230, AT1G61560, AT1G69270, AT3G07520	124	429	8885	3.84155	2.39603e-05	4.79211e-06	0.000107335
GOTERM_MF_ALL	GO:0004888~transmembrane receptor activity	20	5.26316	6.77663e-10	AT1G72950, AT1G17600, AT1G17610, AT3G25510, AT4G21380, AT3G44400, AT1G63740, AT1G65800, AT5G45000, AT2G13790, AT5G41550, AT5G20480, AT5G38340, AT2G20142, AT1G65790, AT2G32140, AT2G29100, AT4G19520, AT4G18250, AT3G07520	272	201	16788	6.14135	1.94489e-07	2.16099e-08	8.99443e-07
GOTERM_BP_ALL	GO:0008219~cell death	20	5.26316	3.39143e-08	AT1G17600, AT1G17610, AT3G25510, AT3G44400, AT1G58390, AT1G63740, AT1G64280, AT2G13790, AT1G51660, AT5G41550, AT5G20480, AT5G04720, AT5G38340, AT4G33300, AT3G14470, AT3G48090, AT4G19520, AT4G27220, AT4G14400, AT1G61560	248	254	15221	4.83268	2.02806e-05	1.12671e-06	5.0066e-05
GOTERM_BP_ALL	GO:0016265~death	20	5.26316	3.39143e-08	AT1G17600, AT1G17610, AT3G25510, AT3G44400, AT1G58390, AT1G63740, AT1G64280, AT2G13790, AT1G51660, AT5G41550, AT5G20480, AT5G04720, AT5G38340, AT4G33300, AT3G14470, AT3G48090, AT4G19520, AT4G27220, AT4G14400, AT1G61560	248	254	15221	4.83268	2.02806e-05	1.12671e-06	5.0066e-05
GOTERM_BP_FAT	GO:0016265~death	20	5.26316	3.98445e-08	AT1G17600, AT1G17610, AT3G25510, AT3G44400, AT1G58390, AT1G63740, AT1G64280, AT2G13790, AT1G51660, AT5G41550, AT5G20480, AT5G04720, AT5G38340, AT4G33300, AT3G14470, AT3G48090, AT4G19520, AT4G27220, AT4G14400, AT1G61560	231	254	13998	4.77145	1.94041e-05	1.61702e-06	5.71652e-05
GOTERM_BP_FAT	GO:0008219~cell death	20	5.26316	3.98445e-08	AT1G17600, AT1G17610, AT3G25510, AT3G44400, AT1G58390, AT1G63740, AT1G64280, AT2G13790, AT1G51660, AT5G41550, AT5G20480, AT5G04720, AT5G38340, AT4G33300, AT3G14470, AT3G48090, AT4G19520, AT4G27220, AT4G14400, AT1G61560	231	254	13998	4.77145	1.94041e-05	1.61702e-06	5.71652e-05
GOTERM_BP_ALL	GO:0009743~response to carbohydrate stimulus	18	4.73684	2.62365e-08	AT5G59820, AT5G25910, AT4G34390, AT3G56400, AT5G56960, AT5G08790, AT4G31800, AT3G46090, AT2G13790, AT2G46400, AT3G23250, AT1G07520, AT1G62300, AT5G10380, AT3G49530, AT4G33050, AT4G18880, AT2G35000	248	199	15221	5.55151	1.56893e-05	9.22906e-07	3.87316e-05
GOTERM_BP_FAT	GO:0009743~response to carbohydrate stimulus	18	4.73684	3.0473e-08	AT5G59820, AT5G25910, AT4G34390, AT3G56400, AT5G56960, AT5G08790, AT4G31800, AT3G46090, AT2G13790, AT2G46400, AT3G23250, AT1G07520, AT1G62300, AT5G10380, AT3G49530, AT4G33050, AT4G18880, AT2G35000	231	199	13998	5.48117	1.48403e-05	1.34912e-06	4.37199e-05
GOTERM_MF_FAT	GO:0004713~protein tyrosine kinase activity	18	4.73684	4.28971e-06	AT1G74360, AT3G14840, AT1G35710, AT4G23270, AT2G37710, AT1G66880, AT1G61460, AT1G18390, AT2G13790, AT1G34420, AT4G08850, AT1G65790, AT5G25440, AT5G46080, AT1G11330, AT3G16030, AT5G02290, AT3G01840	221	312	14806	3.86512	0.00100758	0.000112003	0.00551833
GOTERM_MF_ALL	GO:0004713~protein tyrosine kinase activity	18	4.73684	1.34044e-05	AT1G74360, AT3G14840, AT1G35710, AT4G23270, AT2G37710, AT1G66880, AT1G61460, AT1G18390, AT2G13790, AT1G34420, AT4G08850, AT1G65790, AT5G25440, AT5G46080, AT1G11330, AT3G16030, AT5G02290, AT3G01840	272	312	16788	3.5608	0.0038397	0.000226274	0.0177899
GOTERM_BP_ALL	GO:0012501~programmed cell death	17	4.47368	7.40636e-07	AT1G17600, AT1G17610, AT3G25510, AT3G44400, AT1G58390, AT1G63740, AT1G64280, AT1G51660, AT5G41550, AT5G20480, AT5G38340, AT4G33300, AT5G04720, AT3G14470, AT3G48090, AT4G19520, AT4G27220	248	223	15221	4.67881	0.000442802	1.8454e-05	0.00109336
GOTERM_BP_FAT	GO:0012501~programmed cell death	17	4.47368	8.53306e-07	AT1G17600, AT1G17610, AT3G25510, AT3G44400, AT1G58390, AT1G63740, AT1G64280, AT1G51660, AT5G41550, AT5G20480, AT5G38340, AT4G33300, AT5G04720, AT3G14470, AT3G48090, AT4G19520, AT4G27220	231	223	13998	4.61953	0.000415474	2.96824e-05	0.00122424
GOTERM_BP_ALL	GO:0009617~response to bacterium	17	4.47368	2.43188e-06	AT5G24530, AT3G04720, AT3G57240, AT5G45110, AT5G22570, AT3G56400, AT4G26070, AT1G18570, AT1G64280, AT4G31800, AT5G26920, AT3G22231, AT5G20480, AT4G02520, AT1G02450, AT4G11850, AT4G14400	248	244	15221	4.27613	0.00145321	5.81689e-05	0.00359
GOTERM_BP_FAT	GO:0009617~response to bacterium	17	4.47368	2.7764e-06	AT5G24530, AT3G04720, AT3G57240, AT5G45110, AT5G22570, AT3G56400, AT4G26070, AT1G18570, AT1G64280, AT4G31800, AT5G26920, AT3G22231, AT5G20480, AT4G02520, AT1G02450, AT4G11850, AT4G14400	231	244	13998	4.22195	0.0013512	9.01366e-05	0.00398325
SP_PIR_KEYWORDS	cell membrane	17	4.47368	0.000197228	AT2G46430, AT3G55450, AT2G46440, AT5G47070, AT2G17290, AT1G24150, AT3G11820, AT5G26340, AT2G13790, AT4G35180, AT4G08850, AT1G14870, AT5G48380, AT5G02290, AT5G01540, AT2G39660, AT1G69270	362	414	26538	3.01029	0.0291537	0.00268613	0.235269
GOTERM_BP_ALL	GO:0009620~response to fungus	17	4.47368	0.00217413	AT3G09940, AT5G24530, AT3G04720, AT2G46440, AT2G14560, AT5G45110, AT5G25910, AT3G56400, AT5G08790, AT1G64280, AT3G11820, AT4G31800, AT3G22231, AT1G61560, AT3G25780, AT2G35000, AT2G39660	248	438	15221	2.38213	0.727889	0.0355083	3.16198
GOTERM_BP_FAT	GO:0009620~response to fungus	17	4.47368	0.00239724	AT3G09940, AT5G24530, AT3G04720, AT2G46440, AT2G14560, AT5G45110, AT5G25910, AT3G56400, AT5G08790, AT1G64280, AT3G11820, AT4G31800, AT3G22231, AT1G61560, AT3G25780, AT2G35000, AT2G39660	231	438	13998	2.35195	0.689278	0.0541392	3.38485
SP_PIR_KEYWORDS	Plant defense	17	4.47368	0.0067799	AT1G17600, AT3G44400, AT1G58390, AT1G63740, AT1G64280, AT1G51660, AT5G41550, AT5G20480, AT5G38340, AT4G33300, AT5G04720, AT3G14470, AT3G57260, AT4G19520, AT4G27220, AT1G75040, AT1G61560	362	585	26538	2.13036	0.639567	0.0551146	7.80267
GOTERM_BP_ALL	GO:0010200~response to chitin	16	4.21053	2.16096e-09	AT5G59820, AT5G25910, AT3G56400, AT5G56960, AT4G31800, AT3G46090, AT2G13790, AT2G46400, AT3G23250, AT1G07520, AT1G62300, AT5G10380, AT3G49530, AT4G33050, AT4G18880, AT2G35000	248	127	15221	7.73228	1.29226e-06	9.94044e-08	3.19012e-06
GOTERM_BP_FAT	GO:0010200~response to chitin	16	4.21053	2.48955e-09	AT5G59820, AT5G25910, AT3G56400, AT5G56960, AT4G31800, AT3G46090, AT2G13790, AT2G46400, AT3G23250, AT1G07520, AT1G62300, AT5G10380, AT3G49530, AT4G33050, AT4G18880, AT2G35000	231	127	13998	7.63432	1.21241e-06	1.51551e-07	3.57178e-06
GOTERM_BP_ALL	GO:0009751~response to salicylic acid stimulus	16	4.21053	2.15946e-08	AT2G47190, AT2G14560, AT5G22570, AT3G56400, AT1G18570, AT5G08790, AT4G23170, AT2G37710, AT1G64280, AT3G11820, AT4G31800, AT1G28480, AT3G61190, AT5G54610, AT3G48090, AT4G14400	248	150	15221	6.54667	1.29135e-05	8.07096e-07	3.18789e-05
GOTERM_BP_FAT	GO:0009751~response to salicylic acid stimulus	16	4.21053	2.48087e-08	AT2G47190, AT2G14560, AT5G22570, AT3G56400, AT1G18570, AT5G08790, AT4G23170, AT2G37710, AT1G64280, AT3G11820, AT4G31800, AT1G28480, AT3G61190, AT5G54610, AT3G48090, AT4G14400	231	150	13998	6.46372	1.20818e-05	1.20818e-06	3.55932e-05
INTERPRO	IPR013210:Leucine-rich repeat, N-terminal	15	3.94737	2.49048e-06	AT1G74360, AT1G35710, AT1G58190, AT3G23110, AT3G47090, AT5G25910, AT2G37710, AT3G23120, AT4G04220, AT2G15080, AT4G13820, AT3G11080, AT1G34420, AT5G20480, AT3G28890	308	207	20885	4.91366	0.000799126	0.0001142	0.0033623
GOTERM_BP_ALL	GO:0009651~response to salt stress	14	3.68421	0.00740958	AT3G09940, AT5G59820, AT2G47190, AT3G04720, AT3G08720, AT2G30250, AT1G48605, AT1G18570, AT2G17840, AT3G21780, AT3G23250, AT4G02520, AT3G25780, AT1G69270	248	369	15221	2.32859	0.988291	0.100477	10.3979
GOTERM_BP_FAT	GO:0009651~response to salt stress	14	3.68421	0.00807489	AT3G09940, AT5G59820, AT2G47190, AT3G04720, AT3G08720, AT2G30250, AT1G48605, AT1G18570, AT2G17840, AT3G21780, AT3G23250, AT4G02520, AT3G25780, AT1G69270	231	369	13998	2.29909	0.980715	0.146097	10.9811
GOTERM_BP_ALL	GO:0009814~defense response, incompatible interaction	13	3.42105	4.77843e-08	AT3G04720, AT5G45110, AT3G56400, AT4G26070, AT1G64280, AT5G26920, AT1G51660, AT3G48090, AT4G11850, AT3G57260, AT4G14400, AT1G75040, AT1G61560	248	96	15221	8.3112	2.85746e-05	1.36071e-06	7.05415e-05
GOTERM_BP_FAT	GO:0009814~defense response, incompatible interaction	13	3.42105	5.37968e-08	AT3G04720, AT5G45110, AT3G56400, AT4G26070, AT1G64280, AT5G26920, AT1G51660, AT3G48090, AT4G11850, AT3G57260, AT4G14400, AT1G75040, AT1G61560	231	96	13998	8.2059	2.61987e-05	2.01531e-06	7.71826e-05
GOTERM_BP_ALL	GO:0006915~apoptosis	13	3.42105	2.43888e-05	AT1G17600, AT1G17610, AT3G25510, AT1G63740, AT1G58390, AT3G44400, AT5G41550, AT4G33300, AT5G04720, AT5G38340, AT3G14470, AT4G19520, AT4G27220	248	172	15221	4.63881	0.0144789	0.000520747	0.035998
GOTERM_BP_FAT	GO:0006915~apoptosis	13	3.42105	2.71832e-05	AT1G17600, AT1G17610, AT3G25510, AT1G63740, AT1G58390, AT3G44400, AT5G41550, AT4G33300, AT5G04720, AT5G38340, AT3G14470, AT4G19520, AT4G27220	231	172	13998	4.58004	0.0131512	0.000827058	0.0389929
GOTERM_BP_ALL	GO:0009737~response to abscisic acid stimulus	13	3.42105	0.00245253	AT2G47190, AT2G17290, AT4G34390, AT1G01560, AT4G18010, AT2G46270, AT1G18570, AT3G11820, AT3G21780, AT3G14050, AT1G18890, AT5G01540, AT1G69270	248	285	15221	2.79956	0.769709	0.0379053	3.56007
GOTERM_BP_FAT	GO:0009737~response to abscisic acid stimulus	13	3.42105	0.00269848	AT2G47190, AT2G17290, AT4G34390, AT1G01560, AT4G18010, AT2G46270, AT1G18570, AT3G11820, AT3G21780, AT3G14050, AT1G18890, AT5G01540, AT1G69270	231	285	13998	2.76409	0.731777	0.0556086	3.80257
SP_PIR_KEYWORDS	phosphotransferase	12	3.15789	2.0234e-06	AT4G23150, AT4G23140, AT1G51660, AT3G08720, AT1G65790, AT4G26070, AT4G23270, AT4G21380, AT1G14370, AT2G37710, AT5G02290, AT1G18890	362	132	26538	6.66449	0.000303464	4.33577e-05	0.00241625
GOTERM_BP_ALL	GO:0042742~defense response to bacterium	12	3.15789	0.000210922	AT3G04720, AT5G45110, AT5G22570, AT3G56400, AT4G02520, AT1G02450, AT4G26070, AT1G18570, AT4G11850, AT4G14400, AT4G31800, AT5G26920	248	184	15221	4.00272	0.118512	0.00393425	0.310921
GOTERM_BP_FAT	GO:0042742~defense response to bacterium	12	3.15789	0.000232465	AT3G04720, AT5G45110, AT5G22570, AT3G56400, AT4G02520, AT1G02450, AT4G26070, AT1G18570, AT4G11850, AT4G14400, AT4G31800, AT5G26920	231	184	13998	3.952	0.107049	0.00594143	0.333003
UP_SEQ_FEATURE	repeat:LRR 2	12	3.15789	0.00336868	AT1G74360, AT2G13790, AT1G35710, AT5G20480, AT4G08850, AT5G04720, AT4G33300, AT3G14470, AT5G48380, AT4G27220, AT4G30640, AT1G69270	124	306	8885	2.80993	0.634161	0.069307	4.40462
UP_SEQ_FEATURE	repeat:LRR 1	12	3.15789	0.00336868	AT1G74360, AT2G13790, AT1G35710, AT5G20480, AT4G08850, AT5G04720, AT4G33300, AT3G14470, AT5G48380, AT4G27220, AT4G30640, AT1G69270	124	306	8885	2.80993	0.634161	0.069307	4.40462
INTERPRO	IPR002182:NB-ARC	11	2.89474	8.21347e-05	AT1G17600, AT5G41550, AT5G38340, AT5G04720, AT4G33300, AT3G14470, AT1G63740, AT3G44400, AT1G58390, AT4G27220, AT4G19520	308	151	20885	4.93969	0.0260218	0.00329037	0.110832
GOTERM_MF_FAT	GO:0030246~carbohydrate binding	11	2.89474	0.00142839	AT1G61460, AT3G04720, AT2G43620, AT1G65790, AT5G18470, AT5G03350, AT4G21380, AT1G65800, AT1G11330, AT3G16030, AT5G01540	221	215	14806	3.42768	0.285313	0.0276044	1.82205
GOTERM_MF_ALL	GO:0030246~carbohydrate binding	11	2.89474	0.00264708	AT1G61460, AT3G04720, AT2G43620, AT1G65790, AT5G18470, AT5G03350, AT4G21380, AT1G65800, AT1G11330, AT3G16030, AT5G01540	272	215	16788	3.1578	0.53267	0.0373217	3.45689
UP_SEQ_FEATURE	repeat:LRR 3	11	2.89474	0.00327629	AT1G74360, AT2G13790, AT1G35710, AT5G20480, AT4G08850, AT5G04720, AT4G33300, AT3G14470, AT5G48380, AT4G27220, AT4G30640	124	261	8885	3.01987	0.623914	0.0724662	4.28626
SMART	SM00774:WRKY	10	2.63158	1.18852e-06	AT5G24110, AT2G46400, AT3G01080, AT5G22570, AT3G56400, AT2G30250, AT1G62300, AT2G40750, AT2G40740, AT4G31800	116	73	7691	9.08243	6.41781e-05	6.41781e-05	0.00116433
INTERPRO	IPR003657:DNA-binding WRKY	10	2.63158	1.21308e-06	AT5G24110, AT2G46400, AT3G01080, AT5G22570, AT3G56400, AT2G30250, AT1G62300, AT2G40750, AT2G40740, AT4G31800	308	73	20885	9.28883	0.000389322	6.48975e-05	0.00163774
UP_SEQ_FEATURE	repeat:LRR 4	10	2.63158	0.00282737	AT1G74360, AT2G13790, AT1G35710, AT5G20480, AT4G08850, AT5G04720, AT4G33300, AT3G14470, AT5G48380, AT4G27220	124	214	8885	3.34828	0.569905	0.0678974	3.70917
GOTERM_BP_ALL	GO:0031347~regulation of defense response	9	2.36842	6.01893e-06	AT3G61190, AT5G20480, AT3G01080, AT3G56400, AT1G02450, AT2G40750, AT3G11820, AT1G64280, AT4G31800	248	61	15221	9.05533	0.00359286	0.000138426	0.00888508
GOTERM_BP_ALL	GO:0080134~regulation of response to stress	9	2.36842	2.56944e-05	AT3G61190, AT5G20480, AT3G01080, AT3G56400, AT1G02450, AT2G40750, AT3G11820, AT1G64280, AT4G31800	248	74	15221	7.46453	0.015248	0.000529703	0.0379247
UP_SEQ_FEATURE	domain:Gnk2-homologous 2	9	2.36842	9.11395e-05	AT4G23150, AT4G23140, AT4G23320, AT3G45860, AT4G38830, AT4G23270, AT4G23230, AT4G23170, AT4G23160	124	104	8885	6.20076	0.0267953	0.00338935	0.121597
UP_SEQ_FEATURE	domain:Gnk2-homologous 1	9	2.36842	9.11395e-05	AT4G23150, AT4G23140, AT4G23320, AT3G45860, AT4G38830, AT4G23270, AT4G23230, AT4G23170, AT4G23160	124	104	8885	6.20076	0.0267953	0.00338935	0.121597
INTERPRO	IPR002902:Protein of unknown function DUF26	9	2.36842	0.000151053	AT4G23150, AT4G23140, AT4G23320, AT3G45860, AT4G38830, AT4G23270, AT4G23230, AT4G23170, AT4G23160	308	104	20885	5.86804	0.0473348	0.00537349	0.203742
INTERPRO	IPR000157:Toll-Interleukin receptor	9	2.36842	0.000501567	AT5G45000, AT1G17600, AT1G72950, AT5G41550, AT5G38340, AT2G20142, AT1G63740, AT3G44400, AT4G19520	308	124	20885	4.92158	0.148745	0.0145336	0.675037
SMART	SM00255:TIR	9	2.36842	0.000509807	AT5G45000, AT1G17600, AT1G72950, AT5G41550, AT5G38340, AT2G20142, AT1G63740, AT3G44400, AT4G19520	116	124	7691	4.81222	0.0271609	0.013674	0.498317
GOTERM_BP_ALL	GO:0048583~regulation of response to stimulus	9	2.36842	0.00353016	AT3G61190, AT5G20480, AT3G01080, AT3G56400, AT1G02450, AT2G40750, AT3G11820, AT1G64280, AT4G31800	248	153	15221	3.61029	0.879339	0.0527809	5.08668
GOTERM_MF_FAT	GO:0005516~calmodulin binding	9	2.36842	0.00466811	AT1G73805, AT2G46430, AT2G47190, AT2G46440, AT5G57010, AT3G17700, AT4G33050, AT1G61560, AT5G26920	221	175	14806	3.44548	0.666987	0.0755358	5.84174
GOTERM_MF_ALL	GO:0005516~calmodulin binding	9	2.36842	0.00759167	AT1G73805, AT2G46430, AT2G47190, AT2G46440, AT5G57010, AT3G17700, AT4G33050, AT1G61560, AT5G26920	272	175	16788	3.1742	0.887761	0.0946328	9.61994
PIR_SUPERFAMILY	PIRSF036784:PIRSF036784	8	2.10526	1.52439e-08	AT3G25020, AT3G11080, AT3G23110, AT3G25010, AT3G28890, AT3G23120, AT2G15080, AT3G24900	124	22	8556	25.0909	1.3567e-06	1.3567e-06	1.65477e-05
PIR_SUPERFAMILY	PIRSF036788:receptor-like protein kinase	8	2.10526	1.3447e-06	AT4G23150, AT4G23140, AT4G23320, AT3G45860, AT4G38830, AT4G23270, AT4G23230, AT4G23160	124	40	8556	13.8	0.000119671	5.98373e-05	0.0014597
UP_SEQ_FEATURE	DNA-binding region:WRKY	8	2.10526	1.54222e-05	AT5G24110, AT2G46400, AT5G22570, AT3G56400, AT1G62300, AT2G40750, AT2G40740, AT4G31800	124	59	8885	9.71569	0.00458531	0.000656335	0.0205857
SP_PIR_KEYWORDS	ank repeat	8	2.10526	0.000366084	AT5G54610, AT1G10340, AT5G45110, AT4G14365, AT5G54720, AT4G14400, AT5G54710, AT1G64280	362	97	26538	6.04614	0.0534417	0.00456643	0.436291
UP_SEQ_FEATURE	domain:EF-hand 2	8	2.10526	0.00104584	AT1G19230, AT3G01830, AT5G42380, AT2G17290, AT1G18210, AT2G41410, AT1G18890, AT5G39670	124	115	8885	4.98457	0.26789	0.0307012	1.38716
UP_SEQ_FEATURE	domain:EF-hand 1	8	2.10526	0.00110043	AT1G19230, AT3G01830, AT5G42380, AT2G17290, AT1G18210, AT2G41410, AT1G18890, AT5G39670	124	116	8885	4.9416	0.279716	0.0293877	1.45907
INTERPRO	IPR002110:Ankyrin	8	2.10526	0.00141726	AT5G54610, AT1G10340, AT5G45110, AT4G14365, AT5G54720, AT4G14400, AT5G54710, AT1G64280	308	113	20885	4.8006	0.365719	0.0372279	1.89656
SMART	SM00248:ANK	8	2.10526	0.00145732	AT5G54610, AT1G10340, AT5G45110, AT4G14365, AT5G54720, AT4G14400, AT5G54710, AT1G64280	116	113	7691	4.69393	0.0757313	0.0259093	1.41855
GOTERM_MF_FAT	GO:0005529~sugar binding	8	2.10526	0.00252024	AT1G65790, AT5G18470, AT5G03350, AT4G21380, AT1G65800, AT1G11330, AT3G16030, AT5G01540	221	124	14806	4.32229	0.447335	0.0445909	3.19411
INTERPRO	IPR018248:EF hand	8	2.10526	0.00386972	AT1G19230, AT3G01830, AT5G42380, AT2G17290, AT1G18210, AT2G41410, AT1G18890, AT5G39670	308	135	20885	4.01828	0.711941	0.0912977	5.09994
GOTERM_MF_ALL	GO:0005529~sugar binding	8	2.10526	0.00400571	AT1G65790, AT5G18470, AT5G03350, AT4G21380, AT1G65800, AT1G11330, AT3G16030, AT5G01540	272	124	16788	3.98197	0.683979	0.0533773	5.18793
INTERPRO	IPR011992:EF-Hand type	8	2.10526	0.00683468	AT1G19230, AT3G01830, AT5G42380, AT2G17290, AT1G18210, AT2G41410, AT1G18890, AT5G39670	308	150	20885	3.61645	0.889359	0.128545	8.84334
INTERPRO	IPR018249:EF-HAND 2	8	2.10526	0.00958311	AT1G19230, AT3G01830, AT5G42380, AT2G17290, AT1G18210, AT2G41410, AT1G18890, AT5G39670	308	160	20885	3.39042	0.954544	0.150141	12.1908
PIR_SUPERFAMILY	PIRSF000564:kinase-related transforming protein	7	1.84211	0.00070008	AT2G28940, AT1G51660, AT4G11890, AT4G26070, AT1G14370, AT5G02290, AT2G39660	124	75	8556	6.44	0.0604262	0.020562	0.757341
GOTERM_BP_ALL	GO:0009863~salicylic acid mediated signaling pathway	6	1.57895	9.33232e-05	AT5G22570, AT3G56400, AT3G48090, AT3G11820, AT1G64280, AT1G28480	248	29	15221	12.6983	0.0542811	0.0018586	0.13768
GOTERM_BP_FAT	GO:0009863~salicylic acid mediated signaling pathway	6	1.57895	9.86739e-05	AT5G22570, AT3G56400, AT3G48090, AT3G11820, AT1G64280, AT1G28480	231	29	13998	12.5374	0.0469201	0.00282287	0.141475
SP_PIR_KEYWORDS	serine/threonine-specific protein kinase	6	1.57895	0.00010515	AT3G08720, AT1G65790, AT4G21380, AT1G14370, AT5G02290, AT1G18890	362	35	26538	12.5673	0.0156496	0.00175106	0.125495
GOTERM_BP_ALL	GO:0009627~systemic acquired resistance	6	1.57895	0.000152094	AT3G04720, AT3G56400, AT3G48090, AT3G57260, AT1G75040, AT1G64280	248	32	15221	11.5078	0.0869449	0.00292986	0.224294
GOTERM_BP_FAT	GO:0009627~systemic acquired resistance	6	1.57895	0.000160743	AT3G04720, AT3G56400, AT3G48090, AT3G57260, AT1G75040, AT1G64280	231	32	13998	11.362	0.0753022	0.00433991	0.230372
INTERPRO	IPR011713:Leucine-rich repeat 3	6	1.57895	0.00758453	AT1G17600, AT5G41550, AT5G38340, AT1G63740, AT3G44400, AT4G19520	308	83	20885	4.90182	0.91318	0.126959	9.76815
UP_SEQ_FEATURE	domain:EF-hand 3	6	1.57895	0.00884183	AT5G42380, AT2G17290, AT1G18210, AT2G41410, AT1G18890, AT5G39670	124	92	8885	4.67304	0.929107	0.130028	11.18
GOTERM_BP_ALL	GO:0016998~cell wall macromolecule catabolic process	5	1.31579	0.00170261	AT4G01700, AT3G04720, AT2G43620, AT5G62150, AT3G01840	248	32	15221	9.58984	0.639055	0.0286954	2.48424
GOTERM_BP_FAT	GO:0016998~cell wall macromolecule catabolic process	5	1.31579	0.00177914	AT4G01700, AT3G04720, AT2G43620, AT5G62150, AT3G01840	231	32	13998	9.46834	0.579879	0.042434	2.52246
GOTERM_BP_ALL	GO:0048544~recognition of pollen	5	1.31579	0.00238667	AT1G61460, AT1G65790, AT4G21380, AT1G65800, AT1G11330	248	35	15221	8.76786	0.760436	0.0378836	3.46604
GOTERM_BP_ALL	GO:0008037~cell recognition	5	1.31579	0.00238667	AT1G61460, AT1G65790, AT4G21380, AT1G65800, AT1G11330	248	35	15221	8.76786	0.760436	0.0378836	3.46604
GOTERM_BP_FAT	GO:0048544~recognition of pollen	5	1.31579	0.00249287	AT1G61460, AT1G65790, AT4G21380, AT1G65800, AT1G11330	231	35	13998	8.65677	0.703451	0.0537533	3.51764
GOTERM_BP_FAT	GO:0008037~cell recognition	5	1.31579	0.00249287	AT1G61460, AT1G65790, AT4G21380, AT1G65800, AT1G11330	231	35	13998	8.65677	0.703451	0.0537533	3.51764
GOTERM_BP_ALL	GO:0050776~regulation of immune response	5	1.31579	0.00391062	AT5G20480, AT3G56400, AT1G02450, AT3G11820, AT4G31800	248	40	15221	7.67188	0.903974	0.0568957	5.62025
GOTERM_BP_ALL	GO:0002682~regulation of immune system process	5	1.31579	0.00391062	AT5G20480, AT3G56400, AT1G02450, AT3G11820, AT4G31800	248	40	15221	7.67188	0.903974	0.0568957	5.62025
GOTERM_BP_ALL	GO:0009875~pollen-pistil interaction	5	1.31579	0.00427905	AT1G61460, AT1G65790, AT4G21380, AT1G65800, AT1G11330	248	41	15221	7.48476	0.923032	0.0606297	6.13429
GOTERM_BP_FAT	GO:0009875~pollen-pistil interaction	5	1.31579	0.00446563	AT1G61460, AT1G65790, AT4G21380, AT1G65800, AT1G11330	231	41	13998	7.38993	0.886917	0.086816	6.2194
SP_PIR_KEYWORDS	myristate	5	1.31579	0.00665576	AT3G55450, AT2G17290, AT5G02290, AT1G18890, AT2G39660	362	55	26538	6.66449	0.632746	0.0572212	7.66497
UP_SEQ_FEATURE	lipid moiety-binding region:N-myristoyl glycine	5	1.31579	0.00692282	AT3G55450, AT2G17290, AT5G02290, AT1G18890, AT2G39660	124	55	8885	6.51393	0.873836	0.114652	8.85667
SP_PIR_KEYWORDS	protein kinase	5	1.31579	0.00754747	AT4G23150, AT4G23140, AT1G51660, AT4G23270, AT2G37710	362	57	26538	6.43065	0.679032	0.0580577	8.64993
GOTERM_BP_ALL	GO:0044036~cell wall macromolecule metabolic process	5	1.31579	0.0086892	AT4G01700, AT3G04720, AT2G43620, AT5G62150, AT3G01840	248	50	15221	6.1375	0.994586	0.111846	12.0881
GOTERM_BP_FAT	GO:0044036~cell wall macromolecule metabolic process	5	1.31579	0.00905648	AT4G01700, AT3G04720, AT2G43620, AT5G62150, AT3G01840	231	50	13998	6.05974	0.988093	0.15134	12.2366
INTERPRO	IPR014011:Disease resistance, plant	4	1.05263	0.000475503	AT5G04720, AT4G33300, AT3G50470, AT3G50480	308	11	20885	24.6576	0.141589	0.0151513	0.640064
GOTERM_MF_FAT	GO:0004675~transmembrane receptor protein serine/threonine kinase activity	4	1.05263	0.000644807	AT2G13790, AT4G21380, AT1G65800, AT4G18250	221	12	14806	22.3318	0.14065	0.0136854	0.826342
GOTERM_MF_ALL	GO:0004675~transmembrane receptor protein serine/threonine kinase activity	4	1.05263	0.000821572	AT2G13790, AT4G21380, AT1G65800, AT4G18250	272	12	16788	20.5735	0.210131	0.0123384	1.08497
INTERPRO	IPR004140:Exo70 exocyst complex subunit	4	1.05263	0.00447945	AT3G55150, AT5G13990, AT3G09520, AT5G61010	308	23	20885	11.7928	0.763341	0.0978172	5.88118
INTERPRO	IPR013227:PAN-2 domain	4	1.05263	0.00636638	AT1G65790, AT4G21380, AT1G65800, AT1G11330	308	26	20885	10.4321	0.871283	0.127747	8.26132
GOTERM_CC_FAT	GO:0000145~exocyst	4	1.05263	0.00767033	AT3G55150, AT5G13990, AT3G09520, AT5G61010	195	29	13779	9.74642	0.451513	0.181431	7.82193
GOTERM_CC_ALL	GO:0000145~exocyst	4	1.05263	0.00814692	AT3G55150, AT5G13990, AT3G09520, AT5G61010	241	29	16687	9.55044	0.544021	0.178256	8.61578
GOTERM_BP_ALL	GO:0009816~defense response to bacterium, incompatible interaction	4	1.05263	0.00833143	AT5G45110, AT4G11850, AT4G14400, AT5G26920	248	26	15221	9.44231	0.993283	0.109837	11.6185
GOTERM_BP_FAT	GO:0009816~defense response to bacterium, incompatible interaction	4	1.05263	0.0086132	AT5G45110, AT4G11850, AT4G14400, AT5G26920	231	26	13998	9.32268	0.985195	0.149585	11.6717
UP_SEQ_FEATURE	repeat:LRR 21	4	1.05263	0.00877265	AT1G74360, AT1G35710, AT5G20480, AT4G08850	124	31	8885	9.24558	0.927617	0.135736	11.0972
INTERPRO	IPR010683:Protein of unknown function DUF1262	3	0.789474	0.00724229	AT1G13470, AT1G13540, AT1G13550	308	9	20885	22.6028	0.903019	0.128247	9.34714

## Sheet: groupC_david
Category	Term	Count	%	PValue	Genes	List Total	Pop Hits	Pop Total	Fold Enrichment	Bonferroni	Benjamini	FDR
GOTERM_MF_ALL	GO:0005488~binding	277	53.4749	6.84191e-05	AT3G52400, AT3G05370, AT4G17500, AT5G51190, AT3G08760, AT3G48520, AT1G02610, AT1G42990, AT5G59670, AT1G69490, AT2G36400, AT4G23810, AT1G20510, AT1G19050, AT4G25480, AT1G07430, AT1G67470, AT1G07000, AT2G33580, AT2G24240, AT1G27730, AT2G02220, AT1G73500, AT3G08870, AT3G04210, AT2G22500, AT1G59910, AT1G80840, AT1G78830, AT1G16110, AT1G64380, AT1G13260, AT3G52800, AT1G63860, AT3G18690, AT1G30730, AT4…	339	12203	16788	1.12412	0.0234626	0.00237141	0.0934152
GOTERM_BP_ALL	GO:0050896~response to stimulus	172	33.2046	1.01472e-28	AT3G52400, AT3G05370, AT3G21150, AT2G15480, AT4G17500, AT5G51190, AT3G23010, AT3G52450, AT1G72920, AT1G72060, AT1G42990, AT2G26560, AT1G52890, AT4G23810, AT5G63160, AT5G13220, AT1G20510, AT1G19050, AT5G49520, AT4G25480, AT2G17660, AT1G76650, AT1G57850, AT5G45340, AT1G27730, AT2G23170, AT2G02220, AT1G73500, AT1G02400, AT1G32640, AT2G44840, AT3G04210, AT3G57530, AT1G80840, AT5G39580, AT1G64380, AT1…	314	3880	15221	2.14887	7.21468e-26	2.40489e-26	1.53346e-25
GOTERM_BP_ALL	GO:0043170~macromolecule metabolic process	153	29.5367	0.00214058	AT4G17500, AT1G67880, AT5G51190, AT3G52450, AT3G08760, AT2G27920, AT1G42990, AT5G59670, AT1G69490, AT1G52890, AT4G23810, AT2G32800, AT1G07150, AT5G13220, AT1G19050, AT4G33920, AT5G49520, AT1G07430, AT1G67470, AT4G25480, AT2G33580, AT5G22250, AT4G01720, AT1G73500, AT2G02220, AT3G08870, AT1G32640, AT2G44840, AT3G57530, AT1G80840, AT1G02360, AT5G15870, AT1G07160, AT1G16110, AT4G31550, AT1G64380, AT1…	314	6165	15221	1.20302	0.78207	0.0218389	3.18646
GOTERM_BP_ALL	GO:0044260~cellular macromolecule metabolic process	146	28.1853	0.000308727	AT4G17500, AT1G67880, AT5G51190, AT3G52450, AT3G08760, AT5G59670, AT1G42990, AT1G69490, AT1G52890, AT4G23810, AT2G32800, AT1G07150, AT5G13220, AT1G19050, AT4G33920, AT5G49520, AT1G07430, AT1G67470, AT4G25480, AT2G33580, AT5G22250, AT4G01720, AT1G73500, AT2G02220, AT3G08870, AT1G32640, AT2G44840, AT3G57530, AT1G80840, AT1G07160, AT1G16110, AT4G31550, AT1G64380, AT1G13260, AT3G18710, AT4G25490, AT4…	314	5603	15221	1.26312	0.197111	0.00371408	0.465536
GOTERM_BP_ALL	GO:0065007~biological regulation	127	24.5174	2.11426e-07	AT3G21150, AT4G17500, AT3G05370, AT3G52400, AT3G23010, AT5G51190, AT1G72920, AT1G25550, AT1G42990, AT1G69490, AT1G52890, AT2G36400, AT4G23810, AT5G63160, AT5G13220, AT1G19050, AT5G49520, AT4G25480, AT5G22250, AT1G57850, AT2G23170, AT4G01720, AT1G73500, AT4G24580, AT1G32640, AT3G04210, AT2G44840, AT3G57530, AT1G80840, AT4G31550, AT1G72910, AT1G64380, AT1G13260, AT1G63860, AT3G18690, AT4G25490, AT1…	314	4116	15221	1.49569	0.000150313	3.85445e-06	0.000319508
GOTERM_BP_ALL	GO:0050789~regulation of biological process	125	24.1313	1.19653e-09	AT3G21150, AT4G17500, AT3G05370, AT3G52400, AT3G23010, AT5G51190, AT1G72920, AT1G25550, AT1G42990, AT1G69490, AT1G52890, AT2G36400, AT4G23810, AT5G63160, AT5G13220, AT5G49520, AT1G19050, AT4G25480, AT5G22250, AT1G57850, AT4G01720, AT1G73500, AT4G24580, AT1G32640, AT3G04210, AT2G44840, AT3G57530, AT1G80840, AT4G31550, AT1G72910, AT1G64380, AT1G13260, AT1G63860, AT3G18690, AT4G25490, AT1G33760, AT4…	314	3709	15221	1.63368	8.5073e-07	3.54471e-08	1.8082e-06
GOTERM_BP_ALL	GO:0050794~regulation of cellular process	124	23.9382	1.26256e-11	AT3G21150, AT4G17500, AT3G05370, AT3G52400, AT3G23010, AT5G51190, AT1G72920, AT1G25550, AT1G42990, AT1G69490, AT1G52890, AT2G36400, AT4G23810, AT5G63160, AT5G13220, AT5G49520, AT1G19050, AT4G25480, AT5G22250, AT1G57850, AT4G01720, AT1G73500, AT4G24580, AT1G32640, AT3G04210, AT2G44840, AT3G57530, AT1G80840, AT4G31550, AT1G72910, AT1G64380, AT1G13260, AT1G63860, AT3G18690, AT4G25490, AT1G33760, AT4…	314	3430	15221	1.75243	8.97678e-09	5.98452e-10	1.90799e-08
GOTERM_BP_ALL	GO:0006950~response to stress	117	22.5869	3.48983e-21	AT4G17500, AT3G05370, AT3G52400, AT3G23010, AT3G52450, AT1G72920, AT1G72060, AT1G42990, AT2G26560, AT1G52890, AT4G23810, AT5G13220, AT1G20510, AT4G25480, AT1G76650, AT1G57850, AT5G45340, AT1G27730, AT1G73500, AT2G02220, AT1G32640, AT3G04210, AT2G44840, AT3G57530, AT1G80840, AT5G39580, AT4G31550, AT1G72910, AT4G34150, AT1G63860, AT3G18690, AT4G25490, AT1G63350, AT5G67450, AT4G36150, AT4G14370, AT5…	314	2365	15221	2.39811	2.48127e-18	3.54467e-19	5.27387e-18
GOTERM_BP_ALL	GO:0042221~response to chemical stimulus	114	22.0077	1.55468e-26	AT3G21150, AT4G17500, AT3G52400, AT5G51190, AT3G52450, AT1G72060, AT1G42990, AT2G26560, AT1G52890, AT4G23810, AT5G63160, AT5G13220, AT5G49520, AT1G19050, AT4G25480, AT2G17660, AT5G45340, AT1G27730, AT2G23170, AT1G73500, AT1G32640, AT2G44840, AT3G57530, AT1G80840, AT5G39580, AT4G31550, AT1G64380, AT1G13260, AT3G18710, AT4G25000, AT3G52800, AT4G25490, AT4G35480, AT3G22060, AT1G33760, AT5G67450, AT1…	314	1953	15221	2.82954	1.10538e-23	2.21075e-24	2.34944e-23
GOTERM_CC_FAT	GO:0012505~endomembrane system	100	19.305	0.00196834	AT5G19240, AT5G59070, AT5G05300, AT2G15480, AT4G17500, AT3G05370, AT2G27920, AT1G72060, AT3G48520, AT5G59670, AT4G11521, AT1G42990, AT5G44568, AT3G23510, AT5G45340, AT4G07820, AT2G02220, AT3G08870, AT3G04210, AT4G37290, AT1G02360, AT5G39580, AT1G16110, AT1G30730, AT5G59260, AT2G15390, AT5G66790, AT4G02330, AT5G38240, AT2G31945, AT1G32920, AT5G19120, AT4G27654, AT4G27657, AT3G48640, AT4G10250, AT1…	260	4100	13779	1.29259	0.213666	0.113245	2.24297
GOTERM_MF_ALL	GO:0005515~protein binding	97	18.7259	0.00285031	AT3G05370, AT3G52400, AT3G23010, AT1G02610, AT5G59670, AT1G42990, AT1G52890, AT5G63160, AT4G23810, AT1G21120, AT5G13220, AT1G19050, AT1G07000, AT2G24240, AT1G73500, AT2G02220, AT4G24580, AT1G32640, AT3G57530, AT1G59910, AT1G80840, AT5G22920, AT3G56710, AT1G21130, AT4G31550, AT1G63860, AT3G18690, AT4G35480, AT2G31880, AT5G66790, AT1G63350, AT4G36150, AT1G13210, AT2G41100, AT4G23180, AT3G47660, AT3…	339	3682	16788	1.30463	0.628598	0.0421498	3.82385
GOTERM_CC_ALL	GO:0005634~nucleus	94	18.1467	0.00154052	AT3G56660, AT1G65360, AT5G24470, AT4G17500, AT5G51190, AT1G25550, AT1G42990, AT1G69490, AT1G52890, AT2G36400, AT5G63160, AT4G23810, AT5G64750, AT5G13220, AT2G34600, AT5G49520, AT1G19050, AT3G23240, AT4G25480, AT5G22250, AT1G27730, AT4G01720, AT1G32640, AT2G44840, AT3G48360, AT3G57530, AT1G80840, AT1G12610, AT1G19210, AT4G01250, AT1G64380, AT4G31550, AT1G13260, AT3G19580, AT3G18690, AT5G21960, AT4…	349	3353	16687	1.34044	0.194136	0.1023	1.80262
GOTERM_BP_ALL	GO:0010033~response to organic substance	88	16.9884	3.94834e-27	AT3G21150, AT3G52400, AT4G17500, AT5G51190, AT3G52450, AT1G42990, AT5G63160, AT4G23810, AT5G64750, AT5G13220, AT3G11840, AT2G34600, AT1G19050, AT5G49520, AT3G23240, AT3G46620, AT1G27730, AT2G23170, AT1G73500, AT1G32640, AT2G44840, AT3G48360, AT5G64660, AT3G57530, AT1G80840, AT5G27420, AT5G57560, AT3G16720, AT2G35930, AT1G19210, AT4G01250, AT1G64380, AT4G31550, AT1G13260, AT3G18710, AT4G25000, AT3…	314	1176	15221	3.62735	2.80727e-24	7.01818e-25	5.96677e-24
GOTERM_BP_FAT	GO:0010033~response to organic substance	88	16.9884	2.80732e-26	AT3G21150, AT3G52400, AT4G17500, AT5G51190, AT3G52450, AT1G42990, AT5G63160, AT4G23810, AT5G64750, AT5G13220, AT3G11840, AT2G34600, AT1G19050, AT5G49520, AT3G23240, AT3G46620, AT1G27730, AT2G23170, AT1G73500, AT1G32640, AT2G44840, AT3G48360, AT5G64660, AT3G57530, AT1G80840, AT5G27420, AT5G57560, AT3G16720, AT2G35930, AT1G19210, AT4G01250, AT1G64380, AT4G31550, AT1G13260, AT3G18710, AT4G25000, AT3…	299	1176	13998	3.50324	1.6872e-23	5.62401e-24	4.14715e-23
GOTERM_BP_ALL	GO:0031323~regulation of cellular metabolic process	87	16.7954	8.03727e-10	AT3G56660, AT1G65360, AT5G24470, AT3G21150, AT4G17500, AT5G51190, AT1G25550, AT1G42990, AT1G69490, AT1G52890, AT2G36400, AT5G63160, AT4G23810, AT5G64750, AT5G13220, AT2G34600, AT1G28380, AT5G49520, AT1G19050, AT3G23240, AT4G25480, AT5G22250, AT4G01720, AT1G73500, AT1G32640, AT2G44840, AT3G48360, AT1G80840, AT1G12610, AT4G01250, AT1G19210, AT1G64380, AT4G31550, AT1G13260, AT5G21960, AT4G25490, AT1…	314	2186	15221	1.92922	5.71449e-07	2.5975e-08	1.2146e-06
GOTERM_BP_ALL	GO:0019222~regulation of metabolic process	87	16.7954	4.57351e-08	AT3G56660, AT1G65360, AT5G24470, AT3G21150, AT4G17500, AT5G51190, AT1G25550, AT1G42990, AT1G69490, AT1G52890, AT2G36400, AT5G63160, AT4G23810, AT5G64750, AT5G13220, AT2G34600, AT1G28380, AT5G49520, AT1G19050, AT3G23240, AT4G25480, AT5G22250, AT4G01720, AT1G73500, AT1G32640, AT2G44840, AT3G48360, AT1G80840, AT1G12610, AT4G01250, AT1G19210, AT1G64380, AT4G31550, AT1G13260, AT5G21960, AT4G25490, AT1…	314	2377	15221	1.7742	3.25172e-05	9.03269e-07	6.91153e-05
GOTERM_CC_ALL	GO:0044425~membrane part	86	16.6023	0.00833005	AT5G19240, AT4G20830, AT4G17500, AT3G52400, AT1G31540, AT1G72920, AT5G59670, AT1G42990, AT1G22570, AT1G57990, AT5G19230, AT1G27770, AT1G57850, AT5G45340, AT2G24240, AT2G02220, AT3G04210, AT2G22500, AT3G57530, AT1G65730, AT1G79680, AT5G27420, AT3G16720, AT1G16110, AT4G11470, AT2G01180, AT1G72910, AT3G04640, AT4G36670, AT1G63860, AT1G47603, AT4G35480, AT4G23220, AT4G24570, AT2G15390, AT5G66790, AT2…	349	3197	16687	1.2862	0.689972	0.323189	9.39837
GOTERM_BP_ALL	GO:0045449~regulation of transcription	84	16.2162	2.33809e-10	AT3G56660, AT1G65360, AT5G24470, AT3G21150, AT4G17500, AT5G51190, AT1G25550, AT1G42990, AT1G69490, AT1G52890, AT2G36400, AT5G63160, AT4G23810, AT5G64750, AT5G13220, AT2G34600, AT5G49520, AT1G19050, AT3G23240, AT4G25480, AT5G22250, AT4G01720, AT1G73500, AT1G32640, AT2G44840, AT3G48360, AT1G80840, AT1G12610, AT4G01250, AT1G19210, AT1G64380, AT4G31550, AT1G13260, AT5G21960, AT4G25490, AT1G33760, AT2…	314	2024	15221	2.01179	1.66238e-07	9.23547e-09	3.53335e-07
GOTERM_BP_ALL	GO:0019219~regulation of nucleobase, nucleoside, nucleotide and nucleic acid metabolic process	84	16.2162	4.5158e-10	AT3G56660, AT1G65360, AT5G24470, AT3G21150, AT4G17500, AT5G51190, AT1G25550, AT1G42990, AT1G69490, AT1G52890, AT2G36400, AT5G63160, AT4G23810, AT5G64750, AT5G13220, AT2G34600, AT5G49520, AT1G19050, AT3G23240, AT4G25480, AT5G22250, AT4G01720, AT1G73500, AT1G32640, AT2G44840, AT3G48360, AT1G80840, AT1G12610, AT4G01250, AT1G19210, AT1G64380, AT4G31550, AT1G13260, AT5G21960, AT4G25490, AT1G33760, AT2…	314	2051	15221	1.9853	3.21073e-07	1.68986e-08	6.82432e-07
GOTERM_BP_ALL	GO:0051171~regulation of nitrogen compound metabolic process	84	16.2162	5.8779e-10	AT3G56660, AT1G65360, AT5G24470, AT3G21150, AT4G17500, AT5G51190, AT1G25550, AT1G42990, AT1G69490, AT1G52890, AT2G36400, AT5G63160, AT4G23810, AT5G64750, AT5G13220, AT2G34600, AT5G49520, AT1G19050, AT3G23240, AT4G25480, AT5G22250, AT4G01720, AT1G73500, AT1G32640, AT2G44840, AT3G48360, AT1G80840, AT1G12610, AT4G01250, AT1G19210, AT1G64380, AT4G31550, AT1G13260, AT5G21960, AT4G25490, AT1G33760, AT2…	314	2062	15221	1.97471	4.17919e-07	2.08959e-08	8.88274e-07
GOTERM_BP_ALL	GO:0010556~regulation of macromolecule biosynthetic process	84	16.2162	7.10849e-10	AT3G56660, AT1G65360, AT5G24470, AT3G21150, AT4G17500, AT5G51190, AT1G25550, AT1G42990, AT1G69490, AT1G52890, AT2G36400, AT5G63160, AT4G23810, AT5G64750, AT5G13220, AT2G34600, AT5G49520, AT1G19050, AT3G23240, AT4G25480, AT5G22250, AT4G01720, AT1G73500, AT1G32640, AT2G44840, AT3G48360, AT1G80840, AT1G12610, AT4G01250, AT1G19210, AT1G64380, AT4G31550, AT1G13260, AT5G21960, AT4G25490, AT1G33760, AT2…	314	2070	15221	1.96708	5.05413e-07	2.40673e-08	1.07424e-06
GOTERM_BP_FAT	GO:0045449~regulation of transcription	84	16.2162	1.04109e-09	AT3G56660, AT1G65360, AT5G24470, AT3G21150, AT4G17500, AT5G51190, AT1G25550, AT1G42990, AT1G69490, AT1G52890, AT2G36400, AT5G63160, AT4G23810, AT5G64750, AT5G13220, AT2G34600, AT5G49520, AT1G19050, AT3G23240, AT4G25480, AT5G22250, AT4G01720, AT1G73500, AT1G32640, AT2G44840, AT3G48360, AT1G80840, AT1G12610, AT4G01250, AT1G19210, AT1G64380, AT4G31550, AT1G13260, AT5G21960, AT4G25490, AT1G33760, AT2…	299	2024	13998	1.94296	6.25698e-07	5.21415e-08	1.53797e-06
GOTERM_BP_ALL	GO:0031326~regulation of cellular biosynthetic process	84	16.2162	1.46596e-09	AT3G56660, AT1G65360, AT5G24470, AT3G21150, AT4G17500, AT5G51190, AT1G25550, AT1G42990, AT1G69490, AT1G52890, AT2G36400, AT5G63160, AT4G23810, AT5G64750, AT5G13220, AT2G34600, AT5G49520, AT1G19050, AT3G23240, AT4G25480, AT5G22250, AT4G01720, AT1G73500, AT1G32640, AT2G44840, AT3G48360, AT1G80840, AT1G12610, AT4G01250, AT1G19210, AT1G64380, AT4G31550, AT1G13260, AT5G21960, AT4G25490, AT1G33760, AT2…	314	2101	15221	1.93806	1.0423e-06	4.00883e-08	2.21537e-06
GOTERM_BP_ALL	GO:0009889~regulation of biosynthetic process	84	16.2162	1.46596e-09	AT3G56660, AT1G65360, AT5G24470, AT3G21150, AT4G17500, AT5G51190, AT1G25550, AT1G42990, AT1G69490, AT1G52890, AT2G36400, AT5G63160, AT4G23810, AT5G64750, AT5G13220, AT2G34600, AT5G49520, AT1G19050, AT3G23240, AT4G25480, AT5G22250, AT4G01720, AT1G73500, AT1G32640, AT2G44840, AT3G48360, AT1G80840, AT1G12610, AT4G01250, AT1G19210, AT1G64380, AT4G31550, AT1G13260, AT5G21960, AT4G25490, AT1G33760, AT2…	314	2101	15221	1.93806	1.0423e-06	4.00883e-08	2.21537e-06
GOTERM_BP_ALL	GO:0080090~regulation of primary metabolic process	84	16.2162	8.85691e-09	AT3G56660, AT1G65360, AT5G24470, AT3G21150, AT4G17500, AT5G51190, AT1G25550, AT1G42990, AT1G69490, AT1G52890, AT2G36400, AT5G63160, AT4G23810, AT5G64750, AT5G13220, AT2G34600, AT5G49520, AT1G19050, AT3G23240, AT4G25480, AT5G22250, AT4G01720, AT1G73500, AT1G32640, AT2G44840, AT3G48360, AT1G80840, AT1G12610, AT4G01250, AT1G19210, AT1G64380, AT4G31550, AT1G13260, AT5G21960, AT4G25490, AT1G33760, AT2…	314	2182	15221	1.86611	6.29724e-06	2.03137e-07	1.33846e-05
GOTERM_BP_ALL	GO:0010468~regulation of gene expression	84	16.2162	1.21843e-08	AT3G56660, AT1G65360, AT5G24470, AT3G21150, AT4G17500, AT5G51190, AT1G25550, AT1G42990, AT1G69490, AT1G52890, AT2G36400, AT5G63160, AT4G23810, AT5G64750, AT5G13220, AT2G34600, AT5G49520, AT1G19050, AT3G23240, AT4G25480, AT5G22250, AT4G01720, AT1G73500, AT1G32640, AT2G44840, AT3G48360, AT1G80840, AT1G12610, AT4G01250, AT1G19210, AT1G64380, AT4G31550, AT1G13260, AT5G21960, AT4G25490, AT1G33760, AT2…	314	2197	15221	1.85337	8.66301e-06	2.62516e-07	1.8413e-05
GOTERM_BP_ALL	GO:0060255~regulation of macromolecule metabolic process	84	16.2162	7.27465e-08	AT3G56660, AT1G65360, AT5G24470, AT3G21150, AT4G17500, AT5G51190, AT1G25550, AT1G42990, AT1G69490, AT1G52890, AT2G36400, AT5G63160, AT4G23810, AT5G64750, AT5G13220, AT2G34600, AT5G49520, AT1G19050, AT3G23240, AT4G25480, AT5G22250, AT4G01720, AT1G73500, AT1G32640, AT2G44840, AT3G48360, AT1G80840, AT1G12610, AT4G01250, AT1G19210, AT1G64380, AT4G31550, AT1G13260, AT5G21960, AT4G25490, AT1G33760, AT2…	314	2285	15221	1.782	5.17214e-05	1.39791e-06	0.000109935
GOTERM_CC_FAT	GO:0031224~intrinsic to membrane	82	15.8301	2.31647e-06	AT5G19240, AT4G20830, AT4G17500, AT3G52400, AT1G31540, AT1G72920, AT5G59670, AT1G42990, AT1G22570, AT1G57990, AT5G19230, AT1G27770, AT1G57850, AT5G45340, AT2G24240, AT2G02220, AT3G04210, AT2G22500, AT3G57530, AT1G65730, AT1G79680, AT5G27420, AT3G16720, AT1G16110, AT4G11470, AT2G01180, AT1G72910, AT3G04640, AT4G36670, AT1G63860, AT1G47603, AT4G35480, AT4G23220, AT4G24570, AT2G15390, AT5G66790, AT2…	260	2658	13779	1.63495	0.000282569	0.000282569	0.00266707
GOTERM_CC_ALL	GO:0031224~intrinsic to membrane	82	15.8301	0.000199555	AT5G19240, AT4G20830, AT4G17500, AT3G52400, AT1G31540, AT1G72920, AT5G59670, AT1G42990, AT1G22570, AT1G57990, AT5G19230, AT1G27770, AT1G57850, AT5G45340, AT2G24240, AT2G02220, AT3G04210, AT2G22500, AT3G57530, AT1G65730, AT1G79680, AT5G27420, AT3G16720, AT1G16110, AT4G11470, AT2G01180, AT1G72910, AT3G04640, AT4G36670, AT1G63860, AT1G47603, AT4G35480, AT4G23220, AT4G24570, AT2G15390, AT5G66790, AT2…	349	2658	16687	1.47507	0.0275538	0.0275538	0.235202
GOTERM_MF_ALL	GO:0016740~transferase activity	81	15.6371	0.00183812	AT5G59070, AT2G15480, AT3G05370, AT1G67880, AT3G08760, AT5G59670, AT1G51620, AT2G32800, AT5G63160, AT1G07150, AT1G21120, AT5G60900, AT3G47570, AT1G67470, AT2G33580, AT3G23510, AT1G11050, AT2G02220, AT1G73500, AT5G39020, AT2G18700, AT3G08870, AT5G67080, AT2G36780, AT3G48360, AT3G57530, AT1G79680, AT5G57560, AT2G23210, AT1G23870, AT1G51820, AT5G25930, AT1G16110, AT4G11470, AT5G38210, AT1G21130, AT4…	339	2918	16788	1.37467	0.471871	0.0299432	2.48174
GOTERM_BP_ALL	GO:0006807~nitrogen compound metabolic process	81	15.6371	0.00880018	AT1G65360, AT5G24470, AT4G17500, AT5G51190, AT1G42990, AT1G69490, AT4G15417, AT1G52890, AT5G64750, AT4G23810, AT5G13220, AT2G34600, AT5G49520, AT1G19050, AT3G23240, AT4G25480, AT1G27770, AT5G22250, AT4G01720, AT1G73500, AT1G32640, AT5G57220, AT2G44840, AT1G80840, AT1G12610, AT1G02360, AT4G01250, AT1G19210, AT1G64380, AT4G31550, AT1G13260, AT5G21960, AT4G25490, AT1G33760, AT1G22810, AT1G13210, AT5…	314	3038	15221	1.29244	0.998135	0.0737784	12.5041
GOTERM_MF_ALL	GO:0017076~purine nucleotide binding	79	15.251	0.00116464	AT4G20830, AT1G31540, AT3G08760, AT5G59670, AT5G47960, AT1G51620, AT2G32800, AT2G36400, AT1G07150, AT1G20510, AT5G60900, AT3G47570, AT1G30700, AT1G67470, AT1G27770, AT2G33580, AT1G11050, AT2G02220, AT1G73500, AT5G39020, AT1G15890, AT3G08870, AT5G67080, AT3G04210, AT3G57530, AT1G79680, AT1G51820, AT5G25930, AT3G49790, AT4G11470, AT5G38210, AT1G16110, AT1G63860, AT1G30730, AT4G29050, AT4G23220, AT5…	339	2785	16788	1.40476	0.332601	0.0210576	1.57915
GOTERM_MF_FAT	GO:0017076~purine nucleotide binding	79	15.251	0.0012112	AT4G20830, AT1G31540, AT3G08760, AT5G59670, AT5G47960, AT1G51620, AT2G32800, AT2G36400, AT1G07150, AT1G20510, AT5G60900, AT3G47570, AT1G30700, AT1G67470, AT1G27770, AT2G33580, AT1G11050, AT2G02220, AT1G73500, AT5G39020, AT1G15890, AT3G08870, AT5G67080, AT3G04210, AT3G57530, AT1G79680, AT1G51820, AT5G25930, AT3G49790, AT4G11470, AT5G38210, AT1G16110, AT1G63860, AT1G30730, AT4G29050, AT4G23220, AT5…	301	2785	14806	1.39532	0.298893	0.0291577	1.60072
GOTERM_MF_FAT	GO:0030528~transcription regulator activity	78	15.0579	1.37116e-09	AT3G56660, AT1G65360, AT5G24470, AT3G21150, AT4G17500, AT5G51190, AT1G25550, AT1G42990, AT1G69490, AT1G52890, AT2G36400, AT5G63160, AT5G64750, AT4G23810, AT5G49520, AT1G19050, AT3G23240, AT4G25480, AT1G27730, AT4G01720, AT1G32640, AT2G44840, AT3G48360, AT1G80840, AT1G12610, AT4G01250, AT1G19210, AT1G64380, AT4G31550, AT1G13260, AT3G19580, AT5G21960, AT4G25490, AT1G33760, AT5G67450, AT2G37430, AT1…	301	1913	14806	2.00563	4.0175e-07	4.0175e-07	1.82569e-06
GOTERM_MF_ALL	GO:0030528~transcription regulator activity	78	15.0579	1.53916e-09	AT3G56660, AT1G65360, AT5G24470, AT3G21150, AT4G17500, AT5G51190, AT1G25550, AT1G42990, AT1G69490, AT1G52890, AT2G36400, AT5G63160, AT5G64750, AT4G23810, AT5G49520, AT1G19050, AT3G23240, AT4G25480, AT1G27730, AT4G01720, AT1G32640, AT2G44840, AT3G48360, AT1G80840, AT1G12610, AT4G01250, AT1G19210, AT1G64380, AT4G31550, AT1G13260, AT3G19580, AT5G21960, AT4G25490, AT1G33760, AT5G67450, AT2G37430, AT1…	339	1913	16788	2.0192	5.34089e-07	5.34089e-07	2.10239e-06
GOTERM_BP_ALL	GO:0006952~defense response	77	14.8649	1.89043e-23	AT3G05370, AT4G17500, AT3G52400, AT3G23010, AT1G31540, AT3G52450, AT1G72920, AT2G26560, AT4G23810, AT5G64750, AT5G13220, AT3G11840, AT2G34600, AT1G28380, AT3G23240, AT1G57850, AT5G06320, AT1G15890, AT5G57220, AT3G04210, AT2G44840, AT1G80840, AT3G16720, AT2G35930, AT5G39580, AT4G01250, AT2G01180, AT1G72910, AT4G31550, AT3G11650, AT1G63860, AT3G18690, AT3G20600, AT2G39200, AT1G63350, AT4G36150, AT4…	314	1030	15221	3.62382	1.3441e-20	2.24017e-21	2.85684e-20
GOTERM_BP_FAT	GO:0006952~defense response	77	14.8649	1.09223e-22	AT3G05370, AT4G17500, AT3G52400, AT3G23010, AT1G31540, AT3G52450, AT1G72920, AT2G26560, AT4G23810, AT5G64750, AT5G13220, AT3G11840, AT2G34600, AT1G28380, AT3G23240, AT1G57850, AT5G06320, AT1G15890, AT5G57220, AT3G04210, AT2G44840, AT1G80840, AT3G16720, AT2G35930, AT5G39580, AT4G01250, AT2G01180, AT1G72910, AT4G31550, AT3G11650, AT1G63860, AT3G18690, AT3G20600, AT2G39200, AT1G63350, AT4G36150, AT4…	299	1030	13998	3.49984	6.56428e-20	1.64107e-20	1.6135e-19
GOTERM_MF_ALL	GO:0001883~purine nucleoside binding	77	14.8649	0.000163619	AT4G20830, AT1G31540, AT3G08760, AT5G59670, AT1G51620, AT2G32800, AT2G36400, AT1G07150, AT1G20510, AT5G60900, AT3G47570, AT1G30700, AT1G67470, AT1G27770, AT2G33580, AT1G11050, AT2G02220, AT1G73500, AT5G39020, AT1G15890, AT3G08870, AT5G67080, AT3G04210, AT3G57530, AT1G79680, AT1G51820, AT5G25930, AT3G49790, AT4G11470, AT5G38210, AT1G16110, AT1G63860, AT1G30730, AT4G29050, AT4G23220, AT5G59260, AT2…	339	2528	16788	1.50839	0.0551985	0.00404753	0.223261
GOTERM_MF_ALL	GO:0030554~adenyl nucleotide binding	77	14.8649	0.000163619	AT4G20830, AT1G31540, AT3G08760, AT5G59670, AT1G51620, AT2G32800, AT2G36400, AT1G07150, AT1G20510, AT5G60900, AT3G47570, AT1G30700, AT1G67470, AT1G27770, AT2G33580, AT1G11050, AT2G02220, AT1G73500, AT5G39020, AT1G15890, AT3G08870, AT5G67080, AT3G04210, AT3G57530, AT1G79680, AT1G51820, AT5G25930, AT3G49790, AT4G11470, AT5G38210, AT1G16110, AT1G63860, AT1G30730, AT4G29050, AT4G23220, AT5G59260, AT2…	339	2528	16788	1.50839	0.0551985	0.00404753	0.223261
GOTERM_MF_FAT	GO:0030554~adenyl nucleotide binding	77	14.8649	0.000167091	AT4G20830, AT1G31540, AT3G08760, AT5G59670, AT1G51620, AT2G32800, AT2G36400, AT1G07150, AT1G20510, AT5G60900, AT3G47570, AT1G30700, AT1G67470, AT1G27770, AT2G33580, AT1G11050, AT2G02220, AT1G73500, AT5G39020, AT1G15890, AT3G08870, AT5G67080, AT3G04210, AT3G57530, AT1G79680, AT1G51820, AT5G25930, AT3G49790, AT4G11470, AT5G38210, AT1G16110, AT1G63860, AT1G30730, AT4G29050, AT4G23220, AT5G59260, AT2…	301	2528	14806	1.49825	0.0477825	0.00610153	0.222251
GOTERM_MF_FAT	GO:0001883~purine nucleoside binding	77	14.8649	0.000167091	AT4G20830, AT1G31540, AT3G08760, AT5G59670, AT1G51620, AT2G32800, AT2G36400, AT1G07150, AT1G20510, AT5G60900, AT3G47570, AT1G30700, AT1G67470, AT1G27770, AT2G33580, AT1G11050, AT2G02220, AT1G73500, AT5G39020, AT1G15890, AT3G08870, AT5G67080, AT3G04210, AT3G57530, AT1G79680, AT1G51820, AT5G25930, AT3G49790, AT4G11470, AT5G38210, AT1G16110, AT1G63860, AT1G30730, AT4G29050, AT4G23220, AT5G59260, AT2…	301	2528	14806	1.49825	0.0477825	0.00610153	0.222251
GOTERM_MF_ALL	GO:0001882~nucleoside binding	77	14.8649	0.000180916	AT4G20830, AT1G31540, AT3G08760, AT5G59670, AT1G51620, AT2G32800, AT2G36400, AT1G07150, AT1G20510, AT5G60900, AT3G47570, AT1G30700, AT1G67470, AT1G27770, AT2G33580, AT1G11050, AT2G02220, AT1G73500, AT5G39020, AT1G15890, AT3G08870, AT5G67080, AT3G04210, AT3G57530, AT1G79680, AT1G51820, AT5G25930, AT3G49790, AT4G11470, AT5G38210, AT1G16110, AT1G63860, AT1G30730, AT4G29050, AT4G23220, AT5G59260, AT2…	339	2536	16788	1.50363	0.0608531	0.00417681	0.246835
GOTERM_MF_FAT	GO:0001882~nucleoside binding	77	14.8649	0.000184953	AT4G20830, AT1G31540, AT3G08760, AT5G59670, AT1G51620, AT2G32800, AT2G36400, AT1G07150, AT1G20510, AT5G60900, AT3G47570, AT1G30700, AT1G67470, AT1G27770, AT2G33580, AT1G11050, AT2G02220, AT1G73500, AT5G39020, AT1G15890, AT3G08870, AT5G67080, AT3G04210, AT3G57530, AT1G79680, AT1G51820, AT5G25930, AT3G49790, AT4G11470, AT5G38210, AT1G16110, AT1G63860, AT1G30730, AT4G29050, AT4G23220, AT5G59260, AT2…	301	2536	14806	1.49353	0.0527538	0.00600371	0.245983
SP_PIR_KEYWORDS	nucleus	76	14.6718	2.59713e-08	AT3G56660, AT1G65360, AT5G24470, AT4G17500, AT5G51190, AT1G25550, AT1G42990, AT1G69490, AT1G52890, AT5G64750, AT4G23810, AT5G13220, AT2G34600, AT5G49520, AT1G19050, AT3G23240, AT4G25480, AT5G22250, AT4G01720, AT1G32640, AT2G44840, AT3G57530, AT1G80840, AT1G12610, AT4G01250, AT1G19210, AT1G64380, AT4G31550, AT1G13260, AT3G18690, AT5G21960, AT4G25490, AT1G33760, AT1G22810, AT1G74650, AT3G15500, AT4…	502	2052	26538	1.95795	4.07749e-06	6.79582e-07	3.12586e-05
GOTERM_MF_ALL	GO:0003677~DNA binding	75	14.4788	0.000147819	AT3G56660, AT1G65360, AT3G21150, AT4G17500, AT5G51190, AT1G25550, AT1G42990, AT1G69490, AT1G52890, AT5G64750, AT4G23810, AT5G49520, AT4G25480, AT3G23240, AT1G27730, AT4G01720, AT1G32640, AT2G44840, AT1G80840, AT1G12610, AT4G01250, AT1G19210, AT1G64380, AT4G31550, AT1G13260, AT3G52800, AT3G19580, AT5G21960, AT4G25490, AT1G33760, AT5G67450, AT2G37430, AT1G22810, AT1G74650, AT3G15500, AT4G18170, AT2…	339	2436	16788	1.5247	0.0500034	0.00393814	0.201721
GOTERM_MF_FAT	GO:0003677~DNA binding	75	14.4788	0.000151285	AT3G56660, AT1G65360, AT3G21150, AT4G17500, AT5G51190, AT1G25550, AT1G42990, AT1G69490, AT1G52890, AT5G64750, AT4G23810, AT5G49520, AT4G25480, AT3G23240, AT1G27730, AT4G01720, AT1G32640, AT2G44840, AT1G80840, AT1G12610, AT4G01250, AT1G19210, AT1G64380, AT4G31550, AT1G13260, AT3G52800, AT3G19580, AT5G21960, AT4G25490, AT1G33760, AT5G67450, AT2G37430, AT1G22810, AT1G74650, AT3G15500, AT4G18170, AT2…	301	2436	14806	1.51445	0.0433616	0.00631282	0.201247
GOTERM_BP_ALL	GO:0006139~nucleobase, nucleoside, nucleotide and nucleic acid metabolic process	73	14.0927	0.00134837	AT1G65360, AT5G24470, AT4G17500, AT5G51190, AT1G42990, AT1G69490, AT4G15417, AT1G52890, AT5G64750, AT4G23810, AT5G13220, AT2G34600, AT5G49520, AT1G19050, AT3G23240, AT4G25480, AT1G27770, AT5G22250, AT4G01720, AT1G32640, AT2G44840, AT1G80840, AT1G12610, AT4G01250, AT1G19210, AT1G64380, AT4G31550, AT1G13260, AT5G21960, AT4G25490, AT1G33760, AT1G22810, AT1G13210, AT3G15500, AT4G18170, AT5G47220, AT1…	314	2493	15221	1.41943	0.616854	0.0148779	2.0184
GOTERM_MF_ALL	GO:0032553~ribonucleotide binding	73	14.0927	0.00311794	AT1G31540, AT3G08760, AT5G59670, AT5G47960, AT1G51620, AT2G32800, AT2G36400, AT1G07150, AT1G20510, AT5G60900, AT3G47570, AT1G67470, AT1G27770, AT2G33580, AT1G11050, AT2G02220, AT1G73500, AT5G39020, AT1G15890, AT3G08870, AT5G67080, AT3G04210, AT3G57530, AT1G79680, AT1G51820, AT5G25930, AT3G49790, AT4G11470, AT5G38210, AT1G16110, AT1G63860, AT4G29050, AT4G23220, AT5G59260, AT2G31880, AT5G39030, AT5…	339	2621	16788	1.37929	0.66163	0.0441465	4.17584
GOTERM_MF_ALL	GO:0032555~purine ribonucleotide binding	73	14.0927	0.00311794	AT1G31540, AT3G08760, AT5G59670, AT5G47960, AT1G51620, AT2G32800, AT2G36400, AT1G07150, AT1G20510, AT5G60900, AT3G47570, AT1G67470, AT1G27770, AT2G33580, AT1G11050, AT2G02220, AT1G73500, AT5G39020, AT1G15890, AT3G08870, AT5G67080, AT3G04210, AT3G57530, AT1G79680, AT1G51820, AT5G25930, AT3G49790, AT4G11470, AT5G38210, AT1G16110, AT1G63860, AT4G29050, AT4G23220, AT5G59260, AT2G31880, AT5G39030, AT5…	339	2621	16788	1.37929	0.66163	0.0441465	4.17584
GOTERM_MF_FAT	GO:0032555~purine ribonucleotide binding	73	14.0927	0.00328814	AT1G31540, AT3G08760, AT5G59670, AT5G47960, AT1G51620, AT2G32800, AT2G36400, AT1G07150, AT1G20510, AT5G60900, AT3G47570, AT1G67470, AT1G27770, AT2G33580, AT1G11050, AT2G02220, AT1G73500, AT5G39020, AT1G15890, AT3G08870, AT5G67080, AT3G04210, AT3G57530, AT1G79680, AT1G51820, AT5G25930, AT3G49790, AT4G11470, AT5G38210, AT1G16110, AT1G63860, AT4G29050, AT4G23220, AT5G59260, AT2G31880, AT5G39030, AT5…	301	2621	14806	1.37002	0.619021	0.0623083	4.29057
GOTERM_MF_FAT	GO:0032553~ribonucleotide binding	73	14.0927	0.00328814	AT1G31540, AT3G08760, AT5G59670, AT5G47960, AT1G51620, AT2G32800, AT2G36400, AT1G07150, AT1G20510, AT5G60900, AT3G47570, AT1G67470, AT1G27770, AT2G33580, AT1G11050, AT2G02220, AT1G73500, AT5G39020, AT1G15890, AT3G08870, AT5G67080, AT3G04210, AT3G57530, AT1G79680, AT1G51820, AT5G25930, AT3G49790, AT4G11470, AT5G38210, AT1G16110, AT1G63860, AT4G29050, AT4G23220, AT5G59260, AT2G31880, AT5G39030, AT5…	301	2621	14806	1.37002	0.619021	0.0623083	4.29057
GOTERM_MF_FAT	GO:0003700~transcription factor activity	71	13.7066	2.20206e-09	AT3G56660, AT1G65360, AT3G21150, AT4G17500, AT5G51190, AT1G25550, AT1G42990, AT1G69490, AT1G52890, AT5G64750, AT4G23810, AT5G49520, AT3G23240, AT4G25480, AT1G27730, AT4G01720, AT1G32640, AT2G44840, AT1G80840, AT1G12610, AT4G01250, AT1G19210, AT1G64380, AT4G31550, AT1G13260, AT3G19580, AT5G21960, AT4G25490, AT1G33760, AT5G67450, AT2G37430, AT1G22810, AT1G74650, AT3G15500, AT4G18170, AT2G19810, AT3…	301	1678	14806	2.08131	6.45204e-07	3.22602e-07	2.93202e-06
GOTERM_MF_ALL	GO:0003700~transcription factor activity	71	13.7066	2.37093e-09	AT3G56660, AT1G65360, AT3G21150, AT4G17500, AT5G51190, AT1G25550, AT1G42990, AT1G69490, AT1G52890, AT5G64750, AT4G23810, AT5G49520, AT3G23240, AT4G25480, AT1G27730, AT4G01720, AT1G32640, AT2G44840, AT1G80840, AT1G12610, AT4G01250, AT1G19210, AT1G64380, AT4G31550, AT1G13260, AT3G19580, AT5G21960, AT4G25490, AT1G33760, AT5G67450, AT2G37430, AT1G22810, AT1G74650, AT3G15500, AT4G18170, AT2G19810, AT3…	339	1678	16788	2.09539	8.22712e-07	4.11356e-07	3.23852e-06
GOTERM_MF_ALL	GO:0005524~ATP binding	71	13.7066	0.00036682	AT1G31540, AT3G08760, AT5G59670, AT1G51620, AT2G32800, AT2G36400, AT1G07150, AT1G20510, AT5G60900, AT3G47570, AT1G67470, AT1G27770, AT2G33580, AT1G11050, AT2G02220, AT1G73500, AT5G39020, AT1G15890, AT3G08870, AT5G67080, AT3G04210, AT3G57530, AT1G79680, AT1G51820, AT5G25930, AT3G49790, AT4G11470, AT5G38210, AT1G16110, AT1G63860, AT4G29050, AT4G23220, AT5G59260, AT2G31880, AT5G39030, AT5G66790, AT1…	339	2340	16788	1.50259	0.119539	0.0079253	0.499888
GOTERM_MF_FAT	GO:0005524~ATP binding	71	13.7066	0.000380735	AT1G31540, AT3G08760, AT5G59670, AT1G51620, AT2G32800, AT2G36400, AT1G07150, AT1G20510, AT5G60900, AT3G47570, AT1G67470, AT1G27770, AT2G33580, AT1G11050, AT2G02220, AT1G73500, AT5G39020, AT1G15890, AT3G08870, AT5G67080, AT3G04210, AT3G57530, AT1G79680, AT1G51820, AT5G25930, AT3G49790, AT4G11470, AT5G38210, AT1G16110, AT1G63860, AT4G29050, AT4G23220, AT5G59260, AT2G31880, AT5G39030, AT5G66790, AT1…	301	2340	14806	1.4925	0.105577	0.0110957	0.505759
GOTERM_MF_ALL	GO:0032559~adenyl ribonucleotide binding	71	13.7066	0.000515399	AT1G31540, AT3G08760, AT5G59670, AT1G51620, AT2G32800, AT2G36400, AT1G07150, AT1G20510, AT5G60900, AT3G47570, AT1G67470, AT1G27770, AT2G33580, AT1G11050, AT2G02220, AT1G73500, AT5G39020, AT1G15890, AT3G08870, AT5G67080, AT3G04210, AT3G57530, AT1G79680, AT1G51820, AT5G25930, AT3G49790, AT4G11470, AT5G38210, AT1G16110, AT1G63860, AT4G29050, AT4G23220, AT5G59260, AT2G31880, AT5G39030, AT5G66790, AT1…	339	2368	16788	1.48483	0.163802	0.0104678	0.701707
GOTERM_MF_FAT	GO:0032559~adenyl ribonucleotide binding	71	13.7066	0.0005365	AT1G31540, AT3G08760, AT5G59670, AT1G51620, AT2G32800, AT2G36400, AT1G07150, AT1G20510, AT5G60900, AT3G47570, AT1G67470, AT1G27770, AT2G33580, AT1G11050, AT2G02220, AT1G73500, AT5G39020, AT1G15890, AT3G08870, AT5G67080, AT3G04210, AT3G57530, AT1G79680, AT1G51820, AT5G25930, AT3G49790, AT4G11470, AT5G38210, AT1G16110, AT1G63860, AT4G29050, AT4G23220, AT5G59260, AT2G31880, AT5G39030, AT5G66790, AT1…	301	2368	14806	1.47485	0.145498	0.0141926	0.711989
GOTERM_BP_ALL	GO:0043412~biopolymer modification	68	13.1274	4.13577e-07	AT1G67880, AT3G52450, AT3G08760, AT5G59670, AT1G51620, AT2G32800, AT1G07150, AT5G60900, AT3G47570, AT3G11840, AT4G33920, AT1G07430, AT1G67470, AT5G22250, AT2G33580, AT1G11050, AT2G02220, AT1G73500, AT5G39020, AT3G08870, AT5G67080, AT5G64660, AT3G57530, AT1G79680, AT2G35930, AT1G51820, AT5G25930, AT1G07160, AT4G11470, AT5G38210, AT1G16110, AT3G18710, AT4G29050, AT4G23220, AT5G59260, AT2G31880, AT5…	314	1766	15221	1.86652	0.00029401	7.00125e-06	0.000625
SP_PIR_KEYWORDS	transcription regulation	65	12.5483	3.86459e-14	AT1G65360, AT5G24470, AT4G17500, AT5G51190, AT1G42990, AT1G69490, AT1G52890, AT5G64750, AT4G23810, AT5G13220, AT2G34600, AT5G49520, AT1G19050, AT3G23240, AT4G25480, AT5G22250, AT4G01720, AT1G32640, AT2G44840, AT1G80840, AT1G12610, AT4G01250, AT1G19210, AT1G64380, AT4G31550, AT1G13260, AT5G21960, AT4G25490, AT1G33760, AT1G22810, AT3G15500, AT4G18170, AT5G47220, AT1G68840, AT2G47270, AT5G63790, AT1…	502	1184	26538	2.90219	6.06581e-12	3.03291e-12	4.64961e-11
SP_PIR_KEYWORDS	Transcription	65	12.5483	1.00164e-13	AT1G65360, AT5G24470, AT4G17500, AT5G51190, AT1G42990, AT1G69490, AT1G52890, AT5G64750, AT4G23810, AT5G13220, AT2G34600, AT5G49520, AT1G19050, AT3G23240, AT4G25480, AT5G22250, AT4G01720, AT1G32640, AT2G44840, AT1G80840, AT1G12610, AT4G01250, AT1G19210, AT1G64380, AT4G31550, AT1G13260, AT5G21960, AT4G25490, AT1G33760, AT1G22810, AT3G15500, AT4G18170, AT5G47220, AT1G68840, AT2G47270, AT5G63790, AT1…	502	1209	26538	2.84218	1.57223e-11	5.24081e-12	1.20526e-10
GOTERM_BP_ALL	GO:0006350~transcription	65	12.5483	4.49648e-11	AT1G65360, AT5G24470, AT4G17500, AT5G51190, AT1G42990, AT1G69490, AT1G52890, AT5G64750, AT4G23810, AT5G13220, AT2G34600, AT5G49520, AT1G19050, AT3G23240, AT4G25480, AT5G22250, AT4G01720, AT1G32640, AT2G44840, AT1G80840, AT1G12610, AT4G01250, AT1G19210, AT1G64380, AT4G31550, AT1G13260, AT5G21960, AT4G25490, AT1G33760, AT1G22810, AT3G15500, AT4G18170, AT5G47220, AT1G68840, AT2G47270, AT5G63790, AT1…	314	1311	15221	2.40339	3.197e-08	1.99812e-09	6.79512e-08
GOTERM_BP_FAT	GO:0006350~transcription	65	12.5483	1.64225e-10	AT1G65360, AT5G24470, AT4G17500, AT5G51190, AT1G42990, AT1G69490, AT1G52890, AT5G64750, AT4G23810, AT5G13220, AT2G34600, AT5G49520, AT1G19050, AT3G23240, AT4G25480, AT5G22250, AT4G01720, AT1G32640, AT2G44840, AT1G80840, AT1G12610, AT4G01250, AT1G19210, AT1G64380, AT4G31550, AT1G13260, AT5G21960, AT4G25490, AT1G33760, AT1G22810, AT3G15500, AT4G18170, AT5G47220, AT1G68840, AT2G47270, AT5G63790, AT1…	299	1311	13998	2.32116	9.86993e-08	9.86993e-09	2.42603e-07
GOTERM_BP_ALL	GO:0006464~protein modification process	65	12.5483	1.52621e-07	AT1G67880, AT3G52450, AT3G08760, AT5G59670, AT1G51620, AT2G32800, AT1G07150, AT3G47570, AT5G60900, AT3G11840, AT4G33920, AT1G07430, AT1G67470, AT2G33580, AT1G11050, AT2G02220, AT1G73500, AT5G39020, AT3G08870, AT5G67080, AT5G64660, AT3G57530, AT1G79680, AT2G35930, AT1G51820, AT5G25930, AT1G07160, AT4G11470, AT5G38210, AT1G16110, AT3G18710, AT4G29050, AT4G23220, AT5G59260, AT2G31880, AT5G39030, AT5…	314	1610	15221	1.95705	0.000108508	2.85562e-06	0.000230642
SP_PIR_KEYWORDS	membrane	65	12.5483	0.00167528	AT4G20830, AT5G19240, AT3G52400, AT1G42990, AT5G59670, AT1G57990, AT3G47570, AT5G19230, AT1G07430, AT1G27770, AT5G45340, AT1G11050, AT2G02220, AT5G39020, AT2G22500, AT3G57530, AT1G65730, AT1G79680, AT5G27420, AT3G16720, AT1G51820, AT4G11470, AT2G01180, AT1G16110, AT4G36670, AT1G47603, AT4G35480, AT4G23220, AT5G39030, AT4G24570, AT2G39200, AT5G66790, AT2G15390, AT5G51480, AT3G16860, AT5G66070, AT1…	502	2340	26538	1.46846	0.231442	0.0216977	1.9978
GOTERM_BP_ALL	GO:0007165~signal transduction	64	12.3552	3.42209e-12	AT4G17500, AT3G05370, AT3G52400, AT3G23010, AT1G31540, AT5G51190, AT1G72920, AT5G47960, AT5G64750, AT1G19050, AT3G23240, AT1G57850, AT1G73500, AT4G24580, AT1G32640, AT2G44840, AT3G04210, AT3G57530, AT1G19210, AT1G64380, AT1G72910, AT1G13260, AT1G63860, AT3G18690, AT5G21960, AT1G33760, AT4G36150, AT4G14370, AT1G22810, AT3G15500, AT1G72900, AT5G47220, AT1G68840, AT5G18360, AT5G61600, AT5G41740, AT3…	314	1204	15221	2.57672	2.43307e-09	1.73791e-10	5.17142e-09
GOTERM_BP_ALL	GO:0043687~post-translational protein modification	64	12.3552	2.40907e-09	AT3G52450, AT3G08760, AT5G59670, AT1G51620, AT2G32800, AT1G07150, AT3G47570, AT5G60900, AT3G11840, AT4G33920, AT1G07430, AT1G67470, AT2G33580, AT1G11050, AT2G02220, AT1G73500, AT5G39020, AT3G08870, AT5G67080, AT5G64660, AT3G57530, AT1G79680, AT2G35930, AT1G51820, AT5G25930, AT1G07160, AT4G11470, AT5G38210, AT1G16110, AT3G18710, AT4G29050, AT4G23220, AT5G59260, AT2G31880, AT5G39030, AT5G66790, AT5…	314	1410	15221	2.20026	1.71285e-06	6.11733e-08	3.64062e-06
SP_PIR_KEYWORDS	dna-binding	58	11.1969	4.18526e-08	AT3G56660, AT1G65360, AT4G17500, AT5G51190, AT1G42990, AT1G69490, AT1G52890, AT5G64750, AT4G23810, AT5G49520, AT3G23240, AT4G25480, AT4G01720, AT1G32640, AT2G44840, AT1G80840, AT1G12610, AT4G01250, AT1G19210, AT1G64380, AT4G31550, AT1G13260, AT5G21960, AT4G25490, AT1G33760, AT1G22810, AT1G74650, AT3G15500, AT4G18170, AT2G19810, AT5G47220, AT1G68840, AT2G47270, AT5G63790, AT1G51700, AT5G61600, AT2…	502	1398	26538	2.19324	6.57083e-06	9.38693e-07	5.0373e-05
GOTERM_BP_ALL	GO:0009743~response to carbohydrate stimulus	57	11.0039	2.47473e-48	AT4G17500, AT3G21150, AT5G51190, AT3G52450, AT1G42990, AT5G64750, AT4G23810, AT3G11840, AT2G34600, AT5G49520, AT1G19050, AT3G46620, AT1G27730, AT1G32640, AT2G44840, AT3G48360, AT5G64660, AT5G27420, AT1G80840, AT3G16720, AT2G35930, AT4G01250, AT1G64380, AT4G31550, AT3G18710, AT3G52800, AT3G19580, AT4G35480, AT5G67450, AT2G37430, AT5G66070, AT1G74650, AT1G66160, AT5G47220, AT1G51700, AT5G59550, AT3…	314	199	15221	13.8847	1.75954e-45	8.79768e-46	3.73984e-45
GOTERM_BP_FAT	GO:0009743~response to carbohydrate stimulus	57	11.0039	1.23289e-47	AT4G17500, AT3G21150, AT5G51190, AT3G52450, AT1G42990, AT5G64750, AT4G23810, AT3G11840, AT2G34600, AT5G49520, AT1G19050, AT3G46620, AT1G27730, AT1G32640, AT2G44840, AT3G48360, AT5G64660, AT5G27420, AT1G80840, AT3G16720, AT2G35930, AT4G01250, AT1G64380, AT4G31550, AT3G18710, AT3G52800, AT3G19580, AT4G35480, AT5G67450, AT2G37430, AT5G66070, AT1G74650, AT1G66160, AT5G47220, AT1G51700, AT5G59550, AT3…	299	199	13998	13.4096	7.40964e-45	3.70482e-45	1.82129e-44
GOTERM_BP_ALL	GO:0010200~response to chitin	55	10.6178	5.71243e-58	AT4G17500, AT3G21150, AT5G51190, AT3G52450, AT1G42990, AT4G23810, AT3G11840, AT2G34600, AT5G49520, AT1G19050, AT3G46620, AT1G27730, AT1G32640, AT2G44840, AT5G64660, AT5G27420, AT1G80840, AT3G16720, AT2G35930, AT4G01250, AT1G64380, AT4G31550, AT3G18710, AT3G52800, AT3G19580, AT4G35480, AT5G67450, AT2G37430, AT5G66070, AT1G74650, AT1G66160, AT5G47220, AT1G51700, AT5G59550, AT3G05200, AT3G45640, AT4…	314	127	15221	20.9929	4.06154e-55	4.06154e-55	8.63267e-55
GOTERM_BP_FAT	GO:0010200~response to chitin	55	10.6178	2.79176e-57	AT4G17500, AT3G21150, AT5G51190, AT3G52450, AT1G42990, AT4G23810, AT3G11840, AT2G34600, AT5G49520, AT1G19050, AT3G46620, AT1G27730, AT1G32640, AT2G44840, AT5G64660, AT5G27420, AT1G80840, AT3G16720, AT2G35930, AT4G01250, AT1G64380, AT4G31550, AT3G18710, AT3G52800, AT3G19580, AT4G35480, AT5G67450, AT2G37430, AT5G66070, AT1G74650, AT1G66160, AT5G47220, AT1G51700, AT5G59550, AT3G05200, AT3G45640, AT4…	299	127	13998	20.2747	1.67785e-54	1.67785e-54	4.12415e-54
GOTERM_BP_ALL	GO:0006355~regulation of transcription, DNA-dependent	55	10.6178	1.14471e-09	AT3G56660, AT1G65360, AT5G24470, AT4G17500, AT5G51190, AT1G42990, AT5G64750, AT4G23810, AT5G63160, AT5G49520, AT1G19050, AT3G23240, AT4G25480, AT4G01720, AT1G32640, AT2G44840, AT3G48360, AT1G80840, AT1G12610, AT4G01250, AT1G19210, AT1G64380, AT4G31550, AT1G13260, AT5G21960, AT4G25490, AT1G33760, AT1G22810, AT1G74650, AT4G18170, AT5G47220, AT1G68840, AT3G22961, AT5G61600, AT2G38470, AT3G50260, AT1…	314	1089	15221	2.44821	8.13888e-07	3.53865e-08	1.7299e-06
GOTERM_BP_ALL	GO:0051252~regulation of RNA metabolic process	55	10.6178	1.39024e-09	AT3G56660, AT1G65360, AT5G24470, AT4G17500, AT5G51190, AT1G42990, AT5G64750, AT4G23810, AT5G63160, AT5G49520, AT1G19050, AT3G23240, AT4G25480, AT4G01720, AT1G32640, AT2G44840, AT3G48360, AT1G80840, AT1G12610, AT4G01250, AT1G19210, AT1G64380, AT4G31550, AT1G13260, AT5G21960, AT4G25490, AT1G33760, AT1G22810, AT1G74650, AT4G18170, AT5G47220, AT1G68840, AT3G22961, AT5G61600, AT2G38470, AT3G50260, AT1…	314	1095	15221	2.43479	9.88458e-07	3.95383e-08	2.10094e-06
GOTERM_BP_FAT	GO:0006355~regulation of transcription, DNA-dependent	55	10.6178	3.47812e-09	AT3G56660, AT1G65360, AT5G24470, AT4G17500, AT5G51190, AT1G42990, AT5G64750, AT4G23810, AT5G63160, AT5G49520, AT1G19050, AT3G23240, AT4G25480, AT4G01720, AT1G32640, AT2G44840, AT3G48360, AT1G80840, AT1G12610, AT4G01250, AT1G19210, AT1G64380, AT4G31550, AT1G13260, AT5G21960, AT4G25490, AT1G33760, AT1G22810, AT1G74650, AT4G18170, AT5G47220, AT1G68840, AT3G22961, AT5G61600, AT2G38470, AT3G50260, AT1…	299	1089	13998	2.36445	2.09035e-06	1.49311e-07	5.13809e-06
GOTERM_BP_FAT	GO:0051252~regulation of RNA metabolic process	55	10.6178	4.20393e-09	AT3G56660, AT1G65360, AT5G24470, AT4G17500, AT5G51190, AT1G42990, AT5G64750, AT4G23810, AT5G63160, AT5G49520, AT1G19050, AT3G23240, AT4G25480, AT4G01720, AT1G32640, AT2G44840, AT3G48360, AT1G80840, AT1G12610, AT4G01250, AT1G19210, AT1G64380, AT4G31550, AT1G13260, AT5G21960, AT4G25490, AT1G33760, AT1G22810, AT1G74650, AT4G18170, AT5G47220, AT1G68840, AT3G22961, AT5G61600, AT2G38470, AT3G50260, AT1…	299	1095	13998	2.35149	2.52656e-06	1.68438e-07	6.2103e-06
GOTERM_BP_ALL	GO:0006796~phosphate metabolic process	55	10.6178	2.31077e-07	AT3G08760, AT5G59670, AT1G51620, AT2G32800, AT1G07150, AT3G47570, AT5G60900, AT4G33920, AT1G07430, AT1G67470, AT1G05000, AT2G33580, AT1G11050, AT5G39020, AT1G73500, AT2G02220, AT5G67080, AT3G08870, AT3G57530, AT1G79680, AT5G25930, AT1G07160, AT1G51820, AT4G11470, AT5G38210, AT1G16110, AT4G29050, AT2G31880, AT5G59260, AT4G23220, AT5G39030, AT5G66790, AT5G38240, AT4G23180, AT1G69910, AT2G40270, AT2…	314	1273	15221	2.09434	0.000164282	4.10738e-06	0.000349205
GOTERM_BP_ALL	GO:0006793~phosphorus metabolic process	55	10.6178	2.34975e-07	AT3G08760, AT5G59670, AT1G51620, AT2G32800, AT1G07150, AT3G47570, AT5G60900, AT4G33920, AT1G07430, AT1G67470, AT1G05000, AT2G33580, AT1G11050, AT5G39020, AT1G73500, AT2G02220, AT5G67080, AT3G08870, AT3G57530, AT1G79680, AT5G25930, AT1G07160, AT1G51820, AT4G11470, AT5G38210, AT1G16110, AT4G29050, AT2G31880, AT5G59260, AT4G23220, AT5G39030, AT5G66790, AT5G38240, AT4G23180, AT1G69910, AT2G40270, AT2…	314	1274	15221	2.0927	0.000167054	4.07481e-06	0.000355096
GOTERM_BP_FAT	GO:0006796~phosphate metabolic process	55	10.6178	6.41106e-07	AT3G08760, AT5G59670, AT1G51620, AT2G32800, AT1G07150, AT3G47570, AT5G60900, AT4G33920, AT1G07430, AT1G67470, AT1G05000, AT2G33580, AT1G11050, AT5G39020, AT1G73500, AT2G02220, AT5G67080, AT3G08870, AT3G57530, AT1G79680, AT5G25930, AT1G07160, AT1G51820, AT4G11470, AT5G38210, AT1G16110, AT4G29050, AT2G31880, AT5G59260, AT4G23220, AT5G39030, AT5G66790, AT5G38240, AT4G23180, AT1G69910, AT2G40270, AT2…	299	1273	13998	2.02269	0.00038523	1.9265e-05	0.000947076
GOTERM_BP_FAT	GO:0006793~phosphorus metabolic process	55	10.6178	6.49736e-07	AT3G08760, AT5G59670, AT1G51620, AT2G32800, AT1G07150, AT3G47570, AT5G60900, AT4G33920, AT1G07430, AT1G67470, AT1G05000, AT2G33580, AT1G11050, AT5G39020, AT1G73500, AT2G02220, AT5G67080, AT3G08870, AT3G57530, AT1G79680, AT5G25930, AT1G07160, AT1G51820, AT4G11470, AT5G38210, AT1G16110, AT4G29050, AT2G31880, AT5G59260, AT4G23220, AT5G39030, AT5G66790, AT5G38240, AT4G23180, AT1G69910, AT2G40270, AT2…	299	1274	13998	2.0211	0.000390415	1.85946e-05	0.000959825
SP_PIR_KEYWORDS	nucleotide-binding	55	10.6178	0.00261597	AT1G31540, AT5G59670, AT5G47960, AT2G32800, AT1G07150, AT1G20510, AT3G47570, AT1G27770, AT1G11050, AT5G39020, AT1G73500, AT2G02220, AT1G15890, AT5G67080, AT3G08870, AT3G57530, AT1G79680, AT5G25930, AT1G51820, AT4G11470, AT5G38210, AT1G16110, AT4G29050, AT4G23220, AT5G59260, AT5G39030, AT5G66790, AT1G63350, AT1G13210, AT4G23180, AT5G18360, AT1G69910, AT5G41740, AT3G45640, AT1G16130, AT2G19130, AT3…	502	1935	26538	1.50261	0.337176	0.0289475	3.10349
GOTERM_BP_ALL	GO:0009719~response to endogenous stimulus	54	10.4247	6.12778e-11	AT4G17500, AT3G52400, AT5G51190, AT5G64750, AT5G63160, AT5G13220, AT2G34600, AT1G19050, AT3G23240, AT1G27730, AT2G23170, AT1G73500, AT1G32640, AT2G44840, AT3G48360, AT3G57530, AT5G27420, AT5G57560, AT1G19210, AT1G64380, AT1G13260, AT4G25000, AT3G19580, AT5G21960, AT3G22060, AT1G33760, AT1G22810, AT1G74650, AT4G11280, AT3G15500, AT5G47220, AT1G68840, AT5G61600, AT3G45640, AT4G27410, AT3G50260, AT4…	314	975	15221	2.68474	4.35685e-08	2.56285e-09	9.26035e-08
GOTERM_BP_FAT	GO:0009719~response to endogenous stimulus	54	10.4247	1.92553e-10	AT4G17500, AT3G52400, AT5G51190, AT5G64750, AT5G63160, AT5G13220, AT2G34600, AT1G19050, AT3G23240, AT1G27730, AT2G23170, AT1G73500, AT1G32640, AT2G44840, AT3G48360, AT3G57530, AT5G27420, AT5G57560, AT1G19210, AT1G64380, AT1G13260, AT4G25000, AT3G19580, AT5G21960, AT3G22060, AT1G33760, AT1G22810, AT1G74650, AT4G11280, AT3G15500, AT5G47220, AT1G68840, AT5G61600, AT3G45640, AT4G27410, AT3G50260, AT4…	299	975	13998	2.59289	1.15724e-07	1.05204e-08	2.8445e-07
SP_PIR_KEYWORDS	transmembrane	54	10.4247	0.00619392	AT3G52400, AT1G42990, AT5G59670, AT1G22570, AT1G57990, AT3G47570, AT1G27770, AT5G45340, AT1G11050, AT2G02220, AT5G39020, AT2G22500, AT1G65730, AT1G79680, AT5G27420, AT3G16720, AT1G51820, AT4G11470, AT2G01180, AT1G16110, AT4G36670, AT1G47603, AT4G35480, AT4G23220, AT5G39030, AT4G24570, AT2G39200, AT5G66790, AT2G15390, AT5G66070, AT1G13210, AT1G71890, AT4G23180, AT3G05200, AT1G04360, AT1G16130, AT4…	502	1973	26538	1.44688	0.622985	0.0453886	7.20531
SP_PIR_KEYWORDS	atp-binding	53	10.2317	0.000533874	AT1G31540, AT5G59670, AT2G32800, AT1G07150, AT1G20510, AT3G47570, AT1G27770, AT1G11050, AT5G39020, AT1G73500, AT2G02220, AT1G15890, AT5G67080, AT3G08870, AT3G57530, AT1G79680, AT5G25930, AT1G51820, AT4G11470, AT5G38210, AT1G16110, AT4G29050, AT5G59260, AT4G23220, AT5G39030, AT5G66790, AT1G63350, AT1G13210, AT4G23180, AT5G18360, AT1G69910, AT5G41740, AT3G45640, AT1G16130, AT2G19130, AT3G09830, AT3…	502	1716	26538	1.63276	0.0804222	0.0075929	0.640672
GOTERM_MF_ALL	GO:0016301~kinase activity	51	9.84556	4.4746e-05	AT3G05370, AT3G08760, AT5G59670, AT1G51620, AT2G32800, AT1G07150, AT3G47570, AT5G60900, AT1G67470, AT2G33580, AT1G11050, AT5G39020, AT1G73500, AT2G02220, AT5G67080, AT3G08870, AT3G57530, AT1G79680, AT5G25930, AT1G51820, AT4G11470, AT5G38210, AT1G16110, AT4G29050, AT2G31880, AT5G59260, AT4G23220, AT5G39030, AT5G66790, AT5G38240, AT4G23180, AT1G69910, AT2G40270, AT3G46930, AT3G45640, AT1G16130, AT3…	339	1395	16788	1.81049	0.0154073	0.00172376	0.0611026
GOTERM_MF_ALL	GO:0016772~transferase activity, transferring phosphorus-containing groups	51	9.84556	0.000997011	AT3G05370, AT3G08760, AT5G59670, AT1G51620, AT2G32800, AT1G07150, AT3G47570, AT5G60900, AT1G67470, AT2G33580, AT1G11050, AT5G39020, AT1G73500, AT2G02220, AT5G67080, AT3G08870, AT3G57530, AT1G79680, AT5G25930, AT1G51820, AT4G11470, AT5G38210, AT1G16110, AT4G29050, AT2G31880, AT5G59260, AT4G23220, AT5G39030, AT5G66790, AT5G38240, AT4G23180, AT1G69910, AT2G40270, AT3G46930, AT3G45640, AT1G16130, AT3…	339	1589	16788	1.58945	0.292583	0.019046	1.35328
GOTERM_BP_ALL	GO:0051716~cellular response to stimulus	49	9.45946	1.53741e-08	AT3G52400, AT4G17500, AT5G51190, AT1G42990, AT2G26560, AT5G64750, AT1G19050, AT1G28380, AT3G23240, AT1G73500, AT1G32640, AT2G44840, AT5G57220, AT3G57530, AT5G27420, AT5G39580, AT1G19210, AT2G01180, AT1G64380, AT1G13260, AT3G20600, AT5G21960, AT1G33760, AT1G22810, AT5G44070, AT3G15500, AT5G47220, AT1G68840, AT5G64120, AT5G61600, AT3G45640, AT3G50260, AT1G14540, AT1G29690, AT1G53170, AT4G34410, AT5…	314	978	15221	2.42868	1.09309e-05	3.12314e-07	2.32335e-05
GOTERM_MF_ALL	GO:0004672~protein kinase activity	49	9.45946	4.20058e-07	AT5G38240, AT3G08760, AT5G59670, AT4G23180, AT1G51620, AT2G32800, AT1G07150, AT3G47570, AT1G69910, AT5G60900, AT2G40270, AT3G46930, AT1G67470, AT3G45640, AT1G16130, AT2G33580, AT3G57740, AT1G11050, AT3G57640, AT5G39020, AT1G73500, AT2G02220, AT2G19130, AT3G09830, AT5G67080, AT3G08870, AT3G57530, AT5G66210, AT1G79680, AT5G59680, AT1G70740, AT1G61360, AT5G47850, AT1G16150, AT1G51820, AT5G25930, AT5…	339	1110	16788	2.18611	0.00014575	2.42931e-05	0.000573768
GOTERM_MF_FAT	GO:0004672~protein kinase activity	49	9.45946	4.34158e-07	AT5G38240, AT3G08760, AT5G59670, AT4G23180, AT1G51620, AT2G32800, AT1G07150, AT3G47570, AT1G69910, AT5G60900, AT2G40270, AT3G46930, AT1G67470, AT3G45640, AT1G16130, AT2G33580, AT3G57740, AT1G11050, AT3G57640, AT5G39020, AT1G73500, AT2G02220, AT2G19130, AT3G09830, AT5G67080, AT3G08870, AT3G57530, AT5G66210, AT1G79680, AT5G59680, AT1G70740, AT1G61360, AT5G47850, AT1G16150, AT1G51820, AT5G25930, AT5…	301	1110	14806	2.17142	0.0001272	4.24019e-05	0.000578076
GOTERM_MF_ALL	GO:0016773~phosphotransferase activity, alcohol group as acceptor	49	9.45946	1.56408e-05	AT5G38240, AT3G08760, AT5G59670, AT4G23180, AT1G51620, AT2G32800, AT1G07150, AT3G47570, AT1G69910, AT5G60900, AT2G40270, AT3G46930, AT1G67470, AT3G45640, AT1G16130, AT2G33580, AT3G57740, AT1G11050, AT3G57640, AT5G39020, AT1G73500, AT2G02220, AT2G19130, AT3G09830, AT5G67080, AT3G08870, AT3G57530, AT5G66210, AT1G79680, AT5G59680, AT1G70740, AT1G61360, AT5G47850, AT1G16150, AT1G51820, AT5G25930, AT5…	339	1266	16788	1.91673	0.00541271	0.000678196	0.0213621
GOTERM_BP_ALL	GO:0006468~protein amino acid phosphorylation	48	9.26641	5.22905e-07	AT5G38240, AT3G08760, AT5G59670, AT4G23180, AT1G51620, AT2G32800, AT1G07150, AT3G47570, AT1G69910, AT5G60900, AT2G40270, AT3G46930, AT1G67470, AT3G45640, AT1G16130, AT2G33580, AT3G57740, AT1G11050, AT3G57640, AT5G39020, AT1G73500, AT2G02220, AT2G19130, AT3G09830, AT5G67080, AT3G08870, AT3G57530, AT5G66210, AT1G79680, AT5G59680, AT1G70740, AT1G61360, AT5G47850, AT1G16150, AT1G51820, AT5G25930, AT5…	314	1065	15221	2.18477	0.000371717	8.64614e-06	0.000790216
GOTERM_BP_FAT	GO:0006468~protein amino acid phosphorylation	48	9.26641	1.27874e-06	AT5G38240, AT3G08760, AT5G59670, AT4G23180, AT1G51620, AT2G32800, AT1G07150, AT3G47570, AT1G69910, AT5G60900, AT2G40270, AT3G46930, AT1G67470, AT3G45640, AT1G16130, AT2G33580, AT3G57740, AT1G11050, AT3G57640, AT5G39020, AT1G73500, AT2G02220, AT2G19130, AT3G09830, AT5G67080, AT3G08870, AT3G57530, AT5G66210, AT1G79680, AT5G59680, AT1G70740, AT1G61360, AT5G47850, AT1G16150, AT1G51820, AT5G25930, AT5…	299	1065	13998	2.11002	0.000768228	3.34135e-05	0.00188902
GOTERM_BP_ALL	GO:0016310~phosphorylation	48	9.26641	8.34169e-06	AT5G38240, AT3G08760, AT5G59670, AT4G23180, AT1G51620, AT2G32800, AT1G07150, AT3G47570, AT1G69910, AT5G60900, AT2G40270, AT3G46930, AT1G67470, AT3G45640, AT1G16130, AT2G33580, AT3G57740, AT1G11050, AT3G57640, AT5G39020, AT1G73500, AT2G02220, AT2G19130, AT3G09830, AT5G67080, AT3G08870, AT3G57530, AT5G66210, AT1G79680, AT5G59680, AT1G70740, AT1G61360, AT5G47850, AT1G16150, AT1G51820, AT5G25930, AT5…	314	1178	15221	1.97519	0.00591341	0.000126183	0.0126053
GOTERM_BP_FAT	GO:0016310~phosphorylation	48	9.26641	1.92167e-05	AT5G38240, AT3G08760, AT5G59670, AT4G23180, AT1G51620, AT2G32800, AT1G07150, AT3G47570, AT1G69910, AT5G60900, AT2G40270, AT3G46930, AT1G67470, AT3G45640, AT1G16130, AT2G33580, AT3G57740, AT1G11050, AT3G57640, AT5G39020, AT1G73500, AT2G02220, AT2G19130, AT3G09830, AT5G67080, AT3G08870, AT3G57530, AT5G66210, AT1G79680, AT5G59680, AT1G70740, AT1G61360, AT5G47850, AT1G16150, AT1G51820, AT5G25930, AT5…	299	1178	13998	1.90762	0.0114829	0.000444106	0.0283843
GOTERM_BP_ALL	GO:0009725~response to hormone stimulus	47	9.07336	1.26573e-08	AT1G22810, AT1G74650, AT4G17500, AT5G51190, AT4G11280, AT5G47220, AT1G68840, AT5G64750, AT5G63160, AT1G19050, AT5G61600, AT3G23240, AT3G45640, AT2G23170, AT1G27730, AT1G73500, AT3G50260, AT4G27410, AT1G32640, AT4G37610, AT1G53170, AT2G44840, AT3G48360, AT4G34410, AT3G57530, AT5G27420, AT5G47230, AT5G57560, AT1G74930, AT3G15210, AT1G19210, AT5G51990, AT1G22190, AT1G64380, AT1G13260, AT4G25000, AT3…	314	909	15221	2.50638	8.99933e-06	2.64687e-07	1.91279e-05
GOTERM_BP_FAT	GO:0009725~response to hormone stimulus	47	9.07336	3.3304e-08	AT1G22810, AT1G74650, AT4G17500, AT5G51190, AT4G11280, AT5G47220, AT1G68840, AT5G64750, AT5G63160, AT1G19050, AT5G61600, AT3G23240, AT3G45640, AT2G23170, AT1G27730, AT1G73500, AT3G50260, AT4G27410, AT1G32640, AT4G37610, AT1G53170, AT2G44840, AT3G48360, AT4G34410, AT3G57530, AT5G27420, AT5G47230, AT5G57560, AT1G74930, AT3G15210, AT1G19210, AT5G51990, AT1G22190, AT1G64380, AT1G13260, AT4G25000, AT3…	299	909	13998	2.42063	2.00155e-05	1.05346e-06	4.91988e-05
INTERPRO	IPR000719:Protein kinase, core	44	8.49421	2.53544e-07	AT3G08760, AT4G23180, AT1G51620, AT2G32800, AT1G07150, AT3G47570, AT1G69910, AT2G40270, AT3G46930, AT1G67470, AT3G45640, AT1G16130, AT2G33580, AT3G57740, AT1G11050, AT3G57640, AT5G39020, AT1G73500, AT2G19130, AT2G02220, AT3G09830, AT5G67080, AT3G08870, AT3G57530, AT5G66210, AT1G79680, AT1G70740, AT1G61360, AT5G47850, AT1G16150, AT1G51820, AT5G25930, AT5G38210, AT4G11470, AT1G16110, AT4G23190, AT1…	399	970	20885	2.37434	9.58352e-05	1.91678e-05	0.000350732
GOTERM_MF_ALL	GO:0004871~signal transducer activity	42	8.10811	1.3842e-08	AT5G24470, AT1G31540, AT1G72920, AT4G11521, AT5G59670, AT1G72900, AT4G23180, AT5G18360, AT3G47570, AT1G19050, AT5G41740, AT3G45640, AT1G57850, AT2G29110, AT5G39020, AT2G19130, AT2G02220, AT5G58120, AT1G56540, AT3G04210, AT1G65390, AT5G59680, AT5G47850, AT2G26530, AT1G63750, AT1G66090, AT5G25930, AT1G51820, AT4G11470, AT4G23190, AT1G72910, AT1G80820, AT5G22690, AT1G63860, AT3G20600, AT5G41750, AT3…	339	772	16788	2.69421	4.80315e-06	1.20079e-06	1.89071e-05
GOTERM_MF_ALL	GO:0060089~molecular transducer activity	42	8.10811	1.3842e-08	AT5G24470, AT1G31540, AT1G72920, AT4G11521, AT5G59670, AT1G72900, AT4G23180, AT5G18360, AT3G47570, AT1G19050, AT5G41740, AT3G45640, AT1G57850, AT2G29110, AT5G39020, AT2G19130, AT2G02220, AT5G58120, AT1G56540, AT3G04210, AT1G65390, AT5G59680, AT5G47850, AT2G26530, AT1G63750, AT1G66090, AT5G25930, AT1G51820, AT4G11470, AT4G23190, AT1G72910, AT1G80820, AT5G22690, AT1G63860, AT3G20600, AT5G41750, AT3…	339	772	16788	2.69421	4.80315e-06	1.20079e-06	1.89071e-05
GOTERM_BP_ALL	GO:0009628~response to abiotic stimulus	41	7.91506	0.00156066	AT5G24470, AT2G41100, AT3G15500, AT4G11280, AT3G52450, AT1G52890, AT5G64750, AT5G62520, AT4G10250, AT1G28380, AT4G25480, AT3G45640, AT5G45340, AT1G27730, AT2G29110, AT1G73500, AT1G77760, AT2G38470, AT4G27410, AT1G02400, AT1G32640, AT2G40140, AT1G17420, AT3G57530, AT5G20230, AT5G47230, AT1G55450, AT5G57560, AT1G22280, AT1G12610, AT2G35930, AT1G80820, AT4G34150, AT3G19580, AT4G37260, AT4G25470, AT4…	314	1197	15221	1.66036	0.670606	0.016685	2.33269
GOTERM_BP_FAT	GO:0009628~response to abiotic stimulus	41	7.91506	0.00283973	AT5G24470, AT2G41100, AT3G15500, AT4G11280, AT3G52450, AT1G52890, AT5G64750, AT5G62520, AT4G10250, AT1G28380, AT4G25480, AT3G45640, AT5G45340, AT1G27730, AT2G29110, AT1G73500, AT1G77760, AT2G38470, AT4G27410, AT1G02400, AT1G32640, AT2G40140, AT1G17420, AT3G57530, AT5G20230, AT5G47230, AT1G55450, AT5G57560, AT1G22280, AT1G12610, AT2G35930, AT1G80820, AT4G34150, AT3G19580, AT4G37260, AT4G25470, AT4…	299	1197	13998	1.60356	0.818972	0.0398761	4.11397
GOTERM_BP_ALL	GO:0002376~immune system process	40	7.72201	3.24973e-20	AT5G44070, AT1G31540, AT3G52450, AT1G72920, AT1G72900, AT5G47220, AT2G26560, AT4G23810, AT5G18360, AT3G11840, AT1G28380, AT5G41740, AT3G45640, AT1G57850, AT5G24590, AT5G06320, AT5G58120, AT1G56540, AT1G29690, AT3G04210, AT2G40000, AT1G65390, AT3G15210, AT2G35930, AT1G63750, AT1G66090, AT2G01180, AT3G11650, AT4G23190, AT1G72910, AT1G80820, AT5G22690, AT1G63860, AT3G18690, AT3G20600, AT1G59870, AT5…	314	305	15221	6.35731	2.31056e-17	2.8882e-18	4.91102e-17
SP_PIR_KEYWORDS	glycoprotein	40	7.72201	5.14565e-05	AT4G20830, AT5G19240, AT5G57550, AT2G27920, AT4G11521, AT5G59670, AT4G23180, AT5G56870, AT5G64120, AT3G47570, AT4G10250, AT5G19230, AT1G16130, AT1G11050, AT2G29110, AT5G39020, AT2G19130, AT2G02220, AT1G14540, AT4G37690, AT5G20230, AT1G79680, AT5G59680, AT5G57560, AT5G47850, AT5G39580, AT1G16150, AT1G51820, AT1G16110, AT4G11470, AT4G23190, AT1G80820, AT5G64310, AT4G23220, AT5G39030, AT2G15390, AT5…	502	1051	26538	2.01197	0.00804633	0.00089725	0.0619145
GOTERM_BP_ALL	GO:0006955~immune response	39	7.52896	6.20006e-20	AT5G44070, AT1G31540, AT3G52450, AT1G72920, AT1G72900, AT5G47220, AT2G26560, AT4G23810, AT5G18360, AT3G11840, AT1G28380, AT5G41740, AT3G45640, AT1G57850, AT5G06320, AT5G24590, AT5G58120, AT1G56540, AT1G29690, AT3G04210, AT2G40000, AT1G65390, AT3G15210, AT2G35930, AT1G63750, AT1G66090, AT2G01180, AT3G11650, AT4G23190, AT1G72910, AT1G80820, AT5G22690, AT1G63860, AT3G20600, AT1G59870, AT5G41750, AT4…	314	293	15221	6.45224	4.40824e-17	4.89804e-18	9.36958e-17
GOTERM_BP_FAT	GO:0006955~immune response	39	7.52896	1.78903e-19	AT5G44070, AT1G31540, AT3G52450, AT1G72920, AT1G72900, AT5G47220, AT2G26560, AT4G23810, AT5G18360, AT3G11840, AT1G28380, AT5G41740, AT3G45640, AT1G57850, AT5G06320, AT5G24590, AT5G58120, AT1G56540, AT1G29690, AT3G04210, AT2G40000, AT1G65390, AT3G15210, AT2G35930, AT1G63750, AT1G66090, AT2G01180, AT3G11650, AT4G23190, AT1G72910, AT1G80820, AT5G22690, AT1G63860, AT3G20600, AT1G59870, AT5G41750, AT4…	299	293	13998	6.23149	1.07521e-16	2.15042e-17	2.64287e-16
GOTERM_BP_ALL	GO:0007242~intracellular signaling cascade	39	7.52896	9.44515e-07	AT1G22810, AT4G17500, AT3G52400, AT5G51190, AT3G15500, AT5G47220, AT1G68840, AT5G47960, AT5G64750, AT1G19050, AT3G23240, AT5G61600, AT3G45640, AT1G73500, AT3G50260, AT1G32640, AT1G53170, AT2G44840, AT4G34410, AT3G57530, AT5G47230, AT1G22280, AT1G74930, AT3G15210, AT1G19210, AT1G19180, AT5G51990, AT1G64380, AT1G22190, AT5G45750, AT1G13260, AT3G23230, AT3G18690, AT1G28370, AT5G21960, AT2G33710, AT3…	314	790	15221	2.39305	0.000671325	1.49232e-05	0.00142735
GOTERM_BP_FAT	GO:0007242~intracellular signaling cascade	39	7.52896	2.05824e-06	AT1G22810, AT4G17500, AT3G52400, AT5G51190, AT3G15500, AT5G47220, AT1G68840, AT5G47960, AT5G64750, AT1G19050, AT3G23240, AT5G61600, AT3G45640, AT1G73500, AT3G50260, AT1G32640, AT1G53170, AT2G44840, AT4G34410, AT3G57530, AT5G47230, AT1G22280, AT1G74930, AT3G15210, AT1G19210, AT1G19180, AT5G51990, AT1G64380, AT1G22190, AT5G45750, AT1G13260, AT3G23230, AT3G18690, AT1G28370, AT5G21960, AT2G33710, AT3…	299	790	13998	2.31117	0.00123624	5.15405e-05	0.00304051
GOTERM_MF_ALL	GO:0004674~protein serine/threonine kinase activity	39	7.52896	7.42705e-05	AT5G38240, AT5G59670, AT4G23180, AT2G32800, AT1G07150, AT3G47570, AT5G60900, AT3G46930, AT1G16130, AT3G45640, AT1G11050, AT5G39020, AT1G73500, AT2G19130, AT2G02220, AT5G67080, AT3G08870, AT3G57530, AT5G66210, AT1G79680, AT5G59680, AT1G70740, AT1G61360, AT5G47850, AT1G16150, AT5G25930, AT1G51820, AT1G16110, AT5G38210, AT4G11470, AT4G23190, AT1G80820, AT4G29050, AT4G23220, AT5G59260, AT4G02410, AT2…	339	975	16788	1.98088	0.0254435	0.00234024	0.101401
GOTERM_MF_FAT	GO:0004674~protein serine/threonine kinase activity	39	7.52896	7.83549e-05	AT5G38240, AT5G59670, AT4G23180, AT2G32800, AT1G07150, AT3G47570, AT5G60900, AT3G46930, AT1G16130, AT3G45640, AT1G11050, AT5G39020, AT1G73500, AT2G19130, AT2G02220, AT5G67080, AT3G08870, AT3G57530, AT5G66210, AT1G79680, AT5G59680, AT1G70740, AT1G61360, AT5G47850, AT1G16150, AT5G25930, AT1G51820, AT1G16110, AT5G38210, AT4G11470, AT4G23190, AT1G80820, AT4G29050, AT4G23220, AT5G59260, AT4G02410, AT2…	301	975	14806	1.96757	0.0226973	0.00458125	0.104278
SP_PIR_KEYWORDS	Plant defense	38	7.33591	1.77467e-10	AT4G17500, AT1G31540, AT4G11280, AT5G47220, AT5G18360, AT5G13220, AT3G05200, AT2G34600, AT3G23240, AT5G41740, AT3G45640, AT1G15890, AT5G58120, AT3G50950, AT1G56540, AT2G44840, AT3G04210, AT5G47230, AT3G16720, AT3G15210, AT4G01250, AT1G63750, AT1G66090, AT1G19180, AT2G01180, AT1G17380, AT5G22690, AT5G64905, AT3G18690, AT1G59870, AT5G41750, AT4G26090, AT1G30135, AT4G17490, AT1G65850, AT2G39200, AT1…	502	585	26538	3.43394	2.78623e-08	5.57246e-09	2.13596e-07
UP_SEQ_FEATURE	glycosylation site:N-linked (GlcNAc...)	38	7.33591	0.00114807	AT4G20830, AT5G19240, AT5G57550, AT2G27920, AT4G11521, AT5G59670, AT4G23180, AT5G56870, AT5G64120, AT3G47570, AT4G10250, AT5G19230, AT1G16130, AT1G11050, AT2G29110, AT5G39020, AT2G02220, AT1G14540, AT4G37690, AT5G20230, AT1G79680, AT5G59680, AT5G57560, AT5G47850, AT5G39580, AT1G16150, AT1G51820, AT1G16110, AT4G11470, AT4G23190, AT1G80820, AT4G23220, AT5G39030, AT2G15390, AT5G66790, AT4G02330, AT5…	198	1001	8885	1.7035	0.364028	0.0370143	1.58602
GOTERM_MF_ALL	GO:0004872~receptor activity	37	7.14286	2.75108e-09	AT1G31540, AT1G72920, AT5G59670, AT4G11521, AT1G72900, AT4G23180, AT5G18360, AT3G47570, AT5G41740, AT1G57850, AT2G29110, AT5G39020, AT2G19130, AT2G02220, AT5G58120, AT1G56540, AT3G04210, AT1G65390, AT5G59680, AT5G47850, AT2G26530, AT1G63750, AT1G66090, AT5G25930, AT1G51820, AT4G11470, AT4G23190, AT1G72910, AT1G80820, AT5G22690, AT1G63860, AT5G41750, AT4G23220, AT2G31880, AT5G39030, AT1G65850, AT4…	339	586	16788	3.12682	9.54626e-07	3.18209e-07	3.75778e-06
INTERPRO	IPR017442:Serine/threonine protein kinase-related	37	7.14286	3.17373e-06	AT4G23180, AT1G51620, AT2G32800, AT1G07150, AT3G47570, AT1G69910, AT3G45640, AT1G16130, AT2G33580, AT1G11050, AT5G39020, AT1G73500, AT2G19130, AT2G02220, AT3G09830, AT5G67080, AT3G08870, AT3G57530, AT5G66210, AT1G79680, AT1G70740, AT1G61360, AT5G47850, AT1G16150, AT5G25930, AT1G51820, AT5G38210, AT4G11470, AT1G16110, AT4G23190, AT4G29050, AT4G23220, AT5G59260, AT2G31880, AT4G02410, AT5G39030, AT5…	399	820	20885	2.36183	0.00119895	0.000171367	0.00439019
GOTERM_BP_ALL	GO:0009607~response to biotic stimulus	37	7.14286	4.99946e-05	AT5G44070, AT2G15480, AT3G52400, AT1G42990, AT5G47220, AT2G26560, AT5G64750, AT5G64120, AT4G23810, AT1G15010, AT5G61600, AT3G45640, AT5G06320, AT5G24590, AT2G38470, AT1G72520, AT1G29690, AT3G02840, AT3G44260, AT5G57220, AT2G40000, AT2G40140, AT1G17420, AT4G34410, AT1G80840, AT1G74930, AT3G15210, AT5G39580, AT1G19180, AT3G11650, AT4G31550, AT4G23190, AT2G30020, AT3G20600, AT1G59870, AT4G18210, AT4…	314	870	15221	2.06156	0.0349227	0.000696758	0.0755256
GOTERM_BP_ALL	GO:0051704~multi-organism process	37	7.14286	0.000529494	AT5G44070, AT2G15480, AT3G52400, AT5G47220, AT2G26560, AT5G64750, AT5G64120, AT4G23810, AT1G15010, AT5G61600, AT3G45640, AT5G24590, AT5G06320, AT2G19130, AT2G38470, AT1G72520, AT4G24580, AT1G29690, AT3G02840, AT5G57220, AT2G40000, AT1G17420, AT4G34410, AT2G40140, AT1G80840, AT1G61360, AT3G15210, AT5G39580, AT1G19180, AT3G11650, AT4G31550, AT4G23190, AT2G30020, AT3G20600, AT1G59870, AT4G18210, AT4…	314	982	15221	1.82643	0.313789	0.00625651	0.797194
INTERPRO	IPR017441:Protein kinase, ATP binding site	36	6.94981	3.74711e-07	AT4G23180, AT2G32800, AT1G07150, AT3G47570, AT1G69910, AT1G16130, AT3G45640, AT1G11050, AT5G39020, AT1G73500, AT2G19130, AT2G02220, AT3G09830, AT3G08870, AT5G67080, AT3G57530, AT5G66210, AT1G79680, AT1G61360, AT5G47850, AT1G16150, AT5G25930, AT1G51820, AT1G16110, AT5G38210, AT4G11470, AT4G23190, AT1G64380, AT1G80820, AT4G29050, AT4G23220, AT4G02410, AT5G59260, AT5G39030, AT5G66790, AT2G33830	399	715	20885	2.63547	0.000141631	2.36065e-05	0.000518344
INTERPRO	IPR008271:Serine/threonine protein kinase, active site	35	6.75676	5.33172e-06	AT4G23180, AT2G32800, AT1G07150, AT3G47570, AT3G46930, AT1G16130, AT3G45640, AT1G11050, AT5G39020, AT1G73500, AT2G19130, AT2G02220, AT5G67080, AT3G08870, AT3G57530, AT5G66210, AT1G79680, AT1G70740, AT1G61360, AT5G47850, AT1G16150, AT5G25930, AT1G51820, AT1G16110, AT5G38210, AT4G11470, AT4G23190, AT1G80820, AT4G29050, AT4G23220, AT4G02410, AT2G31880, AT5G59260, AT5G39030, AT5G66790	399	770	20885	2.37924	0.00201336	0.000201519	0.00737521
SP_PIR_KEYWORDS	serine/threonine-protein kinase	34	6.56371	1.74377e-06	AT5G59670, AT4G23180, AT2G32800, AT1G07150, AT3G47570, AT1G16130, AT3G45640, AT1G11050, AT5G39020, AT1G73500, AT2G19130, AT2G02220, AT3G08870, AT5G67080, AT3G57530, AT5G66210, AT1G79680, AT5G59680, AT1G61360, AT5G47850, AT1G16150, AT5G25930, AT1G51820, AT1G16110, AT5G38210, AT4G11470, AT4G23190, AT1G80820, AT4G29050, AT4G02410, AT5G59260, AT4G23220, AT5G39030, AT5G66790	502	701	26538	2.56404	0.000273734	3.42208e-05	0.00209875
GOTERM_BP_ALL	GO:0051707~response to other organism	34	6.56371	0.000154285	AT5G44070, AT2G15480, AT3G52400, AT5G47220, AT2G26560, AT5G64750, AT5G64120, AT4G23810, AT1G15010, AT5G61600, AT3G45640, AT5G06320, AT5G24590, AT2G38470, AT1G72520, AT1G29690, AT3G02840, AT5G57220, AT2G40000, AT2G40140, AT1G17420, AT4G34410, AT1G80840, AT3G15210, AT5G39580, AT1G19180, AT4G31550, AT4G23190, AT3G11650, AT2G30020, AT3G20600, AT1G59870, AT4G18210, AT4G26090, AT2G39200	314	814	15221	2.02473	0.103901	0.00188967	0.232903
GOTERM_BP_ALL	GO:0045087~innate immune response	32	6.17761	1.14687e-14	AT1G31540, AT1G72920, AT1G72900, AT5G47220, AT2G26560, AT4G23810, AT5G18360, AT1G28380, AT5G41740, AT3G45640, AT1G57850, AT5G58120, AT1G56540, AT3G04210, AT2G40000, AT1G65390, AT3G15210, AT1G63750, AT1G66090, AT2G01180, AT4G23190, AT1G72910, AT1G80820, AT5G22690, AT1G63860, AT3G20600, AT1G59870, AT5G41750, AT4G26090, AT1G65850, AT2G39200, AT4G36150	314	275	15221	5.64067	8.1305e-12	6.77569e-13	1.72862e-11
GOTERM_BP_FAT	GO:0045087~innate immune response	32	6.17761	2.7159e-14	AT1G31540, AT1G72920, AT1G72900, AT5G47220, AT2G26560, AT4G23810, AT5G18360, AT1G28380, AT5G41740, AT3G45640, AT1G57850, AT5G58120, AT1G56540, AT3G04210, AT2G40000, AT1G65390, AT3G15210, AT1G63750, AT1G66090, AT2G01180, AT4G23190, AT1G72910, AT1G80820, AT5G22690, AT1G63860, AT3G20600, AT1G59870, AT5G41750, AT4G26090, AT1G65850, AT2G39200, AT4G36150	299	275	13998	5.44769	1.63475e-11	2.04348e-12	4.0179e-11
GOTERM_BP_ALL	GO:0032870~cellular response to hormone stimulus	32	6.17761	1.48153e-09	AT1G22810, AT4G17500, AT5G51190, AT5G47220, AT1G68840, AT5G64750, AT1G19050, AT3G23240, AT5G61600, AT3G45640, AT1G73500, AT3G50260, AT1G32640, AT1G53170, AT2G44840, AT4G34410, AT3G57530, AT5G47230, AT3G15210, AT1G74930, AT1G19210, AT5G51990, AT1G64380, AT1G22190, AT1G13260, AT3G23230, AT1G28370, AT5G21960, AT2G33710, AT3G48100, AT4G17490, AT1G33760	314	432	15221	3.59071	1.05337e-06	3.90137e-08	2.23891e-06
GOTERM_BP_ALL	GO:0009755~hormone-mediated signaling	32	6.17761	1.48153e-09	AT1G22810, AT4G17500, AT5G51190, AT5G47220, AT1G68840, AT5G64750, AT1G19050, AT3G23240, AT5G61600, AT3G45640, AT1G73500, AT3G50260, AT1G32640, AT1G53170, AT2G44840, AT4G34410, AT3G57530, AT5G47230, AT3G15210, AT1G74930, AT1G19210, AT5G51990, AT1G64380, AT1G22190, AT1G13260, AT3G23230, AT1G28370, AT5G21960, AT2G33710, AT3G48100, AT4G17490, AT1G33760	314	432	15221	3.59071	1.05337e-06	3.90137e-08	2.23891e-06
GOTERM_BP_FAT	GO:0032870~cellular response to hormone stimulus	32	6.17761	3.21197e-09	AT1G22810, AT4G17500, AT5G51190, AT5G47220, AT1G68840, AT5G64750, AT1G19050, AT3G23240, AT5G61600, AT3G45640, AT1G73500, AT3G50260, AT1G32640, AT1G53170, AT2G44840, AT4G34410, AT3G57530, AT5G47230, AT3G15210, AT1G74930, AT1G19210, AT5G51990, AT1G64380, AT1G22190, AT1G13260, AT3G23230, AT1G28370, AT5G21960, AT2G33710, AT3G48100, AT4G17490, AT1G33760	299	432	13998	3.46786	1.93039e-06	1.48492e-07	4.74491e-06
GOTERM_BP_FAT	GO:0009755~hormone-mediated signaling	32	6.17761	3.21197e-09	AT1G22810, AT4G17500, AT5G51190, AT5G47220, AT1G68840, AT5G64750, AT1G19050, AT3G23240, AT5G61600, AT3G45640, AT1G73500, AT3G50260, AT1G32640, AT1G53170, AT2G44840, AT4G34410, AT3G57530, AT5G47230, AT3G15210, AT1G74930, AT1G19210, AT5G51990, AT1G64380, AT1G22190, AT1G13260, AT3G23230, AT1G28370, AT5G21960, AT2G33710, AT3G48100, AT4G17490, AT1G33760	299	432	13998	3.46786	1.93039e-06	1.48492e-07	4.74491e-06
SP_PIR_KEYWORDS	kinase	32	6.17761	0.00327316	AT5G59670, AT4G23180, AT1G51620, AT3G47570, AT3G46930, AT1G16130, AT3G45640, AT1G11050, AT5G39020, AT1G73500, AT2G19130, AT2G02220, AT5G67080, AT3G08870, AT3G57530, AT5G66210, AT1G79680, AT5G59680, AT5G47850, AT1G16150, AT5G25930, AT1G51820, AT1G16110, AT4G11470, AT4G23190, AT1G80820, AT4G29050, AT2G31880, AT5G59260, AT4G23220, AT5G39030, AT5G66790	502	970	26538	1.74398	0.402337	0.0316586	3.86914
INTERPRO	IPR001471:Pathogenesis-related transcriptional factor and ERF, DNA-binding	30	5.79151	2.39111e-21	AT1G22810, AT4G17500, AT5G51190, AT5G47220, AT1G68840, AT5G64750, AT4G25480, AT3G23240, AT5G61600, AT3G50260, AT2G44840, AT1G53170, AT4G34410, AT5G47230, AT3G15210, AT1G12610, AT1G74930, AT1G19210, AT5G51990, AT1G64380, AT1G22190, AT1G13260, AT3G23230, AT4G25470, AT1G28370, AT5G21960, AT2G33710, AT4G25490, AT4G17490, AT1G33760	399	147	20885	10.6823	9.03839e-19	9.03839e-19	3.30767e-18
UP_SEQ_FEATURE	DNA-binding region:AP2/ERF	30	5.79151	2.81566e-21	AT1G22810, AT4G17500, AT5G51190, AT5G47220, AT1G68840, AT5G64750, AT4G25480, AT3G23240, AT5G61600, AT3G50260, AT2G44840, AT1G53170, AT4G34410, AT5G47230, AT3G15210, AT1G12610, AT1G74930, AT1G19210, AT5G51990, AT1G64380, AT1G22190, AT1G13260, AT3G23230, AT4G25470, AT1G28370, AT5G21960, AT2G33710, AT4G25490, AT4G17490, AT1G33760	198	133	8885	10.1219	1.10937e-18	1.10937e-18	3.91866e-18
SMART	SM00380:AP2	30	5.79151	4.4323e-20	AT1G22810, AT4G17500, AT5G51190, AT5G47220, AT1G68840, AT5G64750, AT4G25480, AT3G23240, AT5G61600, AT3G50260, AT2G44840, AT1G53170, AT4G34410, AT5G47230, AT3G15210, AT1G12610, AT1G74930, AT1G19210, AT5G51990, AT1G64380, AT1G22190, AT1G13260, AT3G23230, AT4G25470, AT1G28370, AT5G21960, AT2G33710, AT4G25490, AT4G17490, AT1G33760	172	147	7691	9.12553	2.65938e-18	2.65938e-18	4.4419e-17
GOTERM_BP_ALL	GO:0000160~two-component signal transduction system (phosphorelay)	29	5.59846	8.5294e-15	AT1G22810, AT5G24470, AT4G17500, AT5G51190, AT5G47220, AT1G68840, AT5G64750, AT1G19050, AT3G23240, AT5G61600, AT3G50260, AT1G73500, AT2G44840, AT1G53170, AT4G34410, AT5G47230, AT3G15210, AT1G74930, AT1G19210, AT1G64380, AT1G22190, AT1G13260, AT3G23230, AT1G28370, AT5G21960, AT2G33710, AT3G48100, AT4G17490, AT1G33760	314	218	15221	6.44845	6.07814e-12	6.07847e-13	1.2923e-11
GOTERM_BP_FAT	GO:0000160~two-component signal transduction system (phosphorelay)	29	5.59846	1.88691e-14	AT1G22810, AT5G24470, AT4G17500, AT5G51190, AT5G47220, AT1G68840, AT5G64750, AT1G19050, AT3G23240, AT5G61600, AT3G50260, AT1G73500, AT2G44840, AT1G53170, AT4G34410, AT5G47230, AT3G15210, AT1G74930, AT1G19210, AT1G64380, AT1G22190, AT1G13260, AT3G23230, AT1G28370, AT5G21960, AT2G33710, AT3G48100, AT4G17490, AT1G33760	299	218	13998	6.22782	1.13431e-11	1.89049e-12	2.78777e-11
GOTERM_BP_ALL	GO:0009723~response to ethylene stimulus	28	5.40541	3.16432e-12	AT1G53170, AT2G44840, AT4G34410, AT1G22810, AT4G17500, AT5G47230, AT5G51190, AT1G74930, AT4G11280, AT3G15210, AT1G19210, AT5G47220, AT1G68840, AT1G22190, AT1G64380, AT5G64750, AT1G13260, AT3G23230, AT4G37260, AT5G61600, AT3G23240, AT1G28370, AT5G21960, AT2G33710, AT1G73500, AT3G50260, AT4G17490, AT1G33760	314	256	15221	5.3019	2.24986e-09	1.73066e-10	4.78201e-09
GOTERM_BP_FAT	GO:0009723~response to ethylene stimulus	28	5.40541	6.67835e-12	AT1G53170, AT2G44840, AT4G34410, AT1G22810, AT4G17500, AT5G47230, AT5G51190, AT1G74930, AT4G11280, AT3G15210, AT1G19210, AT5G47220, AT1G68840, AT1G22190, AT1G64380, AT5G64750, AT1G13260, AT3G23230, AT4G37260, AT5G61600, AT3G23240, AT1G28370, AT5G21960, AT2G33710, AT1G73500, AT3G50260, AT4G17490, AT1G33760	299	256	13998	5.12051	4.01367e-09	4.45964e-10	9.86563e-09
SP_PIR_KEYWORDS	activator	28	5.40541	1.35428e-10	AT1G22810, AT4G17500, AT5G51190, AT5G47220, AT1G68840, AT5G64750, AT4G25480, AT3G23240, AT5G61600, AT3G50260, AT1G32640, AT2G44840, AT4G34410, AT5G47230, AT1G12610, AT1G74930, AT1G19210, AT4G01250, AT5G51990, AT1G64380, AT1G22190, AT3G23230, AT4G25470, AT5G21960, AT2G33710, AT4G25490, AT4G17490, AT1G33760	502	323	26538	4.58268	2.12622e-08	5.31555e-09	1.62999e-07
GOTERM_BP_ALL	GO:0009873~ethylene mediated signaling pathway	26	5.01931	1.02776e-14	AT1G53170, AT2G44840, AT4G34410, AT1G22810, AT4G17500, AT5G47230, AT5G51190, AT1G74930, AT3G15210, AT1G19210, AT5G47220, AT1G68840, AT1G22190, AT1G64380, AT5G64750, AT1G13260, AT3G23230, AT5G61600, AT3G23240, AT1G28370, AT5G21960, AT2G33710, AT1G73500, AT3G50260, AT4G17490, AT1G33760	314	170	15221	7.41375	7.34113e-12	6.67355e-13	1.55986e-11
GOTERM_BP_FAT	GO:0009873~ethylene mediated signaling pathway	26	5.01931	2.14438e-14	AT1G53170, AT2G44840, AT4G34410, AT1G22810, AT4G17500, AT5G47230, AT5G51190, AT1G74930, AT3G15210, AT1G19210, AT5G47220, AT1G68840, AT1G22190, AT1G64380, AT5G64750, AT1G13260, AT3G23230, AT5G61600, AT3G23240, AT1G28370, AT5G21960, AT2G33710, AT1G73500, AT3G50260, AT4G17490, AT1G33760	299	170	13998	7.1601	1.28778e-11	1.83964e-12	3.16525e-11
UP_SEQ_FEATURE	topological domain:Cytoplasmic	26	5.01931	0.00288983	AT1G13210, AT3G52400, AT5G59670, AT1G71890, AT4G23180, AT3G47570, AT1G16130, AT2G29110, AT1G11050, AT5G39020, AT4G37690, AT1G79680, AT5G59680, AT1G11260, AT5G47850, AT1G16150, AT1G51820, AT1G16110, AT4G11470, AT4G23190, AT1G80820, AT4G23220, AT5G39030, AT2G15390, AT5G66790, AT2G39200	198	626	8885	1.86377	0.680258	0.0839743	3.94768
SP_PIR_KEYWORDS	Ethylene signaling pathway	25	4.82625	2.25854e-15	AT1G53170, AT2G44840, AT4G34410, AT1G22810, AT4G17500, AT5G47230, AT5G51190, AT1G74930, AT3G15210, AT1G19210, AT5G47220, AT1G68840, AT1G22190, AT1G64380, AT5G64750, AT1G13260, AT3G23230, AT5G61600, AT3G23240, AT1G28370, AT5G21960, AT2G33710, AT3G50260, AT4G17490, AT1G33760	502	155	26538	8.52654	3.4861e-13	3.4861e-13	2.67564e-12
UP_SEQ_FEATURE	active site:Proton acceptor	25	4.82625	0.000978943	AT5G59670, AT4G23180, AT5G64120, AT3G47570, AT1G16130, AT3G45640, AT1G11050, AT2G02220, AT1G14540, AT5G39020, AT3G57530, AT5G66210, AT1G79680, AT5G59680, AT5G47850, AT5G39580, AT1G16150, AT1G51820, AT1G16110, AT4G11470, AT4G23190, AT1G80820, AT4G23220, AT5G39030, AT5G66790	198	546	8885	2.05466	0.320156	0.0344729	1.35385
GOTERM_BP_ALL	GO:0016265~death	24	4.6332	2.78081e-09	AT5G44070, AT1G31540, AT2G26560, AT5G18360, AT1G28380, AT5G41740, AT3G45640, AT1G15890, AT5G58120, AT3G50950, AT1G56540, AT1G29690, AT3G04210, AT1G63750, AT1G66090, AT2G01180, AT5G22690, AT1G63860, AT3G20600, AT5G41750, AT4G26090, AT1G65850, AT1G63350, AT2G39200, AT4G36150	314	254	15221	4.58027	1.97715e-06	6.81777e-08	4.20238e-06
GOTERM_BP_ALL	GO:0008219~cell death	24	4.6332	2.78081e-09	AT5G44070, AT1G31540, AT2G26560, AT5G18360, AT1G28380, AT5G41740, AT3G45640, AT1G15890, AT5G58120, AT3G50950, AT1G56540, AT1G29690, AT3G04210, AT1G63750, AT1G66090, AT2G01180, AT5G22690, AT1G63860, AT3G20600, AT5G41750, AT4G26090, AT1G65850, AT1G63350, AT2G39200, AT4G36150	314	254	15221	4.58027	1.97715e-06	6.81777e-08	4.20238e-06
GOTERM_BP_FAT	GO:0008219~cell death	24	4.6332	5.16309e-09	AT5G44070, AT1G31540, AT2G26560, AT5G18360, AT1G28380, AT5G41740, AT3G45640, AT1G15890, AT5G58120, AT3G50950, AT1G56540, AT1G29690, AT3G04210, AT1G63750, AT1G66090, AT2G01180, AT5G22690, AT1G63860, AT3G20600, AT5G41750, AT4G26090, AT1G65850, AT1G63350, AT2G39200, AT4G36150	299	254	13998	4.42356	3.10301e-06	1.93938e-07	7.62722e-06
GOTERM_BP_FAT	GO:0016265~death	24	4.6332	5.16309e-09	AT5G44070, AT1G31540, AT2G26560, AT5G18360, AT1G28380, AT5G41740, AT3G45640, AT1G15890, AT5G58120, AT3G50950, AT1G56540, AT1G29690, AT3G04210, AT1G63750, AT1G66090, AT2G01180, AT5G22690, AT1G63860, AT3G20600, AT5G41750, AT4G26090, AT1G65850, AT1G63350, AT2G39200, AT4G36150	299	254	13998	4.42356	3.10301e-06	1.93938e-07	7.62722e-06
INTERPRO	IPR001611:Leucine-rich repeat	23	4.44015	3.53563e-05	AT3G05370, AT3G23010, AT1G63750, AT1G51820, AT5G25930, AT5G22690, AT2G15880, AT5G18360, AT3G47570, AT1G17240, AT1G63860, AT3G26500, AT5G41740, AT2G33020, AT2G02220, AT4G26090, AT2G31880, AT1G33610, AT1G15890, AT1G63350, AT5G58120, AT1G56540, AT4G36150	399	435	20885	2.76758	0.013276	0.00121425	0.0488979
UP_SEQ_FEATURE	topological domain:Extracellular	23	4.44015	0.000200962	AT1G13210, AT1G79680, AT5G59680, AT1G11260, AT5G47850, AT1G16150, AT5G59670, AT1G51820, AT1G71890, AT4G23180, AT1G16110, AT4G11470, AT4G23190, AT1G80820, AT3G47570, AT1G16130, AT2G29110, AT1G11050, AT5G39020, AT4G23220, AT5G39030, AT5G66790, AT2G39200	198	429	8885	2.40582	0.0761327	0.0157126	0.279323
UP_SEQ_FEATURE	binding site:ATP	23	4.44015	0.000416554	AT3G57530, AT5G66210, AT1G79680, AT5G59680, AT5G47850, AT1G16150, AT5G59670, AT1G51820, AT4G23180, AT4G11470, AT1G16110, AT4G23190, AT1G80820, AT1G20510, AT3G47570, AT1G16130, AT3G45640, AT1G11050, AT2G02220, AT5G39020, AT4G23220, AT5G39030, AT5G66790	198	452	8885	2.2834	0.151391	0.0203104	0.578176
GOTERM_BP_ALL	GO:0012501~programmed cell death	22	4.2471	6.92616e-09	AT3G04210, AT1G31540, AT1G63750, AT1G66090, AT2G26560, AT2G01180, AT5G22690, AT5G18360, AT1G63860, AT1G28380, AT5G41740, AT3G20600, AT3G45640, AT5G41750, AT4G26090, AT1G15890, AT1G65850, AT1G63350, AT3G50950, AT5G58120, AT1G56540, AT4G36150	314	223	15221	4.78224	4.92449e-06	1.6415e-07	1.04669e-05
GOTERM_BP_FAT	GO:0012501~programmed cell death	22	4.2471	1.22692e-08	AT3G04210, AT1G31540, AT1G63750, AT1G66090, AT2G26560, AT2G01180, AT5G22690, AT5G18360, AT1G63860, AT1G28380, AT5G41740, AT3G20600, AT3G45640, AT5G41750, AT4G26090, AT1G15890, AT1G65850, AT1G63350, AT3G50950, AT5G58120, AT1G56540, AT4G36150	299	223	13998	4.61862	7.37374e-06	4.33751e-07	1.81248e-05
GOTERM_BP_ALL	GO:0009605~response to external stimulus	22	4.2471	1.32276e-05	AT3G44260, AT1G17420, AT5G20230, AT1G80840, AT5G27420, AT2G41100, AT5G57560, AT4G11280, AT1G32920, AT1G74930, AT1G72920, AT5G13220, AT1G20510, AT1G76650, AT3G45640, AT2G30020, AT1G27730, AT2G02220, AT1G73500, AT4G26090, AT1G72520, AT1G32640	314	352	15221	3.02966	0.00936079	0.000195916	0.0199878
UP_SEQ_FEATURE	domain:Protein kinase	22	4.2471	0.000493865	AT3G57530, AT5G66210, AT1G79680, AT5G59680, AT5G47850, AT1G16150, AT5G59670, AT1G51820, AT4G23180, AT4G11470, AT1G16110, AT4G23190, AT1G80820, AT3G47570, AT1G16130, AT3G45640, AT1G11050, AT2G02220, AT5G39020, AT4G23220, AT5G39030, AT5G66790	198	427	8885	2.312	0.176861	0.0192749	0.685142
SP_PIR_KEYWORDS	leucine-rich repeat	21	4.05405	0.0035569	AT5G59680, AT3G05370, AT3G23010, AT5G59670, AT1G63750, AT1G51820, AT5G25930, AT5G22690, AT5G18360, AT3G47570, AT1G17240, AT3G26500, AT2G02220, AT4G26090, AT1G33610, AT1G15890, AT1G63350, AT3G50950, AT5G58120, AT1G56540, AT4G36150	502	540	26538	2.05584	0.428464	0.0306014	4.19799
GOTERM_MF_ALL	GO:0004888~transmembrane receptor activity	20	3.861	2.55356e-08	AT3G04210, AT1G65390, AT1G31540, AT1G72920, AT5G59670, AT1G63750, AT1G66090, AT1G72900, AT1G72910, AT5G22690, AT5G18360, AT1G63860, AT5G41740, AT5G41750, AT1G57850, AT2G29110, AT1G65850, AT5G58120, AT1G56540, AT4G36150	339	201	16788	4.92757	8.86081e-06	1.77217e-06	3.48798e-05
GOTERM_BP_ALL	GO:0009611~response to wounding	18	3.4749	9.17069e-09	AT3G44260, AT1G17420, AT5G20230, AT1G80840, AT4G11280, AT1G32920, AT1G74930, AT1G72920, AT5G13220, AT1G20510, AT1G76650, AT3G45640, AT2G30020, AT1G27730, AT2G02220, AT1G73500, AT1G72520, AT1G32640	314	147	15221	5.93566	6.52034e-06	2.03761e-07	1.38588e-05
GOTERM_BP_FAT	GO:0009611~response to wounding	18	3.4749	1.4937e-08	AT3G44260, AT1G17420, AT5G20230, AT1G80840, AT4G11280, AT1G32920, AT1G74930, AT1G72920, AT5G13220, AT1G20510, AT1G76650, AT3G45640, AT2G30020, AT1G27730, AT2G02220, AT1G73500, AT1G72520, AT1G32640	299	147	13998	5.73258	8.97709e-06	4.98729e-07	2.20658e-05
SP_PIR_KEYWORDS	receptor	18	3.4749	0.00250232	AT5G59680, AT5G47850, AT2G26530, AT4G11521, AT5G59670, AT1G51820, AT5G25930, AT4G23180, AT4G11470, AT4G23190, AT1G80820, AT3G47570, AT2G29110, AT1G11050, AT2G02220, AT2G19130, AT2G31880, AT4G23220	502	415	26538	2.29292	0.325212	0.029805	2.97052
INTERPRO	IPR000157:Toll-Interleukin receptor	17	3.28185	1.86866e-09	AT3G04210, AT1G65390, AT1G31540, AT1G72920, AT1G63750, AT1G66090, AT1G72900, AT1G72910, AT5G22690, AT5G18360, AT5G41740, AT5G41750, AT1G57850, AT1G65850, AT5G58120, AT1G56540, AT4G36150	399	124	20885	7.17611	7.06355e-07	3.53178e-07	2.58496e-06
SMART	SM00255:TIR	17	3.28185	1.19451e-08	AT3G04210, AT1G65390, AT1G31540, AT1G72920, AT1G63750, AT1G66090, AT1G72900, AT1G72910, AT5G22690, AT5G18360, AT5G41740, AT5G41750, AT1G57850, AT1G65850, AT5G58120, AT1G56540, AT4G36150	172	124	7691	6.1303	7.16705e-07	3.58353e-07	1.1971e-05
GOTERM_BP_ALL	GO:0006915~apoptosis	17	3.28185	5.28416e-07	AT3G04210, AT1G31540, AT1G63750, AT1G66090, AT5G22690, AT5G18360, AT1G63860, AT5G41740, AT5G41750, AT4G26090, AT1G65850, AT1G15890, AT1G63350, AT3G50950, AT5G58120, AT1G56540, AT4G36150	314	172	15221	4.79109	0.000375633	8.53869e-06	0.000798544
GOTERM_BP_FAT	GO:0006915~apoptosis	17	3.28185	8.20048e-07	AT3G04210, AT1G31540, AT1G63750, AT1G66090, AT5G22690, AT5G18360, AT1G63860, AT5G41740, AT5G41750, AT4G26090, AT1G65850, AT1G15890, AT1G63350, AT3G50950, AT5G58120, AT1G56540, AT4G36150	299	172	13998	4.62717	0.000492727	2.2402e-05	0.00121142
GOTERM_BP_ALL	GO:0009617~response to bacterium	17	3.28185	4.6609e-05	AT5G57220, AT2G40000, AT5G44070, AT1G80840, AT3G15210, AT1G19180, AT5G47220, AT4G23190, AT4G31550, AT4G23810, AT3G45640, AT3G20600, AT1G59870, AT5G06320, AT4G26090, AT2G38470, AT1G72520, AT1G29690	314	244	15221	3.37732	0.0325966	0.000662575	0.0704127
GOTERM_BP_FAT	GO:0009617~response to bacterium	17	3.28185	6.9203e-05	AT5G57220, AT2G40000, AT5G44070, AT1G80840, AT3G15210, AT1G19180, AT5G47220, AT4G23190, AT4G31550, AT4G23810, AT3G45640, AT3G20600, AT1G59870, AT5G06320, AT4G26090, AT2G38470, AT1G72520, AT1G29690	299	244	13998	3.26177	0.0407394	0.00148434	0.102182
SP_PIR_KEYWORDS	ubl conjugation pathway	17	3.28185	0.00467158	AT5G66070, AT5G64660, AT3G47820, AT5G27420, AT3G16720, AT3G52450, AT2G35930, AT1G66160, AT5G65920, AT3G05200, AT3G18710, AT3G11840, AT1G60190, AT1G04360, AT4G15975, AT4G36550, AT4G35480	502	406	26538	2.21354	0.520569	0.0360904	5.47994
INTERPRO	IPR002182:NB-ARC	16	3.0888	2.08938e-07	AT3G04210, AT1G31540, AT1G63750, AT1G66090, AT5G22690, AT5G18360, AT5G41740, AT5G41750, AT4G26090, AT1G65850, AT1G15890, AT1G63350, AT3G50950, AT5G58120, AT1G56540, AT4G36150	399	151	20885	5.54632	7.89756e-05	1.97445e-05	0.000289028
GOTERM_BP_ALL	GO:0042742~defense response to bacterium	15	2.89575	2.76079e-05	AT5G57220, AT2G40000, AT5G44070, AT1G80840, AT3G15210, AT1G19180, AT5G47220, AT4G23190, AT4G31550, AT4G23810, AT3G20600, AT1G59870, AT5G06320, AT4G26090, AT2G38470, AT1G29690	314	184	15221	3.95173	0.0194381	0.000400522	0.0417132
GOTERM_BP_FAT	GO:0042742~defense response to bacterium	15	2.89575	3.98173e-05	AT5G57220, AT2G40000, AT5G44070, AT1G80840, AT3G15210, AT1G19180, AT5G47220, AT4G23190, AT4G31550, AT4G23810, AT3G20600, AT1G59870, AT5G06320, AT4G26090, AT2G38470, AT1G29690	299	184	13998	3.81653	0.0236466	0.000885928	0.0588044
GOTERM_MF_ALL	GO:0004713~protein tyrosine kinase activity	15	2.89575	0.00447332	AT5G38240, AT5G66210, AT1G61360, AT3G08760, AT5G59670, AT4G23180, AT1G51620, AT2G32800, AT1G80820, AT1G69910, AT5G60900, AT2G40270, AT3G46930, AT1G67470, AT3G57740	339	312	16788	2.38087	0.788963	0.0580806	5.9402
GOTERM_MF_FAT	GO:0004713~protein tyrosine kinase activity	15	2.89575	0.00466017	AT5G38240, AT5G66210, AT1G61360, AT3G08760, AT5G59670, AT4G23180, AT1G51620, AT2G32800, AT1G80820, AT1G69910, AT5G60900, AT2G40270, AT3G46930, AT1G67470, AT3G57740	301	312	14806	2.36487	0.745542	0.0773517	6.03001
GOTERM_MF_ALL	GO:0016563~transcription activator activity	14	2.7027	6.98272e-06	AT4G25480, AT5G61600, AT3G23240, AT4G25470, AT4G17500, AT5G47230, AT4G25490, AT5G24590, AT4G27410, AT5G47220, AT5G51990, AT1G32640, AT4G23810, AT2G36400	339	144	16788	4.81465	0.00242008	0.000346085	0.00953748
GOTERM_MF_FAT	GO:0016563~transcription activator activity	14	2.7027	7.33296e-06	AT4G25480, AT5G61600, AT3G23240, AT4G25470, AT4G17500, AT5G47230, AT4G25490, AT5G24590, AT4G27410, AT5G47220, AT5G51990, AT1G32640, AT4G23810, AT2G36400	301	144	14806	4.7823	0.00214626	0.000536997	0.00976332
GOTERM_BP_ALL	GO:0009414~response to water deprivation	14	2.7027	7.23402e-05	AT3G52450, AT3G15500, AT2G35930, AT1G52890, AT3G19580, AT4G25480, AT5G45340, AT4G25490, AT1G27730, AT3G14440, AT4G27410, AT2G38470, AT1G32640, AT2G41010	314	176	15221	3.85593	0.0501353	0.000970015	0.109265
GOTERM_BP_FAT	GO:0009414~response to water deprivation	14	2.7027	0.000101407	AT3G52450, AT3G15500, AT2G35930, AT1G52890, AT3G19580, AT4G25480, AT5G45340, AT4G25490, AT1G27730, AT3G14440, AT4G27410, AT2G38470, AT1G32640, AT2G41010	299	176	13998	3.724	0.0591286	0.00196416	0.1497
GOTERM_BP_ALL	GO:0009415~response to water	14	2.7027	0.000120004	AT3G52450, AT3G15500, AT2G35930, AT1G52890, AT3G19580, AT4G25480, AT5G45340, AT4G25490, AT1G27730, AT3G14440, AT4G27410, AT2G38470, AT1G32640, AT2G41010	314	185	15221	3.66834	0.0817892	0.00152256	0.181198
GOTERM_BP_FAT	GO:0009415~response to water	14	2.7027	0.000167121	AT3G52450, AT3G15500, AT2G35930, AT1G52890, AT3G19580, AT4G25480, AT5G45340, AT4G25490, AT1G27730, AT3G14440, AT4G27410, AT2G38470, AT1G32640, AT2G41010	299	185	13998	3.54284	0.0955681	0.00303926	0.246598
GOTERM_CC_FAT	GO:0031225~anchored to membrane	14	2.7027	0.00762323	AT4G20830, AT5G19240, AT5G20230, AT3G57530, AT5G66210, AT4G28085, AT1G07135, AT3G04640, AT5G19230, AT5G14110, AT5G64310, AT1G24140, AT5G51480, AT3G16860	260	320	13779	2.31858	0.606863	0.267432	8.43377
GOTERM_BP_ALL	GO:0009753~response to jasmonic acid stimulus	13	2.50965	9.27789e-05	AT1G17420, AT2G34600, AT4G37260, AT3G23240, AT3G52400, AT3G15210, AT3G15500, AT4G11280, AT1G19180, AT5G47220, AT1G32640, AT1G17380, AT5G13220	314	156	15221	4.03954	0.06384	0.00119871	0.140117
GOTERM_BP_FAT	GO:0009753~response to jasmonic acid stimulus	13	2.50965	0.000127325	AT1G17420, AT2G34600, AT4G37260, AT3G23240, AT3G52400, AT3G15210, AT3G15500, AT4G11280, AT1G19180, AT5G47220, AT1G32640, AT1G17380, AT5G13220	299	156	13998	3.90134	0.0736722	0.00238862	0.187927
SP_PIR_KEYWORDS	stress response	13	2.50965	0.0001381	AT2G40140, AT1G12610, AT5G51990, AT5G64750, AT4G10250, AT4G25480, AT4G25470, AT3G45640, AT5G45340, AT4G25490, AT3G14440, AT3G55980, AT3G24520	502	176	26538	3.90477	0.0214498	0.00216597	0.166088
GOTERM_MF_ALL	GO:0030246~carbohydrate binding	12	2.3166	0.00430958	AT5G60900, AT1G53080, AT1G65390, AT3G15356, AT4G29050, AT1G61360, AT5G54490, AT1G78830, AT1G56240, AT5G59260, AT2G19130, AT1G56250	339	215	16788	2.76403	0.77657	0.0581848	5.72866
GOTERM_MF_FAT	GO:0030246~carbohydrate binding	12	2.3166	0.00448454	AT5G60900, AT1G53080, AT1G65390, AT3G15356, AT4G29050, AT1G61360, AT5G54490, AT1G78830, AT1G56240, AT5G59260, AT2G19130, AT1G56250	301	215	14806	2.74545	0.732042	0.0790115	5.80899
GOTERM_BP_ALL	GO:0009409~response to cold	12	2.3166	0.00891321	AT2G40140, AT4G34150, AT4G25480, AT3G45640, AT4G25470, AT5G47230, AT5G57560, AT4G25490, AT1G27730, AT2G38470, AT1G80820, AT5G67450	314	233	15221	2.49654	0.99828	0.0738279	12.6547
INTERPRO	IPR011713:Leucine-rich repeat 3	11	2.12355	3.97926e-06	AT1G63860, AT5G41740, AT1G31540, AT5G41750, AT1G63750, AT1G65850, AT5G58120, AT5G22690, AT1G56540, AT4G36150, AT5G18360	399	83	20885	6.93707	0.00150303	0.000167115	0.00550445
INTERPRO	IPR008889:VQ	10	1.9305	5.76561e-09	AT5G46780, AT3G18690, AT2G22880, AT1G17147, AT3G56710, AT3G56880, AT1G80450, AT2G41010, AT1G21326, AT4G20000	399	32	20885	16.3573	2.1794e-06	7.26467e-07	7.97569e-06
INTERPRO	IPR003613:U box domain	10	1.9305	3.30466e-06	AT3G11840, AT3G18710, AT5G64660, AT3G47820, AT1G60190, AT3G52450, AT4G36550, AT1G66160, AT2G35930, AT5G65920	399	64	20885	8.17865	0.00124838	0.000156133	0.0045713
UP_SEQ_FEATURE	domain:U-box	10	1.9305	9.06931e-06	AT3G11840, AT3G18710, AT5G64660, AT3G47820, AT1G60190, AT3G52450, AT4G36550, AT1G66160, AT2G35930, AT5G65920	198	63	8885	7.12282	0.00356695	0.00178507	0.0126214
SMART	SM00504:Ubox	10	1.9305	1.03647e-05	AT3G11840, AT3G18710, AT5G64660, AT3G47820, AT1G60190, AT3G52450, AT4G36550, AT1G66160, AT2G35930, AT5G65920	172	64	7691	6.98674	0.000621691	0.000207273	0.0103867
GOTERM_BP_ALL	GO:0016567~protein ubiquitination	10	1.9305	0.00111299	AT3G11840, AT3G18710, AT5G64660, AT3G47820, AT1G60190, AT3G52450, AT4G36550, AT1G66160, AT2G35930, AT5G65920	314	125	15221	3.87796	0.546959	0.012896	1.66881
GOTERM_BP_FAT	GO:0016567~protein ubiquitination	10	1.9305	0.0014084	AT3G11840, AT3G18710, AT5G64660, AT3G47820, AT1G60190, AT3G52450, AT4G36550, AT1G66160, AT2G35930, AT5G65920	299	125	13998	3.74528	0.57132	0.0239108	2.06052
GOTERM_BP_ALL	GO:0032446~protein modification by small protein conjugation	10	1.9305	0.00171798	AT3G11840, AT3G18710, AT5G64660, AT3G47820, AT1G60190, AT3G52450, AT4G36550, AT1G66160, AT2G35930, AT5G65920	314	133	15221	3.6447	0.705517	0.0178178	2.56499
GOTERM_BP_FAT	GO:0032446~protein modification by small protein conjugation	10	1.9305	0.00216362	AT3G11840, AT3G18710, AT5G64660, AT3G47820, AT1G60190, AT3G52450, AT4G36550, AT1G66160, AT2G35930, AT5G65920	299	133	13998	3.52	0.727943	0.0336763	3.14904
GOTERM_BP_ALL	GO:0070647~protein modification by small protein conjugation or removal	10	1.9305	0.00370573	AT3G11840, AT3G18710, AT5G64660, AT3G47820, AT1G60190, AT3G52450, AT4G36550, AT1G66160, AT2G35930, AT5G65920	314	149	15221	3.25332	0.928615	0.0350425	5.45604
GOTERM_BP_ALL	GO:0048583~regulation of response to stimulus	10	1.9305	0.00441075	AT3G48360, AT3G18690, AT3G45640, AT1G80840, AT3G52400, AT1G59870, AT3G15210, AT5G47220, AT5G64750, AT4G23810	314	153	15221	3.16827	0.956846	0.0410405	6.46207
GOTERM_BP_FAT	GO:0070647~protein modification by small protein conjugation or removal	10	1.9305	0.00462288	AT3G11840, AT3G18710, AT5G64660, AT3G47820, AT1G60190, AT3G52450, AT4G36550, AT1G66160, AT2G35930, AT5G65920	299	149	13998	3.14202	0.938258	0.0613295	6.61602
INTERPRO	IPR003657:DNA-binding WRKY	9	1.73745	7.39222e-05	AT5G49520, AT1G80840, AT4G18170, AT4G01720, AT4G01250, AT2G38470, AT2G23320, AT4G31550, AT4G23810	399	73	20885	6.45329	0.0275568	0.00232593	0.10221
GOTERM_BP_ALL	GO:0080134~regulation of response to stress	9	1.73745	0.00013561	AT3G48360, AT3G18690, AT3G45640, AT1G80840, AT3G52400, AT1G59870, AT3G15210, AT5G47220, AT4G23810	314	74	15221	5.89555	0.0919221	0.00169024	0.204739
UP_SEQ_FEATURE	short sequence motif:Nuclear localization signal	9	1.73745	0.000179881	AT2G44840, AT4G25480, AT3G23240, AT4G17500, AT4G25470, AT4G25490, AT1G12610, AT5G51990, AT3G24520	198	72	8885	5.60922	0.0684257	0.0175638	0.250056
SMART	SM00774:WRKY	9	1.73745	0.000199075	AT5G49520, AT1G80840, AT4G18170, AT4G01720, AT4G01250, AT2G38470, AT2G23320, AT4G31550, AT4G23810	172	73	7691	5.51282	0.0118746	0.00298197	0.199327
INTERPRO	IPR003441:No apical meristem (NAM) protein	9	1.73745	0.00122497	AT5G22380, AT3G15500, AT5G24590, AT4G27410, AT3G12910, AT1G69490, AT3G44350, AT1G52890, AT5G63790	399	110	20885	4.28264	0.370809	0.0325527	1.68126
GOTERM_MF_ALL	GO:0016564~transcription repressor activity	8	1.5444	0.000111505	AT1G53170, AT1G13260, AT3G19580, AT1G28370, AT3G15210, AT1G27730, AT1G68840, AT5G67450	339	55	16788	7.20322	0.0379553	0.00321933	0.1522
GOTERM_MF_FAT	GO:0016564~transcription repressor activity	8	1.5444	0.000115305	AT1G53170, AT1G13260, AT3G19580, AT1G28370, AT3G15210, AT1G27730, AT1G68840, AT5G67450	301	55	14806	7.15482	0.0332219	0.00561521	0.153418
UP_SEQ_FEATURE	DNA-binding region:WRKY	8	1.5444	0.000304343	AT5G49520, AT1G80840, AT4G18170, AT4G01720, AT4G01250, AT2G23320, AT4G31550, AT4G23810	198	59	8885	6.08457	0.113017	0.0197898	0.422733
INTERPRO	IPR013320:Concanavalin A-like lectin/glucanase, subgroup	8	1.5444	0.00255782	AT5G57550, AT1G53080, AT3G15356, AT4G29050, AT5G57560, AT5G59260, AT4G02410, AT3G08870	399	97	20885	4.31698	0.620195	0.0553557	3.4808
GOTERM_BP_ALL	GO:0002252~immune effector process	7	1.35135	5.41645e-06	AT3G11840, AT3G52450, AT2G35930, AT5G06320, AT5G24590, AT2G26560, AT3G11650	314	23	15221	14.7531	0.0038437	8.37162e-05	0.00818508
GOTERM_BP_FAT	GO:0002252~immune effector process	7	1.35135	6.58494e-06	AT3G11840, AT3G52450, AT2G35930, AT5G06320, AT5G24590, AT2G26560, AT3G11650	299	23	13998	14.2484	0.00394974	0.00015829	0.00972724
UP_SEQ_FEATURE	domain:NAC	7	1.35135	2.76062e-05	AT5G22380, AT3G15500, AT4G27410, AT1G69490, AT3G44350, AT1G52890, AT5G63790	198	28	8885	11.2184	0.010818	0.0036191	0.0384137
GOTERM_BP_ALL	GO:0009867~jasmonic acid mediated signaling pathway	7	1.35135	7.07505e-05	AT3G23240, AT3G52400, AT3G15210, AT3G15500, AT1G19180, AT5G47220, AT1G32640	314	35	15221	9.6949	0.049061	0.000966944	0.106865
GOTERM_BP_FAT	GO:0009867~jasmonic acid mediated signaling pathway	7	1.35135	8.54012e-05	AT3G23240, AT3G52400, AT3G15210, AT3G15500, AT1G19180, AT5G47220, AT1G32640	299	35	13998	9.36321	0.0500333	0.00176838	0.126086
UP_SEQ_FEATURE	repeat:ARM 1	7	1.35135	0.000385133	AT3G18710, AT5G64660, AT3G47820, AT1G60190, AT4G36550, AT2G35930, AT5G65920	198	44	8885	7.139	0.140816	0.0214483	0.534673
UP_SEQ_FEATURE	repeat:ARM 2	7	1.35135	0.000385133	AT3G18710, AT5G64660, AT3G47820, AT1G60190, AT4G36550, AT2G35930, AT5G65920	198	44	8885	7.139	0.140816	0.0214483	0.534673
GOTERM_BP_ALL	GO:0031347~regulation of defense response	7	1.35135	0.00154756	AT3G18690, AT1G80840, AT3G52400, AT1G59870, AT3G15210, AT5G47220, AT4G23810	314	61	15221	5.56265	0.667518	0.0167984	2.31332
SP_PIR_KEYWORDS	Lectin	7	1.35135	0.00275428	AT1G53080, AT3G15356, AT4G29050, AT5G54490, AT5G59260, AT4G02410, AT3G08870	502	74	26538	5.0007	0.351451	0.0284552	3.26508
GOTERM_BP_ALL	GO:0016311~dephosphorylation	7	1.35135	0.00765685	AT2G40180, AT4G33920, AT1G07430, AT2G30020, AT1G05000, AT1G22280, AT1G07160	314	84	15221	4.03954	0.995768	0.0668383	10.9664
GOTERM_BP_FAT	GO:0016311~dephosphorylation	7	1.35135	0.00898268	AT2G40180, AT4G33920, AT1G07430, AT2G30020, AT1G05000, AT1G22280, AT1G07160	299	84	13998	3.90134	0.995586	0.104769	12.4795
GOTERM_BP_ALL	GO:0042430~indole and derivative metabolic process	6	1.1583	0.0016237	AT5G57220, AT5G44070, AT3G45640, AT1G59870, AT1G73500, AT2G38470, AT1G29690	314	42	15221	6.92493	0.685064	0.0170967	2.42583
GOTERM_BP_ALL	GO:0042434~indole derivative metabolic process	6	1.1583	0.0016237	AT5G57220, AT5G44070, AT3G45640, AT1G59870, AT1G73500, AT2G38470, AT1G29690	314	42	15221	6.92493	0.685064	0.0170967	2.42583
GOTERM_BP_FAT	GO:0042430~indole and derivative metabolic process	6	1.1583	0.00188678	AT5G57220, AT5G44070, AT3G45640, AT1G59870, AT1G73500, AT2G38470, AT1G29690	299	42	13998	6.68801	0.678587	0.0302107	2.75135
GOTERM_BP_FAT	GO:0042434~indole derivative metabolic process	6	1.1583	0.00188678	AT5G57220, AT5G44070, AT3G45640, AT1G59870, AT1G73500, AT2G38470, AT1G29690	299	42	13998	6.68801	0.678587	0.0302107	2.75135
GOTERM_BP_ALL	GO:0009626~plant-type hypersensitive response	6	1.1583	0.00221801	AT1G28380, AT3G45640, AT3G20600, AT4G26090, AT2G26560, AT2G01180	314	45	15221	6.46327	0.793769	0.0223013	3.29993
GOTERM_BP_ALL	GO:0034050~host programmed cell death induced by symbiont	6	1.1583	0.00244732	AT1G28380, AT3G45640, AT3G20600, AT4G26090, AT2G26560, AT2G01180	314	46	15221	6.32276	0.824861	0.0242391	3.63522
GOTERM_BP_FAT	GO:0009626~plant-type hypersensitive response	6	1.1583	0.00257299	AT1G28380, AT3G45640, AT3G20600, AT4G26090, AT2G26560, AT2G01180	299	45	13998	6.24214	0.787404	0.0389238	3.73436
GOTERM_BP_FAT	GO:0034050~host programmed cell death induced by symbiont	6	1.1583	0.00283738	AT1G28380, AT3G45640, AT3G20600, AT4G26090, AT2G26560, AT2G01180	299	46	13998	6.10644	0.818715	0.0407954	4.11063
INTERPRO	IPR001220:Legume lectin, beta chain	6	1.1583	0.00332044	AT1G53080, AT3G15356, AT4G29050, AT5G59260, AT4G02410, AT3G08870	399	53	20885	5.92566	0.715555	0.0640276	4.49664
GOTERM_BP_ALL	GO:0015931~nucleobase, nucleoside, nucleotide and nucleic acid transport	6	1.1583	0.00353882	AT1G47603, AT4G18210, AT4G18195, AT1G57990, AT1G80820, AT4G18197	314	50	15221	5.81694	0.919586	0.033939	5.21641
GOTERM_BP_FAT	GO:0015931~nucleobase, nucleoside, nucleotide and nucleic acid transport	6	1.1583	0.00409355	AT1G47603, AT4G18210, AT4G18195, AT1G57990, AT1G80820, AT4G18197	299	50	13998	5.61793	0.915014	0.0557194	5.87971
SP_PIR_KEYWORDS	protein kinase	6	1.1583	0.00439257	AT3G46930, AT4G29050, AT4G02410, AT4G23180, AT4G11470, AT4G23190	502	57	26538	5.56469	0.499002	0.0357228	5.16055
INTERPRO	IPR004853:Protein of unknown function DUF250	6	1.1583	0.00490776	AT1G47603, AT4G18210, AT4G18205, AT4G18195, AT1G57990, AT4G18197	399	58	20885	5.41483	0.844281	0.0810577	6.5793
INTERPRO	IPR010399:Tify	5	0.965251	0.000321635	AT2G34600, AT1G19180, AT1G30135, AT1G17380, AT5G13220	399	18	20885	14.5398	0.114495	0.00931004	0.444006
UP_SEQ_FEATURE	domain:Tify	5	0.965251	0.000444809	AT2G34600, AT1G19180, AT1G30135, AT1G17380, AT5G13220	198	17	8885	13.1982	0.16079	0.0192886	0.617282
GOTERM_BP_ALL	GO:0006863~purine transport	5	0.965251	0.0011404	AT1G47603, AT4G18210, AT4G18195, AT1G57990, AT4G18197	314	23	15221	10.5379	0.555713	0.013	1.70958
PIR_SUPERFAMILY	PIRSF038123:pathogenesis-related genes transcriptional activator PTI6	5	0.965251	0.00121102	AT4G25480, AT4G25470, AT4G25490, AT1G12610, AT5G51990	189	22	8556	10.2886	0.157058	0.0818811	1.42133
GOTERM_BP_FAT	GO:0006863~purine transport	5	0.965251	0.00129474	AT1G47603, AT4G18210, AT4G18195, AT1G57990, AT4G18197	299	23	13998	10.1774	0.540971	0.022641	1.8957
GOTERM_BP_ALL	GO:0015851~nucleobase transport	5	0.965251	0.00134652	AT1G47603, AT4G18210, AT4G18195, AT1G57990, AT4G18197	314	24	15221	10.0989	0.616349	0.0150917	2.01565
GOTERM_MF_ALL	GO:0005345~purine transmembrane transporter activity	5	0.965251	0.00146139	AT1G47603, AT4G18210, AT4G18195, AT1G57990, AT4G18197	339	25	16788	9.90442	0.397984	0.0250544	1.97779
GOTERM_MF_FAT	GO:0005345~purine transmembrane transporter activity	5	0.965251	0.00149329	AT1G47603, AT4G18210, AT4G18195, AT1G57990, AT4G18197	301	25	14806	9.83787	0.354584	0.0331206	1.97012
GOTERM_BP_FAT	GO:0015851~nucleobase transport	5	0.965251	0.00152791	AT1G47603, AT4G18210, AT4G18195, AT1G57990, AT4G18197	299	24	13998	9.75334	0.601072	0.025204	2.23352
INTERPRO	IPR012951:Berberine/berberine-like	5	0.965251	0.00161114	AT4G20830, AT4G20860, AT1G30700, AT1G30720, AT1G30730	399	27	20885	9.69321	0.456379	0.039819	2.20583
GOTERM_MF_ALL	GO:0015205~nucleobase transmembrane transporter activity	5	0.965251	0.00257567	AT1G47603, AT4G18210, AT4G18195, AT1G57990, AT4G18197	339	29	16788	8.5383	0.591356	0.0398615	3.46139
GOTERM_MF_FAT	GO:0015205~nucleobase transmembrane transporter activity	5	0.965251	0.00263106	AT1G47603, AT4G18210, AT4G18195, AT1G57990, AT4G18197	301	29	14806	8.48093	0.537874	0.0536445	3.44704
PIR_SUPERFAMILY	PIRSF009349:hypothetical protein, Arabidopsis thaliana F19I3.22 type	5	0.965251	0.00561323	AT3G05200, AT1G04360, AT5G27420, AT3G16720, AT4G15975	189	33	8556	6.85907	0.547829	0.123907	6.43371
GOTERM_BP_ALL	GO:0002682~regulation of immune system process	5	0.965251	0.00895461	AT3G18690, AT1G80840, AT3G52400, AT3G15210, AT5G47220	314	40	15221	6.05932	0.998331	0.0733096	12.7098
GOTERM_BP_ALL	GO:0050776~regulation of immune response	5	0.965251	0.00895461	AT3G18690, AT1G80840, AT3G52400, AT3G15210, AT5G47220	314	40	15221	6.05932	0.998331	0.0733096	12.7098
INTERPRO	IPR006094:FAD linked oxidase, N-terminal	5	0.965251	0.0096722	AT4G20830, AT4G20860, AT1G30700, AT1G30720, AT1G30730	399	44	20885	5.94811	0.974622	0.136668	12.5802
GOTERM_BP_ALL	GO:0045730~respiratory burst	4	0.772201	8.35313e-05	AT3G11840, AT3G52450, AT2G35930, AT5G64120	314	5	15221	38.7796	0.0576639	0.00109927	0.126159
GOTERM_BP_FAT	GO:0045730~respiratory burst	4	0.772201	9.25391e-05	AT3G11840, AT3G52450, AT2G35930, AT5G64120	299	5	13998	37.4528	0.0541001	0.00185223	0.136617
PIR_SUPERFAMILY	PIRSF016002:osmotic stress-induced zinc-finger protein	4	0.772201	0.000539011	AT3G19580, AT1G27730, AT5G67450, AT5G04340	189	8	8556	22.6349	0.0732033	0.0732033	0.634921
INTERPRO	IPR018467:CCT domain-like	4	0.772201	0.0021384	AT1G19180, AT1G30135, AT1G17380, AT5G13220	399	14	20885	14.9552	0.554778	0.0493163	2.91785
INTERPRO	IPR012967:Plant methyltransferase dimerisation	4	0.772201	0.00263547	AT1G21130, AT1G21100, AT1G21110, AT1G21120	399	15	20885	13.9582	0.631209	0.0539104	3.58469
INTERPRO	IPR013695:Wall-associated kinase	4	0.772201	0.00263547	AT1G79680, AT1G16130, AT1G16150, AT1G16110	399	15	20885	13.9582	0.631209	0.0539104	3.58469
INTERPRO	IPR016461:O-methyltransferase, COMT, eukaryota	4	0.772201	0.00263547	AT1G21130, AT1G21100, AT1G21110, AT1G21120	399	15	20885	13.9582	0.631209	0.0539104	3.58469
PIR_SUPERFAMILY	PIRSF016975:Arabidopsis thaliana hypothetical protein F7A7.220	4	0.772201	0.0031785	AT2G40180, AT1G07430, AT2G30020, AT1G07160	189	14	8556	12.9342	0.361658	0.138971	3.69113
UP_SEQ_FEATURE	region of interest:Atypical EGF-like	4	0.772201	0.00326241	AT1G79680, AT1G16130, AT1G16150, AT1G16110	198	14	8885	12.8211	0.724037	0.0878616	4.44597
INTERPRO	IPR001077:O-methyltransferase, family 2	4	0.772201	0.00382906	AT1G21130, AT1G21100, AT1G21110, AT1G21120	399	17	20885	12.3161	0.765468	0.0699419	5.16862
PIR_SUPERFAMILY	PIRSF005739:O-mtase	4	0.772201	0.0039094	AT1G21130, AT1G21100, AT1G21110, AT1G21120	189	15	8556	12.072	0.424379	0.128968	4.52207
INTERPRO	IPR003006:Immunoglobulin/major histocompatibility complex, conserved site	4	0.772201	0.00453055	AT1G21130, AT1G21100, AT1G21110, AT1G21120	399	18	20885	11.6319	0.820295	0.078484	6.08822
PIR_SUPERFAMILY	PIRSF005739:O-methyltransferase, eukaryotic COMT type	4	0.772201	0.00473448	AT1G21130, AT1G21100, AT1G21110, AT1G21120	189	16	8556	11.3175	0.487854	0.125261	5.4522
GOTERM_BP_ALL	GO:0052542~callose deposition during defense response	4	0.772201	0.00558878	AT5G57220, AT1G28380, AT5G44070, AT1G59870, AT1G29690	314	18	15221	10.7721	0.981403	0.0510803	8.12075
GOTERM_BP_FAT	GO:0052542~callose deposition during defense response	4	0.772201	0.00614886	AT5G57220, AT1G28380, AT5G44070, AT1G59870, AT1G29690	299	18	13998	10.4036	0.975446	0.0790734	8.70874
GOTERM_BP_ALL	GO:0051607~defense response to virus	4	0.772201	0.00653681	AT5G06320, AT5G24590, AT2G26560, AT3G11650	314	19	15221	10.2052	0.990561	0.0587604	9.43562
GOTERM_BP_FAT	GO:0051607~defense response to virus	4	0.772201	0.00718814	AT5G06320, AT5G24590, AT2G26560, AT3G11650	299	19	13998	9.85601	0.986907	0.0899483	10.1089
GOTERM_BP_ALL	GO:0052545~callose localization	4	0.772201	0.00757477	AT5G57220, AT1G28380, AT5G44070, AT1G59870, AT1G29690	314	20	15221	9.6949	0.995511	0.0669624	10.855
GOTERM_BP_FAT	GO:0052545~callose localization	4	0.772201	0.00832518	AT5G57220, AT1G28380, AT5G44070, AT1G59870, AT1G29690	299	20	13998	9.36321	0.993424	0.101386	11.6178
GOTERM_BP_ALL	GO:0033037~polysaccharide localization	4	0.772201	0.00870455	AT5G57220, AT1G28380, AT5G44070, AT1G59870, AT1G29690	314	21	15221	9.23324	0.998003	0.0738704	12.3764
GOTERM_BP_FAT	GO:0033037~polysaccharide localization	4	0.772201	0.0095619	AT5G57220, AT1G28380, AT5G44070, AT1G59870, AT1G29690	299	21	13998	8.91734	0.996894	0.109068	13.2321
GOTERM_BP_ALL	GO:0002679~respiratory burst during defense response	3	0.579151	0.00246087	AT3G11840, AT3G52450, AT2G35930	314	4	15221	36.3559	0.826544	0.0240374	3.655
GOTERM_BP_ALL	GO:0051865~protein autoubiquitination	3	0.579151	0.00246087	AT3G11840, AT3G52450, AT2G35930	314	4	15221	36.3559	0.826544	0.0240374	3.655
GOTERM_BP_FAT	GO:0051865~protein autoubiquitination	3	0.579151	0.00263451	AT3G11840, AT3G52450, AT2G35930	299	4	13998	35.112	0.795141	0.0388606	3.82204
GOTERM_BP_FAT	GO:0002679~respiratory burst during defense response	3	0.579151	0.00263451	AT3G11840, AT3G52450, AT2G35930	299	4	13998	35.112	0.795141	0.0388606	3.82204
SP_PIR_KEYWORDS	deoxyribonucleotide biosynthesis	3	0.579151	0.00342513	AT4G15680, AT4G15660, AT4G15670	502	5	26538	31.7187	0.416475	0.0311896	4.0454
INTERPRO	IPR007679:Protein of unknown function DUF569	3	0.579151	0.00516497	AT1G69900, AT1G27100, AT1G69890	399	6	20885	26.1717	0.858777	0.0815843	6.91277
INTERPRO	IPR008511:Protein of unknown function DUF793	3	0.579151	0.00516497	AT4G11300, AT1G18740, AT1G74450	399	6	20885	26.1717	0.858777	0.0815843	6.91277
INTERPRO	IPR007942:Phospholipase-like, arabidopsis	3	0.579151	0.00714012	AT4G38550, AT2G20960, AT5G11140	399	7	20885	22.4329	0.933373	0.106725	9.43705
GOTERM_BP_ALL	GO:0042343~indole glucosinolate metabolic process	3	0.579151	0.00826752	AT5G57220, AT5G44070, AT1G59870, AT1G29690	314	7	15221	20.7748	0.997268	0.0711268	11.7908
GOTERM_BP_FAT	GO:0042343~indole glucosinolate metabolic process	3	0.579151	0.00883823	AT5G57220, AT5G44070, AT1G59870, AT1G29690	299	7	13998	20.064	0.995182	0.105199	12.2909

## Sheet: groupD_david
Category	Term	Count	%	PValue	Genes	List Total	Pop Hits	Pop Total	Fold Enrichment	Bonferroni	Benjamini	FDR
GOTERM_MF_ALL	GO:0003824~catalytic activity	386	39.2276	5.24633e-09	AT1G75780, AT5G62230, AT1G52400, AT4G09500, AT3G63200, AT3G16150, AT5G38520, AT5G60890, AT4G13710, AT1G09340, AT3G45430, AT1G32780, AT5G14740, AT1G68460, AT3G05180, AT3G16950, AT4G13990, AT2G25880, AT5G13930, AT5G22460, AT4G20940, AT1G49430, AT3G18070, AT2G43360, AT5G62350, AT5G04530, AT1G14250, AT4G12830, AT2G28210, AT2G45340, AT3G09780, AT2G34180, AT3G15680, AT1G02640, AT1G68540, AT5G62220, AT5…	621	8528	16788	1.22362	2.74907e-06	9.16359e-07	7.60472e-06
GOTERM_CC_ALL	GO:0009507~chloroplast	186	18.9024	1.41217e-06	AT1G52400, AT2G16270, AT1G53520, AT3G08920, AT3G52150, AT1G19150, AT5G62140, AT2G05990, AT1G51080, AT4G26530, AT4G28660, AT5G47190, AT5G05580, AT5G38520, AT1G59840, AT1G55370, AT4G18440, AT5G55570, AT3G15520, AT1G77490, AT1G09340, AT5G02160, AT5G12900, AT3G28220, AT5G27390, AT1G29670, AT1G69523, AT5G14740, AT5G35360, AT5G01790, AT2G46910, AT3G14210, AT2G01590, AT5G45930, AT1G68460, AT3G16950, AT2…	706	3192	16687	1.37728	0.000240041	2.40067e-05	0.00172282
GOTERM_CC_ALL	GO:0009536~plastid	186	18.9024	5.76367e-06	AT1G52400, AT2G16270, AT1G53520, AT3G08920, AT3G52150, AT1G19150, AT5G62140, AT2G05990, AT1G51080, AT4G26530, AT4G28660, AT5G47190, AT5G05580, AT5G38520, AT1G59840, AT1G55370, AT4G18440, AT5G55570, AT3G15520, AT1G77490, AT1G09340, AT5G02160, AT5G12900, AT3G28220, AT5G27390, AT1G29670, AT1G69523, AT5G14740, AT5G35360, AT5G01790, AT2G46910, AT3G14210, AT2G01590, AT5G45930, AT1G68460, AT3G16950, AT2…	706	3259	16687	1.34897	0.000979346	6.53196e-05	0.00703135
GOTERM_CC_FAT	GO:0009507~chloroplast	186	18.9024	1.67927e-05	AT1G52400, AT2G16270, AT1G53520, AT3G08920, AT3G52150, AT1G19150, AT5G62140, AT2G05990, AT1G51080, AT4G26530, AT4G28660, AT5G47190, AT5G05580, AT5G38520, AT1G59840, AT1G55370, AT4G18440, AT5G55570, AT3G15520, AT1G77490, AT1G09340, AT5G02160, AT5G12900, AT3G28220, AT5G27390, AT1G29670, AT1G69523, AT5G14740, AT5G35360, AT5G01790, AT2G46910, AT3G14210, AT2G01590, AT5G45930, AT1G68460, AT3G16950, AT2…	610	3192	13779	1.31625	0.00254926	0.000182306	0.0200974
GOTERM_CC_FAT	GO:0009536~plastid	186	18.9024	5.89598e-05	AT1G52400, AT2G16270, AT1G53520, AT3G08920, AT3G52150, AT1G19150, AT5G62140, AT2G05990, AT1G51080, AT4G26530, AT4G28660, AT5G47190, AT5G05580, AT5G38520, AT1G59840, AT1G55370, AT4G18440, AT5G55570, AT3G15520, AT1G77490, AT1G09340, AT5G02160, AT5G12900, AT3G28220, AT5G27390, AT1G29670, AT1G69523, AT5G14740, AT5G35360, AT5G01790, AT2G46910, AT3G14210, AT2G01590, AT5G45930, AT1G68460, AT3G16950, AT2…	610	3259	13779	1.28919	0.00892212	0.000527047	0.0705463
GOTERM_MF_ALL	GO:0016787~hydrolase activity	156	15.8537	3.60728e-05	AT1G75780, AT3G02870, AT3G02110, AT1G52400, AT2G22980, AT3G44990, AT1G60270, AT1G10550, AT3G63200, AT5G02760, AT3G62750, AT3G16150, AT5G38520, AT5G20740, AT1G64670, AT3G50440, AT2G05790, AT1G23205, AT4G30290, AT2G23560, AT5G23860, AT3G48460, AT5G47500, AT1G29670, AT3G23730, AT3G02410, AT1G12244, AT1G11545, AT3G14210, AT5G45930, AT5G26670, AT2G23000, AT3G05180, AT1G29660, AT4G30020, AT4G15230, AT5…	621	3125	16788	1.34953	0.018725	0.00314546	0.052276
SP_PIR_KEYWORDS	signal	150	15.2439	5.87723e-30	AT5G62230, AT3G02110, AT1G52400, AT2G22980, AT2G14890, AT2G35860, AT2G38540, AT3G44990, AT1G60270, AT1G10550, AT3G62750, AT3G07540, AT4G24780, AT5G48900, AT1G18250, AT4G13710, AT4G30290, AT4G26540, AT3G48460, AT5G47500, AT2G38530, AT1G29670, AT5G08000, AT3G23730, AT1G11545, AT3G14210, AT2G45470, AT2G23000, AT1G04680, AT3G05180, AT4G28250, AT2G02780, AT1G29660, AT4G34220, AT3G18070, AT2G36870, AT4…	952	1518	26538	2.75455	1.34588e-27	1.34588e-27	7.52961e-27
[truncated: 280 more rows]
