# Supplementary material for: Dual impact of elevated temperature on plant defence and bacterial virulence in Arabidopsis
Source: Nat Commun. 2017 Nov 27;8:1808. doi: 10.1038/s41467-017-01674-2 (PMC5704021; doi:10.1038/s41467-017-01674-2)
Supplement: Supplementary file 8 — Supplementary Data 5 [file 41467_2017_1674_MOESM8_ESM.zip]

Archive with 13 entries (13 files):
- Supplemental_Data_5/AME_Cluster1.html
- Supplemental_Data_5/AME_Cluster2.html
- Supplemental_Data_5/AME_Cluster3.html
- Supplemental_Data_5/AME_Cluster4.html
- Supplemental_Data_5/AME_Cluster5.html
- Supplemental_Data_5/AME_Cluster6.html
- Supplemental_Data_5/AME_Cluster7.html
- Supplemental_Data_5/AME_Cluster8.html
- Supplemental_Data_5/AME_Cluster9.html
- Supplemental_Data_5/AME_GroupA.html
- Supplemental_Data_5/AME_GroupB.html
- Supplemental_Data_5/AME_GroupC.html
- Supplemental_Data_5/AME_GroupD.html
