# Supplementary material for: Dual impact of elevated temperature on plant defence and bacterial virulence in Arabidopsis
Source: Nat Commun. 2017 Nov 27;8:1808. doi: 10.1038/s41467-017-01674-2 (PMC5704021; doi:10.1038/s41467-017-01674-2)
Supplement: Supplementary file 9 — Supplementary Data 6 [file 41467_2017_1674_MOESM9_ESM.zip]

Archive with 12 entries (12 files):
- Genevestigator_RawOutput/Cluster1_data.pdf
- Genevestigator_RawOutput/Cluster2_data.pdf
- Genevestigator_RawOutput/Cluster3_1_data.pdf
- Genevestigator_RawOutput/Cluster3_2_data.pdf
- Genevestigator_RawOutput/Cluster4_data.pdf
- Genevestigator_RawOutput/Cluster5_data.pdf
- Genevestigator_RawOutput/Cluster6_data.pdf
- Genevestigator_RawOutput/Cluster7_data.pdf
- Genevestigator_RawOutput/Cluster8_1_data.pdf
- Genevestigator_RawOutput/Cluster8_2_data.pdf
- Genevestigator_RawOutput/Cluster9_1_data.pdf
- Genevestigator_RawOutput/Cluster9_2_data.pdf
